# Supplementary material for: Field-induced bound-state condensation and spin-nematic phase in SrCu2(BO3)2 revealed by neutron scattering up to 25.9 T
Source: Nat Commun. 2024 Jan 10;15:442. doi: 10.1038/s41467-023-44115-z (PMC10781965; doi:10.1038/s41467-023-44115-z)
Supplement: Supplementary file 3 — Source Data [file 41467_2023_44115_MOESM3_ESM.zip]

Archive with 29 entries (28 files):
- source_data/
- source_data/Fig1e_Fig2g_EXED_neutron_intensity_vs_energy_transfer_0T.dat
- source_data/Fig1e_Fig2h_EXED_neutron_intensity_vs_energy_transfer_15T.dat
- source_data/Fig1e_Fig2i_EXED_neutron_intensity_vs_energy_transfer_18T.dat
- source_data/Fig1e_Fig2j_EXED_neutron_intensity_vs_energy_transfer_20T.dat
- source_data/Fig1e_Fig2k_EXED_neutron_intensity_vs_energy_transfer_23T.dat
- source_data/Fig1e_Fig2l_EXED_neutron_intensity_vs_energy_transfer_25.9T.dat
- source_data/Fig1e_Panda_neutron_intensity_vs_energy_transfer_12T.dat
- source_data/Fig1e_Panda_neutron_intensity_vs_energy_transfer_4T.dat
- source_data/Fig1e_Panda_neutron_intensity_vs_energy_transfer_8T.dat
- source_data/Fig1e_TASP_neutron_intensity_vs_energy_transfer_9.5T.dat
- source_data/Fig1f_MPS_Stotal_vs_energy_transfer.dat
- source_data/Fig2a_INS_colormap_0T.dat
- source_data/Fig2b_INS_colormap_15T.dat
- source_data/Fig2c_INS_colormap_18T.dat
- source_data/Fig2d_INS_colormap_20T.dat
- source_data/Fig2e_INS_colormap_23T.dat
- source_data/Fig2f_INS_colormap_25.9T.dat
- source_data/Fig3a_INS_4meV_data_0T.dat
- source_data/Fig3a_INS_4meV_data_20T.dat
- source_data/Fig3a_INS_4meV_data_25.9T.dat
- source_data/Fig3b_INS_accumulated_spectral_weight.dat
- source_data/Fig3c_MPS_accumulated_spectral_weight.dat
- source_data/Fig3d_INS_intensities_vs_field.dat
- source_data/Fig3d_MPS_intensities_vs_field.dat
- source_data/Fig4a_MPS_Szz_vs_energy_transfer.dat
- source_data/Fig4b_MPS_Sxx_vs_energy_transfer.dat
- source_data/Fig4c-d_ED_energy_levels.dat
- source_data/Fig5b_MPS_magnetization.dat
