# Supplementary material for: Field-induced bound-state condensation and spin-nematic phase in SrCu2(BO3)2 revealed by neutron scattering up to 25.9 T
Source: Nat Commun. 2024 Jan 10;15:442. doi: 10.1038/s41467-023-44115-z (PMC10781965; doi:10.1038/s41467-023-44115-z)
Supplement: Supplementary file 3 — Source Data [file 41467_2023_44115_MOESM3_ESM.zip › source_data/Fig1e_Fig2g_EXED_neutron_intensity_vs_energy_transfer_0T.dat]

Energy (meV)	Intensity (arb. u.)	Error (arb. u.)
  -8.017536294561758  -0.019681789932145   0.029024385114741
  -7.989540294561758  -0.054438142957948   0.035036644923120
  -7.954546294561757  -0.042748076394596   0.034387870327056
  -7.919548294561757  -0.037957920518678   0.034027245211942
  -7.884556294561757  -0.060188178011236   0.032538547257528
  -7.849556294561756  -0.052734236117140   0.032561330994061
  -7.814564294561757  -0.002844624707511   0.035074157034244
  -7.779566294561758  -0.001521947748767   0.035273166581173
  -7.744572294561758  -0.056513508675875   0.032050039269062
  -7.709576294561757  -0.040861290652039   0.033007464518233
  -7.674578294561758  -0.041050301499035   0.033182292320447
  -7.639586294561758  -0.053433506497255   0.032532598114550
  -7.604586294561758   0.004709244134972   0.035619374715944
  -7.569596294561758   0.021207096659445   0.036699781198923
  -7.534596294561757  -0.000262009288589   0.035560688116244
  -7.499604294561758  -0.010088124053330   0.035125633318453
  -7.464606294561757   0.026306262636107   0.037131376964239
  -7.429610294561757  -0.003646024578926   0.035411059976194
  -7.394616294561757  -0.038613428328753   0.033378817472038
  -7.359618294561758  -0.027447599366650   0.034418497788753
  -7.324626294561758  -0.040021048645702   0.034306009631655
  -7.289626294561756  -0.045651921029036   0.034240642427875
  -7.254634294561758  -0.032009518103557   0.034577252983602
  -7.219636294561758  -0.036609007622092   0.034051400661670
  -7.184642294561757  -0.024782503852189   0.034542279590403
  -7.149646294561758  -0.018979107617758   0.034956497508675
  -7.114650294561757  -0.031175230934683   0.034604323550788
  -7.079656294561756  -0.053400492658549   0.033491255089465
  -7.044656294561757  -0.038810297042925   0.034496304283821
  -7.009666294561758  -0.050382131478907   0.034120868844096
  -6.974666294561757  -0.041890287870646   0.034542017839953
  -6.939674294561757  -0.029456774934144   0.035266256747962
  -6.904676294561757   0.013413521494356   0.037317647825730
  -6.869680294561758   0.024702392049331   0.037881009524790
  -6.834686294561758  -0.021991102262630   0.035260702121313
  -6.799688294561757  -0.002923557957808   0.036815514667102
  -6.764696294561757  -0.019167107772261   0.036386606145960
  -6.729696294561758  -0.042730514088436   0.034832667282228
  -6.694706294561757   0.009826035133282   0.037726130890002
  -6.659706294561756  -0.019321918804812   0.036225255272724
  -6.624712294561758  -0.032798852189880   0.035143105801685
  -6.589716294561758  -0.008095521037028   0.036798375601556
  -6.554720294561757  -0.039925836960818   0.035086004716206
  -6.519726294561758  -0.044969721635349   0.034901960941850
  -6.484726294561757  -0.067322576667098   0.033621776799681
  -6.449736294561758  -0.011628866034229   0.036884191434331
  -6.414736294561758   0.034623998352502   0.039438851539070
  -6.379744294561758  -0.008159951727768   0.037473586906700
  -6.344746294561757   0.004874523391224   0.038451192147984
  -6.309750294561757  -0.009513446041495   0.038227059613112
  -6.274756294561757  -0.006389342530186   0.037841922776059
  -6.239758294561757  -0.038988572255605   0.036000741218825
  -6.204766294561758  -0.070438313438011   0.034578546106330
  -6.169766294561758  -0.043518234924517   0.036094327377287
  -6.134774294561756  -0.009380996176412   0.037834625838456
  -6.099776294561758  -0.002852911658000   0.038264789280690
  -6.064782294561757  -0.027940975480323   0.037085855998059
  -6.029786294561758  -0.009846297702419   0.037957008457959
  -5.994788294561757  -0.047276060827821   0.036358435631231
  -5.959796294561758  -0.000060389009443   0.038927948938047
  -5.924796294561757  -0.013743923951657   0.038186131295982
  -5.889806294561756   0.001873799456883   0.039069526184063
  -5.854806294561757  -0.036741682260686   0.037605035389921
  -5.819814294561757  -0.060578704702137   0.036592191700957
  -5.784816294561758  -0.026375620525605   0.038048985056372
  -5.749820294561757  -0.003270603972496   0.039127498888649
  -5.714826294561758   0.082302845064861   0.043259453628783
  -5.679826294561757   0.051365276483546   0.042241584954653
  -5.644836294561758  -0.024439965549024   0.038474530272771
  -5.609836294561758  -0.024069799444079   0.038604236786130
  -5.574844294561758  -0.047475551882194   0.037889715521920
  -5.539846294561758  -0.018855198924247   0.038987289730506
  -5.504852294561758  -0.030907634744593   0.038245339336144
  -5.469856294561756  -0.017131327234582   0.039263413370129
  -5.434858294561757  -0.070107528947044   0.037233940548070
  -5.399866294561758  -0.016519508264934   0.039957873988620
  -5.364866294561758   0.035171573115262   0.042060444505521
  -5.329876294561758  -0.046929002250625   0.038754062063087
  -5.294876294561758  -0.005692348110663   0.040861875636172
  -5.259884294561758  -0.009112587572962   0.040896153666642
  -5.224886294561758   0.001923954832512   0.040937924045608
  -5.189890294561757  -0.012818672615581   0.040496776277442
  -5.154896294561757  -0.026636703597179   0.039955354565294
  -5.119898294561757  -0.019419911371964   0.040575610839429
  -5.084906294561757   0.010658484259257   0.042003115160012
  -5.049906294561756   0.028384727553703   0.043047553918363
  -5.014914294561757  -0.033121086763617   0.040533123378560
  -4.979916294561758   0.022828787352876   0.043307252882264
  -4.944922294561758   0.009856877825789   0.042450750662489
  -4.909926294561758   0.016505579810481   0.043020034003139
  -4.874928294561757   0.009609224492271   0.042862705834275
  -4.839936294561758   0.028092301316719   0.043752421434695
  -4.804936294561758   0.023985681431735   0.043779022176499
  -4.769946294561757  -0.011071171071645   0.042149535527904
  -4.734946294561757   0.018496277571313   0.044104150061100
  -4.699954294561758   0.024878477362568   0.044539865555450
  -4.664956294561757   0.006624457519202   0.043811436659557
  -4.629960294561757  -0.040256228370584   0.041493891335429
  -4.594966294561758   0.026797670973604   0.044774214464765
  -4.559968294561758   0.006336089431374   0.044447854779546
  -4.524976294561758   0.011392941270010   0.044737039676067
  -4.489976294561758  -0.077125087952942   0.040768472091139
  -4.454984294561758  -0.077150211519924   0.040888577821538
  -4.419986294561758  -0.037375490007274   0.042857229317869
  -4.384992294561757  -0.021309696067190   0.043760923720497
  -4.349996294561757   0.008053555640643   0.045102848643943
  -4.314998294561758   0.006658556651270   0.045704715842705
  -4.280006294561757   0.021759803438206   0.046318909828276
  -4.245006294561757  -0.000220572625722   0.045279983966428
  -4.210016294561758   0.024734217564917   0.046699038853921
  -4.175016294561758   0.070262302013575   0.048809111024890
  -4.140022294561758  -0.027592844064372   0.044799662575412
  -4.105026294561758  -0.021882781811931   0.045693206018493
  -4.070030294561757   0.019707109210402   0.047259205506652
  -4.035036294561758  -0.028990613510535   0.045396244491367
  -4.000038294561757   0.020076547353695   0.047430621109574
  -3.965046294561758   0.031566882485608   0.048321877488773
  -3.930046294561758   0.016575860458993   0.048064444786141
  -3.895054294561757   0.013108674826484   0.048784639048783
  -3.860056294561757   0.049510181097478   0.049896481033836
  -3.825062294561758  -0.088261858695109   0.044852595987483
  -3.790066294561758   0.012724344048259   0.048752321521749
  -3.755070294561757   0.052464492651744   0.050463658902620
  -3.720076294561757  -0.008745985518627   0.047975805782498
  -3.685076294561758  -0.038664942438963   0.047351333961780
  -3.650086294561758  -0.011695268189669   0.048682426694650
  -3.615086294561757  -0.012934275241569   0.048852955957240
  -3.580094294561757  -0.030804322726088   0.048490612672970
  -3.545096294561758   0.032201350991950   0.050901101839155
  -3.510100294561757  -0.037718828891347   0.048710089680065
  -3.475106294561757  -0.043431102086652   0.049047005870287
  -3.440108294561758  -0.058318440012219   0.048987316264519
  -3.405116294561758  -0.087519918873678   0.047996905236067
  -3.370116294561758  -0.079667670336473   0.048829326905457
  -3.335124294561757  -0.082619106666928   0.048694870842420
  -3.300126294561757  -0.005210643069859   0.051848698643264
  -3.265132294561757  -0.022726688421183   0.051919473910663
  -3.230136294561758  -0.070110473125935   0.049602584838696
  -3.195138294561757  -0.098171691727329   0.048722851562691
  -3.160146294561758  -0.008964127565188   0.052717818957540
  -3.125146294561758   0.060438850482668   0.055598546723813
  -3.090156294561758  -0.027891845333782   0.052900225729953
  -3.055156294561757  -0.028600659135029   0.052899548173874
  -3.020164294561758  -0.063193055820982   0.052177120634623
  -2.985166294561758   0.018996991515011   0.055243841368609
  -2.950170294561757   0.075659886016492   0.057860820541365
  -2.915176294561757  -0.060092448843770   0.053807346602857
  -2.880178294561757   0.001162095407865   0.056045589626660
  -2.845186294561758  -0.024116922194343   0.055758060224151
  -2.810186294561758  -0.014671835621031   0.056212250819550
  -2.775194294561757   0.021247394952325   0.057574697274063
  -2.740196294561758   0.023351350812374   0.058383201373683
  -2.705202294561757  -0.119617554491101   0.053907171842344
  -2.670206294561758   0.022416207153669   0.059161297537833
  -2.635208294561758  -0.014545295141292   0.057722881047640
  -2.600216294561758  -0.171713041453298   0.053140664662384
  -2.565216294561758  -0.071520971520442   0.057401155093604
  -2.530226294561758  -0.082793222324792   0.056990198600461
  -2.495226294561757  -0.058090226507220   0.058357605953637
  -2.460234294561757   0.040610641539891   0.061307491997634
  -2.425236294561758   0.002280248106106   0.060410502895771
  -2.390240294561758  -0.068250317594548   0.058971402095592
  -2.355246294561757  -0.026898537984154   0.061393802494389
  -2.320248294561758   0.015684364230255   0.062975510371255
  -2.285256294561757  -0.087065540189156   0.059892249687919
  -2.250256294561757  -0.066790855332424   0.061135278717938
  -2.215264294561758  -0.033652439958645   0.062534132776589
  -2.180266294561758  -0.085586144649613   0.061317937712223
  -2.145272294561757  -0.088994955209194   0.061655577813528
  -2.110276294561757  -0.078702534060680   0.062744740738647
  -2.075278294561757  -0.023421799650417   0.065176821483408
  -2.040286294561757  -0.090643895250962   0.063560954086609
  -2.005286294561758   0.031160226563216   0.067253400001784
  -1.970296294561758  -0.031901567698887   0.066265234227912
  -1.935296294561758  -0.132643634722420   0.064022431119726
  -1.900302294561758  -0.007738771009965   0.067883590779805
  -1.865306294561758  -0.103293567323050   0.065932131301817
  -1.830310294561758  -0.133070624329548   0.065580778391843
  -1.795316294561758  -0.006632132518822   0.070135243113003
  -1.760318294561757  -0.227068556117987   0.064604421697899
  -1.725326294561758  -0.054753082331995   0.069827331261906
  -1.690326294561758  -0.083359276746887   0.069700313986093
  -1.655334294561758  -0.074284900990380   0.070886129940631
  -1.620336294561758  -0.130356804668150   0.069703712900533
  -1.585342294561757  -0.100305340028458   0.071456795054354
  -1.550346294561758  -0.106510076725348   0.071451464930539
  -1.515348294561758  -0.141409535862779   0.071478248368018
  -1.480356294561757  -0.062409532725948   0.074147676293462
  -1.445356294561758  -0.054486338749138   0.074918709936571
  -1.410366294561757  -0.056689730849907   0.075294394544614
  -1.375366294561758  -0.091056349162693   0.076020042300172
  -1.340372294561758  -0.136537603174606   0.075151935392510
  -1.305376294561758  -0.039257362351428   0.078101234941837
  -1.270380294561757   0.012737292809986   0.080726590102147
  -1.235386294561758  -0.012727662714420   0.080832617638674
  -1.200388294561758   0.012913510660341   0.082275568249147
  -1.165396294561758  -0.082593909104710   0.080600033029025
  -1.130396294561758  -0.048332201637714   0.082061116999222
  -1.095404294561758  -0.059989138231885   0.083327391216334
  -1.060406294561757   0.067068589537727   0.086656379164375
  -1.025409894561758  -0.015322826156535   0.086639433840486
  -0.990415694561758   0.058457173190716   0.088694194910152
  -0.955420294561758   0.129673241972319   0.091746322517908
  -0.920424494561757  -0.140716639679420   0.088306421383272
  -0.885429094561758  -0.017245727954910   0.094436543469782
  -0.850433294561758  -0.067521599513858   0.099944351097598
  -0.815437694561757  -0.068666795046562   0.110815631193979
  -0.780442294561758  -0.153545616838500   0.127454240613484
  -0.745446494561757  -0.022482661612172   0.155965568736949
  -0.710451094561757   0.009796248658602   0.189978562464084
  -0.675455294561758   0.373149070186986   0.233775150288819
  -0.640459294561758  -0.297592918528544   0.274829536088391
  -0.605464094561757  -0.297067799331734   0.324766091109648
  -0.570468294561758   0.008766907257033   0.378662294234110
  -0.535472694561758  -0.223289873761121   0.431268733225584
  -0.500477294561757   0.293121870173939   0.488780202860140
  -0.465481294561758   0.452543119640781   0.545152936515984
  -0.430486094561758  -0.732966654335814   0.597336401231333
  -0.395490294561758   0.001429774845587   0.656070780623554
  -0.360494694561758   0.163667410396814   0.711081223453411
  -0.325498894561758   0.248872424666468   0.763558983311702
  -0.290503294561758  -0.400625902789782   0.811153441321677
  -0.255507494561758  -0.718051830926899   0.855465096188033
  -0.220512294561758   1.011371416996984   0.901192138223587
  -0.185516294561758  -0.575735271183105   0.936078963859353
  -0.150520894561758   0.129403521446578   0.970193568469715
  -0.115525134561758  -0.213546646714881   0.997569867062954
  -0.080529634561758   0.234087587144218   1.020375567684762
  -0.045533956561758   0.377282340107278   1.035917476315561
  -0.010538492561758  -1.556699727136358   1.040093133824082
   0.024457285438242  -0.240412973918436   1.042414631948343
   0.059453085438242   1.374721954604755   1.037261937225116
   0.094448705438242   0.032965651385864   1.019202078455494
   0.129444505438242  -0.222196395576594   0.996685997441521
   0.164439705438242  -0.355320870871876   0.966841767260807
   0.199435705438242  -0.288079101433530   0.930845959095274
   0.234431105438242  -0.148701330528700   0.887019783465961
   0.269426705438242   0.312348206456763   0.838889123729709
   0.304422305438242  -0.366535922897441   0.782751941613689
   0.339417705438242   0.078855160139844   0.726220879325292
   0.374413705438242  -0.019388733613129   0.664596102760165
   0.409408905438242   0.323563964407500   0.602428160344451
   0.444404705438243  -0.166870122841587   0.535339074295908
   0.479400305438242  -0.456797844898518   0.466963786515443
   0.514395705438242  -0.197896586013853   0.400239915083091
   0.549391505438242   0.094148170748199   0.336108803810016
   0.584386705438243   0.262817782415144   0.276235659182952
   0.619382705438243   0.078829837485831   0.221912075808326
   0.654378905438243  -0.329201248615417   0.173228778307763
   0.689374705438242  -0.198185702221436   0.143014014406561
   0.724370105438242   0.052788204689298   0.126606500405469
   0.759365705438243  -0.042404239698722   0.112921016584336
   0.794361305438242   0.046022826569827   0.108111625425946
   0.829356705438242   0.014831838690318   0.103562787330006
   0.864352505438242  -0.045825534604855   0.100443059850046
   0.899347905438243  -0.113158292158281   0.097357738678340
   0.934343705438243   0.021164655356457   0.098701398448452
   0.969337305438242  -0.274623974899648   0.091318012005299
   1.004333705438242  -0.044704047043097   0.095372224347134
   1.039333705438243  -0.016361499472880   0.094740195203303
   1.074323705438242  -0.103925455048157   0.092278826898482
   1.109323705438242  -0.111366130280710   0.091082533307545
   1.144315705438242   0.003174656982156   0.092351989122704
   1.179313705438242  -0.043697172074064   0.090432217827277
   1.214307705438242  -0.068624453824940   0.088947391829328
   1.249303705438243  -0.080525004412622   0.088030906782334
   1.284301705438242  -0.142145171179056   0.085405923761060
   1.319293705438243  -0.053086545668957   0.086467003892583
   1.354293705438242   0.022559621906757   0.087889790869247
   1.389283705438242  -0.002986400201066   0.086316998193867
   1.424283705438242  -0.046977687221480   0.084561992321373
   1.459275705438242   0.033411528171089   0.086891092572254
   1.494273705438242  -0.039307357149640   0.083690131997267
   1.529269705438243  -0.055462449954293   0.082487448789013
   1.564263705438242  -0.079746580827480   0.080760830317426
   1.599261705438242  -0.038280497424948   0.081994153814525
   1.634253705438243  -0.126582487971876   0.078262089920472
   1.669253705438242  -0.060929374842120   0.080584797616920
   1.704245705438242  -0.032751634122344   0.080172823381493
   1.739243705438243  -0.182104275477705   0.074860944609055
   1.774239705438242   0.083955923225148   0.082728165127724
   1.809233705438242   0.281846042799947   0.088322585696525
   1.844231705438242  -0.020540684514645   0.078169411681808
   1.879223705438242  -0.026271949086546   0.077503733060286
   1.914223705438242  -0.101547079598906   0.075276562107206
   1.949213705438243   0.043399612736816   0.079388370166669
   1.984213705438242  -0.170284808288168   0.071791812677491
   2.019207705438242  -0.004117171012978   0.076651274317913
   2.054203705438243  -0.034506601275735   0.075234867233484
   2.089199705438243   0.077272279436438   0.078806879579387
   2.124193705438242   0.007210568802985   0.075684384005949
   2.159191705438243  -0.045086897802471   0.073632937257725
   2.194183705438243   0.010225554962371   0.074651145115397
   2.229183705438242  -0.065845519566062   0.071990489239899
   2.264175705438242   0.013850747830868   0.074427245203622
   2.299173705438243  -0.009685661424041   0.073354674711841
   2.334169705438243  -0.023266239689173   0.072771343685547
   2.369163705438243   0.096131691649902   0.076429871868531
   2.404161705438243   0.118018334871707   0.076860287784785
   2.439153705438243   0.370555027481275   0.083877945795066
   2.474153705438243   0.430200721860098   0.086110900107942
   2.509143705438242   0.364184152646686   0.084453203143990
   2.544143705438243   0.526473216178413   0.088450555616570
   2.579137705438243   1.039632786845112   0.101925594838588
   2.614133705438243   1.296329716177674   0.107409462612937
   2.649129705438242   1.735447223627828   0.117862721594065
   2.684123705438243   2.238356285118542   0.127433196584093
   2.719121705438242   2.748888225799731   0.137374713656189
   2.754113705438243   3.273901238156896   0.146879810897073
   2.789113705438243   4.100528598989080   0.160994566741614
   2.824105705438242   4.531798609873122   0.167859907226234
   2.859103705438243   5.090052085287812   0.176031745630951
   2.894097705438242   5.855344973709501   0.186427116344163
   2.929093705438242   6.328557488897738   0.192747876723351
   2.964091705438243   6.974244116037342   0.201580061006837
   2.999083705438243   6.633303209647101   0.197184203251478
   3.034083705438243   7.047802559709990   0.203235750117444
   3.069075705438242   6.825832456951710   0.199875159753782
   3.104073705438243   6.945026323129123   0.201978479421447
   3.139067705438243   6.406137842334165   0.195145626212119
   3.174063705438243   6.181004253619093   0.192026702809479
   3.209059705438243   5.577270925352214   0.183715999110257
   3.244053705438243   5.084763117239043   0.178174871862785
   3.279053705438243   4.368680076111968   0.165769152401163
   3.314043705438242   3.958484089837432   0.159445771285663
   3.349043705438242   2.820448488540024   0.139313249980323
   3.384035705438242   2.436649111315760   0.131732931898747
   3.419033705438243   1.801211757507719   0.117852862788818
   3.454027705438242   1.161151712742172   0.102623156713483
   3.489023705438242   0.789439010677498   0.092766652670019
   3.524021705438243   0.699434527459380   0.090354707567011
   3.559013705438242   0.337785731042529   0.078914968059298
   3.594013705438243   0.261403144756370   0.075563993144354
   3.629003705438242   0.112397346648341   0.070190723033746
   3.664003705438243   0.231710227334601   0.074892843086105
   3.698997705438243   0.057758786046767   0.067840230695068
   3.733993705438242   0.215290028236081   0.074027236525484
   3.768989705438243   0.164989042393296   0.072077244267522
   3.803983705438243   0.173979404762011   0.072928229720459
   3.838983705438243   0.141481276340321   0.071612226129063
   3.873973705438242   0.209954932732858   0.073381633063867
   3.908973705438243   0.280008700080410   0.075985215176112
   3.943965705438243   0.188735517521249   0.072401572786508
   3.978963705438242   0.055027863145059   0.067610040386913
   4.013957705438242   0.086911480207111   0.069150554295971
   4.048953705438242   0.253099682590496   0.076526535890500
   4.083951705438243   0.296249856663163   0.077852219102862
   4.118943705438243   0.283309336726876   0.076709816624993
   4.153943705438242   0.272090160557751   0.076858832811590
   4.188933705438243   0.213125834286135   0.074168695120516
   4.223933705438244   0.198635354845167   0.073087304073143
   4.258925705438243   0.242043723151663   0.075508349972172
   4.293923705438242   0.192297297469612   0.073116622499128
   4.328921705438242   0.276424618539397   0.076912530830808
   4.363913705438242   0.432417573564518   0.082628551842810
   4.398913705438242   0.452509183865409   0.085144847199111
   4.433903705438242   0.555283206949663   0.088377178664630
   4.468903705438242   0.522947429701215   0.087053357758561
   4.503895705438243   0.673228267785549   0.093746160777282
   4.538893705438243   0.923403997083227   0.100940775159893
   4.573889705438243   1.025151728068145   0.104129243150039
   4.608883705438243   1.124142788135213   0.108880085845484
   4.643881705438242   1.193390565897807   0.108674526886111
   4.678873705438242   1.333787755883272   0.113785436763234
   4.713873705438242   1.565055587456358   0.120820216976796
   4.748863705438242   1.540608181469971   0.119908429111218
   4.783863705438242   1.626483246002939   0.122124979645607
   4.818857705438242   1.713080164902337   0.125982332597710
   4.853853705438242   1.823146212593783   0.129884254428780
   4.888849705438242   1.630105630395643   0.124337819081887
   4.923843705438243   1.896472561039390   0.131895959893698
   4.958841705438242   1.689048991285357   0.128122550880163
   4.993833705438243   1.690651723480024   0.131691070508824
   5.028833705438243   1.507160420328983   0.130999317014555
   5.063825705438243   1.391264924704100   0.129180777120901
   5.098823705438242   1.098861226613298   0.118580299292252
   5.133819705438243   1.682659540213200   0.132405867531163
   5.168813705438242   1.115773910296022   0.111996776548256
   5.203811705438243   1.388152412247729   0.120120819998367
   5.238803705438242   1.377390008821654   0.120217822113861
   5.273803705438242   1.227702734612803   0.115374823205412
   5.308793705438243   1.232981601939625   0.116146985485978
   5.343793705438243   1.260437099826496   0.116494911355647
   5.378787705438242   1.485736612747378   0.124956722928540
   5.413783705438243   1.613532385981761   0.129214456689954
   5.448779705438243   1.576305006606376   0.128020194097494
   5.483773705438243   1.480560857144473   0.126449207011669
   5.518771705438242   1.239783013381696   0.120810389566130
   5.553763705438242   1.531541369509049   0.128223699369188
   5.588763705438242   1.378966811496033   0.125178747979999
   5.623755705438243   1.420242641284157   0.126191022164336
   5.658753705438242   1.201122048384639   0.121780818070828
   5.693749705438242   1.188493960692413   0.120258269520728
   5.728743705438243   1.236889442959653   0.123906511564324
   5.763741705438242   1.147445732177370   0.120736291209561
   5.798733705438242   1.204621312804556   0.123096250217137
   5.833733705438243   1.114515787884676   0.121631014236337
   5.868725705438242   1.217352424188155   0.125945158170848
   5.903723705438243   1.243131902356393   0.128700693426726
   5.938717705438242   1.320759805830003   0.131423970341182
   5.973713705438242   1.367220929469011   0.134049371758170
   6.008709705438243   1.275815935888606   0.129987856779316
   6.043703705438242   1.281975479618244   0.132358505473581
   6.078703705438242   1.616213639515519   0.144666873431619
   6.113693705438243   1.706076196578235   0.148229663302593
   6.148693705438243   1.388128721368358   0.140095810960785
   6.183685705438242   1.505242368433668   0.142561465908709
   6.218683705438242   1.274575673196411   0.136607681161200
   6.253677705438243   1.520093030669612   0.145404170424098
   6.288673705438242   1.210777501112287   0.136943795655882
   6.323671705438243   1.366541700856012   0.144621142214546
   6.358663705438242   1.616324406249803   0.153502189573830
   6.393663705438242   1.596101898659287   0.152660766895886
   6.428655705438243   1.582744861250723   0.154422101889853
   6.463653705438242   1.707425453896414   0.158941853370093
   6.498647705438242   1.761881235641499   0.162333045425261
   6.533643705438242   1.792392551716885   0.165073499589001
   6.568639705438242   1.267021837931806   0.150899231621105
   6.603633705438243   1.740379749040196   0.166930251425079
   6.638633705438242   1.674259199304144   0.167418417657437
   6.673623705438243   1.745690163628831   0.171668335861102
   6.708623705438242   1.495041145703961   0.163940903756201
   6.743615705438243   1.657496990099415   0.171049073259226
   6.778613705438242   1.668803094236695   0.175716045232984
   6.813607705438242   1.792694362500114   0.181432206811690
   6.848603705438242   1.498712480796795   0.175210944466492
   6.883601705438243   0.986001338031709   0.158770996845394
   6.918593705438242  -1.147275227187444   0.041607600000000
   6.953593705438242  -1.355830133140266                   0
