# Supplementary material for: Field-induced bound-state condensation and spin-nematic phase in SrCu2(BO3)2 revealed by neutron scattering up to 25.9 T
Source: Nat Commun. 2024 Jan 10;15:442. doi: 10.1038/s41467-023-44115-z (PMC10781965; doi:10.1038/s41467-023-44115-z)
Supplement: Supplementary file 3 — Source Data [file 41467_2023_44115_MOESM3_ESM.zip › source_data/Fig1e_Fig2h_EXED_neutron_intensity_vs_energy_transfer_15T.dat]

Energy (meV)	Intensity (arb. u.)	Error (arb. u.)
  -8.017536294561758  -0.024237789932145   0.020361429905191
  -7.989540294561758  -0.027497742957948   0.026079243396625
  -7.954546294561757  -0.027488876394596   0.025229182300265
  -7.919548294561757  -0.041157720518678   0.023963315826229
  -7.884556294561757  -0.038513178011236   0.023799686779157
  -7.849556294561756  -0.044959636117140   0.023708187126982
  -7.814564294561757  -0.025389624707511   0.024423489309319
  -7.779566294561758   0.002011252251233   0.025427529372017
  -7.744572294561758  -0.003097708675875   0.025354472980317
  -7.709576294561757  -0.024218690652039   0.024619756570113
  -7.674578294561758  -0.021511901499035   0.024655894324019
  -7.639586294561758  -0.009365106497255   0.025268272429646
  -7.604586294561758   0.002672644134972   0.025682027518403
  -7.569596294561758  -0.037704103340555   0.024016401109617
  -7.534596294561757  -0.034817409288589   0.024074755757390
  -7.499604294561758  -0.041312324053330   0.023892931362552
  -7.464606294561757  -0.046547337363893   0.023632516498164
  -7.429610294561757  -0.029913424578926   0.024397143451093
  -7.394616294561757  -0.050999628328753   0.023678749148728
  -7.359618294561758  -0.030112199366650   0.024642681862882
  -7.324626294561758  -0.015918848645702   0.025255529653064
  -7.289626294561756   0.011186278970964   0.026324980822739
  -7.254634294561758  -0.002456118103557   0.025835431462625
  -7.219636294561758  -0.006440607622092   0.025610574751926
  -7.184642294561757  -0.015162303852189   0.025417048104184
  -7.149646294561758  -0.028701507617758   0.024976892627819
  -7.114650294561757  -0.035544030934683   0.024809268942256
  -7.079656294561756  -0.007838692658549   0.025948343550917
  -7.044656294561757  -0.023037497042925   0.025544186631224
  -7.009666294561758  -0.027835931478907   0.025254573326643
  -6.974666294561757  -0.018894887870646   0.025463150539986
  -6.939674294561757  -0.030826974934144   0.025116462950392
  -6.904676294561757  -0.005758478505644   0.026309442438623
  -6.869680294561758  -0.009980807950669   0.026099954410282
  -6.834686294561758  -0.023248302262630   0.025659744463607
  -6.799688294561757  -0.014492157957808   0.026129591684885
  -6.764696294561757  -0.037997107772261   0.025246973007749
  -6.729696294561758  -0.042864914088436   0.024841557909857
  -6.694706294561757  -0.019999364866718   0.026164080134803
  -6.659706294561756  -0.027470318804812   0.025895828804848
  -6.624712294561758  -0.021728652189880   0.025888624145365
  -6.589716294561758  -0.008245921037028   0.026519407847107
  -6.554720294561757  -0.015037636960818   0.026434566528922
  -6.519726294561758  -0.022529721635349   0.026193766535586
  -6.484726294561757  -0.028705376667098   0.025984244278762
  -6.449736294561758  -0.028092066034229   0.026232426195295
  -6.414736294561758   0.002968998352502   0.027338791908759
  -6.379744294561758  -0.019748151727768   0.026520844580835
  -6.344746294561757  -0.056219076608776   0.025155077162712
  -6.309750294561757  -0.023871646041495   0.026156771273366
  -6.274756294561757  -0.045598742530186   0.025536465666384
  -6.239758294561757  -0.031514572255605   0.026142828511682
  -6.204766294561758  -0.023417713438011   0.026551072124071
  -6.169766294561758  -0.021658034924517   0.026715874717209
  -6.134774294561756  -0.025076396176412   0.026727114133157
  -6.099776294561758  -0.040664911658000   0.026181278198476
  -6.064782294561757  -0.017714575480323   0.027038851001572
  -6.029786294561758   0.019165902297581   0.028376668636152
  -5.994788294561757  -0.019815660827821   0.027194730499911
  -5.959796294561758   0.020032210990557   0.028388450782394
  -5.924796294561757   0.028045676048343   0.028847533280459
  -5.889806294561756  -0.031549800543117   0.027015431557293
  -5.854806294561757  -0.023757682260686   0.027238945517387
  -5.819814294561757  -0.005382904702137   0.028143118831452
  -5.784816294561758  -0.012730220525605   0.027893878632130
  -5.749820294561757   0.004509396027504   0.028536286791403
  -5.714826294561758  -0.021866954935139   0.027570847209616
  -5.679826294561757  -0.016668923516454   0.027712223925719
  -5.644836294561758  -0.020247165549024   0.027743782740030
  -5.609836294561758  -0.012643599444079   0.028088803027157
  -5.574844294561758  -0.014219351882194   0.028193672428664
  -5.539846294561758  -0.014868198924247   0.028220626981249
  -5.504852294561758  -0.035782634744593   0.027539434323711
  -5.469856294561756  -0.022918527234582   0.028033547690394
  -5.434858294561757   0.031219071052956   0.029769980877024
  -5.399866294561758   0.010414891735066   0.029299119569366
  -5.364866294561758  -0.012082626884738   0.028799252213618
  -5.329876294561758  -0.023039402250625   0.028469846501068
  -5.294876294561758   0.014849051889337   0.029684607829069
  -5.259884294561758  -0.003674387572962   0.029295111234969
  -5.224886294561758   0.001212154832512   0.029641212254879
  -5.189890294561757   0.051191527384419   0.031111826940095
  -5.154896294561757   0.039747696402821   0.030961622654796
  -5.119898294561757   0.006870888628036   0.030093234168517
  -5.084906294561757  -0.036743715740743   0.028811336193901
  -5.049906294561756  -0.011717272446297   0.029640385264089
  -5.014914294561757  -0.047294086763617   0.028507839613854
  -4.979916294561758  -0.057379612647124   0.028209291672617
  -4.944922294561758  -0.060742922174211   0.028425390318221
  -4.909926294561758  -0.033328420189519   0.029227229404033
  -4.874928294561757  -0.023949975507729   0.029595253775036
  -4.839936294561758   0.005335301316719   0.030757705539503
  -4.804936294561758   0.008839281431735   0.030954178062123
  -4.769946294561757  -0.013888971071645   0.030246243468887
  -4.734946294561757  -0.046859322428687   0.029287797301477
  -4.699954294561758  -0.027130122637432   0.030010272544814
  -4.664956294561757  -0.009013342480798   0.030875337931320
  -4.629960294561757   0.009411171629416   0.031363534235408
  -4.594966294561758  -0.000269329026396   0.031103751636663
  -4.559968294561758  -0.045190510568626   0.029995293468776
  -4.524976294561758  -0.009301458729990   0.031294929366925
  -4.489976294561758  -0.026311687952942   0.030695730862086
  -4.454984294561758  -0.013911811519924   0.031249184968149
  -4.419986294561758  -0.002507890007274   0.031774942680937
  -4.384992294561757   0.021936903932810   0.032820138441171
  -4.349996294561757   0.011697955640643   0.032417110075459
  -4.314998294561758  -0.038084443348730   0.031100136712999
  -4.280006294561757  -0.042009396561794   0.031378462313052
  -4.245006294561757  -0.003848372625722   0.032491920329442
  -4.210016294561758  -0.019622982435084   0.032078446874935
  -4.175016294561758  -0.046067497986425   0.031335045376102
  -4.140022294561758  -0.020250244064372   0.032450076608242
  -4.105026294561758   0.002075018188069   0.033076884859110
  -4.070030294561757   0.012647509210402   0.033568472957530
  -4.035036294561758  -0.011225413510535   0.033333866405774
  -4.000038294561757   0.023941947353695   0.034473722051110
  -3.965046294561758  -0.007887717514392   0.033501875377638
  -3.930046294561758  -0.055998139541008   0.032299592151964
  -3.895054294561757  -0.052378125173516   0.032669840794966
  -3.860056294561757   0.010135581097478   0.034530857235209
  -3.825062294561758  -0.041204858695109   0.033161989325588
  -3.790066294561758  -0.021075855951741   0.034148760264133
  -3.755070294561757   0.022446692651744   0.035551766808906
  -3.720076294561757  -0.028390985518627   0.034124342634647
  -3.685076294561758  -0.021091742438963   0.034332582259416
  -3.650086294561758   0.043908131810331   0.036414557832312
  -3.615086294561757  -0.005072475241569   0.035239282655168
  -3.580094294561757  -0.015461322726088   0.035320790198346
  -3.545096294561758  -0.003902849008050   0.035760463854564
  -3.510100294561757  -0.007720228891347   0.035920058263332
  -3.475106294561757  -0.059794902086652   0.034700731124021
  -3.440108294561758  -0.018055840012219   0.035880515368969
  -3.405116294561758   0.020299481126322   0.037072216086234
  -3.370116294561758   0.003610929663527   0.036752050361736
  -3.335124294561757   0.011828293333072   0.037223693717567
  -3.300126294561757  -0.022802643069859   0.036615835728996
  -3.265132294561757  -0.014372488421183   0.036822656549608
  -3.230136294561758   0.029517926874065   0.038346446596888
  -3.195138294561757  -0.015846091727329   0.037425946196846
  -3.160146294561758  -0.052333127565188   0.036818040958851
  -3.125146294561758  -0.017129149517332   0.037975438698833
  -3.090156294561758  -0.068308045333782   0.037078194246042
  -3.055156294561757  -0.038318659135029   0.037705291972656
  -3.020164294561758   0.002828344179018   0.039225296149623
  -2.985166294561758  -0.053910208484989   0.038031302730309
  -2.950170294561757  -0.072338513983508   0.037851645238811
  -2.915176294561757  -0.025859448843770   0.039237771750791
  -2.880178294561757  -0.060781504592135   0.038660163978038
  -2.845186294561758  -0.051317322194343   0.039038183366535
  -2.810186294561758  -0.080431035621031   0.038601829045132
  -2.775194294561757  -0.027120805047675   0.040318500339318
  -2.740196294561758  -0.051869449187626   0.040007073094547
  -2.705202294561757  -0.054720354491101   0.040047016753062
  -2.670206294561758  -0.025826992846331   0.041021262800655
  -2.635208294561758  -0.032167695141292   0.041085489790129
  -2.600216294561758   0.005282558546701   0.042600408295503
  -2.565216294561758  -0.018125571520442   0.042374759042260
  -2.530226294561758  -0.076265622324792   0.040889932088723
  -2.495226294561757  -0.023390426507220   0.042512447471751
  -2.460234294561757  -0.074117958460108   0.041734509811910
  -2.425236294561758  -0.116600751893894   0.041299511663621
  -2.390240294561758  -0.080308917594548   0.042307803554697
  -2.355246294561757  -0.071540537984154   0.042636256038714
  -2.320248294561758  -0.013004035769745   0.044482108297526
  -2.285256294561757  -0.127903540189156   0.042252752065886
  -2.250256294561757  -0.089028455332424   0.043432738270756
  -2.215264294561758  -0.033288439958645   0.044991072859068
  -2.180266294561758  -0.007358944649613   0.045863848629857
  -2.145272294561757  -0.114447755209194   0.043974334485970
  -2.110276294561757  -0.033538134060680   0.045941703570939
  -2.075278294561757  -0.079535799650417   0.045452413589538
  -2.040286294561757   0.003100104749038   0.047581367740325
  -2.005286294561758  -0.061141773436784   0.046499789119522
  -1.970296294561758  -0.098261567698887   0.046114140760075
  -1.935296294561758  -0.047271634722420   0.047891143286416
  -1.900302294561758  -0.086584771009965   0.047421753989493
  -1.865306294561758   0.034882432676950   0.050281167996776
  -1.830310294561758  -0.078102624329548   0.048620332986108
  -1.795316294561758  -0.100954132518822   0.048166175114078
  -1.760318294561757  -0.052298556117987   0.049684618922962
  -1.725326294561758  -0.056021082331995   0.049950428865026
  -1.690326294561758  -0.068981276746887   0.050354158988509
  -1.655334294561758  -0.061406900990380   0.050790504869710
  -1.620336294561758   0.000181195331850   0.052248674356772
  -1.585342294561757   0.001732659971542   0.053007656507716
  -1.550346294561758  -0.112846076725348   0.051090476724728
  -1.515348294561758  -0.102671535862779   0.052026583208971
  -1.480356294561757  -0.050419532725948   0.053169010161935
  -1.445356294561758  -0.040806338749139   0.053877907653880
  -1.410366294561757  -0.021323730849907   0.054861600973358
  -1.375366294561758  -0.022170349162693   0.055656760827774
  -1.340372294561758  -0.032909603174606   0.056153112736517
  -1.305376294561758  -0.023841362351428   0.056632824576918
  -1.270380294561757   0.038699292809986   0.058304960100835
  -1.235386294561758  -0.023113662714420   0.057762966110822
  -1.200388294561758  -0.054120489339659   0.057876589868789
  -1.165396294561758  -0.098375909104710   0.057632763771660
  -1.130396294561758   0.052571798362286   0.060895430986241
  -1.095404294561758  -0.061533138231884   0.059655618430119
  -1.060406294561757  -0.057811410462274   0.060345949710979
  -1.025409894561758  -0.014010826156535   0.061977335591650
  -0.990415694561758   0.006625173190716   0.063346983437256
  -0.955420294561758  -0.040074758027681   0.063422940429154
  -0.920424494561757  -0.009866639679420   0.065272626036034
  -0.885429094561758  -0.165099727954910   0.065351154909152
  -0.850433294561758  -0.107369599513858   0.071271176015553
  -0.815437694561757  -0.076870795046562   0.079764414751191
  -0.780442294561758  -0.195551616838500   0.091224509174892
  -0.745446494561757  -0.122166661612172   0.110409371740627
  -0.710451094561757  -0.340007751341398   0.133222955255917
  -0.675455294561758   0.027829070186986   0.165603864532202
  -0.640459294561758   0.019427081471456   0.198225639888688
  -0.605464094561757  -0.344027799331734   0.232664217089350
  -0.570468294561758  -0.521613092742967   0.269246174951623
  -0.535472694561758  -0.687389873761120   0.307789849616000
  -0.500477294561757  -0.372778129826060   0.348275331093720
  -0.465481294561758  -0.164416880359214   0.388970163422903
  -0.430486094561758  -0.456066654335819   0.428886452010553
  -0.395490294561758  -0.838930225154408   0.468598217593708
  -0.360494694561758  -1.671932589603183   0.506369382277404
  -0.325498894561758  -2.272927575333539   0.543008123898713
  -0.290503294561758  -2.084425902789790   0.578620994143835
  -0.255507494561758  -1.146051830926902   0.613339374786912
  -0.220512294561758  -0.469828583003023   0.644317163117668
  -0.185516294561758  -1.473135271183104   0.670252425651709
  -0.150520894561758  -0.194596478553423   0.695899785974963
  -0.115525134561758  -1.548546646714878   0.713894913754118
  -0.080529634561758  -1.066312412855778   0.730566476301781
  -0.045533956561758  -1.793117659892706   0.740180998972549
  -0.010538492561758  -1.994499727136374   0.745486924083850
   0.024457285438242  -2.527812973918450   0.744583067196670
   0.059453085438242  -1.940278045395238   0.739841174204302
   0.094448705438242  -2.041834348614141   0.728726745588496
   0.129444505438242  -2.419796395576588   0.711813469338702
   0.164439705438242  -1.964120870871872   0.691048574776043
   0.199435705438242  -2.671079101433535   0.663889708587202
   0.234431105438242  -2.526301330528707   0.632743738168937
   0.269426705438242  -1.628251793543238   0.598432598667552
   0.304422305438242   0.245064077102552   0.563127456744918
   0.339417705438242  -1.214144839860154   0.518367783794479
   0.374413705438242  -0.131148733613133   0.476723301075162
   0.409408905438242  -0.972796035592501   0.428780163128800
   0.444404705438243  -1.416750122841589   0.380005249166850
   0.479400305438242  -0.416257844898517   0.334908716572382
   0.514395705438242   0.180103413986147   0.288400110843945
   0.549391505438242   0.043348170748198   0.240586339595497
   0.584386705438243   0.442517782415143   0.199083178676251
   0.619382705438243   0.232017837485831   0.160074919743350
   0.654378905438243   0.384622751384583   0.130805638681824
   0.689374705438242   0.286194297778564   0.108586164727188
   0.724370105438242   0.382164204689298   0.095094455863420
   0.759365705438243   0.638667760301278   0.090064625377559
   0.794361305438242   0.874614826569827   0.088806540696505
   0.829356705438242   0.942155838690317   0.087331353186356
   0.864352505438242   1.168818465395145   0.088758698567070
   0.899347905438243   1.130735707841719   0.087890558856341
   0.934343705438243   1.292356655356457   0.089178882210308
   0.969337305438242   1.123028025100352   0.086091773565190
   1.004333705438242   1.600259952956903   0.091689782843237
   1.039333705438243   1.453314500527120   0.089594874642470
   1.074323705438242   1.400224544951843   0.088376397111899
   1.109323705438242   1.469127869719290   0.088781156085286
   1.144315705438242   1.503532656982156   0.088588777435971
   1.179313705438242   1.477116827925936   0.087659504194354
   1.214307705438242   1.415747546175061   0.086594083864430
   1.249303705438243   1.364532995587378   0.085607503415530
   1.284301705438242   1.199784828820944   0.082981625225347
   1.319293705438243   1.220827454331043   0.082558724509285
   1.354293705438242   1.047527621906757   0.079968306366710
   1.389283705438242   0.891327599798934   0.077033299313219
   1.424283705438242   0.787796312778520   0.075217442852838
   1.459275705438242   0.585247528171090   0.071664218356722
   1.494273705438242   0.638862642850360   0.071987474419096
   1.529269705438243   0.533877550045707   0.069912662330368
   1.564263705438242   0.246051419172520   0.064282520339514
   1.599261705438242   0.197519502575052   0.062928456607484
   1.634253705438243   0.144071512028124   0.061433021967994
   1.669253705438242  -0.003919374842120   0.058207481463812
   1.704245705438242   0.023946365877656   0.058717956259393
   1.739243705438243  -0.036544275477705   0.056914810838656
   1.774239705438242   0.059369923225148   0.058775705042475
   1.809233705438242   0.080196042799947   0.058914510247307
   1.844231705438242   0.027157315485355   0.057109741824316
   1.879223705438242  -0.038147949086545   0.055745913307434
   1.914223705438242   0.112640920401094   0.058503326211080
   1.949213705438243  -0.016066387263184   0.055533179498747
   1.984213705438242  -0.011214808288168   0.055108873764939
   2.019207705438242  -0.045069171012978   0.053762110855509
   2.054203705438243   0.009575398724265   0.054740748934957
   2.089199705438243   0.054414279436438   0.055739592522013
   2.124193705438242   0.044562568802985   0.054970131762986
   2.159191705438243   0.086933102197529   0.056007740137949
   2.194183705438243   0.021509554962371   0.054432263205933
   2.229183705438242  -0.025147319566062   0.052695735947798
   2.264175705438242   0.021518747830868   0.053824216519704
   2.299173705438243  -0.004450461424041   0.052542133539855
   2.334169705438243   0.074404560310827   0.054451704229344
   2.369163705438243   0.149479691649901   0.055743699817289
   2.404161705438243   0.206388334871707   0.057091251516147
   2.439153705438243   0.308625027481275   0.059031696364241
   2.474153705438243   0.326326721860098   0.059507666688923
   2.509143705438242   0.378828152646686   0.060035225697918
   2.544143705438243   0.401715216178413   0.060175296260841
   2.579137705438243   0.471422786845111   0.062077923003593
   2.614133705438243   0.768219716177674   0.067789644788861
   2.649129705438242   0.909463223627829   0.070466776697391
   2.684123705438243   1.042608285118542   0.072374592381305
   2.719121705438242   1.262216225799731   0.076173373492054
   2.754113705438243   1.460105238156896   0.079690953615828
   2.789113705438243   1.856958598989080   0.085783203426079
   2.824105705438242   1.840150609873122   0.085659237976998
   2.859103705438243   2.131120085287812   0.090158815985571
   2.894097705438242   2.317576973709500   0.092620535143779
   2.929093705438242   2.370735488897738   0.093331465042610
   2.964091705438243   2.402978116037342   0.094049175573420
   2.999083705438243   2.708327209647101   0.098042461437685
   3.034083705438243   2.480298559709991   0.094797095422592
   3.069075705438242   2.449838456951710   0.094593031971282
   3.104073705438243   2.560124323129123   0.096026823979969
   3.139067705438243   2.386707842334165   0.093247567545969
   3.174063705438243   2.211134253619093   0.090993996875618
   3.209059705438243   1.810774925352213   0.085010486590067
   3.244053705438243   1.776445117239043   0.084037964843754
   3.279053705438243   1.658798076111967   0.082153775403447
   3.314043705438242   1.460270089837432   0.079200960017919
   3.349043705438242   1.149958488540024   0.073512098472020
   3.384035705438242   1.012817111315760   0.071046415100271
   3.419033705438243   0.890209757507719   0.068528985120166
   3.454027705438242   0.778821712742172   0.066333160170159
   3.489023705438242   0.675427010677498   0.064414095154089
   3.524021705438243   0.618584527459380   0.063011459950076
   3.559013705438242   0.541847731042530   0.061472434205585
   3.594013705438243   0.489907544756370   0.059839322197030
   3.629003705438242   0.558989746648341   0.061224846112669
   3.664003705438243   0.458607827334601   0.059036266905691
   3.698997705438243   0.432947786046767   0.058699426676246
   3.733993705438242   0.528869028236080   0.060794364701344
   3.768989705438243   0.424251442393296   0.058635229221348
   3.803983705438243   0.473306804762011   0.059980311121567
   3.838983705438243   0.505952076340321   0.060061159213588
   3.873973705438242   0.437247132732858   0.058617517162364
   3.908973705438243   0.466118100080410   0.059533617119070
   3.943965705438243   0.425758517521249   0.059426872040854
   3.978963705438242   0.477735463145059   0.060101803715030
   4.013957705438242   0.479955280207111   0.060193342139476
   4.048953705438242   0.450419882590496   0.059373745101349
   4.083951705438243   0.420148456663163   0.058517529500826
   4.118943705438243   0.607371336726876   0.063177318038676
   4.153943705438242   0.558358760557751   0.062247256496973
   4.188933705438243   0.525246034286135   0.061631221905460
   4.223933705438244   0.624223554845167   0.063677810184082
   4.258925705438243   0.614552523151663   0.063742724722748
   4.293923705438242   0.669798497469613   0.065673287116452
   4.328921705438242   0.623171418539397   0.064751390033265
   4.363913705438242   0.616149173564518   0.064531605238983
   4.398913705438242   0.676088783865409   0.065853898746847
   4.433903705438242   1.022143206949663   0.074494568451398
   4.468903705438242   0.944413429701215   0.072752732958975
   4.503895705438243   1.123236267785549   0.076675093433787
   4.538893705438243   1.257165997083227   0.079483904917411
   4.573889705438243   1.385747728068144   0.082148429785115
   4.608883705438243   1.375792788135213   0.082209366400429
   4.643881705438242   1.609594565897807   0.086866244732002
   4.678873705438242   1.912565755883272   0.092838145365577
   4.713873705438242   1.981205587456358   0.094348483126757
   4.748863705438242   2.172898181469971   0.097821079011428
   4.783863705438242   2.407647246002939   0.100828653436015
   4.818857705438242   2.515482164902337   0.104142594144375
   4.853853705438242   2.933134212593783   0.110398280969225
   4.888849705438242   2.918177630395643   0.110366759305327
   4.923843705438243   2.959512561039390   0.111480726750232
   4.958841705438242   3.138994991285358   0.115845080215433
   4.993833705438243   3.182121723480024   0.117802534469849
   5.028833705438243   3.302708420328982   0.123125723215582
   5.063825705438243   2.896278924704100   0.118007431354301
   5.098823705438242   3.257927226613298   0.121625473547444
   5.133819705438243   3.289943540213200   0.120546389657094
   5.168813705438242   2.725739910296022   0.110626649496765
   5.203811705438243   2.644758412247729   0.108888734442457
   5.238803705438242   2.577226008821654   0.107918137861436
   5.273803705438242   2.298300734612803   0.103553420310485
   5.308793705438243   2.156769601939625   0.101625447579629
   5.343793705438243   2.038955099826496   0.099665633789587
   5.378787705438242   1.791656612747378   0.095775852632697
   5.413783705438243   1.571362385981761   0.091911986060143
   5.448779705438243   1.443151006606376   0.089078412100576
   5.483773705438243   1.405234857144473   0.088816624764061
   5.518771705438242   1.236077013381697   0.085991777898588
   5.553763705438242   1.253459369509049   0.086668547071241
   5.588763705438242   1.256878811496033   0.087003996336950
   5.623755705438243   1.049746641284157   0.083331669837103
   5.658753705438242   0.999918048384639   0.081643814769767
   5.693749705438242   0.997183960692412   0.082151574987458
   5.728743705438243   0.929609442959653   0.081100447204686
   5.763741705438242   1.020871732177370   0.084153252992621
   5.798733705438242   0.977389312804556   0.083633491800833
   5.833733705438243   0.881167787884676   0.081150033333326
   5.868725705438242   0.835098424188155   0.080275965386908
   5.903723705438243   1.130153902356393   0.089102284439626
   5.938717705438242   1.105625805830003   0.088176383222493
   5.973713705438242   1.206470929469011   0.091630825123427
   6.008709705438243   1.247805935888606   0.092813402197312
   6.043703705438242   1.338777479618245   0.095748644117606
   6.078703705438242   1.402207639515519   0.098112934689775
   6.113693705438243   1.333414196578235   0.097941082877003
   6.148693705438243   1.328326721368358   0.097754587263412
   6.183685705438242   1.112310368433668   0.094088353251611
   6.218683705438242   1.243169673196410   0.096885239162836
   6.253677705438243   1.353847030669612   0.101200944811993
   6.288673705438242   1.083181501112287   0.094549192680847
   6.323671705438243   1.192407700856012   0.098383302650196
   6.358663705438242   1.344598406249803   0.102443481915640
   6.393663705438242   1.427579898659287   0.105955192222750
   6.428655705438243   1.492014861250723   0.108904448609963
   6.463653705438242   1.692001453896414   0.114275838076647
   6.498647705438242   1.475075235641499   0.110131149877589
   6.533643705438242   1.617900551716886   0.114593110461144
   6.568639705438242   1.571471837931806   0.115223459479049
   6.603633705438243   1.474979749040196   0.113789348031527
   6.638633705438242   1.561623199304144   0.117405569398900
   6.673623705438243   1.755934163628831   0.122364470938259
   6.708623705438242   1.746537145703961   0.124141448074364
   6.743615705438243   1.847186990099414   0.127341341628868
   6.778613705438242   2.008989094236695   0.133182108276900
   6.813607705438242   2.196992362500114   0.137930656361666
   6.848603705438242   2.054872480796795   0.137493964734166
   6.883601705438243   0.967913338031709   0.113514330228038
   6.918593705438242  -1.170309427187445   0.027978000000000
   6.953593705438242  -1.355830133140266                   0
