# Supplementary material for: Field-induced bound-state condensation and spin-nematic phase in SrCu2(BO3)2 revealed by neutron scattering up to 25.9 T
Source: Nat Commun. 2024 Jan 10;15:442. doi: 10.1038/s41467-023-44115-z (PMC10781965; doi:10.1038/s41467-023-44115-z)
Supplement: Supplementary file 3 — Source Data [file 41467_2023_44115_MOESM3_ESM.zip › source_data/Fig1e_Fig2i_EXED_neutron_intensity_vs_energy_transfer_18T.dat]

Energy (meV)	Intensity (arb. u.)	Error (arb. u.)
  -8.017536294561758  -0.030717789932145   0.020173331353676
  -7.989540294561758  -0.031243542957948   0.026143235012714
  -7.954546294561757  -0.028010476394596   0.025406744418457
  -7.919548294561757  -0.038784920518678   0.024104444083430
  -7.884556294561757  -0.038333778011236   0.023705390504465
  -7.849556294561756  -0.032691836117140   0.024045432140047
  -7.814564294561757  -0.038005224707511   0.023721116561292
  -7.779566294561758  -0.033645747748767   0.024107106741996
  -7.744572294561758  -0.022859708675875   0.024722080787862
  -7.709576294561757  -0.013231890652039   0.025024797016448
  -7.674578294561758  -0.010645501499035   0.024975797501325
  -7.639586294561758  -0.018302306497255   0.024770033539759
  -7.604586294561758  -0.021415355865028   0.024690630590659
  -7.569596294561758  -0.039736103340555   0.024074450394948
  -7.534596294561757  -0.046297209288589   0.023825877131438
  -7.499604294561758  -0.044134724053330   0.023895988198984
  -7.464606294561757  -0.031405937363893   0.024399517267348
  -7.429610294561757  -0.029516424578926   0.024549325568463
  -7.394616294561757  -0.035320228328753   0.024467036236708
  -7.359618294561758  -0.036017199366650   0.024327971344631
  -7.324626294561758  -0.041964048645702   0.024097697472340
  -7.289626294561756  -0.043471921029036   0.024125464344613
  -7.254634294561758  -0.053116518103557   0.023794395305761
  -7.219636294561758  -0.039787207622092   0.024406010105996
  -7.184642294561757  -0.024111903852189   0.025125771093632
  -7.149646294561758  -0.044236507617759   0.024438903751789
  -7.114650294561757  -0.053480630934683   0.024236732856381
  -7.079656294561756  -0.026991892658549   0.025217560959577
  -7.044656294561757  -0.006750497042925   0.025954507080767
  -7.009666294561758  -0.031709931478907   0.025081934301285
  -6.974666294561757  -0.025266087870646   0.025413972197679
  -6.939674294561757  -0.044669574934144   0.024599820710615
  -6.904676294561757  -0.061677078505644   0.024001522175020
  -6.869680294561758  -0.038651807950669   0.024846190479210
  -6.834686294561758  -0.025654902262630   0.025444812785462
  -6.799688294561757  -0.000324157957808   0.026701872937845
  -6.764696294561757  -0.012021707772261   0.026283408437940
  -6.729696294561758  -0.040757114088436   0.025155106551339
  -6.694706294561757   0.002266435133282   0.026648776604542
  -6.659706294561756  -0.001079918804812   0.026673703391753
  -6.624712294561758  -0.016308252189880   0.026323134030392
  -6.589716294561758  -0.029949321037028   0.025649218198682
  -6.554720294561757  -0.039702036960818   0.025128665588638
  -6.519726294561758  -0.021830721635349   0.026061525908020
  -6.484726294561757  -0.029827176667098   0.025921777268104
  -6.449736294561758  -0.049114866034229   0.025167342555375
  -6.414736294561758  -0.043954801647498   0.025470229394844
  -6.379744294561758  -0.035688551727768   0.026004396505806
  -6.344746294561757  -0.062822076608776   0.025162086276444
  -6.309750294561757  -0.022951046041495   0.026641927871519
  -6.274756294561757   0.004971457469814   0.027572456413907
  -6.239758294561757  -0.022336972255605   0.026381675106589
  -6.204766294561758  -0.027190113438011   0.026328422869743
  -6.169766294561758  -0.008775834924517   0.027425948392039
  -6.134774294561756  -0.030147196176412   0.026767291098667
  -6.099776294561758   0.030065488342000   0.028632201508288
  -6.064782294561757   0.031392024519677   0.028514375736677
  -6.029786294561758   0.008620702297581   0.027945622990615
  -5.994788294561757   0.004611739172179   0.028116670809283
  -5.959796294561758  -0.003379989009443   0.027890402503851
  -5.924796294561757  -0.007681523951657   0.027786835752277
  -5.889806294561756  -0.041243000543117   0.026629576868249
  -5.854806294561757  -0.044585282260686   0.026656002548574
  -5.819814294561757  -0.016508504702137   0.027677768019412
  -5.784816294561758  -0.001370420525605   0.028038899160103
  -5.749820294561757  -0.024613603972496   0.027361776339953
  -5.714826294561758  -0.055309954935139   0.026347083515425
  -5.679826294561757  -0.026401523516454   0.027518425975371
  -5.644836294561758  -0.011886365549024   0.028203734797654
  -5.609836294561758   0.003271400555921   0.028843489439435
  -5.574844294561758  -0.016463151882194   0.028238503479972
  -5.539846294561758  -0.023695998924247   0.028081185582187
  -5.504852294561758  -0.025285034744593   0.028149580732693
  -5.469856294561756  -0.001857327234582   0.029039169999075
  -5.434858294561757  -0.069803728947044   0.026659668309017
  -5.399866294561758  -0.031270708264934   0.027944140465092
  -5.364866294561758  -0.037099026884738   0.027833306503253
  -5.329876294561758  -0.011571202250625   0.028791549837006
  -5.294876294561758   0.009265651889337   0.029609938565711
  -5.259884294561758  -0.008551987572962   0.029051797627589
  -5.224886294561758  -0.026681445167488   0.028689526396370
  -5.189890294561757  -0.037362072615581   0.028384063615113
  -5.154896294561757   0.002787696402821   0.029572776919627
  -5.119898294561757   0.027548688628036   0.030513513924371
  -5.084906294561757   0.008280684259257   0.030093970172325
  -5.049906294561756  -0.035477272446297   0.028828209721542
  -5.014914294561757  -0.003862086763617   0.029764966192139
  -4.979916294561758  -0.017203812647124   0.029390805526259
  -4.944922294561758  -0.072980922174211   0.027876405106039
  -4.909926294561758  -0.003861620189519   0.030198605727801
  -4.874928294561757   0.006153424492271   0.030577738562392
  -4.839936294561758  -0.018060698683280   0.030329187739516
  -4.804936294561758  -0.019071918568265   0.030074806764613
  -4.769946294561757   0.029108628928355   0.031541768701885
  -4.734946294561757  -0.019823322428687   0.030214633412431
  -4.699954294561758  -0.028945122637432   0.030073221958327
  -4.664956294561757   0.052808057519202   0.032908248157226
  -4.629960294561757   0.016379571629416   0.032158383407361
  -4.594966294561758  -0.017985329026396   0.031189738861420
  -4.559968294561758  -0.054143310568626   0.029695820787660
  -4.524976294561758  -0.049654058729990   0.030048928644556
  -4.489976294561758  -0.007254287952942   0.031489242064134
  -4.454984294561758  -0.051058411519924   0.030151783400721
  -4.419986294561758  -0.049912890007274   0.030405744714425
  -4.384992294561757  -0.053172696067190   0.030503786599483
  -4.349996294561757  -0.035148444359357   0.031143306544842
  -4.314998294561758   0.035530756651270   0.033367978977283
  -4.280006294561757   0.052063803438206   0.034142098655390
  -4.245006294561757   0.004553427374278   0.032748432667723
  -4.210016294561758  -0.043550982435084   0.031312774950751
  -4.175016294561758  -0.070735297986425   0.030910422047083
  -4.140022294561758  -0.062277444064372   0.031311302515954
  -4.105026294561758  -0.047074981811931   0.031949281777812
  -4.070030294561757   0.027490509210402   0.034066054503238
  -4.035036294561758  -0.012247613510535   0.033147578314936
  -4.000038294561757  -0.010201652646305   0.033327732565820
  -3.965046294561758  -0.026180517514392   0.033058361457985
  -3.930046294561758  -0.029405539541007   0.033276851570646
  -3.895054294561757   0.011319074826484   0.034327698148317
  -3.860056294561757   0.031776781097478   0.035163244297220
  -3.825062294561758  -0.063739458695109   0.032648693812421
  -3.790066294561758  -0.041460255951741   0.033333786772193
  -3.755070294561757  -0.066701507348256   0.033058271249090
  -3.720076294561757  -0.024335185518627   0.034318384395143
  -3.685076294561758  -0.008434942438963   0.034791462250230
  -3.650086294561758  -0.016119068189669   0.034681187100288
  -3.615086294561757  -0.043904675241569   0.034149363900477
  -3.580094294561757   0.005869077273912   0.035927180371251
  -3.545096294561758  -0.026505849008050   0.035305779155198
  -3.510100294561757  -0.007477428891347   0.035997052569026
  -3.475106294561757  -0.072670702086652   0.034308831611980
  -3.440108294561758  -0.052952640012219   0.035101938940925
  -3.405116294561758   0.004950881126322   0.036706817589037
  -3.370116294561758   0.024265129663527   0.037478787645301
  -3.335124294561757  -0.062130306666928   0.035447330825178
  -3.300126294561757  -0.010031643069859   0.037061775507933
  -3.265132294561757   0.008916111578817   0.037707795561772
  -3.230136294561758   0.021653926874065   0.038254365675232
  -3.195138294561757  -0.020320891727329   0.037268281684408
  -3.160146294561758  -0.028874927565188   0.037280825693839
  -3.125146294561758  -0.043692549517332   0.037202217735538
  -3.090156294561758  -0.033486445333782   0.037652216901415
  -3.055156294561757  -0.065858059135029   0.037089523315486
  -3.020164294561758  -0.099502655820982   0.036473015038239
  -2.985166294561758  -0.060253408484989   0.037528435297998
  -2.950170294561757  -0.031247713983508   0.038763450585432
  -2.915176294561757  -0.071764248843770   0.038107481350459
  -2.880178294561757  -0.052002104592135   0.038773002750894
  -2.845186294561758  -0.097174522194343   0.037931918923028
  -2.810186294561758  -0.075491635621031   0.038819541055700
  -2.775194294561757  -0.028793005047675   0.040300198449258
  -2.740196294561758  -0.057633449187626   0.039637412362873
  -2.705202294561757  -0.050932154491101   0.040083509705983
  -2.670206294561758  -0.069504592846331   0.039973843439259
  -2.635208294561758  -0.049310495141292   0.040718700145432
  -2.600216294561758  -0.108361441453299   0.039616595310996
  -2.565216294561758  -0.084838371520442   0.040563820095410
  -2.530226294561758  -0.063884822324792   0.041421438729846
  -2.495226294561757  -0.030554626507220   0.042282717747065
  -2.460234294561757  -0.027215358460108   0.042788056780728
  -2.425236294561758  -0.070804751893894   0.042238089955115
  -2.390240294561758  -0.104446717594548   0.041806185257782
  -2.355246294561757  -0.139869937984154   0.041256919084774
  -2.320248294561758  -0.105035835769745   0.042312528228987
  -2.285256294561757  -0.119098140189156   0.042299042923069
  -2.250256294561757  -0.026299255332424   0.045003567741169
  -2.215264294561758  -0.014198439958645   0.045421657427042
  -2.180266294561758  -0.036252944649613   0.045132136814913
  -2.145272294561757  -0.122086355209194   0.043785459944420
  -2.110276294561757  -0.021796134060680   0.046055680831793
  -2.075278294561757  -0.006433799650417   0.046958936188547
  -2.040286294561757  -0.080887895250962   0.045874747839743
  -2.005286294561758  -0.104149773436784   0.045658560878766
  -1.970296294561758  -0.069915567698887   0.046850045004034
  -1.935296294561758  -0.030291634722420   0.047797068890466
  -1.900302294561758  -0.040800771009965   0.048154092133899
  -1.865306294561758  -0.057997567323050   0.048482014347591
  -1.830310294561758  -0.045342624329548   0.049087990684484
  -1.795316294561758  -0.022300132518822   0.049880251726309
  -1.760318294561757  -0.053936556117987   0.049801532941868
  -1.725326294561758  -0.069547082331995   0.049852648490928
  -1.690326294561758  -0.137567276746887   0.048770391491150
  -1.655334294561758  -0.082508900990380   0.050289510586602
  -1.620336294561758  -0.071974804668150   0.050842728443702
  -1.585342294561757  -0.137991340028458   0.050039166033418
  -1.550346294561758  -0.152330076725348   0.050513632475204
  -1.515348294561758  -0.064869535862779   0.052469511497631
  -1.480356294561757  -0.063977532725948   0.053319596027352
  -1.445356294561758  -0.078772338749138   0.053500000606355
  -1.410366294561757  -0.015177730849907   0.055036025282718
  -1.375366294561758  -0.076686349162693   0.054408356957365
  -1.340372294561758  -0.091869603174606   0.054620130208560
  -1.305376294561758  -0.087749362351428   0.055587426269616
  -1.270380294561757  -0.115452707190014   0.055417881340593
  -1.235386294561758  -0.157607662714420   0.055325301339261
  -1.200388294561758   0.045759510660341   0.059716648354039
  -1.165396294561758  -0.038377909104710   0.058938773654700
  -1.130396294561758  -0.073088201637714   0.058773431536707
  -1.095404294561758  -0.023349138231885   0.060238028350536
  -1.060406294561757  -0.056041410462273   0.060740065820511
  -1.025409894561758   0.001135173843465   0.062546731506291
  -0.990415694561758   0.002951173190716   0.063147640723308
  -0.955420294561758   0.019717241972319   0.064351370186811
  -0.920424494561757  -0.024134639679420   0.065356719195198
  -0.885429094561758  -0.021971727954910   0.067787169275018
  -0.850433294561758  -0.062923599513858   0.071874383991795
  -0.815437694561757  -0.214778795046562   0.078089213779881
  -0.780442294561758  -0.053761616838500   0.092704575224527
  -0.745446494561757  -0.083642661612172   0.110917524327763
  -0.710451094561757  -0.115781751341398   0.135031688325963
  -0.675455294561758   0.060829070186985   0.166037238345378
  -0.640459294561758   0.116287081471456   0.199078702496977
  -0.605464094561757  -0.022147799331735   0.233917183776652
  -0.570468294561758  -0.061193092742965   0.271448422958838
  -0.535472694561758  -0.770709873761122   0.307742440184385
  -0.500477294561757  -0.119378129826059   0.349515633936853
  -0.465481294561758  -0.205556880359218   0.389820647452851
  -0.430486094561758  -0.058666654335812   0.430820162857450
  -0.395490294561758  -0.090430225154410   0.470893641282190
  -0.360494694561758  -0.157532589603182   0.509915713274263
  -0.325498894561758  -1.256327575333545   0.545362731377933
  -0.290503294561758  -0.491425902789794   0.582510889632117
  -0.255507494561758  -0.545451830926894   0.615518108373750
  -0.220512294561758   0.309371416996992   0.646596351090849
  -0.185516294561758  -0.135535271183112   0.672572147442934
  -0.150520894561758   0.435003521446576   0.697252335600247
  -0.115525134561758  -0.290746646714881   0.716763384134541
  -0.080529634561758  -1.680912412855786   0.730548309696217
  -0.045533956561758   0.090682340107262   0.743796465312924
  -0.010538492561758  -1.253299727136347   0.747597960604495
   0.024457285438242  -0.550812973918429   0.748185381851316
   0.059453085438242   0.214521954604768   0.743872960245229
   0.094448705438242  -1.046434348614123   0.731204753898660
   0.129444505438242  -1.024996395576584   0.714715276296792
   0.164439705438242  -1.561920870871868   0.692658839885842
   0.199435705438242  -1.476679101433527   0.666406556975545
   0.234431105438242  -0.388501330528708   0.637224402746787
   0.269426705438242   0.783348206456761   0.603595081235757
   0.304422305438242  -0.805735922897441   0.561865730928662
   0.339417705438242   0.941055160139854   0.523205803870714
   0.374413705438242   0.083071266386867   0.477604647561139
   0.409408905438242  -0.376676035592500   0.431272893458608
   0.444404705438243   0.474489877158416   0.386280357573563
   0.479400305438242   0.396822155101481   0.338027250996543
   0.514395705438242   1.049603413986147   0.292248543224427
   0.549391505438242   0.875008170748199   0.244809411504051
   0.584386705438243   1.698497782415145   0.206181483185760
   0.619382705438243   1.302757837485831   0.167844131959267
   0.654378905438243   1.520646751384583   0.140781474939141
   0.689374705438242   1.298616297778564   0.118267065036214
   0.724370105438242   1.268878204689299   0.104971547035756
   0.759365705438243   1.377917760301278   0.098866621014577
   0.794361305438242   1.644988826569827   0.098175204273788
   0.829356705438242   1.419615838690318   0.093284157832507
   0.864352505438242   1.406472465395145   0.092039074711559
   0.899347905438243   1.161573707841719   0.087865810535612
   0.934343705438243   1.342858655356457   0.089481671472989
   0.969337305438242   1.158638025100352   0.086701973589994
   1.004333705438242   0.875523952956903   0.082166260673588
   1.039333705438243   0.783762500527120   0.080597840264861
   1.074323705438242   0.748002544951843   0.079342212227540
   1.109323705438242   0.559643869719290   0.076155520463063
   1.144315705438242   0.474884656982156   0.074089415679974
   1.179313705438242   0.383272827925936   0.072091281719775
   1.214307705438242   0.233257546175060   0.069250184318599
   1.249303705438243   0.356870995587378   0.070618457730256
   1.284301705438242   0.190528828820944   0.067234223292309
   1.319293705438243   0.139109454331043   0.066283841499720
   1.354293705438242  -0.034912378093243   0.062051658606680
   1.389283705438242   0.051837599798934   0.063462016319685
   1.424283705438242   0.040006312778520   0.062765854654581
   1.459275705438242  -0.096696471828911   0.059429571514188
   1.494273705438242  -0.075615357149640   0.059561743355614
   1.529269705438243  -0.121984449954293   0.058044007060505
   1.564263705438242   0.039647419172520   0.060689211861417
   1.599261705438242   0.066201502575052   0.060798891383643
   1.634253705438243   0.085453512028124   0.060925895010250
   1.669253705438242   0.023964625157880   0.059236150593029
   1.704245705438242  -0.052983634122344   0.057333309487243
   1.739243705438243   0.079497724522295   0.059521384368645
   1.774239705438242   0.041581923225148   0.058514224220782
   1.809233705438242   0.053616042799947   0.058195004650571
   1.844231705438242   0.048721315485355   0.057852151097431
   1.879223705438242   0.010540050913455   0.056807535258978
   1.914223705438242   0.093930920401094   0.058086054455093
   1.949213705438243   0.052663612736816   0.056957467211596
   1.984213705438242   0.108471191711832   0.057573515780088
   2.019207705438242   0.111708828987022   0.057304180352571
   2.054203705438243   0.076407398724265   0.056828537452938
   2.089199705438243   0.207910279436438   0.059233402441190
   2.124193705438242   0.038162568802985   0.055126626901707
   2.159191705438243   0.229117102197529   0.058953668341843
   2.194183705438243   0.343283554962371   0.061104711334561
   2.229183705438242   0.363586680433938   0.061876805596281
   2.264175705438242   0.293386747830868   0.059768867399006
   2.299173705438243   0.462439538575959   0.063068267583310
   2.334169705438243   0.450274560310827   0.062959032059269
   2.369163705438243   0.456679691649902   0.062780899231215
   2.404161705438243   0.561240334871707   0.064488103996008
   2.439153705438243   0.630105027481275   0.065873650843414
   2.474153705438243   0.714200721860098   0.067146324629424
   2.509143705438242   0.623444152646686   0.065383047571064
   2.544143705438243   0.785599216178414   0.068425555308525
   2.579137705438243   0.758274786845112   0.067793634755189
   2.614133705438243   0.913429716177674   0.070656681306441
   2.649129705438242   1.036897223627828   0.072890137930724
   2.684123705438243   0.954288285118542   0.070888193732666
   2.719121705438242   1.157314225799731   0.074960406152315
   2.754113705438243   1.350951238156896   0.077971593612802
   2.789113705438243   1.356504598989080   0.078158977141209
   2.824105705438242   1.551114609873122   0.081350450610184
   2.859103705438243   1.658582085287812   0.082953955416002
   2.894097705438242   1.722870973709500   0.083771802002106
   2.929093705438242   2.012993488897738   0.088203459981794
   2.964091705438243   1.942336116037342   0.087414673930182
   2.999083705438243   2.291373209647102   0.092508714701913
   3.034083705438243   2.353810559709991   0.093636688122124
   3.069075705438242   2.118420456951710   0.089503010633386
   3.104073705438243   2.138022323129122   0.089942343985689
   3.139067705438243   2.315807842334165   0.092956922623331
   3.174063705438243   2.241818253619093   0.091317445948077
   3.209059705438243   1.924726925352213   0.086889485223012
   3.244053705438243   1.977439117239043   0.088137981041546
   3.279053705438243   1.824884076111967   0.085390617088764
   3.314043705438242   1.596890089837432   0.081930053107514
   3.349043705438242   1.369210488540024   0.077726422575595
   3.384035705438242   1.391139111315760   0.078218103122743
   3.419033705438243   1.123823757507719   0.073728798306767
   3.454027705438242   1.062365712742172   0.072841678835403
   3.489023705438242   0.877829010677499   0.068298055763250
   3.524021705438243   0.641970527459380   0.063300050831575
   3.559013705438242   0.564577731042530   0.061814323468594
   3.594013705438243   0.545379544756370   0.061648416441300
   3.629003705438242   0.636185746648341   0.063366687945639
   3.664003705438243   0.499219827334601   0.060657178974298
   3.698997705438243   0.498451786046767   0.060272699732798
   3.733993705438242   0.385939028236081   0.057089616739299
   3.768989705438243   0.501311442393296   0.060295785684242
   3.803983705438243   0.627404804762011   0.063174546304346
   3.838983705438243   0.517206076340321   0.060845815004156
   3.873973705438242   0.615875132732858   0.063076108680863
   3.908973705438243   0.565342100080410   0.062279812391496
   3.943965705438243   0.581944517521249   0.062398694631859
   3.978963705438242   0.551499463145059   0.061778335741261
   4.013957705438242   0.508621080207111   0.060803564035343
   4.048953705438242   0.519907882590496   0.061223021661790
   4.083951705438243   0.680174456663163   0.065192028373721
   4.118943705438243   0.611697336726876   0.063355329660258
   4.153943705438242   0.650366760557751   0.065176301170901
   4.188933705438243   0.594370034286135   0.063308669071463
   4.223933705438244   0.604281554845167   0.063662369107975
   4.258925705438243   0.652634523151663   0.064843533849105
   4.293923705438242   0.537116497469612   0.062472878044476
   4.328921705438242   0.622187418539397   0.064785006476190
   4.363913705438242   0.599195173564518   0.063934967382177
   4.398913705438242   0.668768783865409   0.065751800963928
   4.433903705438242   0.768177206949663   0.068406979499171
   4.468903705438242   0.799771429701215   0.069259799382326
   4.503895705438243   0.784234267785549   0.068489442542336
   4.538893705438243   0.819471997083227   0.069559979007760
   4.573889705438243   1.007585728068144   0.074827438011467
   4.608883705438243   0.983976788135213   0.073712598021776
   4.643881705438242   1.072836565897806   0.076149990515036
   4.678873705438242   1.008403755883272   0.074883386506488
   4.713873705438242   1.166361587456358   0.078483874252486
   4.748863705438242   1.153718181469971   0.078403854519532
   4.783863705438242   1.284535246002939   0.080918679169893
   4.818857705438242   1.340622164902336   0.083258816837137
   4.853853705438242   1.361956212593784   0.083045697260243
   4.888849705438242   1.557931630395643   0.088148583826628
   4.923843705438243   1.713734561039389   0.091052768951636
   4.958841705438242   1.707372991285357   0.092997156992674
   4.993833705438243   1.834135723480024   0.097190661738873
   5.028833705438243   1.870852420328983   0.101155285216344
   5.063825705438243   1.859266924704100   0.101873294269892
   5.098823705438242   2.088873226613298   0.104727691932936
   5.133819705438243   2.088451540213200   0.102322592118261
   5.168813705438242   2.304653910296023   0.104092394164415
   5.203811705438243   2.433498412247729   0.106421263364048
   5.238803705438242   2.386634008821654   0.105033034489345
   5.273803705438242   2.585508734612803   0.108930041534005
   5.308793705438243   2.913879601939625   0.115245551577837
   5.343793705438243   2.828955099826496   0.114100100072349
   5.378787705438242   3.106266612747377   0.118602755866295
   5.413783705438243   3.006932385981762   0.117145643543924
   5.448779705438243   2.895963006606376   0.115091475253730
   5.483773705438243   2.832546857144473   0.115619979706277
   5.518771705438242   2.896733013381696   0.117308163953580
   5.553763705438242   2.674693369509050   0.113817561598551
   5.588763705438242   2.648232811496034   0.113791343515577
   5.623755705438243   2.584506641284157   0.113813710230710
   5.658753705438242   2.510058048384638   0.113631600099092
   5.693749705438242   2.104523960692412   0.105905415237749
   5.728743705438243   2.025617442959653   0.104505417451154
   5.763741705438242   1.815485732177370   0.101213426609912
   5.798733705438242   1.598035312804556   0.097728798969802
   5.833733705438243   1.505687787884676   0.096138264955844
   5.868725705438242   1.453046424188155   0.095664573103109
   5.903723705438243   1.443131902356393   0.095849235341134
   5.938717705438242   1.491065805830003   0.097348880345693
   5.973713705438242   1.371524929469012   0.095057447791322
   6.008709705438243   1.419495935888606   0.097026698493765
   6.043703705438242   1.433691479618245   0.097559157188241
   6.078703705438242   1.527503639515519   0.100343291509896
   6.113693705438243   1.406784196578236   0.099037538678422
   6.148693705438243   1.253534721368359   0.096532636666156
   6.183685705438242   1.255244368433668   0.096915784200305
   6.218683705438242   1.285489673196410   0.099453354435936
   6.253677705438243   1.125141030669612   0.095252920852854
   6.288673705438242   1.185465501112287   0.098495926735475
   6.323671705438243   1.482357700856012   0.105623024819970
   6.358663705438242   1.235572406249803   0.101129508767916
   6.393663705438242   1.376141898659286   0.104324990408243
   6.428655705438243   1.434136861250723   0.107329674867485
   6.463653705438242   1.517357453896414   0.110580067722895
   6.498647705438242   1.634659235641499   0.114659624923510
   6.533643705438242   1.347344551716886   0.108640470801631
   6.568639705438242   1.432749837931806   0.111590793682095
   6.603633705438243   1.501071749040197   0.115130643238540
   6.638633705438242   1.296799199304144   0.111345229733114
   6.673623705438243   1.436156163628831   0.115834375558899
   6.708623705438242   1.429631145703961   0.116776962015288
   6.743615705438243   1.486596990099415   0.120261130733916
   6.778613705438242   1.730525094236695   0.127364704217142
   6.813607705438242   1.917742362500113   0.133083618316455
   6.848603705438242   1.456786480796795   0.125441837654588
   6.883601705438243   0.835033338031710   0.109964424551034
   6.918593705438242  -1.212545027187445   0.023689000000000
   6.953593705438242  -1.355830133140266                   0
