# Supplementary material for: Field-induced bound-state condensation and spin-nematic phase in SrCu2(BO3)2 revealed by neutron scattering up to 25.9 T
Source: Nat Commun. 2024 Jan 10;15:442. doi: 10.1038/s41467-023-44115-z (PMC10781965; doi:10.1038/s41467-023-44115-z)
Supplement: Supplementary file 3 — Source Data [file 41467_2023_44115_MOESM3_ESM.zip › source_data/Fig1e_Fig2j_EXED_neutron_intensity_vs_energy_transfer_20T.dat]

Energy (meV)	Intensity (arb. u.)	Error (arb. u.)
  -8.017536294561758  -0.013772389932145   0.017590348204513
  -7.989540294561758  -0.028677142957948   0.022076855282200
  -7.954546294561757  -0.029818076394596   0.021377438220657
  -7.919548294561757  -0.036098320518678   0.020495844189113
  -7.884556294561757  -0.046308178011236   0.019891745811085
  -7.849556294561756  -0.035372636117140   0.020219966568429
  -7.814564294561757  -0.031576624707511   0.020249775936765
  -7.779566294561758  -0.044481747748767   0.019864636588672
  -7.744572294561758  -0.043359508675875   0.020010238178722
  -7.709576294561757  -0.018004290652039   0.020841300618445
  -7.674578294561758  -0.010052101499035   0.021235037861619
  -7.639586294561758  -0.032947506497255   0.020571622952203
  -7.604586294561758  -0.025370555865028   0.020876800227458
  -7.569596294561758   0.006639496659445   0.021964182191960
  -7.534596294561757  -0.024648409288589   0.020835035249224
  -7.499604294561758  -0.041977124053330   0.020186652194894
  -7.464606294561757  -0.021608337363893   0.020977549357492
  -7.429610294561757   0.001033175421074   0.021799720956076
  -7.394616294561757  -0.012555628328753   0.021346957869411
  -7.359618294561758  -0.016262599366650   0.021206196415708
  -7.324626294561758  -0.011027248645702   0.021535812072499
  -7.289626294561756  -0.021482721029036   0.021457393316943
  -7.254634294561758  -0.035467318103557   0.021046361430528
  -7.219636294561758  -0.019513207622092   0.021479673037716
  -7.184642294561757   0.000960296147811   0.022040899203317
  -7.149646294561758  -0.023891707617759   0.021204567715877
  -7.114650294561757  -0.042683030934683   0.020779139913481
  -7.079656294561756  -0.045269092658549   0.020696152462629
  -7.044656294561757  -0.029141697042925   0.021131173592804
  -7.009666294561758   0.007825668521093   0.022448551620931
  -6.974666294561757   0.007556912129354   0.022692574646117
  -6.939674294561757  -0.012032574934144   0.022075355819148
  -6.904676294561757  -0.007891878505644   0.021965254780193
  -6.869680294561758  -0.021057207950669   0.021647350182237
  -6.834686294561758  -0.001681302262630   0.022332766753137
  -6.799688294561757   0.016572442042192   0.022901532890905
  -6.764696294561757  -0.016502907772261   0.021900104755211
  -6.729696294561758  -0.018662714088436   0.021923707971253
  -6.694706294561757  -0.013987764866718   0.022123858406589
  -6.659706294561756  -0.021411718804812   0.021926901361524
  -6.624712294561758  -0.008486852189881   0.022455961160467
  -6.589716294561758  -0.014618921037028   0.022300409896735
  -6.554720294561757  -0.009979636960818   0.022276678341306
  -6.519726294561758  -0.011453321635349   0.022339112952344
  -6.484726294561757  -0.018684376667098   0.022195051414052
  -6.449736294561758  -0.017151066034229   0.022429278217892
  -6.414736294561758  -0.015424001647498   0.022420018169493
  -6.379744294561758   0.002470048272232   0.022968366299735
  -6.344746294561757  -0.012771276608776   0.022551108232626
  -6.309750294561757  -0.025025846041495   0.022276091350208
  -6.274756294561757  -0.024461342530186   0.022357810112978
  -6.239758294561757  -0.019977972255605   0.022579963561441
  -6.204766294561758  -0.026714713438011   0.022374880203040
  -6.169766294561758  -0.016382234924517   0.022825288095601
  -6.134774294561756  -0.032241796176412   0.022309968706513
  -6.099776294561758  -0.033183111658000   0.022354845652592
  -6.064782294561757  -0.035962775480323   0.022496375511820
  -6.029786294561758  -0.030215697702419   0.022570084156653
  -5.994788294561757  -0.019961860827821   0.023038859123715
  -5.959796294561758   0.012000610990557   0.023922519050334
  -5.924796294561757   0.010211476048343   0.023890056864704
  -5.889806294561756   0.003986999456883   0.023739754266302
  -5.854806294561757  -0.019895682260686   0.023151475702054
  -5.819814294561757  -0.019029704702137   0.023368170614526
  -5.784816294561758  -0.004094020525605   0.023898916575033
  -5.749820294561757   0.002233396027504   0.024185575429871
  -5.714826294561758  -0.004783354935139   0.023921086718383
  -5.679826294561757  -0.017369923516454   0.023520821094341
  -5.644836294561758  -0.002754565549024   0.024118304735167
  -5.609836294561758   0.013993200555921   0.024581718983611
  -5.574844294561758   0.010647048117806   0.024508555025101
  -5.539846294561758  -0.009069598924247   0.023970199130671
  -5.504852294561758  -0.034027034744593   0.023334511179093
  -5.469856294561756  -0.007539927234582   0.024250471568842
  -5.434858294561757   0.004183671052956   0.024544238737235
  -5.399866294561758  -0.007715508264934   0.024407834417596
  -5.364866294561758  -0.018500226884738   0.024130686166365
  -5.329876294561758  -0.009951402250625   0.024364232622703
  -5.294876294561758  -0.012515148110663   0.024320295765027
  -5.259884294561758   0.008853212427038   0.025048569974304
  -5.224886294561758   0.006336554832512   0.025113799033121
  -5.189890294561757   0.013351527384419   0.025415164480790
  -5.154896294561757   0.025574296402821   0.025790664495619
  -5.119898294561757  -0.012527311371964   0.024886396819403
  -5.084906294561757  -0.054610315740743   0.023794400793926
  -5.049906294561756  -0.024289072446297   0.024640567810714
  -5.014914294561757   0.012583113236383   0.025695644321620
  -4.979916294561758   0.008597587352876   0.025654733580149
  -4.944922294561758   0.024662677825789   0.026175559962377
  -4.909926294561758  -0.000592620189519   0.025751902445443
  -4.874928294561757  -0.009833175507729   0.025407771788160
  -4.839936294561758  -0.022218898683281   0.025285613459697
  -4.804936294561758  -0.010323318568265   0.025519589492129
  -4.769946294561757  -0.014654371071645   0.025515434092721
  -4.734946294561757  -0.018141922428687   0.025697173205635
  -4.699954294561758  -0.025408322637432   0.025624281948941
  -4.664956294561757  -0.005888942480798   0.026160207044211
  -4.629960294561757  -0.009543028370584   0.026198336198003
  -4.594966294561758   0.010124470973604   0.026904104759356
  -4.559968294561758   0.018673889431374   0.027157567401415
  -4.524976294561758   0.025135141270010   0.027535982436688
  -4.489976294561758  -0.035713887952942   0.026029263696532
  -4.454984294561758  -0.024825611519924   0.026220451902704
  -4.419986294561758  -0.017815290007274   0.026640702785798
  -4.384992294561757  -0.007183096067190   0.026978477462059
  -4.349996294561757  -0.000093044359357   0.027360554510857
  -4.314998294561758  -0.012140443348730   0.027048977312660
  -4.280006294561757  -0.015201196561794   0.027046100189114
  -4.245006294561757  -0.009384772625721   0.027354041128221
  -4.210016294561758  -0.017444582435083   0.027299815521216
  -4.175016294561758  -0.044448697986425   0.026605039147500
  -4.140022294561758  -0.029203044064372   0.027327112405470
  -4.105026294561758   0.014805418188069   0.028495554885512
  -4.070030294561757  -0.020552490789598   0.027823571047197
  -4.035036294561758  -0.015667413510535   0.028104161985521
  -4.000038294561757  -0.007852252646305   0.028251571616673
  -3.965046294561758  -0.030902917514392   0.027925746862550
  -3.930046294561758  -0.011747939541008   0.028446050421913
  -3.895054294561757   0.025155074826484   0.029402705466049
  -3.860056294561757   0.053091181097478   0.030166460680192
  -3.825062294561758   0.005398341304891   0.029283808585606
  -3.790066294561758   0.008834344048259   0.029333752246891
  -3.755070294561757  -0.030113707348256   0.028460812368378
  -3.720076294561757  -0.007674785518627   0.029393769438342
  -3.685076294561758  -0.013410342438963   0.029440854822168
  -3.650086294561758   0.005972731810331   0.030034183700810
  -3.615086294561757  -0.016482275241569   0.029690009043791
  -3.580094294561757  -0.018002522726088   0.029696020474912
  -3.545096294561758  -0.034145049008050   0.029304722322370
  -3.510100294561757  -0.025129428891347   0.029791250255449
  -3.475106294561757  -0.027794102086652   0.029935688987261
  -3.440108294561758   0.006864559987781   0.031003229241503
  -3.405116294561758  -0.008438318873678   0.030787562726003
  -3.370116294561758  -0.036661470336473   0.030452246815169
  -3.335124294561757  -0.008638106666928   0.031229657494388
  -3.300126294561757  -0.018123643069859   0.031148223362645
  -3.265132294561757  -0.041791688421183   0.030808276009475
  -3.230136294561758  -0.042244673125935   0.031082581591181
  -3.195138294561757  -0.042697091727329   0.031234712556763
  -3.160146294561758  -0.065896327565188   0.030741044725806
  -3.125146294561758  -0.042231749517332   0.031524793808829
  -3.090156294561758   0.007521354666218   0.032780942604526
  -3.055156294561757   0.044734940864971   0.033595435453930
  -3.020164294561758  -0.023849055820982   0.032344854603241
  -2.985166294561758  -0.063538208484989   0.031829266710573
  -2.950170294561757  -0.056712113983508   0.032119814790537
  -2.915176294561757  -0.047910448843770   0.032544355273694
  -2.880178294561757  -0.000370704592135   0.034048717229399
  -2.845186294561758  -0.057376722194343   0.032998042950321
  -2.810186294561758  -0.035677435621031   0.033523341312065
  -2.775194294561757  -0.040373005047675   0.033685230481937
  -2.740196294561758  -0.019553249187626   0.034166721918089
  -2.705202294561757  -0.028786954491101   0.034337456678921
  -2.670206294561758  -0.026803392846331   0.034655369854543
  -2.635208294561758  -0.047472495141292   0.034665422852924
  -2.600216294561758  -0.045272841453299   0.034998317716919
  -2.565216294561758  -0.040787571520442   0.035356946820997
  -2.530226294561758  -0.031793822324792   0.035712612223840
  -2.495226294561757  -0.028692826507220   0.036002472054519
  -2.460234294561757  -0.024092358460109   0.036289253111107
  -2.425236294561758  -0.091795951893894   0.035218446671425
  -2.390240294561758  -0.024476717594548   0.036914577870354
  -2.355246294561757  -0.029868737984154   0.037069132863859
  -2.320248294561758  -0.072010635769745   0.036333228556472
  -2.285256294561757  -0.031755540189156   0.037424831422797
  -2.250256294561757  -0.081591655332424   0.036805192315014
  -2.215264294561758  -0.085978039958645   0.036985038548662
  -2.180266294561758  -0.041646944649613   0.038127603590438
  -2.145272294561757  -0.052930955209194   0.038278702834511
  -2.110276294561757  -0.066182134060680   0.038386311083494
  -2.075278294561757  -0.133526999650417   0.037325315935445
  -2.040286294561757  -0.156449495250962   0.037301469711452
  -2.005286294561758  -0.074431773436784   0.039064951470442
  -1.970296294561758  -0.017755567698887   0.040461168703012
  -1.935296294561758  -0.060085634722420   0.040192616403568
  -1.900302294561758  -0.052292771009965   0.040642411462609
  -1.865306294561758  -0.006339567323050   0.041747608776781
  -1.830310294561758  -0.057976624329548   0.041086190895132
  -1.795316294561758  -0.124002132518822   0.040520413723821
  -1.760318294561757  -0.060744556117987   0.041802151187904
  -1.725326294561758  -0.053639082331995   0.042282339698995
  -1.690326294561758  -0.076205276746887   0.042436542261056
  -1.655334294561758  -0.037026900990380   0.043390168824106
  -1.620336294561758  -0.054346804668150   0.043662142806995
  -1.585342294561757  -0.048209340028458   0.044214316370696
  -1.550346294561758  -0.007622076725348   0.044971566454372
  -1.515348294561758  -0.080049535862779   0.044244402438989
  -1.480356294561757  -0.027607532725948   0.045664183724227
  -1.445356294561758  -0.108760338749138   0.044709745261940
  -1.410366294561757  -0.101305730849907   0.045370306954659
  -1.375366294561758  -0.124242349162693   0.045523187391043
  -1.340372294561758  -0.086701603174606   0.046260950594211
  -1.305376294561758  -0.106341362351428   0.046425373647608
  -1.270380294561757  -0.045914707190014   0.048012846925380
  -1.235386294561758   0.026926337285580   0.049498754226748
  -1.200388294561758  -0.095418489339659   0.048336181556263
  -1.165396294561758  -0.007823909104710   0.049973658331965
  -1.130396294561758   0.067577798362286   0.051775699076304
  -1.095404294561758  -0.032839138231884   0.050722449201907
  -1.060406294561757  -0.059153410462273   0.050974399992938
  -1.025409894561758  -0.113274826156535   0.050746333512087
  -0.990415694561758  -0.020136826809284   0.052888147314119
  -0.955420294561758  -0.036678758027681   0.053573795771440
  -0.920424494561757  -0.101474639679420   0.053874781881693
  -0.885429094561758  -0.092291727954910   0.056409066040487
  -0.850433294561758  -0.079313599513858   0.060439502039643
  -0.815437694561757  -0.219778795046562   0.065711772762877
  -0.780442294561758  -0.237261616838500   0.076665888428427
  -0.745446494561757  -0.092434661612172   0.093941540655452
  -0.710451094561757  -0.060577751341398   0.114830483688958
  -0.675455294561758  -0.169090929813015   0.139029450291656
  -0.640459294561758  -0.032132918528544   0.167727752839415
  -0.605464094561757  -0.784487799331734   0.195283593736801
  -0.570468294561758  -0.858573092742967   0.227043696558878
  -0.535472694561758  -0.363989873761122   0.261370409651284
  -0.500477294561757  -0.217018129826062   0.295289834987458
  -0.465481294561758  -0.721056880359215   0.328256688748790
  -0.430486094561758  -0.682466654335814   0.362725652663277
  -0.395490294561758  -1.393630225154402   0.395655374001618
  -0.360494694561758  -2.072932589603185   0.428014781187379
  -0.325498894561758  -1.884927575333551   0.460614300946030
  -0.290503294561758  -1.254825902789790   0.491679929767323
  -0.255507494561758  -2.059051830926891   0.518051084967496
  -0.220512294561758  -0.857428583003015   0.545366355896658
  -0.185516294561758  -1.555735271183095   0.567400256136706
  -0.150520894561758  -1.358196478553420   0.587914568967295
  -0.115525134561758  -2.322946646714881   0.603666556135090
  -0.080529634561758  -2.143312412855788   0.617489396142152
  -0.045533956561758  -2.005117659892723   0.627001678016893
  -0.010538492561758  -2.403099727136341   0.631022087727522
   0.024457285438242  -1.505612973918418   0.631912466637587
   0.059453085438242  -2.550678045395236   0.625862172855973
   0.094448705438242  -1.682634348614131   0.617617289168624
   0.129444505438242  -3.297596395576584   0.601680250701317
   0.164439705438242  -2.193720870871872   0.584757211163744
   0.199435705438242  -1.000879101433529   0.564363117313667
   0.234431105438242  -1.323701330528694   0.537442743417380
   0.269426705438242  -0.847651793543234   0.508135598575813
   0.304422305438242   0.096264077102557   0.476381664823490
   0.339417705438242   0.684255160139853   0.442215706006695
   0.374413705438242  -0.062848733613131   0.403524624400693
   0.409408905438242   1.056663964407499   0.367778785719731
   0.444404705438243   0.027529877158412   0.325386426321812
   0.479400305438242   0.197442155101481   0.284900356814659
   0.514395705438242   1.207003413986144   0.247344047164107
   0.549391505438242   1.358488170748198   0.208664099221500
   0.584386705438243   1.215937782415144   0.172107756558268
   0.619382705438243   1.576157837485831   0.143405828202483
   0.654378905438243   1.534626751384583   0.119033108274631
   0.689374705438242   1.109846297778564   0.098416366960786
   0.724370105438242   0.958178204689298   0.085685962058204
   0.759365705438243   1.133113760301278   0.080980366273066
   0.794361305438242   1.016480826569827   0.076388332670114
   0.829356705438242   0.932315838690318   0.073755870277016
   0.864352505438242   0.880484465395144   0.072406250033267
   0.899347905438243   0.739281707841719   0.069713001183423
   0.934343705438243   0.606474655356457   0.067606361745623
   0.969337305438242   0.527316025100352   0.066121754219924
   1.004333705438242   0.354585952956903   0.063089120481744
   1.039333705438243   0.292994500527120   0.061866892434322
   1.074323705438242   0.354448544951843   0.062116838705137
   1.109323705438242   0.219175869719290   0.059931330867919
   1.144315705438242   0.107882656982156   0.057649077060782
   1.179313705438242   0.142272827925936   0.057900619583904
   1.214307705438242   0.108027546175060   0.056785159515141
   1.249303705438243   0.000064995587378   0.054696864531342
   1.284301705438242   0.111834828820944   0.056035574708215
   1.319293705438243   0.107579454331043   0.055086106420040
   1.354293705438242  -0.002746378093243   0.053045340916616
   1.389283705438242   0.060757599798934   0.053556889972440
   1.424283705438242   0.022152312778520   0.052559792630869
   1.459275705438242   0.011627528171089   0.052167689459665
   1.494273705438242   0.075614642850360   0.052500118050534
   1.529269705438243   0.079189550045707   0.052283713415174
   1.564263705438242   0.126479419172520   0.052415353705951
   1.599261705438242   0.039217502575052   0.050823617281339
   1.634253705438243   0.133145512028124   0.052198755336885
   1.669253705438242   0.116792625157880   0.051636719331112
   1.704245705438242   0.120214365877656   0.051419573478589
   1.739243705438243   0.116219724522295   0.050637397463140
   1.774239705438242   0.063947923225148   0.049593526638867
   1.809233705438242   0.166740042799947   0.051245209951370
   1.844231705438242   0.188547315485355   0.051385299238206
   1.879223705438242   0.122418050913454   0.049794437742382
   1.914223705438242   0.188762920401094   0.050955757304941
   1.949213705438243   0.243297612736816   0.051872341931322
   1.984213705438242   0.212099191711832   0.050659041139761
   2.019207705438242   0.367254828987022   0.053353933393893
   2.054203705438243   0.382755398724265   0.053226592440246
   2.089199705438243   0.362230279436438   0.052685811893146
   2.124193705438242   0.388104568802984   0.052972889101879
   2.159191705438243   0.497071102197529   0.054589956211743
   2.194183705438243   0.513981554962371   0.054498920709313
   2.229183705438242   0.631428680433938   0.056418531362665
   2.264175705438242   0.641208747830868   0.056422641667685
   2.299173705438243   0.597619538575960   0.055415432383768
   2.334169705438243   0.633446560310827   0.055907279984632
   2.369163705438243   0.706369691649902   0.056861587655288
   2.404161705438243   0.628142334871707   0.055473350788644
   2.439153705438243   0.771337027481275   0.057989762929676
   2.474153705438243   0.671022721860098   0.055514049497762
   2.509143705438242   0.765302152646686   0.057320653624675
   2.544143705438243   0.810387216178413   0.057969254558257
   2.579137705438243   0.806872786845112   0.057931662934530
   2.614133705438243   0.705677716177674   0.056282798763388
   2.649129705438242   0.784147223627829   0.057425843131120
   2.684123705438243   0.800188285118542   0.057637515688308
   2.719121705438242   0.785742225799731   0.057237237598962
   2.754113705438243   0.916367238156896   0.059566763345678
   2.789113705438243   1.007700598989080   0.060459946824654
   2.824105705438242   1.218704609873122   0.063872972245857
   2.859103705438243   1.355104085287812   0.066048984933003
   2.894097705438242   1.430038973709500   0.066802548821134
   2.929093705438242   1.453851488897738   0.067097833123880
   2.964091705438243   1.585628116037341   0.068994056898258
   2.999083705438243   1.771265209647101   0.071447375778821
   3.034083705438243   1.809176559709990   0.072033201060344
   3.069075705438242   2.006500456951710   0.074527712795174
   3.104073705438243   1.955076323129122   0.073846379181379
   3.139067705438243   2.055025842334165   0.075229380151906
   3.174063705438243   1.939732253619094   0.073908277870885
   3.209059705438243   1.961104925352213   0.074240577348509
   3.244053705438243   1.972705117239042   0.074280684536964
   3.279053705438243   1.758650076111967   0.071785208109471
   3.314043705438242   1.702968089837432   0.070763927225671
   3.349043705438242   1.557686488540024   0.068736433062532
   3.384035705438242   1.435733111315760   0.066942981083307
   3.419033705438243   1.239103757507719   0.063997110537898
   3.454027705438242   1.138349712742171   0.062494150648201
   3.489023705438242   1.055155010677499   0.061209427290247
   3.524021705438243   1.006050527459380   0.060146546995484
   3.559013705438242   0.779553731042530   0.056262596119980
   3.594013705438243   0.745943544756370   0.055532430694145
   3.629003705438242   0.733641746648341   0.055384086170668
   3.664003705438243   0.622601827334601   0.053681229547767
   3.698997705438243   0.545289786046767   0.051765897432190
   3.733993705438242   0.665739028236081   0.054251579619030
   3.768989705438243   0.704633442393296   0.055190386955701
   3.803983705438243   0.602348804762011   0.052998008017660
   3.838983705438243   0.586936076340321   0.053049759732161
   3.873973705438242   0.595863132732858   0.053118304082115
   3.908973705438243   0.594002100080410   0.053311307045692
   3.943965705438243   0.708564517521249   0.055407577608843
   3.978963705438242   0.694835463145059   0.055192207921771
   4.013957705438242   0.601001280207111   0.052932869677356
   4.048953705438242   0.567501882590496   0.052724723967035
   4.083951705438243   0.668006456663163   0.054924534600486
   4.118943705438243   0.753395336726876   0.056476999152221
   4.153943705438242   0.767300760557751   0.057433728881555
   4.188933705438243   0.771578034286135   0.057405721354583
   4.223933705438244   0.749949554845167   0.057064802852547
   4.258925705438243   0.652338523151663   0.054917192680981
   4.293923705438242   0.622042497469612   0.054771626355258
   4.328921705438242   0.815779418539397   0.058405613673345
   4.363913705438242   0.864837173564519   0.059713574204531
   4.398913705438242   0.796514783865409   0.058372147199499
   4.433903705438242   0.850179206949663   0.059290498757558
   4.468903705438242   0.790607429701215   0.058311258526291
   4.503895705438243   0.800716267785549   0.058813384016565
   4.538893705438243   0.925329997083227   0.061406589904342
   4.573889705438243   0.883645728068144   0.060768559983926
   4.608883705438243   0.937008788135213   0.061628418434031
   4.643881705438242   0.933688565897807   0.061618174391003
   4.678873705438242   0.959235755883272   0.062204502426754
   4.713873705438242   1.096465587456358   0.065024167902404
   4.748863705438242   1.182082181469971   0.066613094435554
   4.783863705438242   1.293989246002939   0.069087265903928
   4.818857705438242   1.287762164902337   0.069298678615685
   4.853853705438242   1.265816212593783   0.068952463278116
   4.888849705438242   1.323857630395643   0.070392132369747
   4.923843705438243   1.389414561039389   0.071536390249998
   4.958841705438242   1.488664991285357   0.074755718936547
   4.993833705438243   1.486069723480024   0.076499907506349
   5.028833705438243   1.547190420328983   0.080368337200169
   5.063825705438243   1.659062924704100   0.082657169882594
   5.098823705438242   1.666739226613299   0.081859654349136
   5.133819705438243   1.784243540213200   0.082220145924220
   5.168813705438242   1.854013910296022   0.081548341594909
   5.203811705438243   1.861184412247729   0.080973691269943
   5.238803705438242   1.866826008821654   0.081254733849050
   5.273803705438242   1.848964734612803   0.081047869107830
   5.308793705438243   1.935263601939625   0.082326238123942
   5.343793705438243   1.916497099826496   0.082590923918067
   5.378787705438242   2.047898612747377   0.085088301685719
   5.413783705438243   2.043854385981761   0.085952347978400
   5.448779705438243   2.037125006606376   0.085606906820420
   5.483773705438243   1.985584857144473   0.085418590157647
   5.518771705438242   1.924597013381697   0.084708050730730
   5.553763705438242   2.186545369509049   0.089393702543076
   5.588763705438242   2.202476811496033   0.089944878991302
   5.623755705438243   2.168614641284157   0.089815074792598
   5.658753705438242   1.980312048384639   0.086830936541995
   5.693749705438242   2.096687960692412   0.088770768619180
   5.728743705438243   2.088899442959653   0.089511455186697
   5.763741705438242   2.261001732177371   0.092793621293923
   5.798733705438242   2.133675312804557   0.091108283351845
   5.833733705438243   2.111057787884676   0.091975560651512
   5.868725705438242   2.264914424188155   0.094274461617556
   5.903723705438243   2.056127902356393   0.091593771928445
   5.938717705438242   2.158417805830003   0.093473378818143
   5.973713705438242   2.108354929469012   0.093221223422781
   6.008709705438243   2.140319935888606   0.094075416675559
   6.043703705438242   2.193801479618245   0.095536303510236
   6.078703705438242   2.123447639515518   0.095398952329677
   6.113693705438243   1.874910196578235   0.092044339777088
   6.148693705438243   1.813820721368359   0.091389892093163
   6.183685705438242   1.670252368433668   0.090421056837664
   6.218683705438242   1.762265673196410   0.092339850087598
   6.253677705438243   1.452631030669612   0.087102321929556
   6.288673705438242   1.490205501112287   0.088475077309037
   6.323671705438243   1.400103700856012   0.087292115975041
   6.358663705438242   1.409406406249803   0.087813999260255
   6.393663705438242   1.363591898659287   0.088375359637854
   6.428655705438243   1.537610861250723   0.093323196997745
   6.463653705438242   1.601033453896414   0.094676146564169
   6.498647705438242   1.660697235641499   0.097212465842401
   6.533643705438242   1.492590551716886   0.094227603478811
   6.568639705438242   1.727119837931806   0.099980379828244
   6.603633705438243   1.473309749040196   0.095530221662048
   6.638633705438242   1.479607199304144   0.097695385950617
   6.673623705438243   1.669822163628831   0.102241315415442
   6.708623705438242   1.466185145703961   0.099625458489685
   6.743615705438243   1.529804990099415   0.102215605318562
   6.778613705438242   1.696193094236695   0.106164948601316
   6.813607705438242   1.746504362500113   0.108671776671958
   6.848603705438242   1.820868480796795   0.111735901649559
   6.883601705438243   0.924739338031710   0.095259378578070
   6.918593705438242  -1.246717027187444   0.015790220000000
   6.953593705438242  -1.355830133140266                   0
