# Supplementary material for: Field-induced bound-state condensation and spin-nematic phase in SrCu2(BO3)2 revealed by neutron scattering up to 25.9 T
Source: Nat Commun. 2024 Jan 10;15:442. doi: 10.1038/s41467-023-44115-z (PMC10781965; doi:10.1038/s41467-023-44115-z)
Supplement: Supplementary file 3 — Source Data [file 41467_2023_44115_MOESM3_ESM.zip › source_data/Fig1e_Fig2k_EXED_neutron_intensity_vs_energy_transfer_23T.dat]

Energy (meV)	Intensity (arb. u.)	Error (arb. u.)
  -8.017536294561758  -0.025400789932145   0.020130934837200
  -7.989540294561758  -0.010925742957948   0.026569990230657
  -7.954546294561757  -0.020263476394596   0.025310153206624
  -7.919548294561757  -0.039564520518678   0.023909927387527
  -7.884556294561757  -0.021060778011236   0.024358751846488
  -7.849556294561756   0.003598763882860   0.025173573901836
  -7.814564294561757  -0.024602824707511   0.024113441854128
  -7.779566294561758  -0.049605347748767   0.023174640711433
  -7.744572294561758  -0.053312308675875   0.023018655262730
  -7.709576294561757  -0.043193890652039   0.023528301928503
  -7.674578294561758  -0.049225701499035   0.023339062859104
  -7.639586294561758  -0.052738306497255   0.023275042227047
  -7.604586294561758  -0.022053755865028   0.024396540911424
  -7.569596294561758  -0.034954303340555   0.023824267719802
  -7.534596294561757  -0.030243009288589   0.024114706451798
  -7.499604294561758  -0.035849924053330   0.023873823929400
  -7.464606294561757  -0.047911137363893   0.023318411709540
  -7.429610294561757  -0.038608224578926   0.023689739760605
  -7.394616294561757  -0.033483628328753   0.024097927954835
  -7.359618294561758  -0.023216999366650   0.024559264201608
  -7.324626294561758  -0.012413648645702   0.024959182230947
  -7.289626294561756  -0.020504121029036   0.024681662978916
  -7.254634294561758  -0.027364718103557   0.024496946673069
  -7.219636294561758  -0.001807207622092   0.025611220256325
  -7.184642294561757   0.007164496147811   0.026136098891059
  -7.149646294561758  -0.013198707617758   0.025282924603708
  -7.114650294561757  -0.055373030934683   0.023430348540233
  -7.079656294561756  -0.027763092658549   0.024491081120040
  -7.044656294561757   0.018426302957075   0.026478219582948
  -7.009666294561758   0.018969068521093   0.026521498377196
  -6.974666294561757  -0.014673487870646   0.025417774650492
  -6.939674294561757  -0.046400774934144   0.024405673481664
  -6.904676294561757  -0.026039278505644   0.025263293706324
  -6.869680294561758  -0.009571007950669   0.025725652276520
  -6.834686294561758  -0.031142102262630   0.024915142955359
  -6.799688294561757  -0.014361557957808   0.025441958611160
  -6.764696294561757   0.006463092227739   0.026439244937017
  -6.729696294561758  -0.029737114088436   0.025231069457635
  -6.694706294561757  -0.049074964866718   0.024547783289943
  -6.659706294561756  -0.029848318804812   0.025118528848155
  -6.624712294561758  -0.031298852189880   0.025389522558252
  -6.589716294561758  -0.025261921037028   0.025565864980290
  -6.554720294561757   0.002146163039182   0.026627647871091
  -6.519726294561758  -0.004186721635349   0.026350259273199
  -6.484726294561757  -0.034557376667098   0.025453654094907
  -6.449736294561758  -0.034332866034229   0.025639605308210
  -6.414736294561758  -0.011844601647498   0.026437018677453
  -6.379744294561758   0.004536048272232   0.027024653001103
  -6.344746294561757  -0.022618676608776   0.026036282210715
  -6.309750294561757  -0.013676646041495   0.026550241761769
  -6.274756294561757   0.000801457469814   0.027071054792660
  -6.239758294561757  -0.017531372255605   0.026554484527914
  -6.204766294561758  -0.029902113438011   0.026010157597493
  -6.169766294561758  -0.013944034924517   0.026533819784795
  -6.134774294561756   0.011854203823588   0.027593323516981
  -6.099776294561758   0.022624888342000   0.027999466687464
  -6.064782294561757  -0.011202375480323   0.026909384450485
  -6.029786294561758   0.002465502297581   0.027466962120002
  -5.994788294561757  -0.024703860827821   0.026399175550922
  -5.959796294561758  -0.000733989009443   0.027643991924923
  -5.924796294561757   0.006165076048343   0.027951841578823
  -5.889806294561756  -0.038518800543117   0.026413319466625
  -5.854806294561757   0.001351717739314   0.027637582806186
  -5.819814294561757   0.004915295297863   0.027872160928733
  -5.784816294561758  -0.030258220525605   0.026689699816341
  -5.749820294561757  -0.013221203972496   0.027460767486973
  -5.714826294561758   0.021963445064861   0.028788115487152
  -5.679826294561757  -0.028278323516454   0.027101300081472
  -5.644836294561758  -0.031814565549024   0.027259049401349
  -5.609836294561758  -0.003708999444079   0.028265150147671
  -5.574844294561758  -0.018729351882194   0.027888757398766
  -5.539846294561758  -0.024881998924247   0.027538194054505
  -5.504852294561758  -0.005918434744593   0.028060856203487
  -5.469856294561756  -0.032693127234582   0.027500107577120
  -5.434858294561757  -0.036783328947044   0.027258803476565
  -5.399866294561758  -0.005091908264934   0.028321727876908
  -5.364866294561758  -0.015387026884738   0.028224602073361
  -5.329876294561758   0.003139597749375   0.029010300618077
  -5.294876294561758   0.009642251889337   0.029143273159678
  -5.259884294561758  -0.014524787572962   0.028414374293966
  -5.224886294561758  -0.052029245167488   0.027548001501074
  -5.189890294561757   0.019491927384419   0.029862480583856
  -5.154896294561757   0.009228496402821   0.029582750713096
  -5.119898294561757  -0.007902311371964   0.029108526893184
  -5.084906294561757  -0.012063915740743   0.029013540496940
  -5.049906294561756  -0.013997672446297   0.029172663825616
  -5.014914294561757  -0.021129486763617   0.029045656458700
  -4.979916294561758  -0.037826212647124   0.028686397673315
  -4.944922294561758  -0.064065322174211   0.027890419298031
  -4.909926294561758  -0.013686020189519   0.029665177700294
  -4.874928294561757   0.031679424492271   0.030967229840501
  -4.839936294561758   0.002280901316719   0.030164667260177
  -4.804936294561758   0.008230681431735   0.030579905151939
  -4.769946294561757   0.033322428928355   0.031333953727074
  -4.734946294561757   0.076112277571313   0.032838624598232
  -4.699954294561758   0.004894877362568   0.030925531489396
  -4.664956294561757  -0.001572542480798   0.030565592170642
  -4.629960294561757  -0.022804028370584   0.029974644300635
  -4.594966294561758  -0.036842929026396   0.029877702463268
  -4.559968294561758  -0.080445510568626   0.028690463917553
  -4.524976294561758  -0.022355058729990   0.030505409828540
  -4.489976294561758  -0.045135087952942   0.030063473399473
  -4.454984294561758  -0.042610411519924   0.030192884797800
  -4.419986294561758  -0.005305690007274   0.031176953858432
  -4.384992294561757   0.018744503932810   0.032133348635808
  -4.349996294561757  -0.009377644359357   0.031348977246309
  -4.314998294561758  -0.003034243348730   0.031715498700402
  -4.280006294561757  -0.040763796561794   0.030846722953688
  -4.245006294561757  -0.016368572625722   0.031913775547641
  -4.210016294561758   0.010292217564916   0.032488904531455
  -4.175016294561758   0.017916102013575   0.033060214740379
  -4.140022294561758  -0.001274044064372   0.032485100448870
  -4.105026294561758   0.002067818188069   0.032762699733007
  -4.070030294561757   0.004541909210402   0.033107109231928
  -4.035036294561758  -0.004428413510535   0.032699750874770
  -4.000038294561757  -0.010525252646305   0.032671458752257
  -3.965046294561758   0.011005682485608   0.033481572037024
  -3.930046294561758  -0.050217339541008   0.032288364042045
  -3.895054294561757  -0.012870325173516   0.033561086908579
  -3.860056294561757  -0.007282018902522   0.033587682398725
  -3.825062294561758  -0.002280258695109   0.033988386455935
  -3.790066294561758  -0.017970455951741   0.033642263352396
  -3.755070294561757  -0.022638307348256   0.033609141147313
  -3.720076294561757  -0.062867985518627   0.032727690319013
  -3.685076294561758  -0.039536342438963   0.033725019314740
  -3.650086294561758  -0.011294068189669   0.034501677745837
  -3.615086294561757  -0.019537275241569   0.034628833430903
  -3.580094294561757  -0.059933122726088   0.033650998392482
  -3.545096294561758  -0.065743049008050   0.033786925972938
  -3.510100294561757  -0.046186228891347   0.034316320163462
  -3.475106294561757  -0.010839502086652   0.035714329573223
  -3.440108294561758  -0.036961440012219   0.035236924544932
  -3.405116294561758  -0.011978918873678   0.035715824389724
  -3.370116294561758   0.011906129663527   0.036556951758986
  -3.335124294561757   0.000412893333072   0.036598424975783
  -3.300126294561757  -0.063361843069859   0.034926826792636
  -3.265132294561757  -0.067868288421183   0.035328558700355
  -3.230136294561758  -0.068125473125935   0.035655806309066
  -3.195138294561757   0.003871708272671   0.037636840590278
  -3.160146294561758  -0.003623327565188   0.037376182157192
  -3.125146294561758  -0.053765349517332   0.036407382868836
  -3.090156294561758  -0.012176845333782   0.037691852276284
  -3.055156294561757  -0.026615259135029   0.037740586885161
  -3.020164294561758  -0.038781855820982   0.037695897426855
  -2.985166294561758  -0.068002808484989   0.037139096874868
  -2.950170294561757  -0.054935913983508   0.037718104098674
  -2.915176294561757  -0.020440648843770   0.038845301333088
  -2.880178294561757  -0.021072904592135   0.038929224612710
  -2.845186294561758  -0.080546122194343   0.037894572874595
  -2.810186294561758  -0.094425635621031   0.037983095172727
  -2.775194294561757  -0.040825005047675   0.039496656309273
  -2.740196294561758   0.006469950812374   0.040627050969402
  -2.705202294561757  -0.077658154491101   0.039082851093087
  -2.670206294561758  -0.026661392846331   0.040308087718035
  -2.635208294561758   0.019554504858708   0.041823407849878
  -2.600216294561758  -0.058120641453299   0.040559270502695
  -2.565216294561758  -0.026276171520442   0.041403788411927
  -2.530226294561758  -0.049453822324792   0.041162662590547
  -2.495226294561757  -0.089131426507220   0.040506625263934
  -2.460234294561757  -0.109779158460108   0.040290774100834
  -2.425236294561758  -0.076522551893894   0.041745082327187
  -2.390240294561758  -0.075095317594548   0.041555470561942
  -2.355246294561757  -0.059367737984154   0.042331490691116
  -2.320248294561758   0.004454364230255   0.044151893322054
  -2.285256294561757  -0.017339540189156   0.044231219215034
  -2.250256294561757  -0.050293455332424   0.043418921781661
  -2.215264294561758  -0.036967439958645   0.044156411828947
  -2.180266294561758  -0.104441544649613   0.043147468877059
  -2.145272294561757  -0.108687555209194   0.043479575186053
  -2.110276294561757   0.028623865939320   0.046682463897699
  -2.075278294561757  -0.056163799650417   0.045341761117539
  -2.040286294561757  -0.086359895250962   0.045009949860043
  -2.005286294561758  -0.068147773436784   0.045846364992658
  -1.970296294561758  -0.035887567698887   0.046953065369579
  -1.935296294561758  -0.070647634722420   0.046590232657500
  -1.900302294561758  -0.038354771009965   0.047705401710498
  -1.865306294561758  -0.126863567323050   0.046217462789296
  -1.830310294561758  -0.046292624329548   0.048106167757160
  -1.795316294561758  -0.099132132518822   0.047539396172017
  -1.760318294561757  -0.173452556117987   0.046387480313119
  -1.725326294561758  -0.088973082331995   0.048726269376590
  -1.690326294561758  -0.078101276746887   0.049464633862185
  -1.655334294561758  -0.085228900990380   0.049577884229967
  -1.620336294561758  -0.001488804668150   0.051674050532545
  -1.585342294561757   0.019280659971542   0.052505049760571
  -1.550346294561758  -0.005080076725348   0.052614027095063
  -1.515348294561758  -0.088689535862779   0.051442784530777
  -1.480356294561757  -0.053069532725948   0.052468230500370
  -1.445356294561758  -0.069592338749138   0.053057964394801
  -1.410366294561757  -0.052895730849907   0.053872791879389
  -1.375366294561758  -0.124530349162693   0.053017817909454
  -1.340372294561758  -0.106113603174606   0.053659282416000
  -1.305376294561758  -0.035613362351428   0.055678698119119
  -1.270380294561757  -0.052474707190014   0.055851526069750
  -1.235386294561758  -0.015541662714420   0.057112035412162
  -1.200388294561758  -0.067404489339659   0.056895210321081
  -1.165396294561758  -0.069719909104710   0.057682906142461
  -1.130396294561758  -0.102204201637714   0.057345340479589
  -1.095404294561758  -0.089053138231884   0.058608773328573
  -1.060406294561757  -0.065069410462273   0.059436134976965
  -1.025409894561758  -0.100890826156535   0.059540742303065
  -0.990415694561758  -0.021776826809284   0.061812783507621
  -0.955420294561758  -0.027892758027681   0.062710685441000
  -0.920424494561757  -0.153230639679420   0.062199068605245
  -0.885429094561758  -0.235513727954910   0.063496858765139
  -0.850433294561758  -0.116237599513858   0.070103223843415
  -0.815437694561757  -0.150812795046562   0.077462722395227
  -0.780442294561758  -0.209421616838500   0.089867706150541
  -0.745446494561757  -0.124346661612172   0.109079292102030
  -0.710451094561757  -0.096629751341398   0.133496513769911
  -0.675455294561758   0.095489070186985   0.163810413773362
  -0.640459294561758  -0.402912918528543   0.193602414880187
  -0.605464094561757   0.131552200668265   0.231661100024929
  -0.570468294561758  -0.429433092742967   0.266629108643149
  -0.535472694561758  -0.535049873761122   0.304661596669682
  -0.500477294561757  -0.155618129826060   0.344792027639735
  -0.465481294561758  -0.554536880359218   0.383175949076661
  -0.430486094561758  -0.599206654335819   0.423184881559301
  -0.395490294561758  -1.157390225154407   0.461885457243070
  -0.360494694561758  -1.521332589603177   0.499883768646272
  -0.325498894561758  -1.776327575333539   0.536901580548987
  -0.290503294561758  -2.001225902789796   0.571558669023575
  -0.255507494561758  -1.850451830926883   0.604467912961474
  -0.220512294561758  -0.904428583003006   0.635547618058631
  -0.185516294561758  -0.598735271183101   0.663269516775798
  -0.150520894561758  -0.659596478553421   0.686342076029147
  -0.115525134561758  -0.951146646714890   0.705632231868698
  -0.080529634561758  -2.473512412855779   0.718712898170055
  -0.045533956561758  -1.670517659892729   0.730787602505680
  -0.010538492561758  -1.985899727136350   0.736086549185624
   0.024457285438242  -0.226412973918426   0.738754959117027
   0.059453085438242  -1.052078045395260   0.731652490648395
   0.094448705438242  -1.558434348614135   0.720037278087739
   0.129444505438242  -1.655796395576589   0.703595095082392
   0.164439705438242  -2.221920870871876   0.681916445086933
   0.199435705438242  -1.171879101433544   0.657696998430128
   0.234431105438242  -1.492301330528704   0.626382917867338
   0.269426705438242   0.190548206456778   0.594091176726266
   0.304422305438242   1.137264077102560   0.557518742583601
   0.339417705438242   0.444455160139842   0.514797108204776
   0.374413705438242   0.556131266386865   0.472217430097619
   0.409408905438242   0.491103964407505   0.427085738333558
   0.444404705438243   0.905089877158413   0.381956024131313
   0.479400305438242   0.815902155101482   0.334555608982005
   0.514395705438242   1.530863413986145   0.289708301383443
   0.549391505438242   1.208628170748198   0.242658145959125
   0.584386705438243   1.352117782415145   0.201714216709780
   0.619382705438243   1.252757837485831   0.164847453731139
   0.654378905438243   1.216094751384584   0.135749378466349
   0.689374705438242   0.771438297778565   0.111511292840501
   0.724370105438242   0.851288204689298   0.098694324482211
   0.759365705438243   0.686875760301278   0.089531867038502
   0.794361305438242   0.757492826569827   0.086214693596857
   0.829356705438242   0.532289838690318   0.081020184370563
   0.864352505438242   0.588456465395144   0.080187451179595
   0.899347905438243   0.487469707841719   0.078148490314017
   0.934343705438243   0.552630655356457   0.078480076823612
   0.969337305438242   0.185088025100352   0.072264170321675
   1.004333705438242   0.185673952956903   0.071321704956065
   1.039333705438243   0.237542500527120   0.071304593959997
   1.074323705438242   0.231764544951843   0.070762425033064
   1.109323705438242   0.271591869719290   0.070972389170155
   1.144315705438242   0.183262656982156   0.068614965301747
   1.179313705438242   0.199798827925936   0.068398429841042
   1.214307705438242   0.109249546175060   0.065968239810685
   1.249303705438243   0.130576995587378   0.066322093581551
   1.284301705438242   0.186058828820944   0.066072249056923
   1.319293705438243   0.254281454331043   0.066776506618121
   1.354293705438242   0.183463621906757   0.065395529563725
   1.389283705438242   0.146937599798934   0.064407920035039
   1.424283705438242   0.161030312778520   0.063771020742027
   1.459275705438242   0.149601528171089   0.063140927748965
   1.494273705438242   0.154384642850360   0.063310072771716
   1.529269705438243   0.145071550045707   0.062182885598531
   1.564263705438242   0.094627419172520   0.060794826829262
   1.599261705438242   0.138251502575052   0.061357079342485
   1.634253705438243   0.214315512028124   0.062423111319126
   1.669253705438242   0.153084625157880   0.060987161185941
   1.704245705438242   0.222900365877656   0.061978377911656
   1.739243705438243   0.176311724522295   0.060574572815663
   1.774239705438242   0.233079923225148   0.061132457692784
   1.809233705438242   0.363268042799947   0.063233398691198
   1.844231705438242   0.280823315485355   0.061362715268476
   1.879223705438242   0.418026050913455   0.063832880662868
   1.914223705438242   0.484690920401094   0.064698544608360
   1.949213705438243   0.453657612736816   0.064028983606176
   1.984213705438242   0.448103191711832   0.063597362257880
   2.019207705438242   0.523296828987022   0.064992974352002
   2.054203705438243   0.488511398724265   0.063912666016995
   2.089199705438243   0.520166279436438   0.064431200136890
   2.124193705438242   0.611054568802985   0.065683111628180
   2.159191705438243   0.602405102197529   0.065413944296304
   2.194183705438243   0.704001554962371   0.067507009723435
   2.229183705438242   0.700758680433938   0.066964392862476
   2.264175705438242   0.713272747830868   0.067069284424988
   2.299173705438243   0.835703538575959   0.069176948557449
   2.334169705438243   0.789436560310827   0.068560279389746
   2.369163705438243   0.834305691649902   0.068521687311974
   2.404161705438243   0.744498334871707   0.066828683159554
   2.439153705438243   0.789149027481275   0.067842241156672
   2.474153705438243   0.925868721860098   0.070204184163054
   2.509143705438242   0.862538152646686   0.068685321399845
   2.544143705438243   0.971019216178414   0.070643423495468
   2.579137705438243   0.815382786845112   0.067791436290139
   2.614133705438243   0.930477716177674   0.069727911954683
   2.649129705438242   0.884229223627829   0.068478867797299
   2.684123705438243   0.882028285118542   0.068900972255840
   2.719121705438242   0.927194225799731   0.069432654028490
   2.754113705438243   0.922523238156896   0.069455188405763
   2.789113705438243   0.975778598989080   0.070733656779499
   2.824105705438242   1.021728609873122   0.071724876135968
   2.859103705438243   0.961458085287812   0.070084688802905
   2.894097705438242   1.004778973709501   0.070096866553648
   2.929093705438242   1.013641488897738   0.070615296457921
   2.964091705438243   1.019958116037341   0.070599854456507
   2.999083705438243   1.158589209647101   0.073281190683012
   3.034083705438243   1.154222559709990   0.073244969552864
   3.069075705438242   1.125926456951710   0.072786752027550
   3.104073705438243   1.188692323129122   0.073535158899944
   3.139067705438243   1.259777842334165   0.074877536616264
   3.174063705438243   1.250476253619094   0.074890224290491
   3.209059705438243   1.296762925352213   0.075804369680382
   3.244053705438243   1.339379117239043   0.076496200449173
   3.279053705438243   1.363828076111967   0.077496809345418
   3.314043705438242   1.522274089837432   0.079732117648034
   3.349043705438242   1.408488488540024   0.077814243716944
   3.384035705438242   1.453489111315760   0.078955129806745
   3.419033705438243   1.477405757507719   0.079047844785294
   3.454027705438242   1.426747712742171   0.078130756576396
   3.489023705438242   1.324821010677498   0.076150592458628
   3.524021705438243   1.370228527459380   0.077411173922374
   3.559013705438242   1.214339731042530   0.074331671632219
   3.594013705438243   1.217913544756370   0.074697991535784
   3.629003705438242   1.199295746648341   0.074624866564169
   3.664003705438243   1.104429827334601   0.072850058159483
   3.698997705438243   1.148249786046767   0.073755313601123
   3.733993705438242   1.148303028236080   0.073640159218187
   3.768989705438243   1.089835442393296   0.072278913644575
   3.803983705438243   0.872976804762011   0.067574886244225
   3.838983705438243   0.998186076340321   0.070486542505077
   3.873973705438242   0.935351132732858   0.069652902359629
   3.908973705438243   0.738732100080410   0.065170648698321
   3.943965705438243   0.915044517521249   0.069064539529342
   3.978963705438242   0.841707463145059   0.067695523825139
   4.013957705438242   0.857309280207111   0.068086690658013
   4.048953705438242   0.867595882590497   0.068618989572567
   4.083951705438243   0.944458456663163   0.070054378329409
   4.118943705438243   0.942533336726876   0.070187385686603
   4.153943705438242   0.775808760557751   0.066508210520506
   4.188933705438243   0.922894034286135   0.069783690496276
   4.223933705438244   0.924797554845167   0.070338264900977
   4.258925705438243   1.013216523151663   0.071991479008560
   4.293923705438242   1.014132497469612   0.072354785955872
   4.328921705438242   1.071467418539397   0.073410397207753
   4.363913705438242   0.852451173564518   0.069251759138667
   4.398913705438242   0.935232783865409   0.070730153333073
   4.433903705438242   0.937835206949663   0.071251635502071
   4.468903705438242   0.937579429701215   0.071380771388659
   4.503895705438243   1.020104267785549   0.073607106590057
   4.538893705438243   0.988303997083226   0.072324267619382
   4.573889705438243   1.113489728068144   0.075690504880863
   4.608883705438243   1.156824788135213   0.076569331247439
   4.643881705438242   1.121764565897806   0.075827498290792
   4.678873705438242   1.117019755883272   0.076277178153626
   4.713873705438242   1.179803587456358   0.077732555243733
   4.748863705438242   1.108856181469971   0.076474819928915
   4.783863705438242   1.276737246002939   0.079665335351833
   4.818857705438242   1.252678164902337   0.079938568724490
   4.853853705438242   1.407952212593784   0.083317896004640
   4.888849705438242   1.418849630395643   0.084001205154450
   4.923843705438243   1.494302561039389   0.086306012430885
   4.958841705438242   1.436732991285357   0.086000761911276
   4.993833705438243   1.506523723480024   0.089828464001785
   5.028833705438243   1.603060420328983   0.094217216760845
   5.063825705438243   1.659084924704100   0.096413614328268
   5.098823705438242   1.672173226613298   0.095761994143188
   5.133819705438243   1.808593540213200   0.096086785267694
   5.168813705438242   1.697935910296022   0.092272334348926
   5.203811705438243   1.846498412247729   0.094539539273047
   5.238803705438242   1.886518008821654   0.095191679879284
   5.273803705438242   1.747888734612803   0.092368892057878
   5.308793705438243   1.631519601939625   0.090759109581132
   5.343793705438243   1.776707099826496   0.093539537589407
   5.378787705438242   1.839948612747377   0.095573584330609
   5.413783705438243   1.834834385981761   0.096127555026850
   5.448779705438243   1.752571006606376   0.094580666733958
   5.483773705438243   1.660388857144473   0.093139629554556
   5.518771705438242   1.944499013381697   0.099108899230695
   5.553763705438242   1.818261369509049   0.097036194023880
   5.588763705438242   1.838020811496033   0.098278045957986
   5.623755705438243   1.720466641284157   0.096292119414000
   5.658753705438242   1.579366048384639   0.093284376037148
   5.693749705438242   1.759273960692412   0.098610056106058
   5.728743705438243   1.433453442959653   0.091963828373986
   5.763741705438242   1.725883732177370   0.098258423442675
   5.798733705438242   1.594509312804556   0.095498120651037
   5.833733705438243   1.753637787884676   0.099756962478616
   5.868725705438242   1.702838424188155   0.099766923864175
   5.903723705438243   1.754595902356393   0.100831277266927
   5.938717705438242   1.585877805830002   0.097851519764590
   5.973713705438242   1.830696929469012   0.103872989028140
   6.008709705438243   2.018675935888606   0.108380742996900
   6.043703705438242   2.120525479618245   0.111005190117760
   6.078703705438242   2.009523639515518   0.109296655412323
   6.113693705438243   1.784974196578235   0.105724740620159
   6.148693705438243   1.631638721368359   0.102532728177885
   6.183685705438242   1.822398368433668   0.108211638195159
   6.218683705438242   1.736085673196410   0.106619332520139
   6.253677705438243   1.860367030669612   0.110223454502932
   6.288673705438242   1.617187501112287   0.106215405390179
   6.323671705438243   1.851011700856012   0.111806464744218
   6.358663705438242   1.823744406249803   0.111890635214928
   6.393663705438242   1.874497898659287   0.114591523137098
   6.428655705438243   1.966096861250723   0.116525797721020
   6.463653705438242   1.945177453896414   0.117466555166992
   6.498647705438242   2.081477235641499   0.120144735401099
   6.533643705438242   2.141178551716886   0.123334978551747
   6.568639705438242   1.885951837931806   0.119605585794979
   6.603633705438243   1.968465749040196   0.122278085942331
   6.638633705438242   1.665523199304144   0.116961730548928
   6.673623705438243   1.784438163628831   0.121270775910934
   6.708623705438242   1.874171145703961   0.124885345931538
   6.743615705438243   1.725022990099415   0.123028689565808
   6.778613705438242   1.931309094236696   0.129385099820497
   6.813607705438242   1.995600362500114   0.132777241224240
   6.848603705438242   1.794578480796795   0.129426395272525
   6.883601705438243   1.044643338031709   0.114915978450692
   6.918593705438242  -1.226467827187445   0.021542400000000
   6.953593705438242  -1.355830133140266                   0
