# Supplementary material for: Field-induced bound-state condensation and spin-nematic phase in SrCu2(BO3)2 revealed by neutron scattering up to 25.9 T
Source: Nat Commun. 2024 Jan 10;15:442. doi: 10.1038/s41467-023-44115-z (PMC10781965; doi:10.1038/s41467-023-44115-z)
Supplement: Supplementary file 3 — Source Data [file 41467_2023_44115_MOESM3_ESM.zip › source_data/Fig1e_Fig2l_EXED_neutron_intensity_vs_energy_transfer_25.9T.dat]

Energy (meV)	Intensity (arb. u.)	Error (arb. u.)
  -8.017536294561758  -0.013654589932145   0.013333878941973
  -7.989540294561758  -0.030485542957948   0.016489086220091
  -7.954546294561757  -0.035815876394596   0.015855388207054
  -7.919548294561757  -0.042126320518678   0.015222219742337
  -7.884556294561757  -0.046714378011236   0.014771016072444
  -7.849556294561756  -0.052462636117140   0.014653357993115
  -7.814564294561757  -0.027157024707511   0.015369015383036
  -7.779566294561758  -0.017207347748767   0.015713037120735
  -7.744572294561758  -0.011036108675875   0.015878861156393
  -7.709576294561757  -0.015282090652039   0.015681502579472
  -7.674578294561758  -0.018158701499035   0.015660666360931
  -7.639586294561758  -0.039668906497255   0.015223223103167
  -7.604586294561758  -0.039594755865028   0.015136555978822
  -7.569596294561758  -0.035207503340555   0.015212233196070
  -7.534596294561757  -0.040852009288589   0.015196963953909
  -7.499604294561758  -0.041993124053330   0.015170343361968
  -7.464606294561757  -0.040616937363893   0.015227362221882
  -7.429610294561757  -0.039833224578926   0.015304969026888
  -7.394616294561757  -0.032025028328753   0.015535893286232
  -7.359618294561758  -0.033013199366650   0.015604367244871
  -7.324626294561758  -0.026422048645702   0.015837127372020
  -7.289626294561756  -0.014842321029036   0.016086336414187
  -7.254634294561758  -0.021795318103557   0.015908454060895
  -7.219636294561758  -0.028809407622091   0.015719302755173
  -7.184642294561757  -0.032056503852189   0.015576683845620
  -7.149646294561758  -0.021391907617758   0.015870965930201
  -7.114650294561757  -0.031057230934683   0.015714468667645
  -7.079656294561756  -0.046432292658549   0.015327919711128
  -7.044656294561757  -0.021908297042925   0.016034202575532
  -7.009666294561758  -0.006613731478907   0.016359462927823
  -6.974666294561757  -0.025088887870646   0.016026100653659
  -6.939674294561757  -0.027941174934144   0.016056567859577
  -6.904676294561757  -0.005474678505644   0.016473408712103
  -6.869680294561758  -0.013365007950669   0.016314084668690
  -6.834686294561758  -0.029693902262630   0.016037410518896
  -6.799688294561757  -0.036925157957808   0.015910698577196
  -6.764696294561757  -0.030985307772261   0.016017852683203
  -6.729696294561758  -0.033248714088436   0.015960138123851
  -6.694706294561757  -0.038779364866718   0.015896261807041
  -6.659706294561756  -0.032460318804812   0.016119321587648
  -6.624712294561758  -0.036096052189880   0.016218502431667
  -6.589716294561758  -0.040447921037028   0.016095306707224
  -6.554720294561757  -0.023576036960818   0.016381733616342
  -6.519726294561758  -0.017376521635349   0.016585417990355
  -6.484726294561757  -0.022947576667098   0.016504468070423
  -6.449736294561758  -0.020491666034229   0.016608763319621
  -6.414736294561758  -0.007760201647498   0.017016760272320
  -6.379744294561758  -0.019366951727768   0.016695521375171
  -6.344746294561757  -0.019158676608776   0.016682601786796
  -6.309750294561757  -0.013463646041495   0.016905029670415
  -6.274756294561757  -0.027618742530186   0.016680864021339
  -6.239758294561757  -0.010296372255605   0.017100404829114
  -6.204766294561758  -0.011222913438011   0.017080344862982
  -6.169766294561758  -0.020659034924517   0.016854382375750
  -6.134774294561756  -0.019645596176412   0.016929385142420
  -6.099776294561758  -0.016628511658000   0.017040849256701
  -6.064782294561757  -0.012080175480323   0.017209651245264
  -6.029786294561758  -0.035138897702419   0.016794350835766
  -5.994788294561757  -0.030409460827821   0.016919819769856
  -5.959796294561758  -0.006343189009443   0.017463108859238
  -5.924796294561757  -0.009731523951657   0.017441551513314
  -5.889806294561756  -0.009272200543117   0.017456276109228
  -5.854806294561757  -0.031399882260686   0.017044892001066
  -5.819814294561757  -0.017832104702137   0.017418817061982
  -5.784816294561758  -0.022708620525605   0.017330328479541
  -5.749820294561757  -0.019468603972496   0.017382900869901
  -5.714826294561758  -0.002523954935139   0.017803766710166
  -5.679826294561757  -0.004606123516454   0.017879950987729
  -5.644836294561758  -0.017155965549024   0.017644154449188
  -5.609836294561758  -0.029879999444079   0.017414605260241
  -5.574844294561758  -0.006137351882194   0.017982467262464
  -5.539846294561758  -0.014914198924247   0.017867188671170
  -5.504852294561758  -0.007982434744593   0.018012661253418
  -5.469856294561756   0.021783272765418   0.018722499964129
  -5.434858294561757  -0.019999728947044   0.017866925360106
  -5.399866294561758  -0.028611908264934   0.017775444343296
  -5.364866294561758  -0.008784026884738   0.018262076205985
  -5.329876294561758   0.003262597749375   0.018530149944628
  -5.294876294561758  -0.004579548110663   0.018467517981266
  -5.259884294561758  -0.034741187572962   0.017892195015973
  -5.224886294561758  -0.042911045167488   0.017751320087408
  -5.189890294561757  -0.030266072615581   0.018151521820321
  -5.154896294561757  -0.010481303597179   0.018557886783112
  -5.119898294561757  -0.015416111371964   0.018403258626906
  -5.084906294561757  -0.021969115740743   0.018375459609729
  -5.049906294561756  -0.019524072446297   0.018547780421430
  -5.014914294561757  -0.030096486763617   0.018427325834966
  -4.979916294561758  -0.009163812647124   0.018793222134184
  -4.944922294561758  -0.031472722174211   0.018433135872282
  -4.909926294561758  -0.013908020189519   0.018895887145144
  -4.874928294561757  -0.031901575507729   0.018590644082861
  -4.839936294561758  -0.026254098683281   0.018800407318843
  -4.804936294561758  -0.002202318568265   0.019384636230448
  -4.769946294561757  -0.016514971071645   0.019053887206751
  -4.734946294561757  -0.030430122428687   0.018872777261018
  -4.699954294561758  -0.043004522637432   0.018673856134093
  -4.664956294561757  -0.045524542480798   0.018733245279300
  -4.629960294561757  -0.063715428370584   0.018500433731564
  -4.594966294561758  -0.032476329026396   0.019210188032406
  -4.559968294561758  -0.032347510568626   0.019241923747588
  -4.524976294561758  -0.020526058729990   0.019518057402570
  -4.489976294561758  -0.020493087952942   0.019646423024062
  -4.454984294561758  -0.012823611519924   0.019875547876433
  -4.419986294561758  -0.026123290007274   0.019749014357633
  -4.384992294561757  -0.021377496067190   0.019846985490013
  -4.349996294561757  -0.026233444359357   0.019846551676007
  -4.314998294561758   0.000219756651270   0.020390762789479
  -4.280006294561757   0.005575203438205   0.020558102495085
  -4.245006294561757  -0.028637572625722   0.020108000226079
  -4.210016294561758  -0.029866982435084   0.020168317813958
  -4.175016294561758  -0.026412697986425   0.020231227285185
  -4.140022294561758  -0.006520444064372   0.020652332117124
  -4.105026294561758  -0.006573981811931   0.020799065066248
  -4.070030294561757   0.013175109210402   0.021434778269653
  -4.035036294561758  -0.023812013510535   0.020793521024156
  -4.000038294561757  -0.032658452646305   0.020637737957334
  -3.965046294561758  -0.027681917514392   0.020793056327130
  -3.930046294561758  -0.039091739541008   0.020737479227939
  -3.895054294561757  -0.024352725173516   0.021126281883635
  -3.860056294561757  -0.042467218902522   0.020870744041121
  -3.825062294561758  -0.005319058695109   0.021672323312843
  -3.790066294561758  -0.007256855951741   0.021750185497480
  -3.755070294561757   0.008680292651744   0.022094639518562
  -3.720076294561757  -0.038918385518627   0.021400063479270
  -3.685076294561758  -0.000768142438963   0.022105233106249
  -3.650086294561758  -0.025780268189669   0.021731390574466
  -3.615086294561757  -0.031290075241569   0.021862275370208
  -3.580094294561757  -0.005119722726088   0.022439610905245
  -3.545096294561758  -0.052173849008050   0.021759337492286
  -3.510100294561757  -0.027532228891347   0.022257659741276
  -3.475106294561757  -0.020620502086652   0.022547569062593
  -3.440108294561758  -0.018856440012219   0.022746592142279
  -3.405116294561758  -0.006345518873678   0.023046466093994
  -3.370116294561758  -0.015278470336473   0.023026378747506
  -3.335124294561757  -0.013736706666928   0.023113149121000
  -3.300126294561757  -0.042061243069859   0.022786161462072
  -3.265132294561757  -0.044733088421183   0.022921776151538
  -3.230136294561758  -0.058207073125935   0.022745260940460
  -3.195138294561757  -0.045340091727329   0.023218425438009
  -3.160146294561758  -0.055713727565188   0.023257181597133
  -3.125146294561758  -0.057843749517332   0.023299438747283
  -3.090156294561758  -0.026378845333782   0.023941310648033
  -3.055156294561757  -0.028899459135029   0.023986468928160
  -3.020164294561758  -0.056631455820982   0.023770396415382
  -2.985166294561758  -0.048379808484989   0.024006387093005
  -2.950170294561757  -0.039114313983508   0.024350598389584
  -2.915176294561757  -0.059705448843770   0.024330631596800
  -2.880178294561757  -0.022046304592135   0.024977990933764
  -2.845186294561758  -0.004522522194343   0.025365209793313
  -2.810186294561758  -0.045795835621031   0.024914827741359
  -2.775194294561757  -0.045588205047675   0.025156721060194
  -2.740196294561758  -0.058986449187626   0.025094708993563
  -2.705202294561757  -0.039947954491101   0.025510438315921
  -2.670206294561758  -0.060679792846331   0.025415320687538
  -2.635208294561758  -0.042930295141292   0.025836617091105
  -2.600216294561758  -0.063013041453299   0.025657224891161
  -2.565216294561758  -0.068423771520442   0.025780421864981
  -2.530226294561758  -0.055563822324792   0.026227269596342
  -2.495226294561757  -0.026986026507220   0.026820415213042
  -2.460234294561757  -0.060882958460109   0.026491429478977
  -2.425236294561758  -0.091693951893894   0.026242757129456
  -2.390240294561758  -0.102998917594548   0.026287497113221
  -2.355246294561757  -0.093820337984154   0.026686084015486
  -2.320248294561758  -0.079638635769745   0.027209621104808
  -2.285256294561757  -0.091001140189156   0.027171557158860
  -2.250256294561757  -0.099706655332424   0.027353813262622
  -2.215264294561758  -0.067921639958645   0.027927337223402
  -2.180266294561758  -0.080460944649613   0.027940814674501
  -2.145272294561757  -0.069806955209194   0.028294328443743
  -2.110276294561757  -0.078338134060680   0.028451144556478
  -2.075278294561757  -0.115161799650417   0.028184961927773
  -2.040286294561757  -0.115819895250962   0.028438403857305
  -2.005286294561758  -0.048269773436784   0.029485358976027
  -1.970296294561758  -0.024639567698887   0.030168364952208
  -1.935296294561758  -0.090723634722420   0.029521304748510
  -1.900302294561758  -0.108648771009965   0.029580038787115
  -1.865306294561758  -0.108573567323050   0.029882382301436
  -1.830310294561758  -0.109306624329548   0.030093388925643
  -1.795316294561758  -0.086784132518822   0.030571320505297
  -1.760318294561757  -0.091518556117987   0.030897963930654
  -1.725326294561758  -0.100283082331995   0.031092492880392
  -1.690326294561758  -0.146193276746887   0.030751925820391
  -1.655334294561758  -0.104684900990380   0.031674083338180
  -1.620336294561758  -0.084694804668150   0.032075116680511
  -1.585342294561757  -0.126681340028458   0.031881320474447
  -1.550346294561758  -0.104036076725348   0.032475843242761
  -1.515348294561758  -0.070853535862779   0.033185058790600
  -1.480356294561757  -0.106497532725948   0.033102783681564
  -1.445356294561758  -0.110736338749139   0.033303081502978
  -1.410366294561757  -0.083053730849907   0.034038933518711
  -1.375366294561758  -0.103102349162693   0.034207352333000
  -1.340372294561758  -0.101389603174606   0.034516224737123
  -1.305376294561758  -0.024649362351428   0.035763154970254
  -1.270380294561757  -0.059078707190014   0.035662239028362
  -1.235386294561758  -0.104035662714420   0.035505549003399
  -1.200388294561758  -0.076820489339659   0.036280136435774
  -1.165396294561758  -0.011875909104710   0.037380696775935
  -1.130396294561758  -0.078620201637714   0.037022388153905
  -1.095404294561758  -0.008863138231885   0.038253253576254
  -1.060406294561757  -0.094597410462273   0.037625072706614
  -1.025409894561758  -0.029628826156535   0.038946486303527
  -0.990415694561758  -0.060818826809284   0.039104656867038
  -0.955420294561758  -0.060044758027681   0.039757074824428
  -0.920424494561757  -0.022040639679420   0.041082704108814
  -0.885429094561758  -0.132921727954910   0.041662760544918
  -0.850433294561758  -0.208507599513858   0.043996650023751
  -0.815437694561757  -0.186574795046562   0.049474257408070
  -0.780442294561758  -0.244505616838500   0.057315197835827
  -0.745446494561757  -0.223214661612172   0.069186297839673
  -0.710451094561757  -0.084301751341398   0.085472866253098
  -0.675455294561758  -0.287910929813015   0.103132771623379
  -0.640459294561758  -0.413912918528543   0.123905892392251
  -0.605464094561757  -0.570607799331733   0.146249913299803
  -0.570468294561758  -0.783693092742965   0.169743763077175
  -0.535472694561758  -0.841689873761122   0.194251102306679
  -0.500477294561757  -0.745618129826060   0.219672648202911
  -0.465481294561758  -0.611276880359215   0.245328913332530
  -0.430486094561758  -1.089106654335813   0.270377667811896
  -0.395490294561758  -1.460010225154406   0.295478636742286
  -0.360494694561758  -1.734732589603184   0.320299105196627
  -0.325498894561758  -2.954927575333539   0.342741136413883
  -0.290503294561758  -2.911825902789789   0.365498127804288
  -0.255507494561758  -2.728251830926886   0.386645120083572
  -0.220512294561758  -2.628428583003013   0.405858856524581
  -0.185516294561758  -2.786935271183101   0.423005279484169
  -0.150520894561758  -2.538396478553422   0.438607059747606
  -0.115525134561758  -2.509346646714862   0.451402685906941
  -0.080529634561758  -2.964312412855775   0.460938952760558
  -0.045533956561758  -2.952117659892715   0.467852946041809
  -0.010538492561758  -3.084899727136350   0.471276639357395
   0.024457285438242  -2.183012973918418   0.472147871036183
   0.059453085438242  -2.280478045395242   0.468383227991780
   0.094448705438242  -2.578234348614127   0.460936751878173
   0.129444505438242  -2.850196395576591   0.450379029583972
   0.164439705438242  -2.354320870871871   0.437385238580865
   0.199435705438242  -2.121279101433541   0.420688371608391
   0.234431105438242  -2.026101330528700   0.401126848626366
   0.269426705438242  -1.133051793543226   0.379352307627936
   0.304422305438242   0.308664077102554   0.356152023315157
   0.339417705438242   0.681255160139841   0.330398073141900
   0.374413705438242   1.049711266386868   0.303333214006577
   0.409408905438242   0.698363964407499   0.273912400869037
   0.444404705438243   0.267669877158411   0.243440058845951
   0.479400305438242   0.366882155101481   0.213160524580514
   0.514395705438242   0.862843413986145   0.183882586934598
   0.549391505438242   1.091748170748199   0.155111876970527
   0.584386705438243   1.436857782415145   0.129258273290494
   0.619382705438243   1.161797837485831   0.105142113500918
   0.654378905438243   0.883316751384583   0.085487517668254
   0.689374705438242   0.752656297778564   0.071292741110719
   0.724370105438242   0.704494204689298   0.062370920422582
   0.759365705438243   0.660187760301278   0.057028999034176
   0.794361305438242   0.645686826569827   0.054165524926100
   0.829356705438242   0.636767838690318   0.052718427601362
   0.864352505438242   0.615930465395145   0.051623690490704
   0.899347905438243   0.502985707841719   0.049926690507984
   0.934343705438243   0.501286655356457   0.049649086193403
   0.969337305438242   0.314090025100352   0.047425024781016
   1.004333705438242   0.262117952956903   0.046365874936638
   1.039333705438243   0.355276500527120   0.046872838674439
   1.074323705438242   0.254570544951843   0.045396624394772
   1.109323705438242   0.233919869719290   0.044861771188507
   1.144315705438242   0.236712656982156   0.044488863854852
   1.179313705438242   0.293032827925936   0.044570678275427
   1.214307705438242   0.341589546175061   0.044835637215099
   1.249303705438243   0.201172995587378   0.042971645382838
   1.284301705438242   0.185114828820944   0.042407234925248
   1.319293705438243   0.196069454331043   0.042271528350775
   1.354293705438242   0.173505621906757   0.041687983422181
   1.389283705438242   0.178835599798934   0.041524280295398
   1.424283705438242   0.204900312778520   0.041509479046377
   1.459275705438242   0.292553528171090   0.042104944606029
   1.494273705438242   0.201206642850360   0.040732225780004
   1.529269705438243   0.175183550045707   0.040170808611777
   1.564263705438242   0.194723419172520   0.040190272958988
   1.599261705438242   0.338111502575052   0.041637736509383
   1.634253705438243   0.265481512028124   0.040438384789633
   1.669253705438242   0.329048625157880   0.041088105074812
   1.704245705438242   0.334206365877656   0.040798106225789
   1.739243705438243   0.319003724522295   0.040578082487969
   1.774239705438242   0.414349923225148   0.041420479985273
   1.809233705438242   0.435160042799947   0.041397307740417
   1.844231705438242   0.389887315485355   0.040655441666931
   1.879223705438242   0.492594050913454   0.041707362248068
   1.914223705438242   0.471358920401094   0.041376503978596
   1.949213705438243   0.498163612736816   0.041608381296109
   1.984213705438242   0.543711191711832   0.041704258945091
   2.019207705438242   0.570488828987022   0.041991182777874
   2.054203705438243   0.612541398724265   0.042395971182248
   2.089199705438243   0.650368279436438   0.042641650985613
   2.124193705438242   0.602682568802985   0.042031657194672
   2.159191705438243   0.735815102197529   0.043589329185859
   2.194183705438243   0.739023554962371   0.043435426570554
   2.229183705438242   0.712626680433939   0.042892704748873
   2.264175705438242   0.774182747830868   0.043638808161090
   2.299173705438243   0.819095538575959   0.044011451454379
   2.334169705438243   0.849174560310826   0.044368125938561
   2.369163705438243   0.832747691649902   0.044130604517305
   2.404161705438243   0.885838334871707   0.044617733701608
   2.439153705438243   0.892683027481275   0.044607477639979
   2.474153705438243   0.878134721860098   0.044253993040290
   2.509143705438242   0.925076152646686   0.044668764178495
   2.544143705438243   0.922425216178413   0.044713113105808
   2.579137705438243   0.888000786845112   0.044107297712492
   2.614133705438243   0.858021716177674   0.043770555682404
   2.649129705438242   0.961009223627829   0.045007218765367
   2.684123705438243   0.987206285118541   0.045183261623858
   2.719121705438242   0.907832225799731   0.044212269796635
   2.754113705438243   0.962319238156896   0.044737015826740
   2.789113705438243   0.864830598989080   0.043557665166981
   2.824105705438242   0.944094609873122   0.044571389458692
   2.859103705438243   0.902666085287812   0.043914651913561
   2.894097705438242   0.873148973709500   0.043483118276619
   2.929093705438242   0.941777488897738   0.044411311632727
   2.964091705438243   0.954686116037341   0.044598428148763
   2.999083705438243   0.892915209647101   0.043697399695158
   3.034083705438243   0.977128559709990   0.044864444481215
   3.069075705438242   0.910688456951710   0.044063687608955
   3.104073705438243   0.995958323129122   0.044968765903978
   3.139067705438243   1.017107842334165   0.045177290472382
   3.174063705438243   0.975276253619094   0.044868989939601
   3.209059705438243   1.001042925352213   0.044981926175930
   3.244053705438243   1.077001117239043   0.046041738632245
   3.279053705438243   1.098626076111967   0.046046844542053
   3.314043705438242   1.081242089837433   0.046155005217203
   3.349043705438242   1.037502488540024   0.045601510630018
   3.384035705438242   1.085807111315760   0.046275193860642
   3.419033705438243   1.109801757507719   0.046533984611679
   3.454027705438242   1.183003712742172   0.047410692135846
   3.489023705438242   1.209601010677499   0.047654403707947
   3.524021705438243   1.250000527459380   0.048176140674820
   3.559013705438242   1.295277731042529   0.048821279109011
   3.594013705438243   1.201625544756370   0.047592233875287
   3.629003705438242   1.244357746648341   0.048311626648251
   3.664003705438243   1.195789827334601   0.047713545895479
   3.698997705438243   1.226383786046767   0.048206516155391
   3.733993705438242   1.353787028236080   0.049811326543669
   3.768989705438243   1.241225442393296   0.048338797811696
   3.803983705438243   1.276946804762011   0.048844838511351
   3.838983705438243   1.246776076340321   0.048510361246645
   3.873973705438242   1.199991132732858   0.047961981183016
   3.908973705438243   1.295808100080410   0.049218615290965
   3.943965705438243   1.201400517521249   0.048005476217615
   3.978963705438242   1.186269463145059   0.048006921573040
   4.013957705438242   1.167315280207111   0.047719171525080
   4.048953705438242   1.136577882590496   0.047634191258801
   4.083951705438243   1.155800456663163   0.047767047992104
   4.118943705438243   1.137325336726876   0.047705848505608
   4.153943705438242   1.161642760557751   0.047917196802401
   4.188933705438243   1.127714034286135   0.047602949577941
   4.223933705438244   1.078553554845167   0.047078046697797
   4.258925705438243   1.094856523151663   0.047172698563470
   4.293923705438242   1.082896497469612   0.047145864060382
   4.328921705438242   1.156961418539397   0.048512840973499
   4.363913705438242   1.217571173564518   0.049212823009862
   4.398913705438242   1.148312783865409   0.048105871930982
   4.433903705438242   1.085993206949663   0.047810835148113
   4.468903705438242   1.227207429701215   0.049752600983265
   4.503895705438243   1.104512267785549   0.047975100144971
   4.538893705438243   1.216769997083227   0.049756574213264
   4.573889705438243   1.212013728068144   0.049601654438133
   4.608883705438243   1.188250788135213   0.049525625822194
   4.643881705438242   1.273504565897806   0.050645441981288
   4.678873705438242   1.261587755883272   0.050658748225356
   4.713873705438242   1.212609587456358   0.050084605503887
   4.748863705438242   1.299864181469971   0.051485638377318
   4.783863705438242   1.262173246002939   0.051253155158683
   4.818857705438242   1.265862164902336   0.051258577963888
   4.853853705438242   1.277210212593784   0.051829425601293
   4.888849705438242   1.413071630395643   0.053538462443369
   4.923843705438243   1.322780561039389   0.052830360676036
   4.958841705438242   1.391360991285357   0.054439918590681
   4.993833705438243   1.387775723480024   0.056172907494984
   5.028833705438243   1.454298420328983   0.058661775695592
   5.063825705438243   1.557672924704100   0.060721725985680
   5.098823705438242   1.614211226613298   0.060743506818754
   5.133819705438243   1.665085540213200   0.059738230347408
   5.168813705438242   1.692481910296022   0.058959358944955
   5.203811705438243   1.653490412247729   0.058106049677465
   5.238803705438242   1.681632008821654   0.058490726467022
   5.273803705438242   1.683268734612803   0.058663906036676
   5.308793705438243   1.643815601939626   0.058274214214865
   5.343793705438243   1.705881099826496   0.059296139129964
   5.378787705438242   1.688190612747378   0.059343603353352
   5.413783705438243   1.733502385981761   0.060160983026543
   5.448779705438243   1.635817006606376   0.059303374731966
   5.483773705438243   1.761304857144473   0.060995450842501
   5.518771705438242   1.720195013381697   0.060677587688042
   5.553763705438242   1.735509369509049   0.061189561875536
   5.588763705438242   1.734714811496033   0.061587892033094
   5.623755705438243   1.619664641284157   0.060530910650345
   5.658753705438242   1.640846048384639   0.061071811117078
   5.693749705438242   1.481349960692412   0.059249867745000
   5.728743705438243   1.654787442959653   0.061820744037580
   5.763741705438242   1.703411732177370   0.062736678394700
   5.798733705438242   1.507455312804556   0.060316407873812
   5.833733705438243   1.515757787884676   0.060803296269857
   5.868725705438242   1.605784424188155   0.062263644706683
   5.903723705438243   1.766743902356393   0.064948710868500
   5.938717705438242   1.720079805830003   0.064589241608181
   5.973713705438242   1.912102929469012   0.067529639422701
   6.008709705438243   1.855413935888606   0.066994745098403
   6.043703705438242   1.855647479618244   0.067533363102692
   6.078703705438242   2.047681639515519   0.070304483812343
   6.113693705438243   1.959018196578235   0.070161093866330
   6.148693705438243   1.930616721368359   0.069808147034569
   6.183685705438242   1.839970368433668   0.069547120078980
   6.218683705438242   1.843327673196410   0.069647415861035
   6.253677705438243   1.852689030669612   0.070549646880477
   6.288673705438242   1.905161501112287   0.071518079849783
   6.323671705438243   1.751601700856012   0.070170890842856
   6.358663705438242   1.769640406249803   0.071138216313315
   6.393663705438242   1.760715898659286   0.071563947169787
   6.428655705438243   1.877130861250723   0.073562709285072
   6.463653705438242   2.070607453896414   0.076676202257545
   6.498647705438242   1.917189235641499   0.075655789769720
   6.533643705438242   1.931788551716885   0.076383782557556
   6.568639705438242   1.770465837931806   0.074982663077274
   6.603633705438243   1.860127749040196   0.077234587960317
   6.638633705438242   1.749221199304144   0.076417341363594
   6.673623705438243   1.822406163628831   0.078195384746416
   6.708623705438242   1.724427145703961   0.077710510599532
   6.743615705438243   1.816898990099415   0.080046124929318
   6.778613705438242   1.904717094236695   0.082336104013974
   6.813607705438242   2.152998362500114   0.086895643689888
   6.848603705438242   2.001434480796795   0.085746456521538
   6.883601705438243   1.021119338031709   0.072806440982924
   6.918593705438242  -1.180150227187444   0.016932720000000
   6.953593705438242  -1.355830133140266                   0
