# Supplementary material for: Field-induced bound-state condensation and spin-nematic phase in SrCu2(BO3)2 revealed by neutron scattering up to 25.9 T
Source: Nat Commun. 2024 Jan 10;15:442. doi: 10.1038/s41467-023-44115-z (PMC10781965; doi:10.1038/s41467-023-44115-z)
Supplement: Supplementary file 3 — Source Data [file 41467_2023_44115_MOESM3_ESM.zip › source_data/Fig1e_Panda_neutron_intensity_vs_energy_transfer_12T.dat]

Energy (meV)	Intensity (arb. u.)	Error (arb. u.)
   1.050000000000000   0.012161121251733   0.073693780855577
   1.150000000000000   0.090325179513114   0.086413617781494
   1.200000000000000   0.142434551687368   0.093941506653255
   1.250000000000000  -0.066002937009649   0.058260049223234
   1.300000000000000   0.038215807338860   0.078164058261381
   1.350000000000000   0.090325179513114   0.086413617781494
   1.400000000000000   0.168489237774495   0.097487708657975
   1.450000000000000   0.285735325166567   0.079242234134729
   1.500000000000000   0.832883732996235   0.115789557712257
   1.550000000000000   1.640579001697175   0.154691127784467
   1.600000000000000   1.783879775176374   0.160611871758447
   1.650000000000000   1.875071176481319   0.164268545428438
   1.700000000000000   1.119485279954633   0.130923177261488
   1.750000000000000   0.819856389952672   0.115054378484373
   1.800000000000000   0.220598609948749   0.073693780855577
   1.850000000000000  -0.013893564835395   0.068934219874393
   1.900000000000000  -0.066002937009649   0.058260049223234
   1.950000000000000   0.012161121251733   0.073693780855577
   2.000000000000000  -0.039948250922522   0.063820686321853
   2.050000000000000  -0.039948250922522   0.063820686321853
   2.150000000000000  -0.039948250922522   0.063820686321853
   2.250000000000000  -0.092057623096776   0.052109372174254
   2.350000000000000   0.012161121251733   0.073693780855577
   2.450000000000000  -0.118112309183903   0.045128040078162
   2.550000000000000  -0.039948250922522   0.063820686321853
   2.650000000000000   0.012161121251733   0.073693780855577
   2.750000000000000  -0.039948250922522   0.063820686321853
   2.800000000000000  -0.092057623096776   0.052109372174254
   2.850000000000000  -0.013893564835395   0.068934219874393
   2.900000000000000   0.246653296035876   0.107426222779536
   2.950000000000000   0.402981412558639   0.124953884866661
   3.000000000000000   0.845911076039799   0.164784303512044
   3.050000000000000   1.809934461263501   0.228628942539221
   3.100000000000000   2.852121904748584   0.281824519959765
   3.150000000000000   3.529543743013888   0.311568729809522
   3.200000000000000   3.242942196055490   0.299345552926769
   3.250000000000000   2.747903160400076   0.276965112211190
   3.300000000000000   1.992317263873390   0.238795142405145
   3.350000000000000   1.262786053433832   0.194975417315951
   3.400000000000000   0.611418901255655   0.145066352680629
   3.450000000000000   0.455090784732893   0.130273430435635
   3.500000000000000   0.455090784732893   0.130273430435635
   3.550000000000000   0.064270493425987   0.082392151756022
   3.600000000000000  -0.013893564835395   0.068934219874393
   3.650000000000000   0.038215807338860   0.078164058261381
   3.750000000000000   0.012161121251733   0.073693780855577
   3.850000000000000   0.012161121251733   0.073693780855577
   3.950000000000000  -0.039948250922522   0.063820686321853
   4.050000000000000   0.168489237774495   0.097487708657975
   4.150000000000000   0.090325179513114   0.086413617781494
   4.250000000000000   0.350872040384385   0.119397571202573
   4.350000000000000  -0.013893564835395   0.068934219874393
   4.400000000000000  -0.013893564835395   0.068934219874393
   4.450000000000000   0.324817354297257   0.082392151756022
   4.500000000000000   0.116379865600241   0.090256080156324
   4.550000000000000   0.520227499950711   0.096613361770552
   4.600000000000000   0.429036098645766   0.127641372643707
   4.650000000000000   0.715637645604164   0.108994571764964
   4.700000000000000   0.898020448214053   0.168853664509086
   4.750000000000000   1.288840739520959   0.139093961092184
   4.800000000000000   1.210676681259578   0.191462058965560
   4.850000000000000   0.989211849518998   0.124272932195616
   4.900000000000000   1.028293878649688   0.178621928535218
   4.950000000000000   0.989211849518998   0.124272932195616
   5.000000000000000   0.715637645604164   0.154141601615059
   5.050000000000001   0.442063441689329   0.091191401304945
   5.100000000000000   0.272707982123003   0.110540671283366
   5.150000000000000   0.090325179513114   0.086413617781494
   5.200000000000000   0.298762668210130   0.113569743659462
   5.250000000000000   0.272707982123003   0.110540671283366
   5.300000000000000   0.012161121251733   0.073693780855577
   5.350000000000000   0.559309529081401   0.140308778577334
   5.400000000000000   0.376926726471512   0.122207310240313
   5.500000000000000   0.455090784732893   0.130273430435635
   5.600000000000000   0.194543923861622   0.100909365306105
   5.700000000000000   0.350872040384385   0.119397571202573
   5.800000000000000   0.350872040384385   0.119397571202573
   5.900000000000000   0.220598609948749   0.104218744348508
   6.000000000000000   0.402981412558639   0.124953884866661
