# Supplementary material for: Field-induced bound-state condensation and spin-nematic phase in SrCu2(BO3)2 revealed by neutron scattering up to 25.9 T
Source: Nat Commun. 2024 Jan 10;15:442. doi: 10.1038/s41467-023-44115-z (PMC10781965; doi:10.1038/s41467-023-44115-z)
Supplement: Supplementary file 3 — Source Data [file 41467_2023_44115_MOESM3_ESM.zip › source_data/Fig1e_Panda_neutron_intensity_vs_energy_transfer_4T.dat]

Energy (meV)	Intensity (arb. u.)	Error (arb. u.)
   2.300000000000000  -0.039948250922522   0.063820686321853
   2.350000000000000   0.012161121251733   0.073693780855577
   2.400000000000000   0.168489237774495   0.097487708657975
   2.450000000000000  -0.013893564835395   0.068934219874393
   2.500000000000000   0.298762668210130   0.113569743659462
   2.550000000000000   0.924075134301180   0.170852002286322
   2.600000000000000   1.106457936911070   0.184234452138944
   2.650000000000000   1.940207891699136   0.235935217172206
   2.700000000000000   1.679661030827865   0.221081342566732
   2.750000000000000   1.340950111695214   0.200129841250188
   2.800000000000000   0.793801703865545   0.160611871758447
   2.850000000000000   0.220598609948749   0.104218744348508
   2.900000000000000   0.246653296035876   0.107426222779536
   2.950000000000000   0.194543923861622   0.100909365306105
   3.000000000000000   0.350872040384385   0.119397571202573
   3.050000000000000   1.862043833437755   0.231579115424513
   3.100000000000000   2.617629729964440   0.270768240468972
   3.150000000000000   3.347160940403999   0.303847242418666
   3.200000000000000   3.607707801275270   0.314819969818331
   3.250000000000000   3.581653115188142   0.313739966738884
   3.300000000000000   2.278918810831788   0.253949667009783
   3.350000000000000   1.262786053433832   0.194975417315951
   3.400000000000000   0.455090784732893   0.130273430435635
   3.450000000000000   0.064270493425987   0.082392151756022
   3.500000000000000   0.350872040384385   0.119397571202573
   3.550000000000000   0.116379865600241   0.090256080156324
   3.600000000000000   0.585364215168528   0.142707392986355
   3.650000000000000   0.871965762126926   0.166831391983188
   3.700000000000000   1.601496972566484   0.216426477192169
   3.750000000000000   1.731770403002120   0.224130884452157
   3.800000000000000   1.288840739520959   0.196708566220762
   3.850000000000000   0.793801703865545   0.160611871758447
   3.900000000000000   0.533254842994274   0.137868439748786
   3.950000000000000   0.298762668210130   0.113569743659462
   4.000000000000000   0.194543923861622   0.100909365306105
   4.050000000000000   0.064270493425987   0.082392151756022
   4.100000000000000   0.116379865600241   0.090256080156324
   4.150000000000000  -0.013893564835395   0.068934219874393
   4.200000000000000  -0.092057623096776   0.052109372174254
   4.250000000000000   0.116379865600241   0.090256080156324
   4.300000000000000   0.064270493425987   0.082392151756022
