# Supplementary material for: Field-induced bound-state condensation and spin-nematic phase in SrCu2(BO3)2 revealed by neutron scattering up to 25.9 T
Source: Nat Commun. 2024 Jan 10;15:442. doi: 10.1038/s41467-023-44115-z (PMC10781965; doi:10.1038/s41467-023-44115-z)
Supplement: Supplementary file 3 — Source Data [file 41467_2023_44115_MOESM3_ESM.zip › source_data/Fig1e_Panda_neutron_intensity_vs_energy_transfer_8T.dat]

Energy (meV)	Intensity (arb. u.)	Error (arb. u.)
   0.200000000000000   9.313684054356100   0.497774078765696
   0.300000000000000   1.445168856043722   0.206802659623178
   0.400000000000000   0.194543923861622   0.100909365306105
   0.500000000000000  -0.039948250922522   0.063820686321853
   0.600000000000000   0.090325179513114   0.086413617781494
   0.700000000000000   0.142434551687368   0.093941506653255
   0.800000000000000   0.012161121251733   0.073693780855577
   0.900000000000000   0.090325179513114   0.086413617781494
   1.000000000000000   0.064270493425987   0.082392151756022
   1.100000000000000   0.038215807338860   0.078164058261381
   1.200000000000000  -0.013893564835395   0.068934219874393
   1.300000000000000  -0.013893564835395   0.068934219874393
   1.350000000000000   0.012161121251733   0.073693780855577
   1.400000000000000   0.012161121251733   0.073693780855577
   1.450000000000000   0.038215807338860   0.078164058261381
   1.500000000000000  -0.039948250922522   0.063820686321853
   1.550000000000000  -0.013893564835395   0.068934219874393
   1.600000000000000   0.090325179513114   0.086413617781494
   1.650000000000000   0.012161121251733   0.073693780855577
   1.700000000000000   0.064270493425987   0.082392151756022
   1.750000000000000  -0.118112309183903   0.045128040078162
   1.800000000000000   0.012161121251733   0.073693780855577
   1.850000000000000   0.038215807338860   0.078164058261381
   1.900000000000000   0.116379865600241   0.090256080156324
   1.950000000000000   0.376926726471512   0.122207310240313
   2.000000000000000   0.376926726471512   0.122207310240313
   2.050000000000000   1.080403250823943   0.182382802609890
   2.100000000000000   1.679661030827865   0.221081342566732
   2.150000000000000   1.757825089089247   0.225640200390810
   2.200000000000000   1.627551658653611   0.217989143529928
   2.250000000000000   1.132512622998197   0.186067675919369
   2.300000000000000   0.429036098645766   0.127641372643707
   2.350000000000000   0.116379865600241   0.090256080156324
   2.400000000000000   0.220598609948749   0.104218744348508
   2.450000000000000   0.012161121251733   0.073693780855577
   2.500000000000000  -0.013893564835395   0.068934219874393
   2.550000000000000  -0.092057623096776   0.052109372174254
   2.600000000000000  -0.092057623096776   0.052109372174254
   2.650000000000000  -0.092057623096776   0.052109372174254
   2.700000000000000  -0.066002937009649   0.058260049223234
   2.750000000000000   0.038215807338860   0.078164058261381
   2.800000000000000  -0.013893564835395   0.068934219874393
   2.850000000000000  -0.039948250922522   0.063820686321853
   2.900000000000000  -0.039948250922522   0.063820686321853
   2.950000000000000   0.142434551687368   0.093941506653255
   3.000000000000000   0.845911076039799   0.164784303512044
   3.050000000000000   1.497278228217976   0.210059594785427
   3.100000000000000   3.242942196055490   0.299345552926769
   3.150000000000000   3.998528092582176   0.330596904708583
   3.200000000000000   4.076692150843557   0.333662783966376
   3.250000000000000   3.321106254316871   0.302728095918316
   3.300000000000000   2.930285963009966   0.285414785972710
   3.350000000000000   1.236731367346705   0.193226723541104
   3.400000000000000   0.767747017778418   0.158484468269459
   3.450000000000000   0.272707982123003   0.110540671283366
   3.500000000000000   0.038215807338860   0.078164058261381
   3.550000000000000   0.012161121251733   0.073693780855577
   3.600000000000000   0.038215807338860   0.078164058261381
   3.650000000000000  -0.092057623096776   0.052109372174254
   3.700000000000000  -0.066002937009649   0.058260049223234
   3.750000000000000   0.038215807338860   0.078164058261381
   3.800000000000000  -0.066002937009649   0.058260049223234
   3.850000000000000  -0.013893564835395   0.068934219874393
   3.900000000000000   0.142434551687368   0.093941506653255
   3.950000000000000   0.090325179513114   0.086413617781494
   4.000000000000000   0.116379865600241   0.090256080156324
   4.050000000000000   0.350872040384385   0.119397571202573
   4.100000000000000   0.559309529081401   0.140308778577334
   4.150000000000000   0.950129820388308   0.172827235562987
   4.200000000000000   1.236731367346705   0.193226723541104
   4.250000000000000   1.757825089089247   0.225640200390810
   4.300000000000000   1.809934461263501   0.228628942539221
   4.350000000000000   1.575442286479357   0.214852445559072
   4.400000000000000   1.002239192562562   0.176711478649639
   4.450000000000000   0.533254842994274   0.137868439748786
   4.500000000000000   0.116379865600241   0.090256080156324
   4.550000000000000   0.298762668210130   0.113569743659462
   4.600000000000000   0.090325179513114   0.086413617781494
   4.650000000000000   0.064270493425987   0.082392151756022
   4.700000000000000   0.012161121251733   0.073693780855577
   4.800000000000000   0.090325179513114   0.086413617781494
   4.900000000000000   0.012161121251733   0.073693780855577
   5.000000000000000   0.298762668210130   0.113569743659462
   5.100000000000000   0.116379865600241   0.090256080156324
   5.200000000000000   0.142434551687368   0.093941506653255
   5.300000000000000   0.246653296035876   0.107426222779536
   5.400000000000000   0.402981412558639   0.124953884866661
   5.500000000000000   0.272707982123003   0.110540671283366
   5.600000000000000   0.350872040384385   0.119397571202573
   5.700000000000000   0.142434551687368   0.093941506653255
   5.800000000000000   0.246653296035876   0.107426222779536
   5.900000000000000   0.429036098645766   0.127641372643707
   6.000000000000000   0.376926726471512   0.122207310240313
