# Supplementary material for: Field-induced bound-state condensation and spin-nematic phase in SrCu2(BO3)2 revealed by neutron scattering up to 25.9 T
Source: Nat Commun. 2024 Jan 10;15:442. doi: 10.1038/s41467-023-44115-z (PMC10781965; doi:10.1038/s41467-023-44115-z)
Supplement: Supplementary file 3 — Source Data [file 41467_2023_44115_MOESM3_ESM.zip › source_data/Fig1e_TASP_neutron_intensity_vs_energy_transfer_9.5T.dat]

Energy (meV)	Intensity (arb. u.)	Error (arb. u.)
   1.000200000000000   0.030983235500942   0.153986409976981
   1.100000000000000  -0.115101099770979   0.128834273857228
   1.200000000000000   0.079678013924916   0.161502309281814
   1.300000000000000  -0.115101099770979   0.128834273857228
   1.399900000000000  -0.212490656618926   0.108884834705295
   1.499900000000000  -0.212490656618926   0.108884834705295
   1.600200000000000   0.079678013924916   0.161502309281814
   1.700000000000000   0.517931019740679   0.217769669410590
   1.800200000000000   1.102268360828363   0.275459264255745
   1.900100000000000   2.027469150883864   0.347750274958561
   2.000100000000000   1.102268360828363   0.275459264255745
   2.100300000000000   0.810099690284521   0.248295625393919
   2.200200000000000   0.079678013924916   0.161502309281814
   2.299900000000000   0.030983235500942   0.153986409976981
   2.400300000000000  -0.212490656618926   0.108884834705295
   2.500300000000000  -0.066406321347005   0.137729632127873
   2.600200000000000  -0.066406321347005   0.137729632127873
   2.700000000000000  -0.115101099770979   0.128834273857228
   2.800400000000000   0.810099690284521   0.248295625393919
   2.899900000000000   2.222248264579758   0.361130142077332
   3.000000000000000   3.001364719363337   0.410309496172039
   3.100100000000000   3.196143833059232   0.421709151468156
   3.200100000000000   3.585702060451021   0.443630544482761
   3.300000000000000   1.978774372459890   0.344324080319682
   3.400100000000000   0.858794468708495   0.253025490880893
   3.500200000000000  -0.017711542923031   0.146084335271921
   3.600000000000000   0.177067570772863   0.175571520454995
   3.700300000000000  -0.017711542923031   0.146084335271921
   3.800100000000000   0.128372792348890   0.168683660587262
   3.899900000000000  -0.017711542923031   0.146084335271921
   4.000200000000000   0.664015355012600   0.233531953386421
   4.100000000000000   0.517931019740679   0.217769669410590
   4.200400000000000   1.102268360828363   0.275459264255745
   4.300300000000000   1.783995258763995   0.330264055726558
   4.400100000000000   1.248352696100284   0.288082194176586
   4.500100000000000   1.783995258763995   0.330264055726558
   4.600000000000000   0.907489247132468   0.257668547714456
   4.700300000000000   0.615320576588626   0.228398756140916
   4.800000000000000   0.030983235500942   0.153986409976981
   4.900100000000000   0.420541462892732   0.206594448191809
   5.000500000000000   0.420541462892732   0.206594448191809
   5.100500000000000   0.225762349196837   0.182199177387381
   5.199900000000000   0.371846684468758   0.200773714858091
   5.300000000000000   0.517931019740679   0.217769669410590
   5.400500000000000   0.615320576588626   0.228398756140916
   5.500400000000000   0.956184025556442   0.262229407059996
   5.600000000000000   0.517931019740679   0.217769669410590
   5.700000000000000   0.469236241316705   0.212255618228206
   5.800300000000000   0.323151906044784   0.194779113695895
   5.899800000000000   0.323151906044784   0.194779113695895
   6.000000000000000   0.566625798164653   0.223147508076962
   6.100500000000000   0.566625798164653   0.223147508076962
   6.200400000000000   1.150963139252337   0.279730205215805
   6.300500000000000   0.810099690284521   0.248295625393919
   6.400000000000000   0.761404911860548   0.243473892119868
   6.500400000000000   1.053573582404390   0.271121051964905
   6.600500000000000   0.517931019740679   0.217769669410590
   6.700200000000000   0.810099690284521   0.248295625393919
   6.799900000000000   0.615320576588626   0.228398756140916
