# Supplementary material for: Field-induced bound-state condensation and spin-nematic phase in SrCu2(BO3)2 revealed by neutron scattering up to 25.9 T
Source: Nat Commun. 2024 Jan 10;15:442. doi: 10.1038/s41467-023-44115-z (PMC10781965; doi:10.1038/s41467-023-44115-z)
Supplement: Supplementary file 3 — Source Data [file 41467_2023_44115_MOESM3_ESM.zip › source_data/Fig1f_MPS_Stotal_vs_energy_transfer.dat]

Energy/field	0.00000000	2.77510000	5.55020000	8.32540000	11.10050000	13.87560000	15.00000000	16.65070000	18.00000000	19.42580000	20.00000000	21.00000000	22.20100000	23.00000000	23.86600000	24.97610000
139.00990339	0.00000464	0.00000313	0.00000530	0.00000837	0.00000770	0.00000905	0.00000173	0.00000707	0.00000606	0.00000987	0.00000772	0.00000687	0.00000424	0.00000642	0.00000929	0.00001268
138.94036367	0.00000806	0.00000521	0.00000687	0.00001046	0.00000950	0.00001037	0.00000364	0.00000647	0.00000770	0.00000855	0.00000811	0.00000568	0.00000425	0.00000642	0.00000935	0.00001275
138.87082395	0.00000728	0.00000581	0.00000516	0.00000773	0.00000624	0.00000712	0.00000410	0.00000255	0.00000598	0.00000663	0.00000654	0.00000441	0.00000425	0.00000646	0.00000938	0.00001278
138.80128423	0.00000305	0.00000464	0.00000336	0.00000241	0.00000092	0.00000309	0.00000275	0.00000118	0.00000201	0.00000756	0.00000534	0.00000535	0.00000422	0.00000652	0.00000936	0.00001276
138.73174451	0.00000004	0.00000222	0.00000334	0.00000300	0.00000305	0.00000372	0.00000069	0.00000415	0.00000201	0.00000816	0.00000619	0.00000780	0.00000442	0.00000657	0.00000931	0.00001270
138.66220478	0.00000289	0.00000165	0.00000550	0.00000661	0.00000793	0.00000721	0.00000098	0.00000735	0.00000568	0.00000831	0.00000713	0.00000862	0.00000488	0.00000659	0.00000925	0.00001262
138.59266506	0.00000612	0.00000437	0.00000671	0.00000840	0.00000973	0.00000823	0.00000231	0.00000676	0.00000727	0.00000649	0.00000649	0.00000721	0.00000531	0.00000655	0.00000922	0.00001254
138.52312534	0.00000524	0.00000551	0.00000442	0.00000547	0.00000651	0.00000484	0.00000244	0.00000267	0.00000548	0.00000521	0.00000437	0.00000511	0.00000536	0.00000650	0.00000921	0.00001252
138.45358562	0.00000144	0.00000469	0.00000136	0.00000105	0.00000111	0.00000194	0.00000092	0.00000061	0.00000185	0.00000708	0.00000415	0.00000456	0.00000498	0.00000645	0.00000921	0.00001254
138.38404590	0.00000030	0.00000325	0.00000201	0.00000373	0.00000237	0.00000461	0.00000005	0.00000374	0.00000222	0.00000840	0.00000587	0.00000625	0.00000447	0.00000643	0.00000924	0.00001260
138.31450618	0.00000450	0.00000309	0.00000523	0.00000831	0.00000765	0.00000904	0.00000169	0.00000709	0.00000601	0.00000992	0.00000775	0.00000689	0.00000425	0.00000642	0.00000929	0.00001268
138.24496646	0.00000802	0.00000517	0.00000688	0.00001050	0.00000957	0.00001044	0.00000363	0.00000657	0.00000773	0.00000862	0.00000817	0.00000573	0.00000426	0.00000643	0.00000935	0.00001275
138.17542673	0.00000736	0.00000583	0.00000523	0.00000787	0.00000640	0.00000726	0.00000414	0.00000265	0.00000608	0.00000665	0.00000659	0.00000444	0.00000425	0.00000647	0.00000939	0.00001279
138.10588701	0.00000318	0.00000469	0.00000339	0.00000250	0.00000098	0.00000316	0.00000283	0.00000118	0.00000211	0.00000759	0.00000536	0.00000532	0.00000423	0.00000653	0.00000938	0.00001278
138.03634729	0.00000005	0.00000229	0.00000335	0.00000297	0.00000301	0.00000372	0.00000073	0.00000410	0.00000196	0.00000826	0.00000622	0.00000778	0.00000442	0.00000658	0.00000932	0.00001271
137.96680757	0.00000276	0.00000159	0.00000544	0.00000655	0.00000789	0.00000719	0.00000096	0.00000736	0.00000564	0.00000836	0.00000719	0.00000865	0.00000488	0.00000660	0.00000926	0.00001263
137.89726785	0.00000608	0.00000432	0.00000674	0.00000845	0.00000979	0.00000829	0.00000230	0.00000685	0.00000730	0.00000655	0.00000655	0.00000727	0.00000531	0.00000656	0.00000923	0.00001256
137.82772813	0.00000532	0.00000551	0.00000452	0.00000560	0.00000665	0.00000495	0.00000248	0.00000278	0.00000558	0.00000521	0.00000440	0.00000517	0.00000538	0.00000651	0.00000922	0.00001253
137.75818840	0.00000154	0.00000474	0.00000141	0.00000110	0.00000119	0.00000198	0.00000097	0.00000062	0.00000190	0.00000711	0.00000415	0.00000456	0.00000500	0.00000646	0.00000922	0.00001255
137.68864868	0.00000028	0.00000329	0.00000198	0.00000368	0.00000232	0.00000458	0.00000005	0.00000368	0.00000216	0.00000843	0.00000587	0.00000623	0.00000449	0.00000644	0.00000925	0.00001261
137.61910896	0.00000437	0.00000307	0.00000516	0.00000826	0.00000761	0.00000901	0.00000165	0.00000709	0.00000597	0.00000994	0.00000776	0.00000691	0.00000425	0.00000643	0.00000930	0.00001270
137.54956924	0.00000800	0.00000513	0.00000691	0.00001054	0.00000962	0.00001049	0.00000363	0.00000664	0.00000776	0.00000867	0.00000820	0.00000578	0.00000426	0.00000644	0.00000936	0.00001277
137.48002952	0.00000745	0.00000586	0.00000531	0.00000799	0.00000653	0.00000736	0.00000418	0.00000275	0.00000617	0.00000667	0.00000662	0.00000446	0.00000426	0.00000647	0.00000940	0.00001280
137.41048980	0.00000332	0.00000476	0.00000344	0.00000259	0.00000105	0.00000323	0.00000289	0.00000119	0.00000220	0.00000762	0.00000537	0.00000528	0.00000423	0.00000653	0.00000939	0.00001279
137.34095007	0.00000008	0.00000236	0.00000336	0.00000295	0.00000297	0.00000372	0.00000077	0.00000405	0.00000191	0.00000833	0.00000624	0.00000775	0.00000442	0.00000659	0.00000933	0.00001273
137.27141035	0.00000264	0.00000155	0.00000539	0.00000650	0.00000784	0.00000716	0.00000093	0.00000736	0.00000559	0.00000837	0.00000723	0.00000867	0.00000487	0.00000661	0.00000928	0.00001264
137.20187063	0.00000607	0.00000428	0.00000677	0.00000848	0.00000984	0.00000833	0.00000230	0.00000691	0.00000732	0.00000658	0.00000659	0.00000733	0.00000532	0.00000657	0.00000924	0.00001257
137.13233091	0.00000542	0.00000554	0.00000462	0.00000572	0.00000678	0.00000504	0.00000252	0.00000287	0.00000566	0.00000521	0.00000442	0.00000522	0.00000539	0.00000652	0.00000923	0.00001254
137.06279119	0.00000166	0.00000480	0.00000147	0.00000115	0.00000126	0.00000204	0.00000101	0.00000063	0.00000195	0.00000713	0.00000416	0.00000455	0.00000503	0.00000647	0.00000924	0.00001256
136.99325147	0.00000028	0.00000335	0.00000197	0.00000364	0.00000228	0.00000455	0.00000005	0.00000361	0.00000209	0.00000843	0.00000587	0.00000620	0.00000451	0.00000645	0.00000926	0.00001263
136.92371175	0.00000426	0.00000305	0.00000510	0.00000819	0.00000755	0.00000896	0.00000162	0.00000707	0.00000592	0.00000993	0.00000776	0.00000692	0.00000426	0.00000644	0.00000931	0.00001271
136.85417202	0.00000799	0.00000512	0.00000693	0.00001057	0.00000966	0.00001051	0.00000362	0.00000668	0.00000777	0.00000869	0.00000821	0.00000582	0.00000427	0.00000645	0.00000938	0.00001278
136.78463230	0.00000756	0.00000590	0.00000539	0.00000811	0.00000665	0.00000745	0.00000421	0.00000283	0.00000625	0.00000669	0.00000663	0.00000449	0.00000427	0.00000648	0.00000942	0.00001282
136.71509258	0.00000347	0.00000483	0.00000349	0.00000269	0.00000112	0.00000330	0.00000295	0.00000119	0.00000230	0.00000763	0.00000539	0.00000525	0.00000424	0.00000654	0.00000940	0.00001281
136.64555286	0.00000011	0.00000245	0.00000338	0.00000294	0.00000293	0.00000371	0.00000080	0.00000399	0.00000187	0.00000837	0.00000625	0.00000772	0.00000442	0.00000660	0.00000934	0.00001275
136.57601314	0.00000254	0.00000151	0.00000535	0.00000644	0.00000778	0.00000710	0.00000091	0.00000733	0.00000555	0.00000836	0.00000723	0.00000868	0.00000488	0.00000662	0.00000929	0.00001266
136.50647342	0.00000607	0.00000425	0.00000681	0.00000850	0.00000987	0.00000833	0.00000230	0.00000695	0.00000733	0.00000660	0.00000660	0.00000738	0.00000532	0.00000658	0.00000926	0.00001259
136.43693369	0.00000553	0.00000557	0.00000472	0.00000583	0.00000688	0.00000512	0.00000255	0.00000296	0.00000574	0.00000522	0.00000444	0.00000527	0.00000541	0.00000653	0.00000924	0.00001256
136.36739397	0.00000179	0.00000486	0.00000153	0.00000121	0.00000133	0.00000208	0.00000105	0.00000063	0.00000200	0.00000712	0.00000416	0.00000454	0.00000505	0.00000648	0.00000925	0.00001258
136.29785425	0.00000028	0.00000341	0.00000196	0.00000359	0.00000222	0.00000449	0.00000006	0.00000351	0.00000203	0.00000840	0.00000585	0.00000617	0.00000453	0.00000646	0.00000928	0.00001264
136.22831453	0.00000417	0.00000305	0.00000505	0.00000812	0.00000747	0.00000888	0.00000159	0.00000703	0.00000587	0.00000989	0.00000772	0.00000692	0.00000427	0.00000645	0.00000933	0.00001272
136.15877481	0.00000800	0.00000511	0.00000696	0.00001059	0.00000967	0.00001051	0.00000361	0.00000672	0.00000778	0.00000872	0.00000820	0.00000586	0.00000428	0.00000646	0.00000939	0.00001280
136.08923509	0.00000767	0.00000595	0.00000548	0.00000822	0.00000675	0.00000754	0.00000424	0.00000292	0.00000632	0.00000671	0.00000665	0.00000452	0.00000428	0.00000649	0.00000943	0.00001283
136.01969537	0.00000362	0.00000490	0.00000354	0.00000278	0.00000119	0.00000337	0.00000300	0.00000119	0.00000239	0.00000762	0.00000541	0.00000521	0.00000425	0.00000655	0.00000942	0.00001282
135.95015564	0.00000015	0.00000253	0.00000340	0.00000291	0.00000287	0.00000367	0.00000084	0.00000390	0.00000182	0.00000837	0.00000623	0.00000768	0.00000443	0.00000661	0.00000936	0.00001277
135.88061592	0.00000246	0.00000149	0.00000531	0.00000636	0.00000770	0.00000700	0.00000089	0.00000727	0.00000549	0.00000833	0.00000722	0.00000869	0.00000488	0.00000663	0.00000931	0.00001268
135.81107620	0.00000608	0.00000424	0.00000685	0.00000851	0.00000987	0.00000832	0.00000229	0.00000698	0.00000733	0.00000664	0.00000661	0.00000744	0.00000533	0.00000660	0.00000927	0.00001261
135.74153648	0.00000563	0.00000560	0.00000482	0.00000593	0.00000698	0.00000521	0.00000257	0.00000306	0.00000581	0.00000521	0.00000446	0.00000532	0.00000543	0.00000654	0.00000926	0.00001258
135.67199676	0.00000190	0.00000493	0.00000159	0.00000126	0.00000140	0.00000210	0.00000108	0.00000062	0.00000205	0.00000708	0.00000415	0.00000452	0.00000508	0.00000650	0.00000926	0.00001260
135.60245704	0.00000029	0.00000347	0.00000194	0.00000352	0.00000215	0.00000441	0.00000006	0.00000340	0.00000197	0.00000834	0.00000581	0.00000613	0.00000455	0.00000647	0.00000929	0.00001266
135.53291731	0.00000409	0.00000305	0.00000499	0.00000803	0.00000737	0.00000878	0.00000156	0.00000697	0.00000580	0.00000985	0.00000767	0.00000693	0.00000428	0.00000647	0.00000934	0.00001274
135.46337759	0.00000801	0.00000510	0.00000699	0.00001059	0.00000967	0.00001050	0.00000360	0.00000675	0.00000778	0.00000877	0.00000819	0.00000590	0.00000429	0.00000647	0.00000940	0.00001281
135.39383787	0.00000777	0.00000599	0.00000556	0.00000833	0.00000685	0.00000764	0.00000425	0.00000301	0.00000639	0.00000674	0.00000670	0.00000454	0.00000429	0.00000651	0.00000945	0.00001285
135.32429815	0.00000375	0.00000497	0.00000358	0.00000287	0.00000126	0.00000342	0.00000304	0.00000117	0.00000249	0.00000758	0.00000543	0.00000516	0.00000427	0.00000657	0.00000944	0.00001284
135.25475843	0.00000019	0.00000261	0.00000341	0.00000285	0.00000279	0.00000360	0.00000088	0.00000380	0.00000177	0.00000835	0.00000620	0.00000764	0.00000443	0.00000663	0.00000938	0.00001279
135.18521871	0.00000239	0.00000147	0.00000526	0.00000627	0.00000759	0.00000690	0.00000088	0.00000721	0.00000542	0.00000830	0.00000718	0.00000870	0.00000488	0.00000664	0.00000932	0.00001270
135.11567899	0.00000608	0.00000422	0.00000688	0.00000851	0.00000987	0.00000832	0.00000227	0.00000702	0.00000733	0.00000669	0.00000661	0.00000750	0.00000534	0.00000661	0.00000929	0.00001263
135.04613926	0.00000572	0.00000563	0.00000491	0.00000604	0.00000708	0.00000531	0.00000258	0.00000318	0.00000588	0.00000521	0.00000451	0.00000537	0.00000545	0.00000656	0.00000927	0.00001260
134.97659954	0.00000201	0.00000498	0.00000165	0.00000131	0.00000150	0.00000211	0.00000111	0.00000061	0.00000212	0.00000701	0.00000414	0.00000451	0.00000510	0.00000651	0.00000928	0.00001262
134.90705982	0.00000030	0.00000352	0.00000192	0.00000344	0.00000206	0.00000429	0.00000007	0.00000328	0.00000191	0.00000827	0.00000574	0.00000609	0.00000458	0.00000649	0.00000931	0.00001268
134.83752010	0.00000402	0.00000306	0.00000494	0.00000794	0.00000726	0.00000867	0.00000152	0.00000691	0.00000573	0.00000982	0.00000761	0.00000694	0.00000430	0.00000648	0.00000936	0.00001276
134.76798038	0.00000802	0.00000509	0.00000701	0.00001060	0.00000966	0.00001051	0.00000357	0.00000680	0.00000777	0.00000884	0.00000820	0.00000595	0.00000430	0.00000649	0.00000942	0.00001283
134.69844066	0.00000786	0.00000603	0.00000563	0.00000844	0.00000696	0.00000777	0.00000426	0.00000311	0.00000646	0.00000679	0.00000677	0.00000455	0.00000430	0.00000652	0.00000946	0.00001287
134.62890093	0.00000387	0.00000502	0.00000361	0.00000297	0.00000133	0.00000347	0.00000309	0.00000113	0.00000258	0.00000751	0.00000545	0.00000511	0.00000428	0.00000658	0.00000945	0.00001287
134.55936121	0.00000023	0.00000267	0.00000340	0.00000278	0.00000269	0.00000351	0.00000093	0.00000369	0.00000172	0.00000831	0.00000615	0.00000760	0.00000444	0.00000664	0.00000940	0.00001281
134.48982149	0.00000231	0.00000146	0.00000522	0.00000618	0.00000747	0.00000680	0.00000086	0.00000716	0.00000534	0.00000829	0.00000715	0.00000872	0.00000488	0.00000666	0.00000934	0.00001273
134.42028177	0.00000607	0.00000419	0.00000690	0.00000851	0.00000986	0.00000833	0.00000224	0.00000707	0.00000732	0.00000678	0.00000664	0.00000756	0.00000535	0.00000663	0.00000931	0.00001265
134.35074205	0.00000579	0.00000565	0.00000499	0.00000615	0.00000720	0.00000543	0.00000259	0.00000331	0.00000595	0.00000521	0.00000459	0.00000542	0.00000547	0.00000657	0.00000929	0.00001262
134.28120233	0.00000210	0.00000502	0.00000169	0.00000135	0.00000161	0.00000211	0.00000115	0.00000060	0.00000220	0.00000693	0.00000412	0.00000449	0.00000513	0.00000653	0.00000930	0.00001264
134.21166260	0.00000031	0.00000357	0.00000189	0.00000333	0.00000196	0.00000417	0.00000009	0.00000315	0.00000185	0.00000821	0.00000567	0.00000605	0.00000460	0.00000650	0.00000933	0.00001270
134.14212288	0.00000393	0.00000306	0.00000487	0.00000783	0.00000714	0.00000857	0.00000149	0.00000686	0.00000566	0.00000982	0.00000757	0.00000695	0.00000431	0.00000650	0.00000937	0.00001278
134.07258316	0.00000801	0.00000507	0.00000703	0.00001060	0.00000966	0.00001054	0.00000354	0.00000686	0.00000777	0.00000895	0.00000823	0.00000599	0.00000431	0.00000650	0.00000944	0.00001285
134.00304344	0.00000792	0.00000605	0.00000570	0.00000856	0.00000709	0.00000792	0.00000427	0.00000323	0.00000654	0.00000684	0.00000686	0.00000457	0.00000431	0.00000654	0.00000948	0.00001290
133.93350372	0.00000397	0.00000506	0.00000363	0.00000307	0.00000142	0.00000353	0.00000314	0.00000109	0.00000267	0.00000745	0.00000548	0.00000507	0.00000429	0.00000660	0.00000947	0.00001289
133.86396400	0.00000026	0.00000273	0.00000339	0.00000269	0.00000258	0.00000343	0.00000099	0.00000358	0.00000167	0.00000830	0.00000610	0.00000756	0.00000444	0.00000666	0.00000942	0.00001284
133.79442428	0.00000222	0.00000143	0.00000517	0.00000608	0.00000736	0.00000671	0.00000085	0.00000712	0.00000526	0.00000832	0.00000713	0.00000875	0.00000489	0.00000668	0.00000936	0.00001275
133.72488455	0.00000604	0.00000415	0.00000692	0.00000851	0.00000987	0.00000837	0.00000221	0.00000715	0.00000732	0.00000690	0.00000669	0.00000763	0.00000536	0.00000665	0.00000933	0.00001268
133.65534483	0.00000584	0.00000565	0.00000508	0.00000627	0.00000734	0.00000558	0.00000260	0.00000347	0.00000604	0.00000521	0.00000468	0.00000548	0.00000549	0.00000659	0.00000931	0.00001264
133.58580511	0.00000217	0.00000505	0.00000173	0.00000139	0.00000175	0.00000211	0.00000119	0.00000060	0.00000229	0.00000685	0.00000411	0.00000448	0.00000515	0.00000654	0.00000932	0.00001266
133.51626539	0.00000031	0.00000360	0.00000185	0.00000322	0.00000185	0.00000406	0.00000012	0.00000303	0.00000180	0.00000818	0.00000560	0.00000602	0.00000462	0.00000652	0.00000934	0.00001272
133.44672567	0.00000384	0.00000305	0.00000480	0.00000773	0.00000702	0.00000849	0.00000146	0.00000682	0.00000559	0.00000985	0.00000754	0.00000697	0.00000432	0.00000651	0.00000939	0.00001280
133.37718595	0.00000797	0.00000504	0.00000703	0.00001062	0.00000968	0.00001059	0.00000350	0.00000695	0.00000777	0.00000908	0.00000829	0.00000604	0.00000432	0.00000652	0.00000946	0.00001288
133.30764622	0.00000797	0.00000606	0.00000576	0.00000870	0.00000724	0.00000809	0.00000428	0.00000337	0.00000663	0.00000689	0.00000697	0.00000460	0.00000433	0.00000655	0.00000950	0.00001292
133.23810650	0.00000406	0.00000509	0.00000365	0.00000318	0.00000153	0.00000361	0.00000319	0.00000106	0.00000278	0.00000740	0.00000551	0.00000503	0.00000430	0.00000661	0.00000950	0.00001292
133.16856678	0.00000029	0.00000278	0.00000338	0.00000261	0.00000247	0.00000336	0.00000105	0.00000349	0.00000163	0.00000831	0.00000607	0.00000753	0.00000445	0.00000667	0.00000944	0.00001286
133.09902706	0.00000212	0.00000140	0.00000511	0.00000598	0.00000725	0.00000664	0.00000083	0.00000710	0.00000519	0.00000837	0.00000714	0.00000878	0.00000489	0.00000669	0.00000938	0.00001278
133.02948734	0.00000599	0.00000410	0.00000693	0.00000853	0.00000990	0.00000843	0.00000218	0.00000725	0.00000733	0.00000702	0.00000677	0.00000771	0.00000537	0.00000666	0.00000935	0.00001271
132.95994762	0.00000587	0.00000564	0.00000516	0.00000640	0.00000749	0.00000575	0.00000261	0.00000363	0.00000613	0.00000522	0.00000478	0.00000554	0.00000550	0.00000661	0.00000933	0.00001267
132.89040790	0.00000225	0.00000508	0.00000178	0.00000145	0.00000189	0.00000213	0.00000125	0.00000060	0.00000239	0.00000679	0.00000410	0.00000448	0.00000518	0.00000656	0.00000934	0.00001269
132.82086817	0.00000031	0.00000363	0.00000181	0.00000311	0.00000176	0.00000396	0.00000014	0.00000293	0.00000174	0.00000818	0.00000555	0.00000600	0.00000465	0.00000654	0.00000937	0.00001275
132.75132845	0.00000372	0.00000303	0.00000473	0.00000764	0.00000692	0.00000844	0.00000142	0.00000681	0.00000552	0.00000991	0.00000754	0.00000700	0.00000434	0.00000653	0.00000942	0.00001283
132.68178873	0.00000792	0.00000500	0.00000703	0.00001064	0.00000972	0.00001066	0.00000347	0.00000705	0.00000779	0.00000922	0.00000836	0.00000610	0.00000433	0.00000654	0.00000948	0.00001290
132.61224901	0.00000802	0.00000606	0.00000582	0.00000884	0.00000740	0.00000827	0.00000430	0.00000351	0.00000673	0.00000695	0.00000708	0.00000463	0.00000434	0.00000657	0.00000953	0.00001295
132.54270929	0.00000417	0.00000513	0.00000367	0.00000331	0.00000165	0.00000370	0.00000326	0.00000105	0.00000289	0.00000737	0.00000554	0.00000501	0.00000431	0.00000663	0.00000952	0.00001295
132.47316957	0.00000031	0.00000284	0.00000338	0.00000255	0.00000238	0.00000332	0.00000112	0.00000343	0.00000159	0.00000836	0.00000606	0.00000751	0.00000446	0.00000669	0.00000947	0.00001289
132.40362984	0.00000199	0.00000137	0.00000505	0.00000590	0.00000716	0.00000660	0.00000082	0.00000709	0.00000513	0.00000845	0.00000718	0.00000882	0.00000490	0.00000671	0.00000941	0.00001281
132.33409012	0.00000593	0.00000404	0.00000694	0.00000856	0.00000995	0.00000851	0.00000216	0.00000735	0.00000735	0.00000715	0.00000686	0.00000779	0.00000538	0.00000669	0.00000937	0.00001274
132.26455040	0.00000591	0.00000562	0.00000524	0.00000654	0.00000766	0.00000591	0.00000264	0.00000379	0.00000624	0.00000523	0.00000488	0.00000561	0.00000552	0.00000663	0.00000936	0.00001270
132.19501068	0.00000234	0.00000510	0.00000183	0.00000151	0.00000204	0.00000217	0.00000131	0.00000062	0.00000248	0.00000676	0.00000410	0.00000449	0.00000521	0.00000658	0.00000936	0.00001271
132.12547096	0.00000030	0.00000367	0.00000178	0.00000303	0.00000169	0.00000390	0.00000017	0.00000285	0.00000170	0.00000823	0.00000553	0.00000599	0.00000467	0.00000656	0.00000939	0.00001277
132.05593124	0.00000358	0.00000302	0.00000465	0.00000756	0.00000685	0.00000841	0.00000138	0.00000681	0.00000547	0.00000998	0.00000757	0.00000702	0.00000436	0.00000655	0.00000944	0.00001285
131.98639152	0.00000786	0.00000495	0.00000704	0.00001068	0.00000977	0.00001075	0.00000345	0.00000715	0.00000781	0.00000935	0.00000844	0.00000615	0.00000434	0.00000656	0.00000950	0.00001293
131.91685179	0.00000807	0.00000607	0.00000589	0.00000898	0.00000757	0.00000843	0.00000433	0.00000365	0.00000683	0.00000700	0.00000718	0.00000467	0.00000435	0.00000659	0.00000955	0.00001298
131.84731207	0.00000429	0.00000517	0.00000371	0.00000344	0.00000178	0.00000379	0.00000334	0.00000106	0.00000302	0.00000737	0.00000558	0.00000499	0.00000433	0.00000665	0.00000955	0.00001298
131.77777235	0.00000035	0.00000291	0.00000338	0.00000251	0.00000232	0.00000332	0.00000119	0.00000339	0.00000158	0.00000845	0.00000607	0.00000750	0.00000447	0.00000671	0.00000949	0.00001293
131.70823263	0.00000186	0.00000134	0.00000499	0.00000584	0.00000710	0.00000658	0.00000080	0.00000711	0.00000508	0.00000853	0.00000724	0.00000886	0.00000491	0.00000673	0.00000943	0.00001285
131.63869291	0.00000587	0.00000398	0.00000695	0.00000859	0.00001001	0.00000858	0.00000214	0.00000746	0.00000738	0.00000726	0.00000696	0.00000787	0.00000539	0.00000671	0.00000940	0.00001277
131.56915319	0.00000596	0.00000561	0.00000534	0.00000668	0.00000783	0.00000606	0.00000267	0.00000394	0.00000634	0.00000525	0.00000496	0.00000568	0.00000555	0.00000665	0.00000938	0.00001273
131.49961346	0.00000244	0.00000514	0.00000190	0.00000159	0.00000218	0.00000223	0.00000138	0.00000065	0.00000258	0.00000676	0.00000410	0.00000451	0.00000524	0.00000661	0.00000939	0.00001274
131.43007374	0.00000030	0.00000372	0.00000176	0.00000296	0.00000164	0.00000387	0.00000020	0.00000280	0.00000166	0.00000830	0.00000554	0.00000597	0.00000470	0.00000658	0.00000941	0.00001280
131.36053402	0.00000344	0.00000301	0.00000457	0.00000750	0.00000678	0.00000839	0.00000135	0.00000682	0.00000542	0.00001005	0.00000760	0.00000705	0.00000438	0.00000657	0.00000946	0.00001288
131.29099430	0.00000781	0.00000491	0.00000705	0.00001072	0.00000983	0.00001082	0.00000344	0.00000725	0.00000784	0.00000945	0.00000852	0.00000621	0.00000436	0.00000658	0.00000953	0.00001296
131.22145458	0.00000813	0.00000608	0.00000597	0.00000913	0.00000773	0.00000858	0.00000438	0.00000378	0.00000694	0.00000705	0.00000725	0.00000472	0.00000437	0.00000661	0.00000958	0.00001301
131.15191486	0.00000443	0.00000522	0.00000376	0.00000359	0.00000191	0.00000390	0.00000342	0.00000109	0.00000315	0.00000740	0.00000561	0.00000498	0.00000435	0.00000667	0.00000957	0.00001301
131.08237513	0.00000040	0.00000300	0.00000341	0.00000249	0.00000228	0.00000335	0.00000125	0.00000337	0.00000157	0.00000855	0.00000610	0.00000748	0.00000449	0.00000673	0.00000952	0.00001296
131.01283541	0.00000173	0.00000131	0.00000494	0.00000579	0.00000705	0.00000657	0.00000078	0.00000712	0.00000504	0.00000860	0.00000731	0.00000889	0.00000492	0.00000676	0.00000946	0.00001288
130.94329569	0.00000582	0.00000392	0.00000697	0.00000863	0.00001007	0.00000865	0.00000214	0.00000754	0.00000741	0.00000734	0.00000704	0.00000794	0.00000540	0.00000673	0.00000943	0.00001280
130.87375597	0.00000603	0.00000562	0.00000544	0.00000681	0.00000798	0.00000618	0.00000272	0.00000406	0.00000644	0.00000527	0.00000502	0.00000575	0.00000557	0.00000668	0.00000941	0.00001276
130.80421625	0.00000257	0.00000520	0.00000199	0.00000169	0.00000230	0.00000230	0.00000145	0.00000068	0.00000267	0.00000678	0.00000411	0.00000453	0.00000527	0.00000663	0.00000941	0.00001278
130.73467653	0.00000031	0.00000377	0.00000175	0.00000292	0.00000161	0.00000386	0.00000022	0.00000275	0.00000164	0.00000837	0.00000555	0.00000596	0.00000474	0.00000660	0.00000944	0.00001283
130.66513681	0.00000330	0.00000301	0.00000450	0.00000744	0.00000673	0.00000837	0.00000132	0.00000682	0.00000537	0.00001008	0.00000764	0.00000707	0.00000440	0.00000659	0.00000949	0.00001292
130.59559708	0.00000778	0.00000488	0.00000706	0.00001076	0.00000988	0.00001088	0.00000343	0.00000733	0.00000787	0.00000951	0.00000857	0.00000626	0.00000437	0.00000660	0.00000955	0.00001300
130.52605736	0.00000822	0.00000611	0.00000605	0.00000926	0.00000788	0.00000870	0.00000442	0.00000389	0.00000703	0.00000709	0.00000730	0.00000476	0.00000439	0.00000663	0.00000960	0.00001305
130.45651764	0.00000459	0.00000529	0.00000383	0.00000373	0.00000204	0.00000400	0.00000349	0.00000114	0.00000327	0.00000744	0.00000565	0.00000498	0.00000437	0.00000669	0.00000960	0.00001305
130.38697792	0.00000046	0.00000310	0.00000345	0.00000250	0.00000226	0.00000339	0.00000131	0.00000336	0.00000157	0.00000865	0.00000614	0.00000747	0.00000450	0.00000675	0.00000955	0.00001300
130.31743820	0.00000161	0.00000130	0.00000489	0.00000574	0.00000700	0.00000654	0.00000076	0.00000711	0.00000500	0.00000863	0.00000736	0.00000892	0.00000493	0.00000678	0.00000949	0.00001292
130.24789848	0.00000579	0.00000388	0.00000700	0.00000866	0.00001012	0.00000868	0.00000213	0.00000761	0.00000744	0.00000739	0.00000709	0.00000801	0.00000542	0.00000676	0.00000946	0.00001284
130.17835875	0.00000612	0.00000564	0.00000555	0.00000693	0.00000811	0.00000628	0.00000276	0.00000417	0.00000653	0.00000529	0.00000506	0.00000583	0.00000560	0.00000670	0.00000944	0.00001280
130.10881903	0.00000270	0.00000527	0.00000208	0.00000178	0.00000241	0.00000237	0.00000151	0.00000071	0.00000276	0.00000681	0.00000413	0.00000456	0.00000531	0.00000665	0.00000944	0.00001281
130.03927931	0.00000033	0.00000384	0.00000175	0.00000289	0.00000158	0.00000385	0.00000024	0.00000271	0.00000162	0.00000842	0.00000557	0.00000594	0.00000477	0.00000663	0.00000947	0.00001287
129.96973959	0.00000318	0.00000302	0.00000444	0.00000738	0.00000667	0.00000832	0.00000129	0.00000681	0.00000533	0.00001009	0.00000765	0.00000708	0.00000442	0.00000662	0.00000952	0.00001295
129.90019987	0.00000776	0.00000486	0.00000708	0.00001079	0.00000992	0.00001090	0.00000343	0.00000738	0.00000789	0.00000955	0.00000859	0.00000631	0.00000439	0.00000662	0.00000958	0.00001303
129.83066015	0.00000832	0.00000616	0.00000615	0.00000938	0.00000800	0.00000880	0.00000446	0.00000399	0.00000712	0.00000713	0.00000734	0.00000481	0.00000441	0.00000665	0.00000963	0.00001308
129.76112043	0.00000476	0.00000537	0.00000391	0.00000387	0.00000216	0.00000410	0.00000356	0.00000118	0.00000339	0.00000748	0.00000568	0.00000496	0.00000439	0.00000671	0.00000964	0.00001309
129.69158070	0.00000053	0.00000321	0.00000349	0.00000251	0.00000224	0.00000342	0.00000136	0.00000333	0.00000158	0.00000871	0.00000617	0.00000744	0.00000452	0.00000678	0.00000958	0.00001304
129.62204098	0.00000150	0.00000131	0.00000485	0.00000569	0.00000694	0.00000649	0.00000075	0.00000708	0.00000495	0.00000863	0.00000739	0.00000893	0.00000494	0.00000681	0.00000952	0.00001296
129.55250126	0.00000577	0.00000385	0.00000703	0.00000868	0.00001014	0.00000869	0.00000213	0.00000765	0.00000745	0.00000742	0.00000711	0.00000807	0.00000543	0.00000678	0.00000949	0.00001288
129.48296154	0.00000622	0.00000567	0.00000566	0.00000704	0.00000822	0.00000637	0.00000279	0.00000427	0.00000661	0.00000531	0.00000510	0.00000590	0.00000563	0.00000673	0.00000947	0.00001284
129.41342182	0.00000285	0.00000535	0.00000218	0.00000188	0.00000252	0.00000244	0.00000156	0.00000075	0.00000284	0.00000682	0.00000414	0.00000458	0.00000535	0.00000668	0.00000947	0.00001285
129.34388210	0.00000036	0.00000392	0.00000176	0.00000286	0.00000156	0.00000381	0.00000026	0.00000265	0.00000161	0.00000844	0.00000557	0.00000591	0.00000481	0.00000665	0.00000950	0.00001290
129.27434237	0.00000308	0.00000303	0.00000438	0.00000731	0.00000659	0.00000825	0.00000126	0.00000676	0.00000528	0.00001006	0.00000764	0.00000709	0.00000444	0.00000664	0.00000955	0.00001299
129.20480265	0.00000776	0.00000485	0.00000710	0.00001080	0.00000993	0.00001090	0.00000343	0.00000741	0.00000789	0.00000958	0.00000859	0.00000636	0.00000441	0.00000665	0.00000961	0.00001307
129.13526293	0.00000843	0.00000621	0.00000624	0.00000950	0.00000810	0.00000889	0.00000449	0.00000409	0.00000719	0.00000718	0.00000737	0.00000485	0.00000443	0.00000668	0.00000967	0.00001312
129.06572321	0.00000493	0.00000546	0.00000398	0.00000401	0.00000228	0.00000419	0.00000361	0.00000122	0.00000351	0.00000749	0.00000572	0.00000495	0.00000441	0.00000674	0.00000967	0.00001313
128.99618349	0.00000061	0.00000332	0.00000353	0.00000251	0.00000221	0.00000342	0.00000141	0.00000328	0.00000158	0.00000873	0.00000618	0.00000740	0.00000453	0.00000680	0.00000962	0.00001308
128.92664377	0.00000142	0.00000132	0.00000482	0.00000562	0.00000686	0.00000640	0.00000074	0.00000703	0.00000490	0.00000861	0.00000739	0.00000895	0.00000495	0.00000684	0.00000956	0.00001300
128.85710404	0.00000577	0.00000383	0.00000706	0.00000868	0.00001014	0.00000867	0.00000212	0.00000768	0.00000745	0.00000745	0.00000712	0.00000813	0.00000545	0.00000681	0.00000952	0.00001292
128.78756432	0.00000632	0.00000571	0.00000577	0.00000714	0.00000832	0.00000645	0.00000281	0.00000437	0.00000668	0.00000533	0.00000514	0.00000597	0.00000566	0.00000676	0.00000950	0.00001288
128.71802460	0.00000298	0.00000542	0.00000228	0.00000198	0.00000264	0.00000250	0.00000161	0.00000078	0.00000294	0.00000680	0.00000415	0.00000459	0.00000539	0.00000671	0.00000951	0.00001289
128.64848488	0.00000040	0.00000399	0.00000176	0.00000281	0.00000151	0.00000375	0.00000029	0.00000257	0.00000160	0.00000843	0.00000555	0.00000588	0.00000484	0.00000668	0.00000953	0.00001294
128.57894516	0.00000300	0.00000306	0.00000432	0.00000723	0.00000649	0.00000816	0.00000124	0.00000670	0.00000522	0.00001002	0.00000760	0.00000710	0.00000447	0.00000667	0.00000958	0.00001303
128.50940544	0.00000777	0.00000485	0.00000713	0.00001081	0.00000992	0.00001089	0.00000341	0.00000744	0.00000789	0.00000962	0.00000859	0.00000641	0.00000443	0.00000668	0.00000964	0.00001311
128.43986572	0.00000854	0.00000626	0.00000633	0.00000960	0.00000820	0.00000899	0.00000451	0.00000419	0.00000726	0.00000724	0.00000742	0.00000490	0.00000445	0.00000671	0.00000970	0.00001316
128.37032599	0.00000508	0.00000554	0.00000405	0.00000416	0.00000240	0.00000429	0.00000366	0.00000124	0.00000362	0.00000748	0.00000577	0.00000493	0.00000443	0.00000676	0.00000971	0.00001317
128.30078627	0.00000068	0.00000343	0.00000357	0.00000248	0.00000215	0.00000338	0.00000147	0.00000320	0.00000157	0.00000871	0.00000617	0.00000737	0.00000455	0.00000683	0.00000965	0.00001312
128.23124655	0.00000135	0.00000133	0.00000478	0.00000554	0.00000675	0.00000630	0.00000074	0.00000697	0.00000483	0.00000858	0.00000736	0.00000896	0.00000497	0.00000686	0.00000959	0.00001304
128.16170683	0.00000577	0.00000381	0.00000709	0.00000867	0.00001013	0.00000866	0.00000211	0.00000771	0.00000744	0.00000751	0.00000713	0.00000820	0.00000547	0.00000684	0.00000955	0.00001296
128.09216711	0.00000641	0.00000574	0.00000587	0.00000724	0.00000842	0.00000655	0.00000283	0.00000449	0.00000675	0.00000536	0.00000520	0.00000604	0.00000569	0.00000679	0.00000954	0.00001292
128.02262739	0.00000310	0.00000549	0.00000237	0.00000207	0.00000277	0.00000255	0.00000165	0.00000081	0.00000304	0.00000676	0.00000417	0.00000460	0.00000542	0.00000674	0.00000954	0.00001293
127.95308766	0.00000043	0.00000406	0.00000175	0.00000274	0.00000145	0.00000366	0.00000031	0.00000248	0.00000159	0.00000839	0.00000550	0.00000584	0.00000488	0.00000671	0.00000956	0.00001298
127.88354794	0.00000292	0.00000308	0.00000427	0.00000714	0.00000637	0.00000804	0.00000121	0.00000663	0.00000515	0.00000998	0.00000755	0.00000710	0.00000449	0.00000670	0.00000961	0.00001307
127.81400822	0.00000777	0.00000485	0.00000715	0.00001080	0.00000990	0.00001089	0.00000339	0.00000747	0.00000788	0.00000970	0.00000859	0.00000646	0.00000445	0.00000670	0.00000968	0.00001315
127.74446850	0.00000863	0.00000630	0.00000641	0.00000971	0.00000830	0.00000911	0.00000452	0.00000432	0.00000734	0.00000732	0.00000750	0.00000494	0.00000447	0.00000673	0.00000974	0.00001321
127.67492878	0.00000522	0.00000561	0.00000411	0.00000432	0.00000254	0.00000440	0.00000371	0.00000125	0.00000373	0.00000745	0.00000583	0.00000491	0.00000445	0.00000679	0.00000974	0.00001322
127.60538906	0.00000075	0.00000351	0.00000359	0.00000244	0.00000207	0.00000333	0.00000153	0.00000311	0.00000156	0.00000868	0.00000614	0.00000733	0.00000457	0.00000686	0.00000969	0.00001317
127.53584934	0.00000128	0.00000135	0.00000474	0.00000545	0.00000663	0.00000619	0.00000074	0.00000690	0.00000476	0.00000857	0.00000733	0.00000898	0.00000498	0.00000689	0.00000963	0.00001309
127.46630961	0.00000576	0.00000378	0.00000711	0.00000866	0.00001012	0.00000865	0.00000209	0.00000776	0.00000744	0.00000759	0.00000716	0.00000828	0.00000549	0.00000687	0.00000959	0.00001301
127.39676989	0.00000648	0.00000576	0.00000597	0.00000734	0.00000853	0.00000667	0.00000283	0.00000463	0.00000682	0.00000540	0.00000528	0.00000611	0.00000572	0.00000682	0.00000957	0.00001296
127.32723017	0.00000321	0.00000555	0.00000245	0.00000217	0.00000293	0.00000259	0.00000170	0.00000085	0.00000315	0.00000669	0.00000418	0.00000461	0.00000546	0.00000677	0.00000958	0.00001297
127.25769045	0.00000046	0.00000411	0.00000172	0.00000265	0.00000138	0.00000355	0.00000035	0.00000238	0.00000159	0.00000835	0.00000545	0.00000581	0.00000492	0.00000674	0.00000960	0.00001303
127.18815073	0.00000284	0.00000310	0.00000421	0.00000704	0.00000625	0.00000794	0.00000119	0.00000657	0.00000508	0.00000997	0.00000751	0.00000712	0.00000452	0.00000673	0.00000965	0.00001311
127.11861101	0.00000775	0.00000484	0.00000716	0.00001080	0.00000989	0.00001091	0.00000337	0.00000753	0.00000788	0.00000980	0.00000862	0.00000652	0.00000447	0.00000673	0.00000971	0.00001319
127.04907128	0.00000870	0.00000633	0.00000649	0.00000983	0.00000842	0.00000926	0.00000453	0.00000446	0.00000742	0.00000741	0.00000760	0.00000498	0.00000450	0.00000676	0.00000977	0.00001325
126.97953156	0.00000534	0.00000566	0.00000416	0.00000449	0.00000269	0.00000451	0.00000376	0.00000126	0.00000385	0.00000741	0.00000589	0.00000489	0.00000448	0.00000682	0.00000978	0.00001326
126.90999184	0.00000081	0.00000359	0.00000360	0.00000238	0.00000198	0.00000326	0.00000160	0.00000302	0.00000156	0.00000866	0.00000612	0.00000730	0.00000459	0.00000689	0.00000973	0.00001322
126.84045212	0.00000120	0.00000136	0.00000470	0.00000536	0.00000651	0.00000609	0.00000074	0.00000684	0.00000468	0.00000859	0.00000731	0.00000900	0.00000500	0.00000692	0.00000967	0.00001314
126.77091240	0.00000572	0.00000375	0.00000713	0.00000865	0.00001011	0.00000867	0.00000207	0.00000782	0.00000743	0.00000771	0.00000720	0.00000836	0.00000551	0.00000690	0.00000963	0.00001306
126.70137268	0.00000653	0.00000576	0.00000606	0.00000746	0.00000866	0.00000682	0.00000284	0.00000479	0.00000691	0.00000545	0.00000539	0.00000619	0.00000575	0.00000685	0.00000961	0.00001301
126.63183296	0.00000330	0.00000559	0.00000253	0.00000228	0.00000311	0.00000265	0.00000174	0.00000090	0.00000328	0.00000663	0.00000420	0.00000463	0.00000550	0.00000680	0.00000961	0.00001302
126.56229323	0.00000048	0.00000416	0.00000170	0.00000254	0.00000131	0.00000345	0.00000038	0.00000229	0.00000159	0.00000832	0.00000540	0.00000578	0.00000495	0.00000677	0.00000964	0.00001307
126.49275351	0.00000275	0.00000312	0.00000414	0.00000693	0.00000612	0.00000785	0.00000117	0.00000652	0.00000501	0.00001000	0.00000748	0.00000714	0.00000455	0.00000676	0.00000969	0.00001316
126.42321379	0.00000772	0.00000482	0.00000716	0.00001080	0.00000989	0.00001095	0.00000334	0.00000760	0.00000788	0.00000994	0.00000867	0.00000658	0.00000450	0.00000677	0.00000975	0.00001324
126.35367407	0.00000875	0.00000635	0.00000656	0.00000997	0.00000856	0.00000943	0.00000454	0.00000462	0.00000751	0.00000752	0.00000773	0.00000502	0.00000452	0.00000680	0.00000981	0.00001330
126.28413435	0.00000545	0.00000570	0.00000421	0.00000467	0.00000286	0.00000465	0.00000382	0.00000128	0.00000398	0.00000739	0.00000596	0.00000488	0.00000450	0.00000685	0.00000982	0.00001331
126.21459463	0.00000087	0.00000366	0.00000360	0.00000233	0.00000189	0.00000322	0.00000168	0.00000294	0.00000155	0.00000866	0.00000610	0.00000727	0.00000461	0.00000692	0.00000977	0.00001327
126.14505490	0.00000111	0.00000138	0.00000465	0.00000527	0.00000639	0.00000602	0.00000074	0.00000681	0.00000461	0.00000864	0.00000732	0.00000904	0.00000502	0.00000696	0.00000971	0.00001319
126.07551518	0.00000567	0.00000370	0.00000713	0.00000865	0.00001012	0.00000872	0.00000205	0.00000791	0.00000743	0.00000784	0.00000728	0.00000845	0.00000553	0.00000694	0.00000967	0.00001311
126.00597546	0.00000656	0.00000576	0.00000614	0.00000758	0.00000882	0.00000699	0.00000285	0.00000496	0.00000700	0.00000551	0.00000551	0.00000627	0.00000578	0.00000688	0.00000965	0.00001306
125.93643574	0.00000338	0.00000562	0.00000261	0.00000240	0.00000330	0.00000272	0.00000180	0.00000096	0.00000341	0.00000658	0.00000422	0.00000466	0.00000554	0.00000683	0.00000965	0.00001307
125.86689602	0.00000050	0.00000420	0.00000167	0.00000244	0.00000124	0.00000336	0.00000043	0.00000221	0.00000160	0.00000834	0.00000537	0.00000576	0.00000499	0.00000680	0.00000968	0.00001312
125.79735630	0.00000263	0.00000312	0.00000406	0.00000684	0.00000601	0.00000778	0.00000114	0.00000649	0.00000494	0.00001005	0.00000748	0.00000716	0.00000458	0.00000679	0.00000973	0.00001320
125.72781657	0.00000766	0.00000479	0.00000716	0.00001082	0.00000991	0.00001101	0.00000331	0.00000769	0.00000789	0.00001009	0.00000875	0.00000664	0.00000452	0.00000680	0.00000979	0.00001329
125.65827685	0.00000879	0.00000635	0.00000664	0.00001011	0.00000872	0.00000962	0.00000456	0.00000479	0.00000761	0.00000763	0.00000786	0.00000507	0.00000454	0.00000683	0.00000985	0.00001335
125.58873713	0.00000557	0.00000575	0.00000426	0.00000486	0.00000305	0.00000479	0.00000390	0.00000131	0.00000412	0.00000738	0.00000604	0.00000487	0.00000453	0.00000689	0.00000986	0.00001336
125.51919741	0.00000094	0.00000374	0.00000362	0.00000229	0.00000181	0.00000321	0.00000177	0.00000289	0.00000156	0.00000870	0.00000611	0.00000725	0.00000463	0.00000695	0.00000981	0.00001332
125.44965769	0.00000101	0.00000139	0.00000460	0.00000521	0.00000629	0.00000597	0.00000074	0.00000679	0.00000454	0.00000872	0.00000735	0.00000908	0.00000504	0.00000699	0.00000975	0.00001324
125.38011797	0.00000560	0.00000364	0.00000714	0.00000867	0.00001015	0.00000878	0.00000203	0.00000801	0.00000745	0.00000799	0.00000738	0.00000855	0.00000556	0.00000697	0.00000971	0.00001316
125.31057825	0.00000659	0.00000574	0.00000623	0.00000772	0.00000898	0.00000716	0.00000287	0.00000514	0.00000710	0.00000557	0.00000563	0.00000636	0.00000581	0.00000692	0.00000969	0.00001311
125.24103852	0.00000348	0.00000566	0.00000270	0.00000253	0.00000350	0.00000281	0.00000187	0.00000102	0.00000355	0.00000655	0.00000425	0.00000470	0.00000558	0.00000687	0.00000969	0.00001312
125.17149880	0.00000052	0.00000425	0.00000165	0.00000236	0.00000120	0.00000330	0.00000048	0.00000216	0.00000161	0.00000839	0.00000535	0.00000575	0.00000503	0.00000684	0.00000972	0.00001317
125.10195908	0.00000250	0.00000313	0.00000399	0.00000676	0.00000592	0.00000774	0.00000111	0.00000648	0.00000488	0.00001013	0.00000751	0.00000719	0.00000461	0.00000683	0.00000977	0.00001325
125.03241936	0.00000760	0.00000475	0.00000715	0.00001085	0.00000995	0.00001109	0.00000329	0.00000780	0.00000791	0.00001023	0.00000884	0.00000671	0.00000454	0.00000683	0.00000983	0.00001334
124.96287964	0.00000883	0.00000636	0.00000671	0.00001026	0.00000889	0.00000980	0.00000459	0.00000495	0.00000771	0.00000774	0.00000799	0.00000513	0.00000457	0.00000686	0.00000989	0.00001340
124.89333992	0.00000570	0.00000579	0.00000432	0.00000506	0.00000325	0.00000494	0.00000398	0.00000137	0.00000426	0.00000740	0.00000611	0.00000488	0.00000455	0.00000692	0.00000991	0.00001342
124.82380019	0.00000102	0.00000383	0.00000365	0.00000228	0.00000176	0.00000323	0.00000186	0.00000286	0.00000158	0.00000878	0.00000613	0.00000724	0.00000466	0.00000699	0.00000986	0.00001338
124.75426047	0.00000089	0.00000142	0.00000456	0.00000516	0.00000622	0.00000595	0.00000075	0.00000680	0.00000449	0.00000881	0.00000741	0.00000912	0.00000506	0.00000703	0.00000980	0.00001330
124.68472075	0.00000552	0.00000358	0.00000715	0.00000869	0.00001020	0.00000886	0.00000202	0.00000812	0.00000747	0.00000812	0.00000748	0.00000864	0.00000558	0.00000701	0.00000975	0.00001322
124.61518103	0.00000663	0.00000574	0.00000633	0.00000786	0.00000915	0.00000732	0.00000291	0.00000530	0.00000721	0.00000563	0.00000575	0.00000646	0.00000585	0.00000696	0.00000974	0.00001317
124.54564131	0.00000359	0.00000571	0.00000281	0.00000267	0.00000368	0.00000291	0.00000195	0.00000109	0.00000369	0.00000656	0.00000427	0.00000475	0.00000563	0.00000691	0.00000974	0.00001317
124.47610159	0.00000055	0.00000431	0.00000164	0.00000230	0.00000118	0.00000328	0.00000052	0.00000213	0.00000163	0.00000848	0.00000537	0.00000574	0.00000508	0.00000688	0.00000976	0.00001322
124.40656187	0.00000236	0.00000315	0.00000391	0.00000670	0.00000584	0.00000773	0.00000109	0.00000649	0.00000483	0.00001020	0.00000755	0.00000722	0.00000465	0.00000687	0.00000981	0.00001331
124.33702214	0.00000754	0.00000471	0.00000715	0.00001088	0.00001000	0.00001117	0.00000328	0.00000790	0.00000794	0.00001035	0.00000893	0.00000678	0.00000457	0.00000687	0.00000988	0.00001339
124.26748242	0.00000889	0.00000638	0.00000680	0.00001040	0.00000905	0.00000996	0.00000464	0.00000510	0.00000782	0.00000782	0.00000809	0.00000520	0.00000460	0.00000690	0.00000994	0.00001346
124.19794270	0.00000586	0.00000586	0.00000440	0.00000525	0.00000343	0.00000508	0.00000406	0.00000144	0.00000441	0.00000744	0.00000617	0.00000490	0.00000458	0.00000695	0.00000995	0.00001347
124.12840298	0.00000111	0.00000393	0.00000371	0.00000230	0.00000174	0.00000329	0.00000195	0.00000286	0.00000160	0.00000889	0.00000617	0.00000723	0.00000468	0.00000702	0.00000991	0.00001344
124.05886326	0.00000079	0.00000146	0.00000452	0.00000514	0.00000616	0.00000595	0.00000074	0.00000681	0.00000445	0.00000890	0.00000748	0.00000916	0.00000508	0.00000707	0.00000984	0.00001336
123.98932354	0.00000545	0.00000352	0.00000716	0.00000872	0.00001026	0.00000892	0.00000201	0.00000821	0.00000750	0.00000822	0.00000758	0.00000872	0.00000561	0.00000705	0.00000980	0.00001328
123.91978381	0.00000668	0.00000574	0.00000644	0.00000799	0.00000932	0.00000746	0.00000295	0.00000545	0.00000732	0.00000568	0.00000584	0.00000655	0.00000588	0.00000700	0.00000978	0.00001322
123.85024409	0.00000372	0.00000577	0.00000292	0.00000282	0.00000386	0.00000301	0.00000203	0.00000115	0.00000383	0.00000659	0.00000430	0.00000480	0.00000568	0.00000694	0.00000978	0.00001322
123.78070437	0.00000059	0.00000438	0.00000164	0.00000227	0.00000117	0.00000329	0.00000056	0.00000211	0.00000165	0.00000858	0.00000540	0.00000574	0.00000513	0.00000691	0.00000981	0.00001328
123.71116465	0.00000223	0.00000318	0.00000384	0.00000665	0.00000578	0.00000771	0.00000106	0.00000649	0.00000479	0.00001026	0.00000761	0.00000725	0.00000469	0.00000690	0.00000985	0.00001336
123.64162493	0.00000748	0.00000469	0.00000716	0.00001092	0.00001005	0.00001123	0.00000327	0.00000798	0.00000796	0.00001044	0.00000900	0.00000684	0.00000460	0.00000691	0.00000992	0.00001345
123.57208521	0.00000897	0.00000640	0.00000690	0.00001054	0.00000921	0.00001010	0.00000469	0.00000523	0.00000792	0.00000789	0.00000817	0.00000526	0.00000463	0.00000693	0.00000999	0.00001351
123.50254549	0.00000603	0.00000594	0.00000450	0.00000544	0.00000361	0.00000521	0.00000415	0.00000152	0.00000455	0.00000749	0.00000622	0.00000492	0.00000461	0.00000699	0.00001000	0.00001353
123.43300576	0.00000123	0.00000405	0.00000378	0.00000235	0.00000174	0.00000337	0.00000203	0.00000286	0.00000164	0.00000899	0.00000622	0.00000722	0.00000471	0.00000706	0.00000996	0.00001350
123.36346604	0.00000070	0.00000151	0.00000450	0.00000512	0.00000611	0.00000593	0.00000074	0.00000680	0.00000441	0.00000896	0.00000755	0.00000919	0.00000510	0.00000711	0.00000989	0.00001342
123.29392632	0.00000540	0.00000347	0.00000718	0.00000875	0.00001031	0.00000896	0.00000201	0.00000828	0.00000753	0.00000829	0.00000765	0.00000880	0.00000563	0.00000709	0.00000985	0.00001334
123.22438660	0.00000676	0.00000575	0.00000655	0.00000811	0.00000946	0.00000756	0.00000299	0.00000557	0.00000741	0.00000573	0.00000590	0.00000664	0.00000592	0.00000704	0.00000983	0.00001328
123.15484688	0.00000387	0.00000585	0.00000305	0.00000296	0.00000401	0.00000310	0.00000211	0.00000122	0.00000395	0.00000663	0.00000433	0.00000485	0.00000573	0.00000699	0.00000983	0.00001328
123.08530716	0.00000064	0.00000446	0.00000166	0.00000226	0.00000117	0.00000330	0.00000060	0.00000210	0.00000167	0.00000866	0.00000543	0.00000573	0.00000518	0.00000695	0.00000985	0.00001333
123.01576743	0.00000211	0.00000322	0.00000378	0.00000662	0.00000572	0.00000768	0.00000104	0.00000647	0.00000475	0.00001028	0.00000764	0.00000726	0.00000473	0.00000694	0.00000990	0.00001342
122.94622771	0.00000745	0.00000468	0.00000718	0.00001095	0.00001008	0.00001127	0.00000327	0.00000803	0.00000798	0.00001049	0.00000903	0.00000690	0.00000463	0.00000695	0.00000997	0.00001351
122.87668799	0.00000907	0.00000645	0.00000700	0.00001067	0.00000934	0.00001021	0.00000473	0.00000534	0.00000801	0.00000795	0.00000823	0.00000533	0.00000466	0.00000697	0.00001003	0.00001357
122.80714827	0.00000622	0.00000603	0.00000460	0.00000562	0.00000377	0.00000534	0.00000423	0.00000161	0.00000469	0.00000754	0.00000627	0.00000494	0.00000465	0.00000703	0.00001005	0.00001360
122.73760855	0.00000136	0.00000417	0.00000385	0.00000240	0.00000174	0.00000344	0.00000210	0.00000285	0.00000168	0.00000907	0.00000627	0.00000720	0.00000474	0.00000710	0.00001001	0.00001356
122.66806883	0.00000064	0.00000158	0.00000448	0.00000511	0.00000606	0.00000590	0.00000074	0.00000678	0.00000437	0.00000899	0.00000760	0.00000922	0.00000513	0.00000715	0.00000994	0.00001348
122.59852910	0.00000537	0.00000343	0.00000721	0.00000876	0.00001033	0.00000897	0.00000201	0.00000833	0.00000755	0.00000833	0.00000770	0.00000887	0.00000566	0.00000714	0.00000990	0.00001340
122.52898938	0.00000685	0.00000578	0.00000667	0.00000822	0.00000958	0.00000765	0.00000303	0.00000567	0.00000750	0.00000577	0.00000595	0.00000673	0.00000596	0.00000708	0.00000988	0.00001334
122.45944966	0.00000403	0.00000594	0.00000318	0.00000310	0.00000416	0.00000320	0.00000218	0.00000128	0.00000407	0.00000665	0.00000435	0.00000491	0.00000578	0.00000703	0.00000988	0.00001334
122.38990994	0.00000070	0.00000456	0.00000168	0.00000225	0.00000118	0.00000330	0.00000063	0.00000207	0.00000169	0.00000872	0.00000545	0.00000571	0.00000523	0.00000700	0.00000990	0.00001339
122.32037022	0.00000201	0.00000328	0.00000373	0.00000657	0.00000564	0.00000762	0.00000102	0.00000642	0.00000470	0.00001027	0.00000765	0.00000727	0.00000477	0.00000698	0.00000995	0.00001348
122.25083050	0.00000744	0.00000468	0.00000720	0.00001096	0.00001009	0.00001127	0.00000327	0.00000807	0.00000799	0.00001053	0.00000905	0.00000696	0.00000466	0.00000699	0.00001002	0.00001357
122.18129078	0.00000918	0.00000650	0.00000711	0.00001079	0.00000944	0.00001030	0.00000477	0.00000545	0.00000809	0.00000802	0.00000828	0.00000539	0.00000469	0.00000701	0.00001009	0.00001364
122.11175105	0.00000641	0.00000613	0.00000471	0.00000579	0.00000392	0.00000547	0.00000430	0.00000169	0.00000482	0.00000758	0.00000633	0.00000495	0.00000468	0.00000707	0.00001011	0.00001366
122.04221133	0.00000149	0.00000430	0.00000392	0.00000244	0.00000174	0.00000348	0.00000217	0.00000283	0.00000171	0.00000910	0.00000630	0.00000718	0.00000477	0.00000714	0.00001006	0.00001363
121.97267161	0.00000061	0.00000165	0.00000448	0.00000508	0.00000598	0.00000584	0.00000075	0.00000672	0.00000432	0.00000898	0.00000761	0.00000923	0.00000516	0.00000719	0.00001000	0.00001355
121.90313189	0.00000535	0.00000341	0.00000724	0.00000876	0.00001033	0.00000895	0.00000201	0.00000836	0.00000755	0.00000836	0.00000772	0.00000895	0.00000569	0.00000718	0.00000995	0.00001347
121.83359217	0.00000695	0.00000582	0.00000678	0.00000832	0.00000968	0.00000773	0.00000306	0.00000577	0.00000757	0.00000582	0.00000600	0.00000682	0.00000601	0.00000713	0.00000993	0.00001341
121.76405245	0.00000418	0.00000603	0.00000330	0.00000325	0.00000431	0.00000329	0.00000223	0.00000135	0.00000419	0.00000666	0.00000439	0.00000495	0.00000583	0.00000707	0.00000993	0.00001341
121.69451272	0.00000076	0.00000465	0.00000170	0.00000222	0.00000117	0.00000327	0.00000067	0.00000203	0.00000172	0.00000873	0.00000546	0.00000569	0.00000528	0.00000704	0.00000996	0.00001346
121.62497300	0.00000193	0.00000334	0.00000368	0.00000652	0.00000554	0.00000753	0.00000100	0.00000636	0.00000464	0.00001023	0.00000763	0.00000728	0.00000481	0.00000703	0.00001000	0.00001354
121.55543328	0.00000744	0.00000469	0.00000721	0.00001096	0.00001008	0.00001126	0.00000327	0.00000809	0.00000799	0.00001057	0.00000905	0.00000701	0.00000470	0.00000703	0.00001007	0.00001363
121.48589356	0.00000929	0.00000656	0.00000721	0.00001090	0.00000954	0.00001040	0.00000479	0.00000556	0.00000816	0.00000811	0.00000834	0.00000545	0.00000472	0.00000706	0.00001014	0.00001370
121.41635384	0.00000658	0.00000623	0.00000481	0.00000597	0.00000408	0.00000560	0.00000435	0.00000175	0.00000494	0.00000761	0.00000641	0.00000495	0.00000472	0.00000711	0.00001016	0.00001373
121.34681412	0.00000162	0.00000441	0.00000398	0.00000246	0.00000171	0.00000349	0.00000225	0.00000278	0.00000174	0.00000910	0.00000632	0.00000714	0.00000480	0.00000719	0.00001012	0.00001370
121.27727440	0.00000059	0.00000172	0.00000448	0.00000503	0.00000588	0.00000575	0.00000076	0.00000666	0.00000426	0.00000896	0.00000760	0.00000925	0.00000518	0.00000724	0.00001005	0.00001362
121.20773467	0.00000534	0.00000339	0.00000726	0.00000874	0.00001032	0.00000892	0.00000201	0.00000839	0.00000754	0.00000841	0.00000773	0.00000903	0.00000573	0.00000723	0.00001001	0.00001353
121.13819495	0.00000704	0.00000586	0.00000689	0.00000842	0.00000978	0.00000782	0.00000307	0.00000589	0.00000764	0.00000589	0.00000606	0.00000691	0.00000605	0.00000717	0.00000998	0.00001348
121.06865523	0.00000432	0.00000611	0.00000343	0.00000339	0.00000447	0.00000338	0.00000228	0.00000143	0.00000432	0.00000664	0.00000443	0.00000499	0.00000588	0.00000712	0.00000999	0.00001347
120.99911551	0.00000083	0.00000474	0.00000171	0.00000217	0.00000115	0.00000321	0.00000070	0.00000196	0.00000175	0.00000870	0.00000544	0.00000566	0.00000534	0.00000708	0.00001001	0.00001352
120.92957579	0.00000187	0.00000341	0.00000363	0.00000645	0.00000542	0.00000742	0.00000099	0.00000628	0.00000458	0.00001020	0.00000759	0.00000729	0.00000485	0.00000707	0.00001006	0.00001361
120.86003607	0.00000744	0.00000470	0.00000723	0.00001096	0.00001005	0.00001125	0.00000326	0.00000812	0.00000798	0.00001064	0.00000905	0.00000707	0.00000473	0.00000708	0.00001013	0.00001370
120.79049634	0.00000938	0.00000661	0.00000731	0.00001101	0.00000963	0.00001052	0.00000481	0.00000568	0.00000824	0.00000823	0.00000842	0.00000551	0.00000476	0.00000710	0.00001019	0.00001377
120.72095662	0.00000674	0.00000631	0.00000491	0.00000616	0.00000424	0.00000576	0.00000441	0.00000182	0.00000507	0.00000762	0.00000650	0.00000496	0.00000475	0.00000716	0.00001022	0.00001379
120.65141690	0.00000173	0.00000451	0.00000402	0.00000247	0.00000166	0.00000348	0.00000232	0.00000270	0.00000178	0.00000907	0.00000632	0.00000711	0.00000484	0.00000723	0.00001018	0.00001377
120.58187718	0.00000058	0.00000179	0.00000448	0.00000497	0.00000576	0.00000565	0.00000078	0.00000658	0.00000419	0.00000895	0.00000758	0.00000927	0.00000521	0.00000728	0.00001011	0.00001369
120.51233746	0.00000532	0.00000337	0.00000728	0.00000872	0.00001029	0.00000890	0.00000200	0.00000842	0.00000753	0.00000848	0.00000776	0.00000911	0.00000576	0.00000727	0.00001006	0.00001360
120.44279774	0.00000711	0.00000588	0.00000699	0.00000852	0.00000988	0.00000793	0.00000308	0.00000603	0.00000772	0.00000598	0.00000615	0.00000701	0.00000609	0.00000722	0.00001004	0.00001355
120.37325802	0.00000444	0.00000618	0.00000354	0.00000355	0.00000466	0.00000348	0.00000233	0.00000152	0.00000445	0.00000660	0.00000447	0.00000504	0.00000594	0.00000716	0.00001004	0.00001354
120.30371829	0.00000088	0.00000481	0.00000171	0.00000211	0.00000113	0.00000313	0.00000075	0.00000189	0.00000179	0.00000866	0.00000540	0.00000564	0.00000539	0.00000713	0.00001006	0.00001359
120.23417857	0.00000181	0.00000346	0.00000358	0.00000636	0.00000529	0.00000731	0.00000097	0.00000621	0.00000452	0.00001018	0.00000755	0.00000730	0.00000489	0.00000712	0.00001011	0.00001367
120.16463885	0.00000743	0.00000470	0.00000724	0.00001095	0.00001002	0.00001125	0.00000324	0.00000816	0.00000798	0.00001074	0.00000908	0.00000713	0.00000477	0.00000712	0.00001018	0.00001377
120.09509913	0.00000946	0.00000664	0.00000740	0.00001113	0.00000975	0.00001066	0.00000482	0.00000583	0.00000832	0.00000839	0.00000853	0.00000558	0.00000479	0.00000715	0.00001025	0.00001384
120.02555941	0.00000687	0.00000638	0.00000499	0.00000637	0.00000444	0.00000593	0.00000447	0.00000188	0.00000521	0.00000763	0.00000662	0.00000496	0.00000479	0.00000720	0.00001028	0.00001387
119.95601969	0.00000184	0.00000460	0.00000405	0.00000246	0.00000160	0.00000345	0.00000241	0.00000262	0.00000181	0.00000905	0.00000633	0.00000708	0.00000487	0.00000728	0.00001024	0.00001384
119.88647996	0.00000057	0.00000185	0.00000447	0.00000489	0.00000564	0.00000556	0.00000081	0.00000651	0.00000412	0.00000897	0.00000756	0.00000930	0.00000524	0.00000733	0.00001017	0.00001376
119.81694024	0.00000528	0.00000334	0.00000730	0.00000870	0.00001027	0.00000891	0.00000199	0.00000848	0.00000752	0.00000860	0.00000780	0.00000920	0.00000579	0.00000732	0.00001012	0.00001368
119.74740052	0.00000715	0.00000590	0.00000709	0.00000863	0.00001001	0.00000807	0.00000309	0.00000620	0.00000780	0.00000609	0.00000627	0.00000711	0.00000614	0.00000727	0.00001010	0.00001362
119.67786080	0.00000454	0.00000623	0.00000365	0.00000373	0.00000487	0.00000360	0.00000238	0.00000163	0.00000460	0.00000656	0.00000453	0.00000509	0.00000599	0.00000721	0.00001010	0.00001361
119.60832108	0.00000093	0.00000488	0.00000169	0.00000202	0.00000112	0.00000304	0.00000080	0.00000182	0.00000184	0.00000863	0.00000537	0.00000562	0.00000544	0.00000718	0.00001012	0.00001366
119.53878136	0.00000174	0.00000352	0.00000353	0.00000628	0.00000516	0.00000721	0.00000096	0.00000614	0.00000445	0.00001020	0.00000752	0.00000732	0.00000494	0.00000717	0.00001017	0.00001374
119.46924163	0.00000739	0.00000469	0.00000724	0.00001094	0.00001001	0.00001128	0.00000321	0.00000822	0.00000797	0.00001088	0.00000913	0.00000720	0.00000480	0.00000717	0.00001024	0.00001384
119.39970191	0.00000951	0.00000666	0.00000748	0.00001126	0.00000988	0.00001083	0.00000484	0.00000600	0.00000841	0.00000856	0.00000866	0.00000564	0.00000483	0.00000719	0.00001031	0.00001391
119.33016219	0.00000700	0.00000643	0.00000507	0.00000658	0.00000465	0.00000613	0.00000453	0.00000195	0.00000536	0.00000764	0.00000674	0.00000497	0.00000482	0.00000725	0.00001034	0.00001394
119.26062247	0.00000195	0.00000467	0.00000407	0.00000245	0.00000155	0.00000344	0.00000251	0.00000255	0.00000184	0.00000904	0.00000634	0.00000706	0.00000490	0.00000733	0.00001030	0.00001391
119.19108275	0.00000054	0.00000190	0.00000447	0.00000482	0.00000552	0.00000550	0.00000084	0.00000646	0.00000405	0.00000902	0.00000756	0.00000933	0.00000527	0.00000738	0.00001023	0.00001384
119.12154303	0.00000523	0.00000330	0.00000730	0.00000869	0.00001026	0.00000893	0.00000197	0.00000855	0.00000752	0.00000874	0.00000788	0.00000931	0.00000583	0.00000737	0.00001018	0.00001375
119.05200331	0.00000718	0.00000589	0.00000718	0.00000875	0.00001015	0.00000824	0.00000310	0.00000638	0.00000789	0.00000621	0.00000641	0.00000722	0.00000618	0.00000732	0.00001016	0.00001369
118.98246358	0.00000464	0.00000627	0.00000376	0.00000391	0.00000509	0.00000373	0.00000244	0.00000174	0.00000475	0.00000653	0.00000458	0.00000515	0.00000605	0.00000726	0.00001016	0.00001368
118.91292386	0.00000097	0.00000493	0.00000168	0.00000195	0.00000111	0.00000297	0.00000086	0.00000176	0.00000189	0.00000863	0.00000535	0.00000561	0.00000550	0.00000723	0.00001018	0.00001373
118.84338414	0.00000167	0.00000357	0.00000347	0.00000620	0.00000504	0.00000714	0.00000095	0.00000610	0.00000439	0.00001025	0.00000752	0.00000734	0.00000498	0.00000722	0.00001023	0.00001382
118.77384442	0.00000733	0.00000467	0.00000723	0.00001095	0.00001001	0.00001133	0.00000319	0.00000831	0.00000798	0.00001104	0.00000920	0.00000728	0.00000484	0.00000722	0.00001030	0.00001391
118.70430470	0.00000955	0.00000668	0.00000757	0.00001140	0.00001003	0.00001102	0.00000486	0.00000618	0.00000851	0.00000873	0.00000881	0.00000572	0.00000487	0.00000724	0.00001037	0.00001399
118.63476498	0.00000712	0.00000649	0.00000516	0.00000681	0.00000488	0.00000634	0.00000461	0.00000203	0.00000551	0.00000767	0.00000686	0.00000499	0.00000486	0.00000730	0.00001040	0.00001402
118.56522525	0.00000206	0.00000475	0.00000410	0.00000246	0.00000150	0.00000345	0.00000261	0.00000250	0.00000189	0.00000908	0.00000636	0.00000704	0.00000494	0.00000738	0.00001036	0.00001399
118.49568553	0.00000052	0.00000196	0.00000446	0.00000477	0.00000542	0.00000546	0.00000087	0.00000643	0.00000398	0.00000912	0.00000759	0.00000937	0.00000531	0.00000743	0.00001029	0.00001392
118.42614581	0.00000515	0.00000324	0.00000731	0.00000869	0.00001028	0.00000899	0.00000196	0.00000865	0.00000753	0.00000890	0.00000798	0.00000941	0.00000586	0.00000743	0.00001025	0.00001383
118.35660609	0.00000720	0.00000588	0.00000727	0.00000888	0.00001032	0.00000841	0.00000312	0.00000657	0.00000800	0.00000633	0.00000656	0.00000733	0.00000623	0.00000738	0.00001022	0.00001377
118.28706637	0.00000474	0.00000631	0.00000388	0.00000411	0.00000533	0.00000387	0.00000251	0.00000186	0.00000492	0.00000652	0.00000464	0.00000522	0.00000610	0.00000732	0.00001022	0.00001376
118.21752665	0.00000102	0.00000500	0.00000167	0.00000188	0.00000113	0.00000293	0.00000092	0.00000173	0.00000195	0.00000868	0.00000535	0.00000560	0.00000556	0.00000728	0.00001025	0.00001381
118.14798693	0.00000159	0.00000362	0.00000342	0.00000615	0.00000493	0.00000710	0.00000094	0.00000607	0.00000433	0.00001033	0.00000755	0.00000737	0.00000503	0.00000727	0.00001029	0.00001389
118.07844720	0.00000726	0.00000465	0.00000722	0.00001096	0.00001004	0.00001141	0.00000317	0.00000841	0.00000799	0.00001120	0.00000930	0.00000736	0.00000488	0.00000727	0.00001036	0.00001399
118.00890748	0.00000959	0.00000668	0.00000765	0.00001155	0.00001020	0.00001122	0.00000489	0.00000636	0.00000862	0.00000889	0.00000896	0.00000579	0.00000490	0.00000729	0.00001043	0.00001406
117.93936776	0.00000726	0.00000654	0.00000526	0.00000704	0.00000511	0.00000654	0.00000470	0.00000214	0.00000568	0.00000772	0.00000698	0.00000503	0.00000490	0.00000735	0.00001046	0.00001410
117.86982804	0.00000220	0.00000483	0.00000415	0.00000250	0.00000148	0.00000350	0.00000273	0.00000248	0.00000195	0.00000915	0.00000640	0.00000704	0.00000498	0.00000743	0.00001043	0.00001408
117.80028832	0.00000049	0.00000203	0.00000447	0.00000474	0.00000535	0.00000547	0.00000091	0.00000643	0.00000393	0.00000924	0.00000765	0.00000942	0.00000534	0.00000748	0.00001036	0.00001400
117.73074860	0.00000505	0.00000318	0.00000731	0.00000871	0.00001032	0.00000906	0.00000196	0.00000876	0.00000754	0.00000905	0.00000811	0.00000952	0.00000590	0.00000748	0.00001031	0.00001392
117.66120887	0.00000723	0.00000587	0.00000737	0.00000902	0.00001049	0.00000859	0.00000315	0.00000675	0.00000811	0.00000644	0.00000670	0.00000745	0.00000628	0.00000743	0.00001029	0.00001385
117.59166915	0.00000486	0.00000637	0.00000400	0.00000430	0.00000556	0.00000402	0.00000260	0.00000198	0.00000508	0.00000654	0.00000469	0.00000530	0.00000616	0.00000737	0.00001029	0.00001384
117.52212943	0.00000108	0.00000507	0.00000168	0.00000185	0.00000116	0.00000293	0.00000098	0.00000172	0.00000200	0.00000877	0.00000537	0.00000561	0.00000562	0.00000733	0.00001031	0.00001389
117.45258971	0.00000152	0.00000369	0.00000338	0.00000611	0.00000485	0.00000709	0.00000093	0.00000607	0.00000428	0.00001042	0.00000760	0.00000741	0.00000509	0.00000732	0.00001036	0.00001397
117.38304999	0.00000718	0.00000462	0.00000721	0.00001099	0.00001008	0.00001149	0.00000316	0.00000851	0.00000802	0.00001134	0.00000940	0.00000744	0.00000492	0.00000732	0.00001043	0.00001407
117.31351027	0.00000964	0.00000670	0.00000774	0.00001171	0.00001037	0.00001140	0.00000493	0.00000653	0.00000873	0.00000903	0.00000910	0.00000588	0.00000495	0.00000735	0.00001050	0.00001414
117.24397054	0.00000743	0.00000661	0.00000537	0.00000726	0.00000534	0.00000673	0.00000480	0.00000225	0.00000584	0.00000777	0.00000708	0.00000507	0.00000494	0.00000740	0.00001053	0.00001418
117.17443082	0.00000235	0.00000494	0.00000421	0.00000256	0.00000149	0.00000359	0.00000284	0.00000249	0.00000202	0.00000925	0.00000645	0.00000704	0.00000502	0.00000748	0.00001050	0.00001416
117.10489110	0.00000047	0.00000211	0.00000449	0.00000473	0.00000530	0.00000549	0.00000094	0.00000643	0.00000389	0.00000936	0.00000773	0.00000946	0.00000537	0.00000754	0.00001043	0.00001409
117.03535138	0.00000497	0.00000312	0.00000732	0.00000873	0.00001037	0.00000912	0.00000196	0.00000886	0.00000757	0.00000917	0.00000823	0.00000962	0.00000594	0.00000754	0.00001038	0.00001400
116.96581166	0.00000727	0.00000587	0.00000747	0.00000916	0.00001067	0.00000874	0.00000319	0.00000691	0.00000823	0.00000654	0.00000682	0.00000756	0.00000632	0.00000749	0.00001035	0.00001393
116.89627194	0.00000500	0.00000643	0.00000414	0.00000450	0.00000577	0.00000416	0.00000269	0.00000209	0.00000524	0.00000658	0.00000474	0.00000538	0.00000622	0.00000743	0.00001035	0.00001392
116.82673222	0.00000115	0.00000517	0.00000171	0.00000185	0.00000119	0.00000296	0.00000104	0.00000172	0.00000206	0.00000887	0.00000541	0.00000562	0.00000569	0.00000739	0.00001038	0.00001397
116.75719249	0.00000145	0.00000376	0.00000335	0.00000610	0.00000479	0.00000710	0.00000091	0.00000606	0.00000424	0.00001050	0.00000767	0.00000743	0.00000514	0.00000738	0.00001042	0.00001405
116.68765277	0.00000711	0.00000461	0.00000721	0.00001103	0.00001012	0.00001156	0.00000316	0.00000860	0.00000804	0.00001145	0.00000949	0.00000751	0.00000496	0.00000738	0.00001049	0.00001415
116.61811305	0.00000971	0.00000673	0.00000785	0.00001186	0.00001054	0.00001155	0.00000498	0.00000668	0.00000884	0.00000914	0.00000921	0.00000596	0.00000499	0.00000740	0.00001057	0.00001423
116.54857333	0.00000761	0.00000670	0.00000550	0.00000748	0.00000555	0.00000690	0.00000490	0.00000236	0.00000600	0.00000785	0.00000715	0.00000511	0.00000499	0.00000746	0.00001060	0.00001427
116.47903361	0.00000253	0.00000506	0.00000429	0.00000264	0.00000152	0.00000369	0.00000295	0.00000251	0.00000209	0.00000937	0.00000652	0.00000704	0.00000506	0.00000754	0.00001057	0.00001425
116.40949389	0.00000047	0.00000221	0.00000453	0.00000474	0.00000528	0.00000552	0.00000098	0.00000643	0.00000386	0.00000947	0.00000782	0.00000950	0.00000542	0.00000760	0.00001050	0.00001418
116.33995416	0.00000490	0.00000308	0.00000733	0.00000875	0.00001042	0.00000917	0.00000196	0.00000894	0.00000760	0.00000926	0.00000833	0.00000971	0.00000598	0.00000760	0.00001045	0.00001409
116.27041444	0.00000734	0.00000589	0.00000759	0.00000928	0.00001082	0.00000886	0.00000323	0.00000705	0.00000833	0.00000661	0.00000691	0.00000767	0.00000638	0.00000755	0.00001042	0.00001402
116.20087472	0.00000516	0.00000652	0.00000429	0.00000468	0.00000596	0.00000429	0.00000277	0.00000220	0.00000539	0.00000662	0.00000478	0.00000547	0.00000629	0.00000749	0.00001042	0.00001401
116.13133500	0.00000124	0.00000528	0.00000176	0.00000186	0.00000124	0.00000301	0.00000110	0.00000173	0.00000211	0.00000897	0.00000546	0.00000562	0.00000576	0.00000745	0.00001045	0.00001405
116.06179528	0.00000141	0.00000385	0.00000334	0.00000610	0.00000473	0.00000710	0.00000090	0.00000604	0.00000420	0.00001055	0.00000772	0.00000746	0.00000520	0.00000743	0.00001049	0.00001413
115.99225556	0.00000706	0.00000461	0.00000722	0.00001106	0.00001015	0.00001160	0.00000316	0.00000866	0.00000807	0.00001153	0.00000955	0.00000758	0.00000501	0.00000743	0.00001056	0.00001423
115.92271584	0.00000980	0.00000677	0.00000796	0.00001200	0.00001067	0.00001168	0.00000504	0.00000680	0.00000894	0.00000923	0.00000929	0.00000605	0.00000503	0.00000746	0.00001064	0.00001431
115.85317611	0.00000781	0.00000681	0.00000563	0.00000768	0.00000574	0.00000705	0.00000499	0.00000248	0.00000616	0.00000792	0.00000723	0.00000516	0.00000503	0.00000752	0.00001068	0.00001435
115.78363639	0.00000272	0.00000519	0.00000438	0.00000274	0.00000156	0.00000379	0.00000306	0.00000253	0.00000217	0.00000946	0.00000659	0.00000703	0.00000510	0.00000760	0.00001065	0.00001434
115.71409667	0.00000049	0.00000232	0.00000457	0.00000476	0.00000526	0.00000553	0.00000102	0.00000641	0.00000382	0.00000955	0.00000788	0.00000953	0.00000545	0.00000766	0.00001058	0.00001427
115.64455695	0.00000485	0.00000305	0.00000735	0.00000876	0.00001044	0.00000918	0.00000196	0.00000899	0.00000762	0.00000932	0.00000840	0.00000979	0.00000602	0.00000766	0.00001052	0.00001418
115.57501723	0.00000742	0.00000592	0.00000771	0.00000940	0.00001095	0.00000895	0.00000327	0.00000717	0.00000842	0.00000668	0.00000698	0.00000778	0.00000643	0.00000761	0.00001050	0.00001411
115.50547751	0.00000534	0.00000662	0.00000444	0.00000485	0.00000613	0.00000441	0.00000285	0.00000230	0.00000553	0.00000667	0.00000481	0.00000555	0.00000636	0.00000755	0.00001049	0.00001409
115.43593778	0.00000134	0.00000540	0.00000182	0.00000189	0.00000128	0.00000304	0.00000115	0.00000173	0.00000216	0.00000904	0.00000550	0.00000562	0.00000583	0.00000751	0.00001052	0.00001414
115.36639806	0.00000139	0.00000394	0.00000333	0.00000609	0.00000466	0.00000707	0.00000089	0.00000600	0.00000416	0.00001056	0.00000775	0.00000747	0.00000526	0.00000749	0.00001056	0.00001422
115.29685834	0.00000704	0.00000462	0.00000723	0.00001107	0.00001016	0.00001161	0.00000317	0.00000870	0.00000808	0.00001157	0.00000958	0.00000764	0.00000506	0.00000749	0.00001063	0.00001432
115.22731862	0.00000991	0.00000683	0.00000807	0.00001212	0.00001079	0.00001178	0.00000508	0.00000691	0.00000903	0.00000933	0.00000935	0.00000613	0.00000508	0.00000751	0.00001071	0.00001441
115.15777890	0.00000801	0.00000692	0.00000577	0.00000788	0.00000591	0.00000721	0.00000507	0.00000259	0.00000630	0.00000799	0.00000731	0.00000520	0.00000509	0.00000757	0.00001075	0.00001445
115.08823918	0.00000291	0.00000532	0.00000447	0.00000283	0.00000159	0.00000387	0.00000315	0.00000253	0.00000225	0.00000952	0.00000665	0.00000701	0.00000515	0.00000765	0.00001072	0.00001443
115.01869946	0.00000051	0.00000242	0.00000461	0.00000475	0.00000522	0.00000551	0.00000106	0.00000636	0.00000378	0.00000958	0.00000792	0.00000955	0.00000550	0.00000772	0.00001065	0.00001436
114.94915973	0.00000481	0.00000303	0.00000738	0.00000876	0.00001044	0.00000916	0.00000197	0.00000902	0.00000762	0.00000936	0.00000844	0.00000987	0.00000607	0.00000772	0.00001060	0.00001427
114.87962001	0.00000751	0.00000596	0.00000783	0.00000950	0.00001106	0.00000902	0.00000331	0.00000728	0.00000850	0.00000676	0.00000704	0.00000790	0.00000649	0.00000767	0.00001057	0.00001420
114.81008029	0.00000551	0.00000672	0.00000460	0.00000502	0.00000630	0.00000453	0.00000291	0.00000241	0.00000566	0.00000670	0.00000486	0.00000563	0.00000643	0.00000761	0.00001057	0.00001419
114.74054057	0.00000145	0.00000552	0.00000187	0.00000191	0.00000133	0.00000306	0.00000119	0.00000172	0.00000222	0.00000906	0.00000553	0.00000562	0.00000590	0.00000757	0.00001059	0.00001423
114.67100085	0.00000139	0.00000404	0.00000333	0.00000606	0.00000458	0.00000701	0.00000088	0.00000594	0.00000411	0.00001053	0.00000776	0.00000748	0.00000532	0.00000755	0.00001064	0.00001431
114.60146113	0.00000703	0.00000465	0.00000724	0.00001107	0.00001015	0.00001160	0.00000317	0.00000872	0.00000808	0.00001162	0.00000959	0.00000770	0.00000510	0.00000755	0.00001071	0.00001442
114.53192140	0.00001003	0.00000689	0.00000818	0.00001224	0.00001089	0.00001188	0.00000512	0.00000703	0.00000911	0.00000944	0.00000941	0.00000621	0.00000512	0.00000758	0.00001079	0.00001450
114.46238168	0.00000821	0.00000704	0.00000591	0.00000807	0.00000609	0.00000738	0.00000514	0.00000270	0.00000644	0.00000805	0.00000741	0.00000523	0.00000513	0.00000763	0.00001083	0.00001454
114.39284196	0.00000309	0.00000545	0.00000455	0.00000290	0.00000160	0.00000392	0.00000324	0.00000250	0.00000233	0.00000954	0.00000669	0.00000699	0.00000520	0.00000771	0.00001080	0.00001453
114.32330224	0.00000055	0.00000253	0.00000465	0.00000473	0.00000515	0.00000545	0.00000111	0.00000629	0.00000373	0.00000960	0.00000792	0.00000957	0.00000554	0.00000778	0.00001073	0.00001446
114.25376252	0.00000479	0.00000302	0.00000740	0.00000874	0.00001042	0.00000913	0.00000198	0.00000904	0.00000762	0.00000940	0.00000847	0.00000996	0.00000612	0.00000778	0.00001067	0.00001437
114.18422280	0.00000760	0.00000600	0.00000794	0.00000959	0.00001116	0.00000911	0.00000333	0.00000739	0.00000858	0.00000686	0.00000711	0.00000801	0.00000655	0.00000774	0.00001065	0.00001430
114.11468307	0.00000567	0.00000682	0.00000474	0.00000520	0.00000648	0.00000467	0.00000297	0.00000254	0.00000580	0.00000671	0.00000492	0.00000571	0.00000650	0.00000767	0.00001065	0.00001428
114.04514335	0.00000155	0.00000563	0.00000191	0.00000191	0.00000138	0.00000304	0.00000124	0.00000169	0.00000230	0.00000905	0.00000553	0.00000560	0.00000597	0.00000763	0.00001067	0.00001432
113.97560363	0.00000140	0.00000413	0.00000332	0.00000601	0.00000447	0.00000693	0.00000088	0.00000585	0.00000406	0.00001050	0.00000773	0.00000749	0.00000538	0.00000762	0.00001071	0.00001440
113.90606391	0.00000702	0.00000467	0.00000725	0.00001106	0.00001011	0.00001157	0.00000317	0.00000873	0.00000807	0.00001168	0.00000959	0.00000777	0.00000515	0.00000762	0.00001079	0.00001451
113.83652419	0.00001013	0.00000694	0.00000829	0.00001235	0.00001098	0.00001199	0.00000514	0.00000715	0.00000919	0.00000960	0.00000950	0.00000629	0.00000517	0.00000764	0.00001087	0.00001459
113.76698447	0.00000838	0.00000714	0.00000604	0.00000828	0.00000628	0.00000757	0.00000521	0.00000280	0.00000659	0.00000811	0.00000754	0.00000526	0.00000519	0.00000770	0.00001091	0.00001464
113.69744475	0.00000325	0.00000556	0.00000461	0.00000297	0.00000161	0.00000395	0.00000334	0.00000245	0.00000240	0.00000952	0.00000674	0.00000697	0.00000525	0.00000778	0.00001088	0.00001463
113.62790502	0.00000058	0.00000262	0.00000468	0.00000468	0.00000507	0.00000537	0.00000117	0.00000620	0.00000367	0.00000961	0.00000791	0.00000959	0.00000559	0.00000784	0.00001081	0.00001456
113.55836530	0.00000477	0.00000301	0.00000742	0.00000871	0.00001039	0.00000909	0.00000199	0.00000907	0.00000760	0.00000947	0.00000850	0.00001005	0.00000616	0.00000785	0.00001075	0.00001447
113.48882558	0.00000767	0.00000603	0.00000805	0.00000969	0.00001126	0.00000921	0.00000334	0.00000754	0.00000865	0.00000700	0.00000720	0.00000813	0.00000661	0.00000780	0.00001073	0.00001439
113.41928586	0.00000581	0.00000690	0.00000488	0.00000538	0.00000668	0.00000482	0.00000302	0.00000269	0.00000595	0.00000671	0.00000500	0.00000578	0.00000657	0.00000774	0.00001072	0.00001438
113.34974614	0.00000164	0.00000573	0.00000194	0.00000189	0.00000143	0.00000300	0.00000129	0.00000164	0.00000238	0.00000901	0.00000553	0.00000560	0.00000604	0.00000770	0.00001075	0.00001442
113.28020642	0.00000141	0.00000422	0.00000331	0.00000594	0.00000435	0.00000683	0.00000089	0.00000576	0.00000400	0.00001048	0.00000769	0.00000750	0.00000544	0.00000768	0.00001080	0.00001450
113.21066669	0.00000701	0.00000470	0.00000725	0.00001104	0.00001007	0.00001157	0.00000316	0.00000876	0.00000806	0.00001178	0.00000961	0.00000784	0.00000521	0.00000768	0.00001087	0.00001460
113.14112697	0.00001021	0.00000699	0.00000839	0.00001247	0.00001109	0.00001213	0.00000516	0.00000730	0.00000927	0.00000980	0.00000962	0.00000637	0.00000522	0.00000771	0.00001095	0.00001469
113.07158725	0.00000854	0.00000722	0.00000616	0.00000850	0.00000649	0.00000779	0.00000527	0.00000292	0.00000674	0.00000818	0.00000770	0.00000529	0.00000523	0.00000776	0.00001099	0.00001474
113.00204753	0.00000339	0.00000566	0.00000465	0.00000303	0.00000161	0.00000399	0.00000344	0.00000240	0.00000248	0.00000950	0.00000678	0.00000695	0.00000529	0.00000785	0.00001097	0.00001473
112.93250781	0.00000061	0.00000271	0.00000471	0.00000461	0.00000497	0.00000529	0.00000124	0.00000612	0.00000360	0.00000965	0.00000790	0.00000962	0.00000563	0.00000791	0.00001090	0.00001466
112.86296809	0.00000473	0.00000299	0.00000744	0.00000868	0.00001035	0.00000908	0.00000199	0.00000911	0.00000759	0.00000959	0.00000855	0.00001016	0.00000621	0.00000792	0.00001084	0.00001457
112.79342837	0.00000772	0.00000604	0.00000815	0.00000979	0.00001137	0.00000935	0.00000335	0.00000770	0.00000873	0.00000716	0.00000732	0.00000827	0.00000667	0.00000787	0.00001081	0.00001450
112.72388864	0.00000593	0.00000696	0.00000502	0.00000559	0.00000691	0.00000499	0.00000307	0.00000285	0.00000610	0.00000670	0.00000510	0.00000587	0.00000664	0.00000781	0.00001081	0.00001448
112.65434892	0.00000173	0.00000581	0.00000196	0.00000187	0.00000150	0.00000295	0.00000136	0.00000161	0.00000247	0.00000898	0.00000551	0.00000560	0.00000612	0.00000776	0.00001083	0.00001452
112.58480920	0.00000141	0.00000430	0.00000329	0.00000586	0.00000423	0.00000675	0.00000090	0.00000568	0.00000395	0.00001050	0.00000766	0.00000752	0.00000551	0.00000775	0.00001087	0.00001460
112.51526948	0.00000697	0.00000471	0.00000725	0.00001103	0.00001004	0.00001158	0.00000314	0.00000881	0.00000806	0.00001191	0.00000966	0.00000792	0.00000526	0.00000775	0.00001095	0.00001471
112.44572976	0.00001027	0.00000702	0.00000848	0.00001260	0.00001121	0.00001230	0.00000518	0.00000747	0.00000937	0.00001001	0.00000977	0.00000646	0.00000527	0.00000777	0.00001103	0.00001479
112.37619004	0.00000868	0.00000730	0.00000627	0.00000874	0.00000673	0.00000804	0.00000535	0.00000304	0.00000690	0.00000825	0.00000787	0.00000533	0.00000529	0.00000783	0.00001108	0.00001484
112.30665031	0.00000353	0.00000574	0.00000469	0.00000310	0.00000162	0.00000402	0.00000356	0.00000234	0.00000257	0.00000949	0.00000683	0.00000693	0.00000534	0.00000791	0.00001105	0.00001483
112.23711059	0.00000063	0.00000279	0.00000473	0.00000455	0.00000487	0.00000523	0.00000132	0.00000606	0.00000354	0.00000972	0.00000791	0.00000966	0.00000568	0.00000798	0.00001098	0.00001477
112.16757087	0.00000466	0.00000296	0.00000744	0.00000865	0.00001033	0.00000909	0.00000200	0.00000918	0.00000758	0.00000973	0.00000863	0.00001027	0.00000626	0.00000799	0.00001092	0.00001467
112.09803115	0.00000775	0.00000605	0.00000824	0.00000990	0.00001151	0.00000951	0.00000336	0.00000789	0.00000883	0.00000734	0.00000748	0.00000840	0.00000673	0.00000794	0.00001089	0.00001460
112.02849143	0.00000603	0.00000702	0.00000515	0.00000580	0.00000715	0.00000519	0.00000314	0.00000304	0.00000628	0.00000670	0.00000521	0.00000596	0.00000671	0.00000788	0.00001089	0.00001458
111.95895171	0.00000180	0.00000589	0.00000198	0.00000185	0.00000159	0.00000291	0.00000143	0.00000158	0.00000256	0.00000897	0.00000552	0.00000560	0.00000619	0.00000783	0.00001091	0.00001462
111.88941199	0.00000140	0.00000437	0.00000327	0.00000578	0.00000412	0.00000669	0.00000092	0.00000562	0.00000389	0.00001055	0.00000766	0.00000754	0.00000557	0.00000782	0.00001096	0.00001470
111.81987226	0.00000691	0.00000471	0.00000724	0.00001102	0.00001002	0.00001162	0.00000313	0.00000889	0.00000805	0.00001208	0.00000974	0.00000800	0.00000531	0.00000782	0.00001103	0.00001481
111.75033254	0.00001031	0.00000704	0.00000856	0.00001275	0.00001136	0.00001250	0.00000520	0.00000767	0.00000947	0.00001024	0.00000993	0.00000656	0.00000533	0.00000784	0.00001112	0.00001490
111.68079282	0.00000881	0.00000736	0.00000639	0.00000899	0.00000698	0.00000830	0.00000543	0.00000318	0.00000708	0.00000833	0.00000804	0.00000538	0.00000534	0.00000790	0.00001116	0.00001495
111.61125310	0.00000369	0.00000582	0.00000473	0.00000318	0.00000164	0.00000408	0.00000368	0.00000231	0.00000267	0.00000952	0.00000688	0.00000692	0.00000539	0.00000798	0.00001114	0.00001494
111.54171338	0.00000065	0.00000287	0.00000475	0.00000450	0.00000479	0.00000520	0.00000140	0.00000601	0.00000349	0.00000984	0.00000794	0.00000971	0.00000573	0.00000805	0.00001107	0.00001487
111.47217366	0.00000457	0.00000291	0.00000744	0.00000863	0.00001033	0.00000913	0.00000200	0.00000927	0.00000758	0.00000990	0.00000874	0.00001039	0.00000631	0.00000806	0.00001101	0.00001478
111.40263393	0.00000776	0.00000603	0.00000834	0.00001003	0.00001168	0.00000969	0.00000338	0.00000809	0.00000894	0.00000753	0.00000764	0.00000854	0.00000679	0.00000802	0.00001098	0.00001471
111.33309421	0.00000614	0.00000706	0.00000529	0.00000602	0.00000742	0.00000540	0.00000321	0.00000323	0.00000646	0.00000672	0.00000531	0.00000607	0.00000678	0.00000795	0.00001098	0.00001468
111.26355449	0.00000189	0.00000596	0.00000202	0.00000185	0.00000169	0.00000291	0.00000150	0.00000158	0.00000266	0.00000901	0.00000553	0.00000562	0.00000627	0.00000791	0.00001100	0.00001472
111.19401477	0.00000138	0.00000445	0.00000325	0.00000573	0.00000403	0.00000666	0.00000093	0.00000558	0.00000385	0.00001064	0.00000769	0.00000758	0.00000565	0.00000789	0.00001105	0.00001481
111.12447505	0.00000683	0.00000470	0.00000722	0.00001103	0.00001003	0.00001169	0.00000312	0.00000898	0.00000807	0.00001226	0.00000984	0.00000809	0.00000537	0.00000789	0.00001112	0.00001491
111.05493533	0.00001034	0.00000705	0.00000865	0.00001290	0.00001153	0.00001271	0.00000523	0.00000786	0.00000958	0.00001046	0.00001011	0.00000666	0.00000538	0.00000791	0.00001120	0.00001501
110.98539560	0.00000896	0.00000743	0.00000652	0.00000924	0.00000725	0.00000856	0.00000553	0.00000333	0.00000726	0.00000841	0.00000821	0.00000544	0.00000539	0.00000797	0.00001125	0.00001506
110.91585588	0.00000386	0.00000591	0.00000478	0.00000329	0.00000169	0.00000418	0.00000382	0.00000231	0.00000279	0.00000959	0.00000695	0.00000693	0.00000545	0.00000805	0.00001123	0.00001505
110.84631616	0.00000067	0.00000297	0.00000479	0.00000447	0.00000474	0.00000522	0.00000149	0.00000600	0.00000344	0.00001001	0.00000801	0.00000976	0.00000578	0.00000812	0.00001116	0.00001499
110.77677644	0.00000447	0.00000286	0.00000744	0.00000864	0.00001035	0.00000919	0.00000200	0.00000938	0.00000759	0.00001008	0.00000888	0.00001050	0.00000637	0.00000814	0.00001110	0.00001490
110.70723672	0.00000777	0.00000602	0.00000844	0.00001017	0.00001186	0.00000987	0.00000341	0.00000830	0.00000905	0.00000770	0.00000782	0.00000868	0.00000685	0.00000809	0.00001107	0.00001482
110.63769700	0.00000627	0.00000712	0.00000544	0.00000625	0.00000768	0.00000560	0.00000330	0.00000342	0.00000664	0.00000675	0.00000540	0.00000617	0.00000686	0.00000803	0.00001107	0.00001479
110.56815728	0.00000200	0.00000605	0.00000207	0.00000187	0.00000180	0.00000295	0.00000159	0.00000159	0.00000277	0.00000908	0.00000556	0.00000565	0.00000636	0.00000798	0.00001109	0.00001483
110.49861755	0.00000136	0.00000453	0.00000324	0.00000570	0.00000398	0.00000667	0.00000095	0.00000556	0.00000380	0.00001075	0.00000775	0.00000762	0.00000572	0.00000796	0.00001114	0.00001492
110.42907783	0.00000673	0.00000470	0.00000720	0.00001105	0.00001005	0.00001177	0.00000311	0.00000909	0.00000809	0.00001243	0.00000996	0.00000818	0.00000543	0.00000796	0.00001121	0.00001502
110.35953811	0.00001038	0.00000706	0.00000875	0.00001307	0.00001171	0.00001291	0.00000527	0.00000805	0.00000970	0.00001065	0.00001027	0.00000676	0.00000544	0.00000798	0.00001129	0.00001512
110.28999839	0.00000912	0.00000751	0.00000666	0.00000949	0.00000751	0.00000880	0.00000564	0.00000349	0.00000745	0.00000851	0.00000834	0.00000550	0.00000545	0.00000804	0.00001135	0.00001517
110.22045867	0.00000405	0.00000602	0.00000486	0.00000342	0.00000176	0.00000430	0.00000396	0.00000233	0.00000293	0.00000970	0.00000703	0.00000694	0.00000551	0.00000812	0.00001133	0.00001517
110.15091895	0.00000070	0.00000308	0.00000484	0.00000448	0.00000473	0.00000527	0.00000157	0.00000600	0.00000341	0.00001019	0.00000810	0.00000981	0.00000583	0.00000820	0.00001126	0.00001511
110.08137922	0.00000436	0.00000282	0.00000744	0.00000865	0.00001039	0.00000926	0.00000201	0.00000949	0.00000762	0.00001022	0.00000903	0.00001062	0.00000642	0.00000821	0.00001119	0.00001501
110.01183950	0.00000780	0.00000602	0.00000855	0.00001032	0.00001204	0.00001004	0.00000345	0.00000848	0.00000917	0.00000784	0.00000797	0.00000882	0.00000692	0.00000817	0.00001116	0.00001494
109.94229978	0.00000642	0.00000719	0.00000561	0.00000647	0.00000793	0.00000579	0.00000340	0.00000358	0.00000682	0.00000681	0.00000548	0.00000629	0.00000694	0.00000811	0.00001116	0.00001491
109.87276006	0.00000213	0.00000616	0.00000214	0.00000193	0.00000190	0.00000303	0.00000167	0.00000162	0.00000286	0.00000919	0.00000562	0.00000569	0.00000644	0.00000806	0.00001118	0.00001494
109.80322034	0.00000136	0.00000463	0.00000325	0.00000569	0.00000395	0.00000671	0.00000097	0.00000555	0.00000377	0.00001086	0.00000782	0.00000765	0.00000580	0.00000804	0.00001123	0.00001503
109.73368062	0.00000665	0.00000471	0.00000719	0.00001108	0.00001009	0.00001185	0.00000312	0.00000918	0.00000811	0.00001257	0.00001007	0.00000826	0.00000549	0.00000804	0.00001130	0.00001513
109.66414090	0.00001044	0.00000709	0.00000885	0.00001323	0.00001188	0.00001309	0.00000533	0.00000823	0.00000982	0.00001080	0.00001041	0.00000686	0.00000549	0.00000806	0.00001139	0.00001523
109.59460117	0.00000932	0.00000761	0.00000681	0.00000973	0.00000775	0.00000901	0.00000575	0.00000365	0.00000763	0.00000860	0.00000846	0.00000557	0.00000551	0.00000812	0.00001144	0.00001529
109.52506145	0.00000427	0.00000615	0.00000496	0.00000356	0.00000185	0.00000444	0.00000409	0.00000238	0.00000307	0.00000983	0.00000712	0.00000695	0.00000556	0.00000820	0.00001143	0.00001529
109.45552173	0.00000075	0.00000321	0.00000491	0.00000451	0.00000474	0.00000534	0.00000164	0.00000600	0.00000339	0.00001038	0.00000821	0.00000986	0.00000588	0.00000827	0.00001136	0.00001522
109.38598201	0.00000427	0.00000278	0.00000746	0.00000867	0.00001043	0.00000931	0.00000202	0.00000957	0.00000765	0.00001035	0.00000916	0.00001073	0.00000648	0.00000829	0.00001129	0.00001513
109.31644229	0.00000785	0.00000603	0.00000867	0.00001045	0.00001221	0.00001017	0.00000349	0.00000864	0.00000929	0.00000796	0.00000809	0.00000896	0.00000699	0.00000825	0.00001126	0.00001505
109.24690257	0.00000659	0.00000728	0.00000578	0.00000668	0.00000815	0.00000596	0.00000349	0.00000374	0.00000699	0.00000687	0.00000554	0.00000641	0.00000702	0.00000818	0.00001126	0.00001502
109.17736284	0.00000228	0.00000629	0.00000223	0.00000200	0.00000201	0.00000312	0.00000175	0.00000165	0.00000295	0.00000930	0.00000567	0.00000572	0.00000653	0.00000813	0.00001128	0.00001506
109.10782312	0.00000136	0.00000474	0.00000326	0.00000570	0.00000393	0.00000674	0.00000100	0.00000554	0.00000374	0.00001095	0.00000790	0.00000768	0.00000588	0.00000811	0.00001132	0.00001514
109.03828340	0.00000658	0.00000474	0.00000719	0.00001111	0.00001012	0.00001191	0.00000312	0.00000925	0.00000814	0.00001267	0.00001015	0.00000834	0.00000556	0.00000811	0.00001140	0.00001525
108.96874368	0.00001053	0.00000713	0.00000897	0.00001338	0.00001203	0.00001323	0.00000539	0.00000837	0.00000994	0.00001093	0.00001051	0.00000697	0.00000556	0.00000814	0.00001148	0.00001535
108.89920396	0.00000953	0.00000773	0.00000697	0.00000996	0.00000797	0.00000920	0.00000586	0.00000379	0.00000780	0.00000871	0.00000855	0.00000565	0.00000557	0.00000819	0.00001154	0.00001541
108.82966424	0.00000450	0.00000629	0.00000507	0.00000371	0.00000195	0.00000458	0.00000422	0.00000243	0.00000322	0.00000994	0.00000721	0.00000696	0.00000563	0.00000828	0.00001153	0.00001541
108.76012452	0.00000081	0.00000335	0.00000499	0.00000454	0.00000475	0.00000539	0.00000172	0.00000599	0.00000337	0.00001052	0.00000830	0.00000990	0.00000595	0.00000835	0.00001146	0.00001535
108.69058479	0.00000420	0.00000277	0.00000748	0.00000868	0.00001046	0.00000933	0.00000203	0.00000964	0.00000767	0.00001042	0.00000927	0.00001083	0.00000654	0.00000838	0.00001139	0.00001526
108.62104507	0.00000792	0.00000605	0.00000879	0.00001057	0.00001235	0.00001028	0.00000354	0.00000877	0.00000939	0.00000805	0.00000819	0.00000910	0.00000706	0.00000833	0.00001136	0.00001518
108.55150535	0.00000679	0.00000739	0.00000596	0.00000687	0.00000836	0.00000611	0.00000358	0.00000388	0.00000715	0.00000694	0.00000561	0.00000652	0.00000711	0.00000826	0.00001135	0.00001514
108.48196563	0.00000244	0.00000643	0.00000233	0.00000209	0.00000211	0.00000321	0.00000181	0.00000169	0.00000304	0.00000940	0.00000574	0.00000575	0.00000662	0.00000821	0.00001137	0.00001518
108.41242591	0.00000139	0.00000486	0.00000328	0.00000571	0.00000392	0.00000675	0.00000102	0.00000549	0.00000370	0.00001100	0.00000796	0.00000770	0.00000596	0.00000819	0.00001142	0.00001526
108.34288619	0.00000653	0.00000478	0.00000719	0.00001113	0.00001013	0.00001193	0.00000313	0.00000929	0.00000816	0.00001273	0.00001020	0.00000841	0.00000563	0.00000819	0.00001149	0.00001537
108.27334646	0.00001064	0.00000719	0.00000909	0.00001352	0.00001216	0.00001335	0.00000544	0.00000849	0.00001004	0.00001104	0.00001059	0.00000707	0.00000562	0.00000822	0.00001158	0.00001547
108.20380674	0.00000975	0.00000786	0.00000715	0.00001019	0.00000817	0.00000939	0.00000596	0.00000393	0.00000797	0.00000881	0.00000864	0.00000571	0.00000564	0.00000827	0.00001164	0.00001553
108.13426702	0.00000473	0.00000645	0.00000519	0.00000386	0.00000204	0.00000471	0.00000434	0.00000247	0.00000337	0.00001003	0.00000729	0.00000696	0.00000569	0.00000836	0.00001163	0.00001553
108.06472730	0.00000088	0.00000349	0.00000506	0.00000456	0.00000474	0.00000541	0.00000180	0.00000596	0.00000335	0.00001061	0.00000836	0.00000993	0.00000600	0.00000844	0.00001156	0.00001547
107.99518758	0.00000415	0.00000277	0.00000750	0.00000867	0.00001047	0.00000932	0.00000205	0.00000967	0.00000768	0.00001047	0.00000934	0.00001092	0.00000660	0.00000846	0.00001150	0.00001538
107.92564786	0.00000801	0.00000610	0.00000892	0.00001068	0.00001247	0.00001035	0.00000358	0.00000889	0.00000948	0.00000815	0.00000826	0.00000923	0.00000713	0.00000842	0.00001146	0.00001530
107.85610813	0.00000698	0.00000750	0.00000614	0.00000706	0.00000855	0.00000626	0.00000366	0.00000403	0.00000730	0.00000699	0.00000567	0.00000664	0.00000720	0.00000835	0.00001146	0.00001527
107.78656841	0.00000261	0.00000657	0.00000243	0.00000216	0.00000222	0.00000328	0.00000187	0.00000171	0.00000313	0.00000944	0.00000578	0.00000578	0.00000672	0.00000830	0.00001148	0.00001530
107.71702869	0.00000142	0.00000499	0.00000330	0.00000569	0.00000387	0.00000672	0.00000104	0.00000542	0.00000367	0.00001100	0.00000798	0.00000772	0.00000605	0.00000828	0.00001152	0.00001539
107.64748897	0.00000651	0.00000483	0.00000720	0.00001113	0.00001011	0.00001191	0.00000314	0.00000931	0.00000816	0.00001278	0.00001023	0.00000848	0.00000570	0.00000828	0.00001160	0.00001550
107.57794925	0.00001075	0.00000726	0.00000920	0.00001364	0.00001226	0.00001345	0.00000548	0.00000860	0.00001012	0.00001118	0.00001068	0.00000717	0.00000568	0.00000830	0.00001169	0.00001560
107.50840953	0.00000997	0.00000800	0.00000731	0.00001040	0.00000836	0.00000958	0.00000604	0.00000407	0.00000813	0.00000892	0.00000877	0.00000578	0.00000570	0.00000836	0.00001175	0.00001566
107.43886981	0.00000494	0.00000659	0.00000529	0.00000400	0.00000213	0.00000482	0.00000444	0.00000248	0.00000352	0.00001007	0.00000739	0.00000695	0.00000576	0.00000844	0.00001174	0.00001566
107.36933008	0.00000096	0.00000363	0.00000513	0.00000456	0.00000471	0.00000539	0.00000188	0.00000589	0.00000332	0.00001067	0.00000840	0.00000995	0.00000607	0.00000853	0.00001167	0.00001560
107.29979036	0.00000412	0.00000277	0.00000753	0.00000865	0.00001044	0.00000927	0.00000207	0.00000969	0.00000767	0.00001052	0.00000938	0.00001102	0.00000667	0.00000855	0.00001160	0.00001551
107.23025064	0.00000810	0.00000614	0.00000904	0.00001077	0.00001257	0.00001043	0.00000361	0.00000901	0.00000956	0.00000826	0.00000834	0.00000937	0.00000721	0.00000851	0.00001156	0.00001543
107.16071092	0.00000716	0.00000762	0.00000632	0.00000725	0.00000874	0.00000642	0.00000372	0.00000421	0.00000745	0.00000704	0.00000577	0.00000675	0.00000729	0.00000844	0.00001156	0.00001539
107.09117120	0.00000277	0.00000671	0.00000252	0.00000223	0.00000234	0.00000332	0.00000194	0.00000172	0.00000324	0.00000944	0.00000582	0.00000580	0.00000681	0.00000838	0.00001158	0.00001543
107.02163148	0.00000147	0.00000511	0.00000331	0.00000565	0.00000381	0.00000665	0.00000108	0.00000534	0.00000364	0.00001099	0.00000797	0.00000773	0.00000613	0.00000836	0.00001163	0.00001551
106.95209175	0.00000650	0.00000489	0.00000721	0.00001111	0.00001007	0.00001188	0.00000315	0.00000932	0.00000816	0.00001284	0.00001024	0.00000855	0.00000576	0.00000836	0.00001170	0.00001562
106.88255203	0.00001086	0.00000733	0.00000932	0.00001376	0.00001235	0.00001356	0.00000552	0.00000873	0.00001021	0.00001135	0.00001076	0.00000727	0.00000575	0.00000838	0.00001179	0.00001573
106.81301231	0.00001018	0.00000812	0.00000747	0.00001063	0.00000857	0.00000981	0.00000612	0.00000423	0.00000829	0.00000904	0.00000892	0.00000584	0.00000577	0.00000844	0.00001186	0.00001579
106.74347259	0.00000516	0.00000673	0.00000538	0.00000415	0.00000222	0.00000492	0.00000455	0.00000247	0.00000366	0.00001008	0.00000747	0.00000695	0.00000582	0.00000853	0.00001185	0.00001580
106.67393287	0.00000104	0.00000376	0.00000519	0.00000453	0.00000464	0.00000534	0.00000197	0.00000581	0.00000329	0.00001072	0.00000840	0.00000998	0.00000613	0.00000861	0.00001178	0.00001574
106.60439315	0.00000408	0.00000278	0.00000755	0.00000861	0.00001039	0.00000923	0.00000209	0.00000970	0.00000766	0.00001059	0.00000941	0.00001112	0.00000673	0.00000863	0.00001171	0.00001564
106.53485343	0.00000817	0.00000618	0.00000915	0.00001086	0.00001267	0.00001053	0.00000363	0.00000915	0.00000964	0.00000843	0.00000844	0.00000952	0.00000729	0.00000859	0.00001167	0.00001556
106.46531370	0.00000732	0.00000771	0.00000648	0.00000745	0.00000896	0.00000662	0.00000378	0.00000441	0.00000761	0.00000708	0.00000589	0.00000687	0.00000738	0.00000852	0.00001166	0.00001553
106.39577398	0.00000291	0.00000683	0.00000260	0.00000228	0.00000249	0.00000334	0.00000201	0.00000173	0.00000336	0.00000942	0.00000585	0.00000582	0.00000691	0.00000847	0.00001168	0.00001556
106.32623426	0.00000150	0.00000522	0.00000332	0.00000559	0.00000373	0.00000656	0.00000112	0.00000524	0.00000361	0.00001098	0.00000795	0.00000774	0.00000622	0.00000845	0.00001173	0.00001564
106.25669454	0.00000647	0.00000494	0.00000721	0.00001108	0.00001001	0.00001186	0.00000315	0.00000934	0.00000814	0.00001293	0.00001026	0.00000863	0.00000584	0.00000845	0.00001181	0.00001575
106.18715482	0.00001095	0.00000739	0.00000942	0.00001388	0.00001245	0.00001370	0.00000554	0.00000888	0.00001029	0.00001157	0.00001088	0.00000738	0.00000582	0.00000847	0.00001190	0.00001586
106.11761510	0.00001035	0.00000823	0.00000762	0.00001087	0.00000880	0.00001007	0.00000620	0.00000440	0.00000846	0.00000916	0.00000911	0.00000590	0.00000584	0.00000853	0.00001197	0.00001593
106.04807537	0.00000533	0.00000685	0.00000546	0.00000430	0.00000231	0.00000502	0.00000467	0.00000245	0.00000381	0.00001007	0.00000757	0.00000693	0.00000589	0.00000862	0.00001196	0.00001594
105.97853565	0.00000110	0.00000387	0.00000524	0.00000448	0.00000455	0.00000528	0.00000208	0.00000572	0.00000324	0.00001077	0.00000842	0.00001000	0.00000619	0.00000870	0.00001189	0.00001588
105.90899593	0.00000404	0.00000278	0.00000756	0.00000857	0.00001034	0.00000919	0.00000211	0.00000973	0.00000764	0.00001070	0.00000947	0.00001123	0.00000679	0.00000873	0.00001182	0.00001579
105.83945621	0.00000823	0.00000620	0.00000926	0.00001096	0.00001278	0.00001066	0.00000364	0.00000932	0.00000973	0.00000863	0.00000857	0.00000968	0.00000736	0.00000869	0.00001178	0.00001570
105.76991649	0.00000745	0.00000779	0.00000665	0.00000766	0.00000919	0.00000684	0.00000383	0.00000464	0.00000779	0.00000712	0.00000603	0.00000699	0.00000747	0.00000862	0.00001178	0.00001566
105.70037677	0.00000304	0.00000693	0.00000267	0.00000233	0.00000267	0.00000334	0.00000208	0.00000174	0.00000350	0.00000938	0.00000586	0.00000586	0.00000700	0.00000856	0.00001180	0.00001569
105.63083704	0.00000153	0.00000532	0.00000331	0.00000551	0.00000364	0.00000648	0.00000116	0.00000514	0.00000358	0.00001100	0.00000793	0.00000776	0.00000630	0.00000854	0.00001184	0.00001578
105.56129732	0.00000643	0.00000499	0.00000720	0.00001106	0.00000996	0.00001186	0.00000315	0.00000938	0.00000814	0.00001307	0.00001031	0.00000872	0.00000591	0.00000854	0.00001192	0.00001589
105.49175760	0.00001102	0.00000742	0.00000952	0.00001402	0.00001257	0.00001387	0.00000556	0.00000906	0.00001039	0.00001183	0.00001104	0.00000749	0.00000588	0.00000856	0.00001201	0.00001599
105.42221788	0.00001051	0.00000832	0.00000776	0.00001113	0.00000904	0.00001037	0.00000627	0.00000459	0.00000864	0.00000930	0.00000932	0.00000596	0.00000591	0.00000862	0.00001208	0.00001606
105.35267816	0.00000551	0.00000695	0.00000553	0.00000447	0.00000243	0.00000514	0.00000479	0.00000243	0.00000397	0.00001008	0.00000767	0.00000693	0.00000596	0.00000871	0.00001207	0.00001607
105.28313844	0.00000116	0.00000398	0.00000528	0.00000442	0.00000447	0.00000523	0.00000219	0.00000566	0.00000321	0.00001087	0.00000844	0.00001005	0.00000626	0.00000879	0.00001200	0.00001602
105.21359872	0.00000397	0.00000277	0.00000757	0.00000852	0.00001030	0.00000918	0.00000214	0.00000979	0.00000763	0.00001085	0.00000956	0.00001136	0.00000686	0.00000882	0.00001193	0.00001592
105.14405899	0.00000825	0.00000620	0.00000936	0.00001107	0.00001292	0.00001081	0.00000366	0.00000952	0.00000982	0.00000886	0.00000874	0.00000985	0.00000745	0.00000878	0.00001189	0.00001584
105.07451927	0.00000757	0.00000785	0.00000681	0.00000790	0.00000947	0.00000709	0.00000390	0.00000489	0.00000797	0.00000717	0.00000620	0.00000712	0.00000757	0.00000871	0.00001189	0.00001580
105.00497955	0.00000316	0.00000702	0.00000275	0.00000239	0.00000286	0.00000337	0.00000217	0.00000177	0.00000364	0.00000938	0.00000590	0.00000590	0.00000711	0.00000866	0.00001191	0.00001583
104.93543983	0.00000156	0.00000541	0.00000330	0.00000543	0.00000355	0.00000641	0.00000122	0.00000507	0.00000354	0.00001107	0.00000793	0.00000779	0.00000640	0.00000863	0.00001196	0.00001591
104.86590011	0.00000637	0.00000502	0.00000718	0.00001104	0.00000992	0.00001189	0.00000315	0.00000944	0.00000813	0.00001325	0.00001039	0.00000882	0.00000598	0.00000863	0.00001203	0.00001603
104.79636039	0.00001106	0.00000745	0.00000961	0.00001416	0.00001271	0.00001408	0.00000559	0.00000926	0.00001050	0.00001210	0.00001123	0.00000762	0.00000595	0.00000865	0.00001213	0.00001613
104.72682066	0.00001066	0.00000841	0.00000790	0.00001140	0.00000933	0.00001068	0.00000637	0.00000479	0.00000884	0.00000944	0.00000954	0.00000604	0.00000598	0.00000871	0.00001220	0.00001620
104.65728094	0.00000569	0.00000705	0.00000559	0.00000465	0.00000256	0.00000529	0.00000493	0.00000243	0.00000414	0.00001012	0.00000778	0.00000695	0.00000603	0.00000880	0.00001219	0.00001622
104.58774122	0.00000122	0.00000409	0.00000533	0.00000438	0.00000439	0.00000523	0.00000231	0.00000562	0.00000319	0.00001101	0.00000849	0.00001010	0.00000633	0.00000889	0.00001212	0.00001616
104.51820150	0.00000387	0.00000276	0.00000757	0.00000850	0.00001028	0.00000921	0.00000216	0.00000987	0.00000762	0.00001103	0.00000967	0.00001149	0.00000694	0.00000892	0.00001205	0.00001607
104.44866178	0.00000825	0.00000619	0.00000946	0.00001120	0.00001308	0.00001100	0.00000367	0.00000974	0.00000993	0.00000910	0.00000893	0.00001002	0.00000753	0.00000888	0.00001201	0.00001598
104.37912206	0.00000769	0.00000791	0.00000698	0.00000814	0.00000976	0.00000736	0.00000398	0.00000514	0.00000817	0.00000723	0.00000637	0.00000726	0.00000766	0.00000881	0.00001200	0.00001594
104.30958234	0.00000330	0.00000711	0.00000284	0.00000247	0.00000307	0.00000342	0.00000227	0.00000181	0.00000380	0.00000940	0.00000594	0.00000595	0.00000721	0.00000875	0.00001202	0.00001597
104.24004261	0.00000157	0.00000550	0.00000330	0.00000536	0.00000348	0.00000638	0.00000127	0.00000501	0.00000352	0.00001118	0.00000796	0.00000783	0.00000650	0.00000873	0.00001207	0.00001605
104.17050289	0.00000627	0.00000506	0.00000715	0.00001104	0.00000991	0.00001195	0.00000315	0.00000953	0.00000814	0.00001344	0.00001050	0.00000891	0.00000607	0.00000873	0.00001214	0.00001617
104.10096317	0.00001108	0.00000747	0.00000970	0.00001433	0.00001288	0.00001430	0.00000562	0.00000948	0.00001062	0.00001236	0.00001142	0.00000773	0.00000603	0.00000875	0.00001224	0.00001628
104.03142345	0.00001080	0.00000849	0.00000805	0.00001168	0.00000962	0.00001099	0.00000647	0.00000501	0.00000905	0.00000959	0.00000975	0.00000612	0.00000605	0.00000880	0.00001231	0.00001636
103.96188373	0.00000589	0.00000716	0.00000568	0.00000485	0.00000272	0.00000545	0.00000508	0.00000246	0.00000434	0.00001019	0.00000789	0.00000697	0.00000610	0.00000889	0.00001231	0.00001637
103.89234401	0.00000129	0.00000422	0.00000539	0.00000437	0.00000435	0.00000527	0.00000243	0.00000562	0.00000318	0.00001120	0.00000857	0.00001016	0.00000640	0.00000898	0.00001225	0.00001632
103.82280428	0.00000376	0.00000274	0.00000757	0.00000849	0.00001028	0.00000927	0.00000218	0.00000998	0.00000763	0.00001123	0.00000983	0.00001163	0.00000701	0.00000901	0.00001217	0.00001622
103.75326456	0.00000826	0.00000618	0.00000957	0.00001134	0.00001326	0.00001120	0.00000370	0.00000997	0.00001006	0.00000932	0.00000913	0.00001020	0.00000761	0.00000898	0.00001214	0.00001613
103.68372484	0.00000782	0.00000797	0.00000715	0.00000839	0.00001005	0.00000762	0.00000407	0.00000539	0.00000838	0.00000730	0.00000653	0.00000741	0.00000776	0.00000891	0.00001213	0.00001609
103.61418512	0.00000345	0.00000722	0.00000294	0.00000257	0.00000327	0.00000351	0.00000238	0.00000186	0.00000395	0.00000947	0.00000599	0.00000602	0.00000731	0.00000885	0.00001215	0.00001612
103.54464540	0.00000158	0.00000561	0.00000330	0.00000533	0.00000345	0.00000640	0.00000132	0.00000498	0.00000350	0.00001133	0.00000803	0.00000788	0.00000659	0.00000883	0.00001219	0.00001620
103.47510568	0.00000617	0.00000509	0.00000713	0.00001105	0.00000992	0.00001204	0.00000315	0.00000963	0.00000815	0.00001365	0.00001063	0.00000902	0.00000615	0.00000883	0.00001227	0.00001632
103.40556596	0.00001112	0.00000749	0.00000980	0.00001450	0.00001307	0.00001453	0.00000566	0.00000969	0.00001075	0.00001261	0.00001163	0.00000787	0.00000610	0.00000885	0.00001237	0.00001643
103.33602623	0.00001098	0.00000859	0.00000822	0.00001197	0.00000992	0.00001129	0.00000659	0.00000522	0.00000926	0.00000974	0.00000993	0.00000622	0.00000613	0.00000890	0.00001244	0.00001650
103.26648651	0.00000612	0.00000728	0.00000580	0.00000506	0.00000291	0.00000563	0.00000525	0.00000253	0.00000454	0.00001032	0.00000800	0.00000699	0.00000618	0.00000899	0.00001244	0.00001652
103.19694679	0.00000137	0.00000436	0.00000547	0.00000439	0.00000435	0.00000535	0.00000256	0.00000564	0.00000320	0.00001144	0.00000869	0.00001021	0.00000647	0.00000908	0.00001237	0.00001647
103.12740707	0.00000363	0.00000272	0.00000758	0.00000850	0.00001032	0.00000934	0.00000220	0.00001010	0.00000766	0.00001142	0.00001001	0.00001176	0.00000708	0.00000912	0.00001230	0.00001638
103.05786735	0.00000826	0.00000617	0.00000968	0.00001148	0.00001346	0.00001138	0.00000375	0.00001018	0.00001019	0.00000951	0.00000933	0.00001037	0.00000769	0.00000908	0.00001226	0.00001629
102.98832763	0.00000797	0.00000804	0.00000735	0.00000863	0.00001034	0.00000785	0.00000418	0.00000561	0.00000858	0.00000739	0.00000666	0.00000756	0.00000786	0.00000901	0.00001225	0.00001624
102.91878790	0.00000363	0.00000734	0.00000307	0.00000269	0.00000346	0.00000362	0.00000249	0.00000193	0.00000409	0.00000959	0.00000606	0.00000609	0.00000742	0.00000895	0.00001227	0.00001627
102.84924818	0.00000161	0.00000573	0.00000332	0.00000532	0.00000344	0.00000644	0.00000138	0.00000497	0.00000349	0.00001151	0.00000812	0.00000792	0.00000670	0.00000893	0.00001231	0.00001635
102.77970846	0.00000606	0.00000514	0.00000710	0.00001108	0.00000995	0.00001212	0.00000315	0.00000974	0.00000818	0.00001382	0.00001077	0.00000911	0.00000624	0.00000893	0.00001239	0.00001646
102.71016874	0.00001117	0.00000752	0.00000990	0.00001468	0.00001326	0.00001473	0.00000573	0.00000989	0.00001088	0.00001281	0.00001180	0.00000799	0.00000618	0.00000895	0.00001249	0.00001658
102.64062902	0.00001119	0.00000870	0.00000840	0.00001225	0.00001019	0.00001154	0.00000672	0.00000542	0.00000946	0.00000987	0.00001009	0.00000632	0.00000621	0.00000900	0.00001257	0.00001666
102.57108930	0.00000638	0.00000744	0.00000593	0.00000528	0.00000309	0.00000581	0.00000541	0.00000261	0.00000476	0.00001046	0.00000812	0.00000704	0.00000626	0.00000909	0.00001257	0.00001668
102.50154957	0.00000146	0.00000454	0.00000557	0.00000444	0.00000437	0.00000547	0.00000268	0.00000567	0.00000323	0.00001166	0.00000882	0.00001028	0.00000655	0.00000919	0.00001251	0.00001663
102.43200985	0.00000352	0.00000273	0.00000759	0.00000852	0.00001036	0.00000940	0.00000222	0.00001019	0.00000769	0.00001157	0.00001018	0.00001189	0.00000716	0.00000923	0.00001243	0.00001653
102.36247013	0.00000829	0.00000617	0.00000980	0.00001163	0.00001365	0.00001154	0.00000380	0.00001036	0.00001032	0.00000966	0.00000949	0.00001054	0.00000778	0.00000919	0.00001239	0.00001644
102.29293041	0.00000815	0.00000814	0.00000755	0.00000887	0.00001060	0.00000806	0.00000428	0.00000581	0.00000878	0.00000747	0.00000677	0.00000771	0.00000797	0.00000912	0.00001237	0.00001640
102.22339069	0.00000383	0.00000749	0.00000322	0.00000283	0.00000363	0.00000376	0.00000260	0.00000200	0.00000423	0.00000972	0.00000613	0.00000617	0.00000754	0.00000906	0.00001239	0.00001642
102.15385097	0.00000165	0.00000587	0.00000336	0.00000534	0.00000346	0.00000650	0.00000143	0.00000496	0.00000348	0.00001166	0.00000821	0.00000796	0.00000680	0.00000903	0.00001244	0.00001650
102.08431125	0.00000597	0.00000520	0.00000709	0.00001111	0.00000998	0.00001219	0.00000316	0.00000981	0.00000821	0.00001395	0.00001089	0.00000921	0.00000632	0.00000903	0.00001252	0.00001662
102.01477152	0.00001125	0.00000756	0.00001002	0.00001484	0.00001343	0.00001490	0.00000579	0.00001005	0.00001102	0.00001297	0.00001193	0.00000812	0.00000626	0.00000905	0.00001262	0.00001674
101.94523180	0.00001141	0.00000883	0.00000859	0.00001251	0.00001045	0.00001177	0.00000685	0.00000561	0.00000967	0.00001001	0.00001021	0.00000643	0.00000629	0.00000910	0.00001269	0.00001682
101.87569208	0.00000665	0.00000760	0.00000609	0.00000550	0.00000327	0.00000600	0.00000555	0.00000272	0.00000497	0.00001061	0.00000824	0.00000707	0.00000634	0.00000919	0.00001270	0.00001684
101.80615236	0.00000159	0.00000472	0.00000569	0.00000451	0.00000441	0.00000557	0.00000278	0.00000572	0.00000327	0.00001186	0.00000893	0.00001032	0.00000662	0.00000929	0.00001264	0.00001679
101.73661264	0.00000344	0.00000274	0.00000762	0.00000854	0.00001039	0.00000943	0.00000224	0.00001027	0.00000770	0.00001169	0.00001030	0.00001200	0.00000724	0.00000933	0.00001256	0.00001670
101.66707292	0.00000836	0.00000620	0.00000994	0.00001176	0.00001381	0.00001165	0.00000385	0.00001052	0.00001043	0.00000978	0.00000961	0.00001070	0.00000788	0.00000930	0.00001252	0.00001660
101.59753319	0.00000836	0.00000825	0.00000777	0.00000909	0.00001085	0.00000823	0.00000439	0.00000599	0.00000896	0.00000755	0.00000687	0.00000787	0.00000808	0.00000923	0.00001250	0.00001656
101.52799347	0.00000405	0.00000766	0.00000339	0.00000297	0.00000380	0.00000388	0.00000271	0.00000207	0.00000436	0.00000983	0.00000621	0.00000625	0.00000767	0.00000917	0.00001252	0.00001658
101.45845375	0.00000170	0.00000603	0.00000340	0.00000536	0.00000347	0.00000653	0.00000148	0.00000493	0.00000348	0.00001177	0.00000830	0.00000799	0.00000692	0.00000914	0.00001257	0.00001667
101.38891403	0.00000590	0.00000528	0.00000709	0.00001113	0.00000998	0.00001222	0.00000318	0.00000986	0.00000823	0.00001404	0.00001097	0.00000928	0.00000642	0.00000913	0.00001265	0.00001678
101.31937431	0.00001135	0.00000763	0.00001014	0.00001500	0.00001357	0.00001504	0.00000586	0.00001019	0.00001112	0.00001311	0.00001204	0.00000824	0.00000635	0.00000915	0.00001275	0.00001690
101.24983459	0.00001167	0.00000899	0.00000879	0.00001276	0.00001067	0.00001199	0.00000697	0.00000578	0.00000985	0.00001014	0.00001034	0.00000653	0.00000638	0.00000921	0.00001283	0.00001699
101.18029487	0.00000694	0.00000779	0.00000625	0.00000572	0.00000345	0.00000618	0.00000569	0.00000280	0.00000516	0.00001072	0.00000837	0.00000711	0.00000642	0.00000930	0.00001284	0.00001701
101.11075514	0.00000170	0.00000492	0.00000581	0.00000457	0.00000443	0.00000564	0.00000290	0.00000573	0.00000332	0.00001200	0.00000905	0.00001037	0.00000670	0.00000940	0.00001278	0.00001696
101.04121542	0.00000336	0.00000278	0.00000765	0.00000854	0.00001039	0.00000942	0.00000227	0.00001031	0.00000773	0.00001175	0.00001042	0.00001210	0.00000732	0.00000944	0.00001270	0.00001687
100.97167570	0.00000843	0.00000623	0.00001007	0.00001187	0.00001394	0.00001174	0.00000390	0.00001065	0.00001054	0.00000990	0.00000971	0.00001086	0.00000797	0.00000941	0.00001265	0.00001677
100.90213598	0.00000856	0.00000838	0.00000798	0.00000930	0.00001106	0.00000840	0.00000447	0.00000617	0.00000914	0.00000765	0.00000697	0.00000801	0.00000819	0.00000934	0.00001264	0.00001672
100.83259626	0.00000427	0.00000783	0.00000354	0.00000311	0.00000397	0.00000399	0.00000279	0.00000214	0.00000451	0.00000991	0.00000628	0.00000632	0.00000778	0.00000927	0.00001266	0.00001674
100.76305654	0.00000178	0.00000618	0.00000344	0.00000537	0.00000346	0.00000653	0.00000153	0.00000487	0.00000348	0.00001185	0.00000836	0.00000802	0.00000703	0.00000924	0.00001271	0.00001682
100.69351681	0.00000587	0.00000535	0.00000709	0.00001114	0.00000996	0.00001221	0.00000320	0.00000988	0.00000823	0.00001410	0.00001103	0.00000937	0.00000651	0.00000924	0.00001278	0.00001694
100.62397709	0.00001147	0.00000771	0.00001027	0.00001514	0.00001368	0.00001515	0.00000592	0.00001031	0.00001122	0.00001326	0.00001215	0.00000837	0.00000644	0.00000926	0.00001289	0.00001706
100.55443737	0.00001191	0.00000914	0.00000899	0.00001301	0.00001089	0.00001221	0.00000707	0.00000596	0.00001002	0.00001030	0.00001049	0.00000663	0.00000647	0.00000932	0.00001297	0.00001715
100.48489765	0.00000721	0.00000797	0.00000640	0.00000595	0.00000363	0.00000636	0.00000582	0.00000287	0.00000536	0.00001080	0.00000850	0.00000713	0.00000651	0.00000941	0.00001298	0.00001718
100.41535793	0.00000184	0.00000511	0.00000592	0.00000460	0.00000442	0.00000567	0.00000300	0.00000570	0.00000336	0.00001209	0.00000910	0.00001041	0.00000679	0.00000951	0.00001292	0.00001713
100.34581821	0.00000332	0.00000282	0.00000768	0.00000852	0.00001037	0.00000938	0.00000230	0.00001032	0.00000773	0.00001182	0.00001047	0.00001223	0.00000741	0.00000956	0.00001283	0.00001704
100.27627849	0.00000852	0.00000628	0.00001020	0.00001196	0.00001405	0.00001182	0.00000394	0.00001078	0.00001063	0.00001004	0.00000980	0.00001104	0.00000807	0.00000953	0.00001278	0.00001694
100.20673876	0.00000877	0.00000851	0.00000819	0.00000951	0.00001128	0.00000859	0.00000456	0.00000638	0.00000931	0.00000773	0.00000711	0.00000818	0.00000831	0.00000946	0.00001277	0.00001689
100.13719904	0.00000448	0.00000800	0.00000370	0.00000325	0.00000417	0.00000409	0.00000289	0.00000221	0.00000465	0.00000994	0.00000636	0.00000639	0.00000791	0.00000939	0.00001279	0.00001691
100.06765932	0.00000185	0.00000634	0.00000347	0.00000534	0.00000343	0.00000648	0.00000159	0.00000480	0.00000350	0.00001188	0.00000838	0.00000804	0.00000715	0.00000936	0.00001283	0.00001700
99.99811960	0.00000584	0.00000545	0.00000710	0.00001112	0.00000991	0.00001217	0.00000321	0.00000988	0.00000824	0.00001416	0.00001104	0.00000945	0.00000661	0.00000936	0.00001292	0.00001712
99.92857988	0.00001159	0.00000779	0.00001040	0.00001526	0.00001377	0.00001526	0.00000595	0.00001045	0.00001133	0.00001345	0.00001223	0.00000850	0.00000652	0.00000938	0.00001302	0.00001724
99.85904016	0.00001214	0.00000929	0.00000918	0.00001326	0.00001111	0.00001246	0.00000716	0.00000617	0.00001023	0.00001048	0.00001066	0.00000673	0.00000655	0.00000943	0.00001311	0.00001733
99.78950043	0.00000746	0.00000814	0.00000654	0.00000619	0.00000382	0.00000654	0.00000595	0.00000292	0.00000557	0.00001086	0.00000865	0.00000714	0.00000660	0.00000953	0.00001312	0.00001736
99.71996071	0.00000196	0.00000528	0.00000601	0.00000461	0.00000438	0.00000566	0.00000313	0.00000565	0.00000338	0.00001216	0.00000917	0.00001043	0.00000688	0.00000963	0.00001306	0.00001731
99.65042099	0.00000328	0.00000286	0.00000771	0.00000848	0.00001031	0.00000933	0.00000235	0.00001033	0.00000770	0.00001188	0.00001053	0.00001233	0.00000750	0.00000968	0.00001298	0.00001722
99.58088127	0.00000860	0.00000632	0.00001033	0.00001205	0.00001415	0.00001190	0.00000397	0.00001093	0.00001070	0.00001021	0.00000991	0.00001122	0.00000817	0.00000965	0.00001293	0.00001712
99.51134155	0.00000895	0.00000862	0.00000840	0.00000972	0.00001151	0.00000881	0.00000462	0.00000661	0.00000948	0.00000783	0.00000725	0.00000834	0.00000842	0.00000957	0.00001292	0.00001707
99.44180183	0.00000466	0.00000815	0.00000385	0.00000338	0.00000439	0.00000418	0.00000297	0.00000229	0.00000483	0.00000994	0.00000640	0.00000646	0.00000802	0.00000951	0.00001294	0.00001708
99.37226210	0.00000191	0.00000648	0.00000349	0.00000529	0.00000338	0.00000640	0.00000165	0.00000472	0.00000353	0.00001191	0.00000836	0.00000805	0.00000725	0.00000947	0.00001298	0.00001717
99.30272238	0.00000581	0.00000554	0.00000709	0.00001109	0.00000984	0.00001214	0.00000323	0.00000989	0.00000823	0.00001426	0.00001107	0.00000953	0.00000670	0.00000947	0.00001307	0.00001729
99.23318266	0.00001169	0.00000787	0.00001051	0.00001539	0.00001387	0.00001541	0.00000600	0.00001060	0.00001142	0.00001370	0.00001237	0.00000862	0.00000661	0.00000949	0.00001317	0.00001741
99.16364294	0.00001235	0.00000943	0.00000936	0.00001353	0.00001135	0.00001275	0.00000726	0.00000640	0.00001041	0.00001069	0.00001089	0.00000682	0.00000664	0.00000955	0.00001326	0.00001750
99.09410322	0.00000769	0.00000829	0.00000666	0.00000646	0.00000401	0.00000674	0.00000608	0.00000295	0.00000575	0.00001090	0.00000881	0.00000716	0.00000669	0.00000964	0.00001328	0.00001753
99.02456350	0.00000208	0.00000544	0.00000609	0.00000458	0.00000430	0.00000562	0.00000326	0.00000558	0.00000340	0.00001222	0.00000921	0.00001047	0.00000696	0.00000975	0.00001321	0.00001749
98.95502378	0.00000324	0.00000291	0.00000773	0.00000843	0.00001024	0.00000927	0.00000239	0.00001034	0.00000769	0.00001200	0.00001058	0.00001246	0.00000758	0.00000980	0.00001313	0.00001739
98.88548405	0.00000865	0.00000635	0.00001045	0.00001214	0.00001425	0.00001202	0.00000399	0.00001110	0.00001080	0.00001044	0.00001005	0.00001140	0.00000827	0.00000977	0.00001308	0.00001730
98.81594433	0.00000911	0.00000872	0.00000860	0.00000995	0.00001177	0.00000908	0.00000468	0.00000688	0.00000968	0.00000793	0.00000744	0.00000849	0.00000854	0.00000969	0.00001306	0.00001724
98.74640461	0.00000483	0.00000828	0.00000398	0.00000351	0.00000466	0.00000426	0.00000308	0.00000236	0.00000502	0.00000992	0.00000648	0.00000652	0.00000816	0.00000963	0.00001308	0.00001726
98.67686489	0.00000198	0.00000659	0.00000349	0.00000521	0.00000332	0.00000631	0.00000173	0.00000463	0.00000356	0.00001195	0.00000837	0.00000809	0.00000739	0.00000959	0.00001313	0.00001734
98.60732517	0.00000577	0.00000561	0.00000707	0.00001106	0.00000977	0.00001212	0.00000325	0.00000991	0.00000821	0.00001439	0.00001113	0.00000963	0.00000682	0.00000959	0.00001321	0.00001747
98.53778545	0.00001177	0.00000792	0.00001061	0.00001553	0.00001398	0.00001559	0.00000603	0.00001078	0.00001151	0.00001397	0.00001254	0.00000876	0.00000671	0.00000961	0.00001331	0.00001759
98.46824572	0.00001253	0.00000954	0.00000953	0.00001382	0.00001162	0.00001308	0.00000734	0.00000664	0.00001061	0.00001091	0.00001114	0.00000692	0.00000673	0.00000967	0.00001340	0.00001769
98.39870600	0.00000791	0.00000842	0.00000678	0.00000675	0.00000424	0.00000696	0.00000622	0.00000299	0.00000597	0.00001094	0.00000897	0.00000720	0.00000678	0.00000976	0.00001342	0.00001772
98.32916628	0.00000218	0.00000559	0.00000617	0.00000455	0.00000423	0.00000560	0.00000341	0.00000554	0.00000343	0.00001232	0.00000925	0.00001052	0.00000705	0.00000987	0.00001336	0.00001768
98.25962656	0.00000317	0.00000294	0.00000775	0.00000839	0.00001019	0.00000925	0.00000244	0.00001039	0.00000767	0.00001215	0.00001067	0.00001260	0.00000767	0.00000992	0.00001327	0.00001758
98.19008684	0.00000868	0.00000636	0.00001056	0.00001225	0.00001439	0.00001217	0.00000402	0.00001132	0.00001090	0.00001071	0.00001023	0.00001161	0.00000837	0.00000989	0.00001322	0.00001749
98.12054712	0.00000924	0.00000879	0.00000878	0.00001020	0.00001207	0.00000937	0.00000476	0.00000718	0.00000988	0.00000805	0.00000767	0.00000868	0.00000865	0.00000982	0.00001321	0.00001743
98.05100740	0.00000498	0.00000840	0.00000412	0.00000366	0.00000494	0.00000435	0.00000319	0.00000246	0.00000523	0.00000991	0.00000656	0.00000661	0.00000828	0.00000975	0.00001322	0.00001745
97.98146767	0.00000203	0.00000672	0.00000350	0.00000512	0.00000325	0.00000623	0.00000181	0.00000456	0.00000361	0.00001203	0.00000838	0.00000812	0.00000749	0.00000972	0.00001327	0.00001753
97.91192795	0.00000570	0.00000569	0.00000705	0.00001103	0.00000971	0.00001213	0.00000326	0.00000996	0.00000821	0.00001457	0.00001120	0.00000973	0.00000691	0.00000972	0.00001336	0.00001765
97.84238823	0.00001181	0.00000797	0.00001071	0.00001568	0.00001412	0.00001579	0.00000605	0.00001099	0.00001162	0.00001429	0.00001274	0.00000891	0.00000679	0.00000973	0.00001346	0.00001778
97.77284851	0.00001270	0.00000965	0.00000971	0.00001412	0.00001193	0.00001343	0.00000744	0.00000692	0.00001083	0.00001114	0.00001141	0.00000703	0.00000682	0.00000979	0.00001356	0.00001788
97.70330879	0.00000814	0.00000855	0.00000690	0.00000705	0.00000450	0.00000720	0.00000638	0.00000305	0.00000619	0.00001099	0.00000915	0.00000723	0.00000688	0.00000988	0.00001358	0.00001791
97.63376907	0.00000230	0.00000575	0.00000624	0.00000453	0.00000416	0.00000563	0.00000357	0.00000551	0.00000347	0.00001245	0.00000933	0.00001058	0.00000715	0.00000999	0.00001352	0.00001787
97.56422934	0.00000308	0.00000297	0.00000776	0.00000836	0.00001014	0.00000927	0.00000249	0.00001046	0.00000767	0.00001235	0.00001081	0.00001276	0.00000778	0.00001004	0.00001343	0.00001777
97.49468962	0.00000868	0.00000635	0.00001067	0.00001238	0.00001455	0.00001237	0.00000405	0.00001155	0.00001103	0.00001098	0.00001045	0.00001183	0.00000849	0.00001002	0.00001338	0.00001767
97.42514990	0.00000936	0.00000886	0.00000899	0.00001047	0.00001238	0.00000968	0.00000483	0.00000748	0.00001012	0.00000817	0.00000788	0.00000887	0.00000879	0.00000994	0.00001337	0.00001761
97.35561018	0.00000514	0.00000852	0.00000427	0.00000384	0.00000524	0.00000447	0.00000331	0.00000257	0.00000546	0.00000995	0.00000662	0.00000672	0.00000842	0.00000987	0.00001339	0.00001763
97.28607046	0.00000207	0.00000683	0.00000349	0.00000505	0.00000321	0.00000620	0.00000189	0.00000453	0.00000364	0.00001218	0.00000841	0.00000816	0.00000762	0.00000984	0.00001343	0.00001771
97.21653074	0.00000560	0.00000576	0.00000702	0.00001101	0.00000967	0.00001218	0.00000327	0.00001005	0.00000820	0.00001480	0.00001132	0.00000984	0.00000702	0.00000984	0.00001351	0.00001783
97.14699102	0.00001184	0.00000799	0.00001080	0.00001584	0.00001429	0.00001603	0.00000610	0.00001124	0.00001175	0.00001463	0.00001297	0.00000906	0.00000689	0.00000986	0.00001362	0.00001796
97.07745129	0.00001286	0.00000974	0.00000989	0.00001443	0.00001226	0.00001379	0.00000756	0.00000721	0.00001107	0.00001139	0.00001168	0.00000716	0.00000692	0.00000992	0.00001371	0.00001807
97.00791157	0.00000838	0.00000868	0.00000703	0.00000737	0.00000478	0.00000744	0.00000656	0.00000314	0.00000645	0.00001111	0.00000932	0.00000728	0.00000696	0.00001001	0.00001374	0.00001811
96.93837185	0.00000241	0.00000591	0.00000635	0.00000455	0.00000413	0.00000569	0.00000374	0.00000553	0.00000353	0.00001267	0.00000943	0.00001063	0.00000723	0.00001012	0.00001368	0.00001807
96.86883213	0.00000295	0.00000301	0.00000777	0.00000836	0.00001014	0.00000932	0.00000254	0.00001057	0.00000766	0.00001259	0.00001097	0.00001290	0.00000785	0.00001018	0.00001359	0.00001798
96.79929241	0.00000865	0.00000633	0.00001078	0.00001251	0.00001474	0.00001258	0.00000408	0.00001181	0.00001114	0.00001127	0.00001069	0.00001203	0.00000858	0.00001016	0.00001353	0.00001788
96.72975269	0.00000948	0.00000893	0.00000920	0.00001074	0.00001273	0.00000999	0.00000494	0.00000779	0.00001033	0.00000831	0.00000812	0.00000904	0.00000890	0.00001008	0.00001352	0.00001782
96.66021296	0.00000533	0.00000865	0.00000444	0.00000402	0.00000554	0.00000462	0.00000346	0.00000270	0.00000567	0.00001002	0.00000672	0.00000683	0.00000856	0.00001001	0.00001354	0.00001783
96.59067324	0.00000213	0.00000697	0.00000351	0.00000502	0.00000320	0.00000622	0.00000198	0.00000452	0.00000371	0.00001238	0.00000849	0.00000823	0.00000776	0.00000997	0.00001358	0.00001791
96.52113352	0.00000549	0.00000583	0.00000699	0.00001103	0.00000966	0.00001228	0.00000328	0.00001014	0.00000824	0.00001502	0.00001148	0.00000997	0.00000714	0.00000997	0.00001367	0.00001803
96.45159380	0.00001187	0.00000802	0.00001090	0.00001604	0.00001448	0.00001630	0.00000615	0.00001147	0.00001191	0.00001491	0.00001321	0.00000922	0.00000700	0.00000999	0.00001378	0.00001816
96.38205408	0.00001305	0.00000985	0.00001008	0.00001477	0.00001259	0.00001416	0.00000769	0.00000748	0.00001132	0.00001159	0.00001194	0.00000729	0.00000702	0.00001004	0.00001388	0.00001826
96.31251436	0.00000866	0.00000884	0.00000719	0.00000770	0.00000506	0.00000771	0.00000675	0.00000327	0.00000670	0.00001126	0.00000950	0.00000736	0.00000707	0.00001014	0.00001391	0.00001831
96.24297463	0.00000257	0.00000612	0.00000647	0.00000461	0.00000414	0.00000582	0.00000391	0.00000558	0.00000360	0.00001293	0.00000959	0.00001072	0.00000734	0.00001025	0.00001385	0.00001827
96.17343491	0.00000283	0.00000306	0.00000779	0.00000838	0.00001016	0.00000939	0.00000258	0.00001069	0.00000768	0.00001284	0.00001118	0.00001307	0.00000796	0.00001031	0.00001376	0.00001818
96.10389519	0.00000865	0.00000631	0.00001090	0.00001267	0.00001495	0.00001278	0.00000413	0.00001205	0.00001129	0.00001152	0.00001093	0.00001226	0.00000870	0.00001029	0.00001370	0.00001808
96.03435547	0.00000964	0.00000900	0.00000943	0.00001103	0.00001306	0.00001027	0.00000505	0.00000806	0.00001058	0.00000844	0.00000832	0.00000925	0.00000903	0.00001022	0.00001368	0.00001802
95.96481575	0.00000555	0.00000879	0.00000465	0.00000424	0.00000582	0.00000479	0.00000362	0.00000282	0.00000590	0.00001014	0.00000681	0.00000695	0.00000869	0.00001014	0.00001370	0.00001803
95.89527603	0.00000218	0.00000711	0.00000355	0.00000502	0.00000323	0.00000628	0.00000207	0.00000455	0.00000375	0.00001262	0.00000862	0.00000829	0.00000790	0.00001011	0.00001374	0.00001810
95.82573631	0.00000535	0.00000591	0.00000695	0.00001105	0.00000969	0.00001237	0.00000329	0.00001026	0.00000825	0.00001525	0.00001166	0.00001008	0.00000726	0.00001010	0.00001383	0.00001823
95.75619658	0.00001189	0.00000807	0.00001101	0.00001623	0.00001469	0.00001653	0.00000621	0.00001171	0.00001204	0.00001518	0.00001342	0.00000939	0.00000710	0.00001012	0.00001394	0.00001837
95.68665686	0.00001326	0.00000998	0.00001029	0.00001509	0.00001292	0.00001447	0.00000784	0.00000774	0.00001155	0.00001178	0.00001215	0.00000743	0.00000713	0.00001017	0.00001404	0.00001847
95.61711714	0.00000897	0.00000903	0.00000738	0.00000802	0.00000536	0.00000796	0.00000693	0.00000342	0.00000695	0.00001141	0.00000965	0.00000743	0.00000718	0.00001027	0.00001407	0.00001852
95.54757742	0.00000275	0.00000634	0.00000663	0.00000472	0.00000417	0.00000598	0.00000407	0.00000565	0.00000369	0.00001317	0.00000973	0.00001079	0.00000744	0.00001038	0.00001402	0.00001848
95.47803770	0.00000272	0.00000314	0.00000782	0.00000843	0.00001019	0.00000948	0.00000262	0.00001080	0.00000773	0.00001302	0.00001136	0.00001322	0.00000807	0.00001045	0.00001393	0.00001839
95.40849798	0.00000866	0.00000631	0.00001103	0.00001282	0.00001515	0.00001297	0.00000419	0.00001227	0.00001145	0.00001171	0.00001112	0.00001246	0.00000881	0.00001043	0.00001387	0.00001828
95.33895825	0.00000982	0.00000911	0.00000966	0.00001129	0.00001337	0.00001052	0.00000518	0.00000831	0.00001082	0.00000858	0.00000848	0.00000946	0.00000916	0.00001036	0.00001386	0.00001822
95.26941853	0.00000578	0.00000898	0.00000485	0.00000444	0.00000607	0.00000496	0.00000377	0.00000293	0.00000611	0.00001031	0.00000691	0.00000710	0.00000884	0.00001029	0.00001387	0.00001822
95.19987881	0.00000227	0.00000729	0.00000360	0.00000505	0.00000326	0.00000636	0.00000215	0.00000458	0.00000383	0.00001287	0.00000875	0.00000834	0.00000804	0.00001025	0.00001392	0.00001830
95.13033909	0.00000525	0.00000600	0.00000694	0.00001110	0.00000970	0.00001245	0.00000331	0.00001034	0.00000829	0.00001542	0.00001182	0.00001018	0.00000738	0.00001024	0.00001400	0.00001843
95.06079937	0.00001197	0.00000812	0.00001113	0.00001642	0.00001487	0.00001673	0.00000629	0.00001190	0.00001219	0.00001538	0.00001361	0.00000953	0.00000721	0.00001026	0.00001411	0.00001857
94.99125965	0.00001352	0.00001013	0.00001052	0.00001540	0.00001321	0.00001474	0.00000799	0.00000797	0.00001179	0.00001197	0.00001234	0.00000757	0.00000723	0.00001031	0.00001422	0.00001868
94.92171993	0.00000931	0.00000923	0.00000758	0.00000833	0.00000561	0.00000820	0.00000712	0.00000358	0.00000722	0.00001162	0.00000982	0.00000751	0.00000728	0.00001041	0.00001425	0.00001873
94.85218020	0.00000294	0.00000657	0.00000681	0.00000484	0.00000425	0.00000616	0.00000424	0.00000573	0.00000378	0.00001345	0.00000992	0.00001086	0.00000754	0.00001053	0.00001419	0.00001870
94.78264048	0.00000263	0.00000325	0.00000787	0.00000850	0.00001024	0.00000954	0.00000267	0.00001088	0.00000775	0.00001319	0.00001158	0.00001336	0.00000817	0.00001059	0.00001410	0.00001860
94.71310076	0.00000870	0.00000633	0.00001117	0.00001297	0.00001535	0.00001311	0.00000424	0.00001244	0.00001157	0.00001187	0.00001131	0.00001265	0.00000894	0.00001058	0.00001404	0.00001850
94.64356104	0.00001004	0.00000923	0.00000991	0.00001156	0.00001367	0.00001073	0.00000529	0.00000852	0.00001102	0.00000867	0.00000862	0.00000965	0.00000931	0.00001050	0.00001402	0.00001843
94.57402132	0.00000606	0.00000919	0.00000508	0.00000467	0.00000632	0.00000513	0.00000390	0.00000306	0.00000630	0.00001042	0.00000699	0.00000722	0.00000900	0.00001042	0.00001403	0.00001844
94.50448160	0.00000237	0.00000749	0.00000367	0.00000508	0.00000331	0.00000643	0.00000222	0.00000461	0.00000389	0.00001305	0.00000885	0.00000840	0.00000819	0.00001038	0.00001408	0.00001852
94.43494187	0.00000516	0.00000612	0.00000694	0.00001113	0.00000971	0.00001251	0.00000333	0.00001041	0.00000832	0.00001554	0.00001194	0.00001029	0.00000751	0.00001037	0.00001417	0.00001864
94.36540215	0.00001206	0.00000821	0.00001126	0.00001659	0.00001503	0.00001690	0.00000637	0.00001206	0.00001233	0.00001556	0.00001375	0.00000969	0.00000733	0.00001039	0.00001428	0.00001878
94.29586243	0.00001379	0.00001030	0.00001076	0.00001569	0.00001348	0.00001501	0.00000814	0.00000818	0.00001201	0.00001214	0.00001249	0.00000771	0.00000735	0.00001044	0.00001439	0.00001890
94.22632271	0.00000965	0.00000945	0.00000779	0.00000864	0.00000586	0.00000845	0.00000729	0.00000374	0.00000747	0.00001177	0.00000997	0.00000758	0.00000740	0.00001054	0.00001443	0.00001895
94.15678299	0.00000317	0.00000682	0.00000699	0.00000496	0.00000429	0.00000630	0.00000438	0.00000577	0.00000389	0.00001362	0.00001003	0.00001091	0.00000765	0.00001066	0.00001437	0.00001892
94.08724327	0.00000259	0.00000337	0.00000792	0.00000854	0.00001025	0.00000955	0.00000272	0.00001094	0.00000779	0.00001330	0.00001169	0.00001349	0.00000828	0.00001073	0.00001428	0.00001882
94.01770354	0.00000877	0.00000637	0.00001132	0.00001308	0.00001549	0.00001320	0.00000431	0.00001261	0.00001170	0.00001202	0.00001144	0.00001286	0.00000906	0.00001072	0.00001422	0.00001872
93.94816382	0.00001027	0.00000938	0.00001016	0.00001178	0.00001392	0.00001092	0.00000541	0.00000875	0.00001124	0.00000884	0.00000876	0.00000986	0.00000945	0.00001064	0.00001420	0.00001865
93.87862410	0.00000632	0.00000940	0.00000531	0.00000487	0.00000656	0.00000529	0.00000405	0.00000318	0.00000654	0.00001056	0.00000712	0.00000735	0.00000915	0.00001057	0.00001421	0.00001866
93.80908438	0.00000248	0.00000768	0.00000374	0.00000512	0.00000335	0.00000647	0.00000231	0.00000461	0.00000397	0.00001320	0.00000896	0.00000843	0.00000834	0.00001053	0.00001426	0.00001874
93.73954466	0.00000510	0.00000624	0.00000694	0.00001116	0.00000969	0.00001251	0.00000335	0.00001041	0.00000833	0.00001562	0.00001203	0.00001038	0.00000763	0.00001052	0.00001435	0.00001887
93.67000494	0.00001218	0.00000831	0.00001140	0.00001676	0.00001516	0.00001703	0.00000643	0.00001219	0.00001244	0.00001574	0.00001387	0.00000984	0.00000744	0.00001054	0.00001446	0.00001901
93.60046522	0.00001407	0.00001049	0.00001100	0.00001599	0.00001373	0.00001526	0.00000826	0.00000839	0.00001222	0.00001236	0.00001268	0.00000787	0.00000746	0.00001060	0.00001457	0.00001912
93.53092549	0.00000999	0.00000968	0.00000801	0.00000897	0.00000613	0.00000870	0.00000745	0.00000388	0.00000770	0.00001191	0.00001017	0.00000765	0.00000752	0.00001070	0.00001461	0.00001918
93.46138577	0.00000337	0.00000706	0.00000716	0.00000505	0.00000432	0.00000638	0.00000453	0.00000579	0.00000396	0.00001374	0.00001018	0.00001095	0.00000777	0.00001082	0.00001456	0.00001915
93.39184605	0.00000257	0.00000350	0.00000799	0.00000856	0.00001022	0.00000952	0.00000278	0.00001096	0.00000778	0.00001337	0.00001180	0.00001360	0.00000839	0.00001090	0.00001446	0.00001905
93.32230633	0.00000885	0.00000642	0.00001147	0.00001318	0.00001561	0.00001327	0.00000437	0.00001275	0.00001180	0.00001216	0.00001156	0.00001305	0.00000918	0.00001088	0.00001440	0.00001894
93.25276661	0.00001051	0.00000953	0.00001042	0.00001202	0.00001417	0.00001113	0.00000550	0.00000898	0.00001143	0.00000896	0.00000891	0.00001006	0.00000959	0.00001081	0.00001437	0.00001887
93.18322689	0.00000658	0.00000961	0.00000553	0.00000510	0.00000682	0.00000546	0.00000416	0.00000332	0.00000676	0.00001060	0.00000722	0.00000747	0.00000931	0.00001073	0.00001438	0.00001887
93.11368716	0.00000260	0.00000787	0.00000379	0.00000512	0.00000337	0.00000646	0.00000238	0.00000457	0.00000405	0.00001327	0.00000902	0.00000847	0.00000849	0.00001068	0.00001443	0.00001895
93.04414744	0.00000508	0.00000637	0.00000693	0.00001116	0.00000963	0.00001247	0.00000339	0.00001042	0.00000834	0.00001569	0.00001209	0.00001046	0.00000776	0.00001067	0.00001452	0.00001908
92.97460772	0.00001231	0.00000841	0.00001152	0.00001689	0.00001526	0.00001715	0.00000651	0.00001233	0.00001255	0.00001595	0.00001399	0.00000997	0.00000755	0.00001069	0.00001464	0.00001923
92.90506800	0.00001435	0.00001067	0.00001123	0.00001627	0.00001397	0.00001553	0.00000839	0.00000863	0.00001243	0.00001262	0.00001289	0.00000798	0.00000757	0.00001075	0.00001476	0.00001934
92.83552828	0.00001032	0.00000990	0.00000820	0.00000929	0.00000640	0.00000898	0.00000762	0.00000400	0.00000795	0.00001204	0.00001039	0.00000770	0.00000763	0.00001085	0.00001480	0.00001940
92.76598856	0.00000358	0.00000728	0.00000731	0.00000513	0.00000431	0.00000644	0.00000470	0.00000576	0.00000406	0.00001384	0.00001026	0.00001100	0.00000789	0.00001097	0.00001475	0.00001937
92.69644884	0.00000256	0.00000362	0.00000805	0.00000857	0.00001016	0.00000946	0.00000285	0.00001096	0.00000778	0.00001346	0.00001185	0.00001374	0.00000853	0.00001104	0.00001466	0.00001928
92.62690911	0.00000893	0.00000646	0.00001161	0.00001328	0.00001571	0.00001335	0.00000442	0.00001291	0.00001190	0.00001237	0.00001168	0.00001326	0.00000933	0.00001103	0.00001459	0.00001917
92.55736939	0.00001071	0.00000966	0.00001066	0.00001226	0.00001443	0.00001136	0.00000557	0.00000925	0.00001163	0.00000914	0.00000909	0.00001026	0.00000976	0.00001095	0.00001457	0.00001910
92.48782967	0.00000681	0.00000981	0.00000574	0.00000532	0.00000713	0.00000562	0.00000426	0.00000348	0.00000698	0.00001065	0.00000732	0.00000759	0.00000948	0.00001087	0.00001458	0.00001910
92.41828995	0.00000270	0.00000805	0.00000384	0.00000508	0.00000337	0.00000640	0.00000247	0.00000452	0.00000414	0.00001335	0.00000903	0.00000850	0.00000865	0.00001082	0.00001463	0.00001918
92.34875023	0.00000505	0.00000652	0.00000694	0.00001114	0.00000954	0.00001244	0.00000341	0.00001041	0.00000835	0.00001579	0.00001211	0.00001056	0.00000791	0.00001081	0.00001471	0.00001931
92.27921051	0.00001243	0.00000852	0.00001166	0.00001703	0.00001534	0.00001730	0.00000655	0.00001250	0.00001266	0.00001622	0.00001412	0.00001015	0.00000768	0.00001083	0.00001483	0.00001946
92.20967078	0.00001459	0.00001083	0.00001146	0.00001658	0.00001423	0.00001586	0.00000848	0.00000891	0.00001266	0.00001292	0.00001314	0.00000813	0.00000770	0.00001089	0.00001494	0.00001958
92.14013106	0.00001061	0.00001009	0.00000839	0.00000966	0.00000669	0.00000928	0.00000776	0.00000410	0.00000822	0.00001213	0.00001061	0.00000777	0.00000775	0.00001099	0.00001498	0.00001964
92.07059134	0.00000378	0.00000747	0.00000743	0.00000515	0.00000429	0.00000646	0.00000486	0.00000569	0.00000413	0.00001390	0.00001035	0.00001106	0.00000800	0.00001112	0.00001493	0.00001962
92.00105162	0.00000258	0.00000374	0.00000811	0.00000854	0.00001009	0.00000941	0.00000293	0.00001096	0.00000775	0.00001357	0.00001194	0.00001390	0.00000863	0.00001120	0.00001483	0.00001953
91.93151190	0.00000899	0.00000650	0.00001175	0.00001336	0.00001582	0.00001346	0.00000447	0.00001309	0.00001198	0.00001261	0.00001183	0.00001351	0.00000944	0.00001119	0.00001477	0.00001942
91.86197218	0.00001089	0.00000978	0.00001089	0.00001250	0.00001471	0.00001165	0.00000566	0.00000955	0.00001184	0.00000934	0.00000932	0.00001050	0.00000989	0.00001111	0.00001475	0.00001934
91.79243246	0.00000703	0.00000997	0.00000595	0.00000556	0.00000746	0.00000579	0.00000440	0.00000364	0.00000725	0.00001068	0.00000746	0.00000772	0.00000962	0.00001103	0.00001477	0.00001934
91.72289273	0.00000280	0.00000821	0.00000386	0.00000500	0.00000336	0.00000631	0.00000257	0.00000445	0.00000426	0.00001341	0.00000906	0.00000853	0.00000879	0.00001099	0.00001482	0.00001942
91.65335301	0.00000500	0.00000664	0.00000693	0.00001110	0.00000946	0.00001240	0.00000345	0.00001041	0.00000834	0.00001592	0.00001217	0.00001066	0.00000803	0.00001098	0.00001491	0.00001955
91.58381329	0.00001251	0.00000861	0.00001177	0.00001716	0.00001546	0.00001747	0.00000660	0.00001269	0.00001277	0.00001651	0.00001431	0.00001031	0.00000779	0.00001100	0.00001503	0.00001969
91.51427357	0.00001481	0.00001098	0.00001168	0.00001689	0.00001453	0.00001623	0.00000859	0.00000922	0.00001289	0.00001323	0.00001345	0.00000828	0.00000782	0.00001105	0.00001515	0.00001982
91.44473385	0.00001088	0.00001028	0.00000857	0.00001004	0.00000704	0.00000962	0.00000794	0.00000423	0.00000848	0.00001224	0.00001089	0.00000783	0.00000787	0.00001116	0.00001519	0.00001988
91.37519413	0.00000396	0.00000766	0.00000754	0.00000518	0.00000422	0.00000647	0.00000506	0.00000566	0.00000423	0.00001401	0.00001046	0.00001110	0.00000812	0.00001129	0.00001514	0.00001986
91.30565440	0.00000255	0.00000386	0.00000817	0.00000852	0.00001000	0.00000939	0.00000302	0.00001098	0.00000773	0.00001376	0.00001204	0.00001404	0.00000876	0.00001137	0.00001504	0.00001976
91.23611468	0.00000900	0.00000651	0.00001187	0.00001347	0.00001594	0.00001362	0.00000450	0.00001330	0.00001210	0.00001291	0.00001204	0.00001374	0.00000958	0.00001136	0.00001497	0.00001965
91.16657496	0.00001102	0.00000986	0.00001112	0.00001278	0.00001503	0.00001198	0.00000572	0.00000989	0.00001208	0.00000953	0.00000961	0.00001072	0.00001006	0.00001128	0.00001495	0.00001958
91.09703524	0.00000721	0.00001012	0.00000616	0.00000583	0.00000785	0.00000599	0.00000452	0.00000384	0.00000752	0.00001067	0.00000759	0.00000787	0.00000981	0.00001120	0.00001496	0.00001958
91.02749552	0.00000292	0.00000837	0.00000387	0.00000493	0.00000337	0.00000624	0.00000268	0.00000442	0.00000434	0.00001348	0.00000911	0.00000860	0.00000898	0.00001115	0.00001501	0.00001966
90.95795580	0.00000497	0.00000677	0.00000691	0.00001108	0.00000936	0.00001240	0.00000349	0.00001046	0.00000833	0.00001614	0.00001228	0.00001079	0.00000819	0.00001114	0.00001511	0.00001979
90.88841607	0.00001258	0.00000867	0.00001188	0.00001733	0.00001558	0.00001770	0.00000665	0.00001292	0.00001289	0.00001691	0.00001455	0.00001050	0.00000793	0.00001116	0.00001523	0.00001994
90.81887635	0.00001500	0.00001109	0.00001189	0.00001724	0.00001486	0.00001664	0.00000871	0.00000956	0.00001314	0.00001363	0.00001379	0.00000842	0.00000794	0.00001122	0.00001536	0.00002006
90.74933663	0.00001115	0.00001042	0.00000875	0.00001045	0.00000741	0.00000999	0.00000813	0.00000438	0.00000877	0.00001239	0.00001116	0.00000789	0.00000799	0.00001132	0.00001541	0.00002013
90.67979691	0.00000416	0.00000783	0.00000766	0.00000521	0.00000418	0.00000654	0.00000527	0.00000564	0.00000433	0.00001418	0.00001056	0.00001117	0.00000824	0.00001145	0.00001536	0.00002011
90.61025719	0.00000254	0.00000398	0.00000824	0.00000850	0.00000995	0.00000940	0.00000312	0.00001106	0.00000773	0.00001400	0.00001218	0.00001422	0.00000888	0.00001153	0.00001526	0.00002002
90.54071747	0.00000900	0.00000652	0.00001199	0.00001358	0.00001610	0.00001381	0.00000456	0.00001358	0.00001222	0.00001326	0.00001228	0.00001400	0.00000971	0.00001153	0.00001519	0.00001991
90.47117775	0.00001117	0.00000995	0.00001135	0.00001306	0.00001539	0.00001234	0.00000583	0.00001027	0.00001233	0.00000976	0.00000988	0.00001097	0.00001020	0.00001145	0.00001516	0.00001983
90.40163802	0.00000741	0.00001027	0.00000638	0.00000612	0.00000824	0.00000621	0.00000468	0.00000406	0.00000782	0.00001072	0.00000769	0.00000802	0.00000996	0.00001136	0.00001517	0.00001983
90.33209830	0.00000298	0.00000851	0.00000388	0.00000488	0.00000341	0.00000623	0.00000280	0.00000441	0.00000449	0.00001364	0.00000912	0.00000867	0.00000913	0.00001131	0.00001521	0.00001990
90.26255858	0.00000485	0.00000690	0.00000687	0.00001109	0.00000931	0.00001244	0.00000351	0.00001050	0.00000834	0.00001636	0.00001238	0.00001093	0.00000833	0.00001130	0.00001529	0.00002004
90.19301886	0.00001259	0.00000873	0.00001197	0.00001751	0.00001576	0.00001795	0.00000668	0.00001317	0.00001303	0.00001727	0.00001479	0.00001070	0.00000806	0.00001132	0.00001541	0.00002019
90.12347914	0.00001518	0.00001122	0.00001212	0.00001761	0.00001523	0.00001706	0.00000882	0.00000989	0.00001341	0.00001394	0.00001411	0.00000860	0.00000807	0.00001138	0.00001554	0.00002032
90.05393942	0.00001143	0.00001061	0.00000895	0.00001087	0.00000780	0.00001037	0.00000833	0.00000453	0.00000908	0.00001252	0.00001141	0.00000800	0.00000812	0.00001148	0.00001559	0.00002039
89.98439969	0.00000438	0.00000804	0.00000780	0.00000529	0.00000418	0.00000667	0.00000549	0.00000567	0.00000444	0.00001436	0.00001072	0.00001125	0.00000837	0.00001161	0.00001555	0.00002037
89.91485997	0.00000252	0.00000410	0.00000831	0.00000855	0.00000994	0.00000948	0.00000320	0.00001116	0.00000773	0.00001426	0.00001237	0.00001441	0.00000902	0.00001170	0.00001545	0.00002028
89.84532025	0.00000897	0.00000649	0.00001211	0.00001374	0.00001631	0.00001403	0.00000461	0.00001386	0.00001237	0.00001359	0.00001258	0.00001428	0.00000987	0.00001170	0.00001538	0.00002017
89.77578053	0.00001130	0.00001002	0.00001159	0.00001340	0.00001579	0.00001270	0.00000594	0.00001063	0.00001262	0.00001000	0.00001020	0.00001123	0.00001038	0.00001162	0.00001536	0.00002009
89.70624081	0.00000763	0.00001043	0.00000662	0.00000645	0.00000864	0.00000644	0.00000486	0.00000425	0.00000813	0.00001085	0.00000787	0.00000820	0.00001016	0.00001154	0.00001537	0.00002008
89.63670109	0.00000309	0.00000869	0.00000393	0.00000483	0.00000344	0.00000625	0.00000293	0.00000442	0.00000459	0.00001392	0.00000926	0.00000871	0.00000932	0.00001149	0.00001542	0.00002016
89.56716137	0.00000475	0.00000705	0.00000686	0.00001111	0.00000928	0.00001253	0.00000354	0.00001062	0.00000834	0.00001668	0.00001259	0.00001103	0.00000849	0.00001148	0.00001551	0.00002030
89.49762164	0.00001260	0.00000878	0.00001208	0.00001770	0.00001596	0.00001825	0.00000674	0.00001347	0.00001317	0.00001768	0.00001509	0.00001086	0.00000819	0.00001150	0.00001564	0.00002045
89.42808192	0.00001539	0.00001134	0.00001235	0.00001799	0.00001563	0.00001750	0.00000898	0.00001026	0.00001368	0.00001430	0.00001445	0.00000877	0.00000820	0.00001155	0.00001576	0.00002058
89.35854220	0.00001176	0.00001079	0.00000917	0.00001130	0.00000821	0.00001075	0.00000856	0.00000474	0.00000939	0.00001273	0.00001167	0.00000813	0.00000825	0.00001165	0.00001582	0.00002065
89.28900248	0.00000464	0.00000825	0.00000797	0.00000542	0.00000422	0.00000684	0.00000573	0.00000573	0.00000461	0.00001466	0.00001087	0.00001137	0.00000851	0.00001178	0.00001578	0.00002063
89.21946276	0.00000251	0.00000425	0.00000841	0.00000862	0.00000994	0.00000960	0.00000330	0.00001126	0.00000777	0.00001458	0.00001257	0.00001462	0.00000915	0.00001187	0.00001568	0.00002054
89.14992304	0.00000893	0.00000648	0.00001224	0.00001389	0.00001651	0.00001427	0.00000467	0.00001412	0.00001253	0.00001392	0.00001285	0.00001455	0.00001000	0.00001188	0.00001560	0.00002043
89.08038331	0.00001146	0.00001012	0.00001186	0.00001371	0.00001617	0.00001305	0.00000606	0.00001096	0.00001290	0.00001021	0.00001047	0.00001149	0.00001053	0.00001180	0.00001558	0.00002035
89.01084359	0.00000789	0.00001062	0.00000688	0.00000677	0.00000903	0.00000670	0.00000503	0.00000445	0.00000844	0.00001097	0.00000800	0.00000840	0.00001032	0.00001172	0.00001559	0.00002034
88.94130387	0.00000320	0.00000887	0.00000399	0.00000485	0.00000353	0.00000633	0.00000305	0.00000449	0.00000473	0.00001416	0.00000941	0.00000885	0.00000948	0.00001167	0.00001563	0.00002041
88.87176415	0.00000463	0.00000719	0.00000683	0.00001119	0.00000929	0.00001264	0.00000358	0.00001074	0.00000839	0.00001690	0.00001281	0.00001122	0.00000865	0.00001166	0.00001572	0.00002055
88.80222443	0.00001263	0.00000883	0.00001219	0.00001792	0.00001618	0.00001853	0.00000683	0.00001373	0.00001337	0.00001796	0.00001536	0.00001110	0.00000834	0.00001168	0.00001584	0.00002071
88.73268471	0.00001562	0.00001148	0.00001261	0.00001837	0.00001600	0.00001788	0.00000916	0.00001057	0.00001400	0.00001455	0.00001474	0.00000898	0.00000835	0.00001174	0.00001597	0.00002085
88.66314499	0.00001213	0.00001101	0.00000942	0.00001171	0.00000857	0.00001109	0.00000880	0.00000497	0.00000974	0.00001295	0.00001189	0.00000824	0.00000839	0.00001184	0.00001604	0.00002092
88.59360526	0.00000494	0.00000851	0.00000816	0.00000558	0.00000430	0.00000706	0.00000595	0.00000584	0.00000474	0.00001497	0.00001110	0.00001143	0.00000862	0.00001197	0.00001600	0.00002091
88.52406554	0.00000250	0.00000443	0.00000853	0.00000873	0.00001001	0.00000974	0.00000339	0.00001141	0.00000777	0.00001489	0.00001287	0.00001477	0.00000926	0.00001206	0.00001590	0.00002082
88.45452582	0.00000891	0.00000647	0.00001238	0.00001407	0.00001677	0.00001448	0.00000473	0.00001441	0.00001266	0.00001420	0.00001317	0.00001478	0.00001014	0.00001206	0.00001582	0.00002070
88.38498610	0.00001165	0.00001023	0.00001213	0.00001404	0.00001657	0.00001334	0.00000620	0.00001129	0.00001314	0.00001042	0.00001070	0.00001173	0.00001070	0.00001198	0.00001579	0.00002062
88.31544638	0.00000819	0.00001083	0.00000716	0.00000709	0.00000940	0.00000694	0.00000523	0.00000465	0.00000870	0.00001117	0.00000810	0.00000858	0.00001052	0.00001189	0.00001580	0.00002061
88.24590666	0.00000334	0.00000910	0.00000408	0.00000490	0.00000363	0.00000647	0.00000316	0.00000454	0.00000484	0.00001449	0.00000954	0.00000891	0.00000969	0.00001184	0.00001585	0.00002068
88.17636693	0.00000454	0.00000739	0.00000685	0.00001129	0.00000930	0.00001277	0.00000360	0.00001080	0.00000844	0.00001717	0.00001300	0.00001133	0.00000883	0.00001183	0.00001594	0.00002082
88.10682721	0.00001266	0.00000894	0.00001232	0.00001814	0.00001639	0.00001878	0.00000690	0.00001393	0.00001354	0.00001828	0.00001561	0.00001127	0.00000848	0.00001184	0.00001607	0.00002098
88.03728749	0.00001588	0.00001167	0.00001289	0.00001874	0.00001635	0.00001823	0.00000933	0.00001082	0.00001426	0.00001485	0.00001501	0.00000915	0.00000848	0.00001190	0.00001621	0.00002113
87.96774777	0.00001252	0.00001127	0.00000970	0.00001212	0.00000893	0.00001140	0.00000902	0.00000517	0.00001003	0.00001318	0.00001212	0.00000835	0.00000854	0.00001201	0.00001628	0.00002121
87.89820805	0.00000528	0.00000878	0.00000840	0.00000578	0.00000440	0.00000729	0.00000617	0.00000596	0.00000492	0.00001527	0.00001131	0.00001153	0.00000879	0.00001215	0.00001624	0.00002120
87.82866833	0.00000256	0.00000462	0.00000867	0.00000884	0.00001008	0.00000987	0.00000347	0.00001153	0.00000786	0.00001511	0.00001308	0.00001495	0.00000943	0.00001225	0.00001614	0.00002112
87.75912860	0.00000893	0.00000648	0.00001254	0.00001423	0.00001698	0.00001465	0.00000482	0.00001464	0.00001288	0.00001438	0.00001338	0.00001504	0.00001031	0.00001226	0.00001605	0.00002100
87.68958888	0.00001187	0.00001036	0.00001242	0.00001433	0.00001692	0.00001360	0.00000635	0.00001157	0.00001346	0.00001056	0.00001090	0.00001201	0.00001088	0.00001218	0.00001602	0.00002091
87.62004916	0.00000850	0.00001107	0.00000746	0.00000739	0.00000973	0.00000716	0.00000542	0.00000484	0.00000904	0.00001132	0.00000824	0.00000879	0.00001071	0.00001209	0.00001603	0.00002090
87.55050944	0.00000351	0.00000935	0.00000419	0.00000499	0.00000374	0.00000659	0.00000328	0.00000462	0.00000499	0.00001474	0.00000973	0.00000899	0.00000987	0.00001204	0.00001607	0.00002097
87.48096972	0.00000452	0.00000759	0.00000687	0.00001140	0.00000931	0.00001286	0.00000363	0.00001091	0.00000846	0.00001732	0.00001320	0.00001144	0.00000899	0.00001202	0.00001616	0.00002111
87.41143000	0.00001277	0.00000903	0.00001245	0.00001835	0.00001657	0.00001899	0.00000700	0.00001417	0.00001368	0.00001847	0.00001579	0.00001144	0.00000864	0.00001204	0.00001630	0.00002127
87.34189028	0.00001620	0.00001185	0.00001317	0.00001910	0.00001667	0.00001855	0.00000951	0.00001113	0.00001453	0.00001504	0.00001520	0.00000935	0.00000864	0.00001209	0.00001644	0.00002141
87.27235055	0.00001295	0.00001155	0.00000999	0.00001251	0.00000926	0.00001174	0.00000925	0.00000541	0.00001036	0.00001340	0.00001231	0.00000850	0.00000870	0.00001220	0.00001651	0.00002150
87.20281083	0.00000561	0.00000909	0.00000865	0.00000596	0.00000450	0.00000752	0.00000639	0.00000604	0.00000510	0.00001550	0.00001148	0.00001162	0.00000893	0.00001235	0.00001648	0.00002149
87.13327111	0.00000262	0.00000484	0.00000883	0.00000894	0.00001011	0.00000996	0.00000357	0.00001157	0.00000787	0.00001531	0.00001326	0.00001512	0.00000957	0.00001245	0.00001638	0.00002140
87.06373139	0.00000899	0.00000653	0.00001270	0.00001436	0.00001715	0.00001478	0.00000489	0.00001481	0.00001298	0.00001459	0.00001358	0.00001528	0.00001047	0.00001245	0.00001630	0.00002128
86.99419167	0.00001214	0.00001053	0.00001272	0.00001461	0.00001721	0.00001383	0.00000647	0.00001181	0.00001365	0.00001078	0.00001110	0.00001226	0.00001107	0.00001237	0.00001627	0.00002119
86.92465195	0.00000884	0.00001134	0.00000775	0.00000770	0.00001005	0.00000740	0.00000557	0.00000503	0.00000926	0.00001148	0.00000840	0.00000898	0.00001093	0.00001227	0.00001627	0.00002118
86.85511222	0.00000368	0.00000962	0.00000430	0.00000506	0.00000384	0.00000667	0.00000338	0.00000466	0.00000508	0.00001492	0.00000987	0.00000906	0.00001009	0.00001221	0.00001632	0.00002125
86.78557250	0.00000452	0.00000782	0.00000692	0.00001148	0.00000930	0.00001289	0.00000368	0.00001093	0.00000849	0.00001744	0.00001331	0.00001155	0.00000917	0.00001220	0.00001641	0.00002139
86.71603278	0.00001289	0.00000917	0.00001261	0.00001853	0.00001673	0.00001915	0.00000710	0.00001431	0.00001382	0.00001869	0.00001593	0.00001163	0.00000879	0.00001221	0.00001654	0.00002155
86.64649306	0.00001654	0.00001207	0.00001346	0.00001944	0.00001697	0.00001885	0.00000968	0.00001137	0.00001477	0.00001536	0.00001541	0.00000953	0.00000877	0.00001227	0.00001667	0.00002170
86.57695334	0.00001338	0.00001182	0.00001028	0.00001291	0.00000960	0.00001208	0.00000946	0.00000563	0.00001064	0.00001364	0.00001257	0.00000860	0.00000882	0.00001238	0.00001675	0.00002178
86.50741362	0.00000595	0.00000936	0.00000886	0.00000615	0.00000460	0.00000769	0.00000660	0.00000610	0.00000525	0.00001571	0.00001170	0.00001167	0.00000907	0.00001252	0.00001671	0.00002178
86.43787390	0.00000271	0.00000505	0.00000898	0.00000902	0.00001015	0.00000998	0.00000370	0.00001160	0.00000790	0.00001546	0.00001342	0.00001526	0.00000972	0.00001263	0.00001661	0.00002169
86.36833417	0.00000906	0.00000659	0.00001288	0.00001448	0.00001729	0.00001485	0.00000498	0.00001497	0.00001313	0.00001475	0.00001373	0.00001551	0.00001063	0.00001265	0.00001652	0.00002157
86.29879445	0.00001240	0.00001071	0.00001302	0.00001487	0.00001751	0.00001406	0.00000659	0.00001208	0.00001392	0.00001097	0.00001126	0.00001251	0.00001125	0.00001257	0.00001649	0.00002148
86.22925473	0.00000917	0.00001160	0.00000805	0.00000801	0.00001038	0.00000764	0.00000572	0.00000525	0.00000957	0.00001160	0.00000849	0.00000915	0.00001112	0.00001247	0.00001650	0.00002146
86.15971501	0.00000387	0.00000987	0.00000441	0.00000510	0.00000394	0.00000670	0.00000350	0.00000468	0.00000526	0.00001505	0.00000994	0.00000913	0.00001028	0.00001241	0.00001654	0.00002153
86.09017529	0.00000457	0.00000803	0.00000698	0.00001153	0.00000924	0.00001288	0.00000373	0.00001092	0.00000852	0.00001754	0.00001341	0.00001167	0.00000934	0.00001240	0.00001663	0.00002167
86.02063557	0.00001302	0.00000931	0.00001277	0.00001869	0.00001683	0.00001928	0.00000719	0.00001447	0.00001396	0.00001894	0.00001612	0.00001183	0.00000894	0.00001242	0.00001677	0.00002184
85.95109584	0.00001685	0.00001229	0.00001376	0.00001978	0.00001725	0.00001916	0.00000982	0.00001165	0.00001504	0.00001570	0.00001572	0.00000972	0.00000893	0.00001248	0.00001691	0.00002199
85.88155612	0.00001377	0.00001211	0.00001057	0.00001333	0.00000995	0.00001244	0.00000965	0.00000583	0.00001097	0.00001384	0.00001289	0.00000870	0.00000900	0.00001259	0.00001699	0.00002208
85.81201640	0.00000626	0.00000963	0.00000906	0.00000630	0.00000465	0.00000783	0.00000681	0.00000611	0.00000541	0.00001583	0.00001187	0.00001174	0.00000924	0.00001274	0.00001696	0.00002208
85.74247668	0.00000282	0.00000525	0.00000912	0.00000905	0.00001011	0.00000997	0.00000382	0.00001160	0.00000790	0.00001559	0.00001354	0.00001543	0.00000990	0.00001285	0.00001685	0.00002200
85.67293696	0.00000914	0.00000665	0.00001303	0.00001457	0.00001739	0.00001493	0.00000507	0.00001515	0.00001322	0.00001499	0.00001391	0.00001580	0.00001084	0.00001287	0.00001677	0.00002188
85.60339724	0.00001264	0.00001087	0.00001331	0.00001514	0.00001780	0.00001431	0.00000670	0.00001241	0.00001414	0.00001126	0.00001152	0.00001282	0.00001149	0.00001280	0.00001673	0.00002179
85.53385752	0.00000946	0.00001183	0.00000834	0.00000833	0.00001075	0.00000788	0.00000587	0.00000551	0.00000986	0.00001170	0.00000871	0.00000937	0.00001137	0.00001270	0.00001674	0.00002177
85.46431779	0.00000404	0.00001011	0.00000450	0.00000511	0.00000405	0.00000668	0.00000360	0.00000465	0.00000543	0.00001514	0.00001004	0.00000918	0.00001052	0.00001263	0.00001679	0.00002184
85.39477807	0.00000463	0.00000825	0.00000701	0.00001155	0.00000916	0.00001284	0.00000377	0.00001088	0.00000852	0.00001764	0.00001347	0.00001176	0.00000956	0.00001261	0.00001689	0.00002199
85.32523835	0.00001316	0.00000945	0.00001289	0.00001884	0.00001693	0.00001943	0.00000726	0.00001461	0.00001407	0.00001923	0.00001625	0.00001200	0.00000913	0.00001262	0.00001703	0.00002216
85.25569863	0.00001715	0.00001250	0.00001402	0.00002013	0.00001754	0.00001953	0.00000996	0.00001194	0.00001528	0.00001611	0.00001598	0.00000991	0.00000910	0.00001268	0.00001718	0.00002232
85.18615891	0.00001414	0.00001237	0.00001083	0.00001377	0.00001032	0.00001287	0.00000985	0.00000601	0.00001128	0.00001405	0.00001321	0.00000880	0.00000915	0.00001279	0.00001726	0.00002241
85.11661919	0.00000655	0.00000988	0.00000923	0.00000645	0.00000466	0.00000790	0.00000704	0.00000608	0.00000558	0.00001590	0.00001204	0.00001179	0.00000938	0.00001294	0.00001723	0.00002241
85.04707946	0.00000291	0.00000544	0.00000926	0.00000906	0.00001005	0.00000994	0.00000400	0.00001161	0.00000789	0.00001572	0.00001361	0.00001558	0.00001003	0.00001304	0.00001713	0.00002232
84.97753974	0.00000920	0.00000670	0.00001320	0.00001466	0.00001751	0.00001503	0.00000515	0.00001535	0.00001333	0.00001524	0.00001406	0.00001606	0.00001097	0.00001305	0.00001704	0.00002220
84.90800002	0.00001285	0.00001102	0.00001359	0.00001543	0.00001813	0.00001463	0.00000680	0.00001275	0.00001439	0.00001153	0.00001178	0.00001310	0.00001163	0.00001297	0.00001700	0.00002210
84.83846030	0.00000972	0.00001206	0.00000863	0.00000870	0.00001118	0.00000818	0.00000601	0.00000577	0.00001017	0.00001178	0.00000889	0.00000955	0.00001153	0.00001287	0.00001700	0.00002207
84.76892058	0.00000419	0.00001032	0.00000457	0.00000507	0.00000418	0.00000666	0.00000373	0.00000464	0.00000560	0.00001521	0.00001010	0.00000925	0.00001069	0.00001281	0.00001705	0.00002214
84.69938086	0.00000467	0.00000844	0.00000706	0.00001153	0.00000905	0.00001281	0.00000383	0.00001089	0.00000854	0.00001779	0.00001354	0.00001190	0.00000972	0.00001280	0.00001714	0.00002229
84.62984113	0.00001326	0.00000957	0.00001303	0.00001898	0.00001703	0.00001961	0.00000733	0.00001485	0.00001419	0.00001958	0.00001645	0.00001223	0.00000927	0.00001283	0.00001727	0.00002246
84.56030141	0.00001742	0.00001268	0.00001431	0.00002050	0.00001788	0.00001995	0.00001008	0.00001234	0.00001555	0.00001656	0.00001634	0.00001013	0.00000926	0.00001289	0.00001742	0.00002262
84.49076169	0.00001448	0.00001260	0.00001110	0.00001425	0.00001077	0.00001334	0.00001005	0.00000625	0.00001160	0.00001423	0.00001358	0.00000895	0.00000932	0.00001300	0.00001750	0.00002271
84.42122197	0.00000683	0.00001010	0.00000937	0.00000657	0.00000469	0.00000799	0.00000727	0.00000605	0.00000574	0.00001602	0.00001217	0.00001188	0.00000956	0.00001316	0.00001747	0.00002272
84.35168225	0.00000299	0.00000561	0.00000939	0.00000905	0.00000999	0.00000992	0.00000412	0.00001159	0.00000790	0.00001595	0.00001371	0.00001579	0.00001020	0.00001328	0.00001736	0.00002263
84.28214253	0.00000923	0.00000672	0.00001334	0.00001476	0.00001761	0.00001518	0.00000521	0.00001556	0.00001347	0.00001560	0.00001430	0.00001638	0.00001115	0.00001331	0.00001727	0.00002251
84.21260281	0.00001303	0.00001113	0.00001386	0.00001573	0.00001848	0.00001500	0.00000688	0.00001314	0.00001468	0.00001188	0.00001210	0.00001343	0.00001183	0.00001323	0.00001724	0.00002242
84.14306308	0.00000996	0.00001225	0.00000889	0.00000907	0.00001164	0.00000849	0.00000617	0.00000611	0.00001054	0.00001182	0.00000908	0.00000978	0.00001175	0.00001313	0.00001725	0.00002239
84.07352336	0.00000433	0.00001054	0.00000460	0.00000504	0.00000432	0.00000660	0.00000388	0.00000465	0.00000578	0.00001528	0.00001016	0.00000935	0.00001090	0.00001306	0.00001730	0.00002247
84.00398364	0.00000469	0.00000865	0.00000708	0.00001153	0.00000895	0.00001283	0.00000388	0.00001090	0.00000854	0.00001800	0.00001363	0.00001204	0.00000991	0.00001304	0.00001740	0.00002261
83.93444392	0.00001333	0.00000970	0.00001314	0.00001915	0.00001715	0.00001986	0.00000737	0.00001508	0.00001433	0.00002002	0.00001670	0.00001244	0.00000945	0.00001305	0.00001754	0.00002280
83.86490420	0.00001766	0.00001285	0.00001457	0.00002089	0.00001825	0.00002044	0.00001020	0.00001272	0.00001587	0.00001708	0.00001673	0.00001032	0.00000942	0.00001310	0.00001769	0.00002296
83.79536448	0.00001483	0.00001282	0.00001136	0.00001474	0.00001123	0.00001387	0.00001027	0.00000650	0.00001200	0.00001452	0.00001397	0.00000904	0.00000946	0.00001321	0.00001778	0.00002307
83.72582475	0.00000713	0.00001032	0.00000952	0.00000672	0.00000471	0.00000816	0.00000756	0.00000606	0.00000599	0.00001621	0.00001240	0.00001195	0.00000969	0.00001336	0.00001776	0.00002308
83.65628503	0.00000306	0.00000581	0.00000951	0.00000905	0.00000996	0.00000997	0.00000435	0.00001166	0.00000787	0.00001626	0.00001391	0.00001597	0.00001036	0.00001348	0.00001765	0.00002300
83.58674531	0.00000919	0.00000674	0.00001347	0.00001487	0.00001779	0.00001538	0.00000530	0.00001587	0.00001355	0.00001598	0.00001461	0.00001667	0.00001134	0.00001350	0.00001756	0.00002287
83.51720559	0.00001316	0.00001123	0.00001413	0.00001606	0.00001891	0.00001541	0.00000699	0.00001360	0.00001493	0.00001224	0.00001249	0.00001373	0.00001205	0.00001343	0.00001752	0.00002276
83.44766587	0.00001020	0.00001243	0.00000920	0.00000949	0.00001214	0.00000886	0.00000634	0.00000648	0.00001087	0.00001196	0.00000932	0.00001000	0.00001199	0.00001333	0.00001753	0.00002273
83.37812615	0.00000450	0.00001073	0.00000468	0.00000502	0.00000447	0.00000659	0.00000404	0.00000468	0.00000601	0.00001549	0.00001027	0.00000943	0.00001115	0.00001326	0.00001758	0.00002279
83.30858643	0.00000473	0.00000882	0.00000710	0.00001155	0.00000887	0.00001286	0.00000397	0.00001093	0.00000859	0.00001831	0.00001381	0.00001219	0.00001013	0.00001324	0.00001768	0.00002293
83.23904670	0.00001334	0.00000978	0.00001323	0.00001935	0.00001732	0.00002013	0.00000747	0.00001535	0.00001449	0.00002048	0.00001703	0.00001268	0.00000964	0.00001326	0.00001782	0.00002310
83.16950698	0.00001785	0.00001298	0.00001482	0.00002132	0.00001867	0.00002094	0.00001039	0.00001313	0.00001617	0.00001754	0.00001718	0.00001056	0.00000961	0.00001331	0.00001798	0.00002327
83.09996726	0.00001515	0.00001303	0.00001164	0.00001526	0.00001174	0.00001440	0.00001054	0.00000673	0.00001235	0.00001471	0.00001436	0.00000921	0.00000966	0.00001342	0.00001808	0.00002337
83.03042754	0.00000743	0.00001054	0.00000970	0.00000691	0.00000479	0.00000836	0.00000785	0.00000610	0.00000615	0.00001644	0.00001259	0.00001206	0.00000989	0.00001358	0.00001805	0.00002339
82.96088782	0.00000314	0.00000599	0.00000968	0.00000910	0.00000997	0.00001010	0.00000450	0.00001177	0.00000791	0.00001666	0.00001410	0.00001621	0.00001055	0.00001370	0.00001794	0.00002331
82.89134810	0.00000916	0.00000674	0.00001362	0.00001502	0.00001800	0.00001563	0.00000538	0.00001621	0.00001377	0.00001646	0.00001494	0.00001703	0.00001154	0.00001373	0.00001783	0.00002320
82.82180837	0.00001331	0.00001133	0.00001442	0.00001641	0.00001936	0.00001584	0.00000712	0.00001405	0.00001531	0.00001264	0.00001286	0.00001409	0.00001228	0.00001367	0.00001779	0.00002310
82.75226865	0.00001046	0.00001264	0.00000951	0.00000990	0.00001267	0.00000922	0.00000656	0.00000680	0.00001130	0.00001203	0.00000954	0.00001027	0.00001223	0.00001357	0.00001779	0.00002307
82.68272893	0.00000465	0.00001098	0.00000479	0.00000505	0.00000468	0.00000668	0.00000423	0.00000474	0.00000622	0.00001567	0.00001039	0.00000956	0.00001138	0.00001350	0.00001784	0.00002314
82.61318921	0.00000470	0.00000906	0.00000716	0.00001163	0.00000884	0.00001301	0.00000402	0.00001103	0.00000859	0.00001860	0.00001400	0.00001234	0.00001033	0.00001349	0.00001794	0.00002328
82.54364949	0.00001335	0.00000987	0.00001335	0.00001959	0.00001753	0.00002047	0.00000753	0.00001568	0.00001466	0.00002094	0.00001737	0.00001291	0.00000981	0.00001351	0.00001808	0.00002347
82.47410977	0.00001808	0.00001313	0.00001512	0.00002180	0.00001912	0.00002145	0.00001054	0.00001358	0.00001652	0.00001803	0.00001760	0.00001079	0.00000976	0.00001357	0.00001824	0.00002363
82.40457004	0.00001554	0.00001328	0.00001194	0.00001582	0.00001225	0.00001489	0.00001079	0.00000706	0.00001278	0.00001505	0.00001474	0.00000936	0.00000981	0.00001368	0.00001835	0.00002374
82.33503032	0.00000780	0.00001080	0.00000990	0.00000715	0.00000490	0.00000860	0.00000814	0.00000621	0.00000643	0.00001678	0.00001286	0.00001217	0.00001004	0.00001383	0.00001833	0.00002375
82.26549060	0.00000318	0.00000621	0.00000984	0.00000920	0.00001004	0.00001025	0.00000470	0.00001189	0.00000792	0.00001710	0.00001443	0.00001643	0.00001072	0.00001395	0.00001822	0.00002367
82.19595088	0.00000907	0.00000671	0.00001375	0.00001519	0.00001823	0.00001588	0.00000547	0.00001652	0.00001389	0.00001685	0.00001535	0.00001733	0.00001173	0.00001397	0.00001812	0.00002355
82.12641116	0.00001345	0.00001142	0.00001472	0.00001680	0.00001982	0.00001625	0.00000728	0.00001446	0.00001559	0.00001295	0.00001325	0.00001439	0.00001251	0.00001389	0.00001808	0.00002344
82.05687144	0.00001076	0.00001285	0.00000985	0.00001036	0.00001317	0.00000957	0.00000679	0.00000709	0.00001164	0.00001224	0.00000969	0.00001051	0.00001249	0.00001378	0.00001809	0.00002341
81.98733172	0.00000488	0.00001123	0.00000492	0.00000512	0.00000489	0.00000678	0.00000437	0.00000484	0.00000644	0.00001604	0.00001053	0.00000971	0.00001165	0.00001372	0.00001813	0.00002348
81.91779199	0.00000475	0.00000928	0.00000722	0.00001171	0.00000886	0.00001318	0.00000407	0.00001117	0.00000867	0.00001897	0.00001426	0.00001256	0.00001057	0.00001370	0.00001822	0.00002363
81.84825227	0.00001336	0.00000998	0.00001347	0.00001980	0.00001778	0.00002081	0.00000761	0.00001602	0.00001488	0.00002138	0.00001769	0.00001321	0.00001001	0.00001373	0.00001837	0.00002382
81.77871255	0.00001835	0.00001331	0.00001542	0.00002222	0.00001958	0.00002196	0.00001074	0.00001400	0.00001688	0.00001846	0.00001796	0.00001108	0.00000997	0.00001379	0.00001853	0.00002399
81.70917283	0.00001599	0.00001356	0.00001229	0.00001632	0.00001275	0.00001538	0.00001110	0.00000736	0.00001319	0.00001533	0.00001504	0.00000955	0.00001002	0.00001390	0.00001863	0.00002410
81.63963311	0.00000823	0.00001110	0.00001016	0.00000744	0.00000504	0.00000892	0.00000847	0.00000636	0.00000669	0.00001709	0.00001314	0.00001229	0.00001025	0.00001407	0.00001862	0.00002412
81.57009339	0.00000333	0.00000648	0.00001005	0.00000936	0.00001015	0.00001051	0.00000489	0.00001204	0.00000798	0.00001748	0.00001475	0.00001666	0.00001090	0.00001420	0.00001852	0.00002404
81.50055366	0.00000905	0.00000673	0.00001392	0.00001538	0.00001850	0.00001616	0.00000554	0.00001685	0.00001411	0.00001716	0.00001574	0.00001768	0.00001189	0.00001424	0.00001842	0.00002392
81.43101394	0.00001367	0.00001155	0.00001504	0.00001717	0.00002029	0.00001664	0.00000741	0.00001487	0.00001596	0.00001322	0.00001359	0.00001478	0.00001268	0.00001417	0.00001837	0.00002381
81.36147422	0.00001112	0.00001312	0.00001021	0.00001076	0.00001367	0.00000992	0.00000700	0.00000742	0.00001204	0.00001246	0.00000992	0.00001083	0.00001269	0.00001407	0.00001838	0.00002377
81.29193450	0.00000510	0.00001152	0.00000508	0.00000525	0.00000507	0.00000701	0.00000455	0.00000495	0.00000658	0.00001641	0.00001079	0.00000985	0.00001188	0.00001399	0.00001842	0.00002383
81.22239478	0.00000478	0.00000954	0.00000729	0.00001188	0.00000890	0.00001340	0.00000415	0.00001127	0.00000868	0.00001930	0.00001457	0.00001267	0.00001081	0.00001396	0.00001852	0.00002398
81.15285506	0.00001337	0.00001010	0.00001360	0.00002008	0.00001801	0.00002113	0.00000774	0.00001630	0.00001506	0.00002173	0.00001804	0.00001338	0.00001023	0.00001398	0.00001867	0.00002416
81.08331534	0.00001863	0.00001350	0.00001574	0.00002270	0.00002002	0.00002240	0.00001098	0.00001436	0.00001722	0.00001875	0.00001834	0.00001130	0.00001015	0.00001403	0.00001883	0.00002434
81.01377561	0.00001644	0.00001388	0.00001265	0.00001685	0.00001323	0.00001581	0.00001140	0.00000767	0.00001359	0.00001558	0.00001533	0.00000977	0.00001019	0.00001414	0.00001894	0.00002446
80.94423589	0.00000864	0.00001145	0.00001045	0.00000775	0.00000526	0.00000922	0.00000877	0.00000654	0.00000700	0.00001748	0.00001334	0.00001245	0.00001044	0.00001430	0.00001893	0.00002448
80.87469617	0.00000345	0.00000677	0.00001029	0.00000955	0.00001032	0.00001070	0.00000508	0.00001219	0.00000808	0.00001792	0.00001499	0.00001690	0.00001111	0.00001443	0.00001882	0.00002440
80.80515645	0.00000904	0.00000676	0.00001409	0.00001559	0.00001875	0.00001637	0.00000567	0.00001714	0.00001431	0.00001751	0.00001602	0.00001799	0.00001214	0.00001446	0.00001871	0.00002427
80.73561673	0.00001392	0.00001171	0.00001538	0.00001756	0.00002071	0.00001697	0.00000761	0.00001524	0.00001628	0.00001352	0.00001384	0.00001511	0.00001294	0.00001439	0.00001866	0.00002416
80.66607701	0.00001152	0.00001341	0.00001060	0.00001119	0.00001407	0.00001025	0.00000726	0.00000772	0.00001241	0.00001269	0.00001006	0.00001112	0.00001295	0.00001427	0.00001867	0.00002413
80.59653728	0.00000535	0.00001186	0.00000531	0.00000540	0.00000526	0.00000720	0.00000471	0.00000509	0.00000681	0.00001670	0.00001096	0.00000999	0.00001212	0.00001419	0.00001871	0.00002419
80.52699756	0.00000483	0.00000983	0.00000742	0.00001198	0.00000898	0.00001353	0.00000422	0.00001136	0.00000875	0.00001954	0.00001479	0.00001280	0.00001101	0.00001417	0.00001881	0.00002435
80.45745784	0.00001347	0.00001027	0.00001376	0.00002030	0.00001825	0.00002135	0.00000784	0.00001654	0.00001524	0.00002205	0.00001829	0.00001359	0.00001042	0.00001419	0.00001897	0.00002455
80.38791812	0.00001902	0.00001374	0.00001609	0.00002312	0.00002043	0.00002276	0.00001119	0.00001468	0.00001752	0.00001915	0.00001862	0.00001152	0.00001036	0.00001425	0.00001915	0.00002474
80.31837840	0.00001701	0.00001422	0.00001304	0.00001734	0.00001367	0.00001621	0.00001169	0.00000797	0.00001396	0.00001597	0.00001563	0.00000992	0.00001041	0.00001438	0.00001927	0.00002486
80.24883868	0.00000917	0.00001179	0.00001075	0.00000805	0.00000548	0.00000954	0.00000907	0.00000671	0.00000729	0.00001786	0.00001368	0.00001255	0.00001063	0.00001455	0.00001926	0.00002489
80.17929896	0.00000362	0.00000707	0.00001054	0.00000971	0.00001045	0.00001091	0.00000526	0.00001229	0.00000813	0.00001827	0.00001529	0.00001709	0.00001130	0.00001470	0.00001916	0.00002482
80.10975923	0.00000904	0.00000680	0.00001430	0.00001574	0.00001895	0.00001652	0.00000577	0.00001738	0.00001449	0.00001770	0.00001632	0.00001828	0.00001235	0.00001474	0.00001904	0.00002468
80.04021951	0.00001418	0.00001189	0.00001576	0.00001787	0.00002110	0.00001723	0.00000776	0.00001556	0.00001659	0.00001369	0.00001412	0.00001543	0.00001320	0.00001467	0.00001898	0.00002457
79.97067979	0.00001192	0.00001372	0.00001099	0.00001156	0.00001451	0.00001053	0.00000746	0.00000799	0.00001276	0.00001287	0.00001025	0.00001136	0.00001325	0.00001455	0.00001898	0.00002453
79.90114007	0.00000565	0.00001220	0.00000550	0.00000558	0.00000546	0.00000738	0.00000487	0.00000515	0.00000700	0.00001699	0.00001115	0.00001011	0.00001242	0.00001446	0.00001903	0.00002459
79.83160035	0.00000496	0.00001012	0.00000751	0.00001216	0.00000899	0.00001366	0.00000431	0.00001135	0.00000878	0.00001974	0.00001497	0.00001298	0.00001127	0.00001443	0.00001913	0.00002474
79.76206063	0.00001359	0.00001046	0.00001391	0.00002055	0.00001840	0.00002159	0.00000796	0.00001669	0.00001541	0.00002232	0.00001849	0.00001387	0.00001063	0.00001445	0.00001928	0.00002494
79.69252090	0.00001940	0.00001401	0.00001644	0.00002358	0.00002075	0.00002318	0.00001138	0.00001495	0.00001784	0.00001949	0.00001890	0.00001183	0.00001055	0.00001452	0.00001945	0.00002513
79.62298118	0.00001753	0.00001459	0.00001343	0.00001787	0.00001405	0.00001670	0.00001193	0.00000822	0.00001435	0.00001627	0.00001592	0.00001010	0.00001060	0.00001464	0.00001957	0.00002526
79.55344146	0.00000963	0.00001216	0.00001106	0.00000836	0.00000565	0.00000983	0.00000931	0.00000679	0.00000761	0.00001808	0.00001394	0.00001260	0.00001081	0.00001482	0.00001957	0.00002528
79.48390174	0.00000382	0.00000740	0.00001077	0.00000981	0.00001053	0.00001100	0.00000542	0.00001232	0.00000822	0.00001851	0.00001553	0.00001721	0.00001148	0.00001497	0.00001946	0.00002521
79.41436202	0.00000912	0.00000691	0.00001448	0.00001584	0.00001914	0.00001661	0.00000588	0.00001757	0.00001466	0.00001796	0.00001656	0.00001853	0.00001255	0.00001502	0.00001935	0.00002508
79.34482230	0.00001449	0.00001211	0.00001609	0.00001818	0.00002147	0.00001750	0.00000793	0.00001588	0.00001689	0.00001406	0.00001431	0.00001576	0.00001344	0.00001496	0.00001930	0.00002496
79.27528257	0.00001234	0.00001406	0.00001136	0.00001196	0.00001493	0.00001088	0.00000767	0.00000832	0.00001313	0.00001310	0.00001046	0.00001164	0.00001352	0.00001484	0.00001930	0.00002491
79.20574285	0.00000594	0.00001254	0.00000569	0.00000575	0.00000572	0.00000755	0.00000501	0.00000526	0.00000724	0.00001718	0.00001136	0.00001027	0.00001271	0.00001476	0.00001934	0.00002497
79.13620313	0.00000506	0.00001041	0.00000763	0.00001223	0.00000901	0.00001374	0.00000440	0.00001138	0.00000886	0.00001987	0.00001518	0.00001313	0.00001154	0.00001472	0.00001944	0.00002511
79.06666341	0.00001370	0.00001065	0.00001410	0.00002072	0.00001853	0.00002174	0.00000808	0.00001690	0.00001559	0.00002256	0.00001874	0.00001408	0.00001086	0.00001473	0.00001960	0.00002531
78.99712369	0.00001975	0.00001427	0.00001681	0.00002396	0.00002110	0.00002353	0.00001159	0.00001532	0.00001816	0.00001989	0.00001923	0.00001206	0.00001075	0.00001478	0.00001978	0.00002550
78.92758397	0.00001799	0.00001494	0.00001382	0.00001837	0.00001450	0.00001716	0.00001222	0.00000859	0.00001474	0.00001655	0.00001633	0.00001028	0.00001082	0.00001490	0.00001991	0.00002564
78.85804425	0.00001002	0.00001249	0.00001133	0.00000867	0.00000580	0.00001007	0.00000962	0.00000691	0.00000787	0.00001824	0.00001421	0.00001276	0.00001104	0.00001506	0.00001991	0.00002567
78.78850452	0.00000398	0.00000766	0.00001100	0.00000990	0.00001056	0.00001103	0.00000567	0.00001233	0.00000818	0.00001868	0.00001564	0.00001749	0.00001172	0.00001522	0.00001981	0.00002559
78.71896480	0.00000923	0.00000698	0.00001470	0.00001597	0.00001925	0.00001670	0.00000601	0.00001776	0.00001474	0.00001817	0.00001673	0.00001893	0.00001279	0.00001526	0.00001969	0.00002546
78.64942508	0.00001481	0.00001230	0.00001649	0.00001850	0.00002181	0.00001781	0.00000805	0.00001626	0.00001716	0.00001437	0.00001464	0.00001618	0.00001369	0.00001520	0.00001964	0.00002534
78.57988536	0.00001275	0.00001437	0.00001180	0.00001238	0.00001540	0.00001125	0.00000784	0.00000871	0.00001349	0.00001327	0.00001073	0.00001197	0.00001377	0.00001508	0.00001964	0.00002529
78.51034564	0.00000624	0.00001288	0.00000589	0.00000582	0.00000599	0.00000760	0.00000515	0.00000530	0.00000751	0.00001728	0.00001147	0.00001039	0.00001294	0.00001501	0.00001968	0.00002536
78.44080592	0.00000521	0.00001072	0.00000769	0.00001226	0.00000897	0.00001370	0.00000450	0.00001133	0.00000891	0.00001999	0.00001520	0.00001325	0.00001175	0.00001498	0.00001978	0.00002551
78.37126619	0.00001387	0.00001087	0.00001421	0.00002089	0.00001863	0.00002190	0.00000818	0.00001707	0.00001572	0.00002293	0.00001884	0.00001432	0.00001109	0.00001500	0.00001994	0.00002572
78.30172647	0.00002014	0.00001454	0.00001711	0.00002438	0.00002143	0.00002395	0.00001176	0.00001567	0.00001846	0.00002045	0.00001953	0.00001232	0.00001100	0.00001506	0.00002012	0.00002593
78.23218675	0.00001849	0.00001530	0.00001417	0.00001891	0.00001497	0.00001771	0.00001246	0.00000888	0.00001515	0.00001696	0.00001674	0.00001048	0.00001105	0.00001519	0.00002025	0.00002607
78.16264703	0.00001043	0.00001283	0.00001156	0.00000897	0.00000596	0.00001033	0.00000991	0.00000690	0.00000818	0.00001845	0.00001449	0.00001284	0.00001125	0.00001536	0.00002025	0.00002612
78.09310731	0.00000414	0.00000794	0.00001119	0.00000995	0.00001054	0.00001106	0.00000590	0.00001229	0.00000825	0.00001897	0.00001583	0.00001768	0.00001193	0.00001551	0.00002013	0.00002605
78.02356759	0.00000926	0.00000707	0.00001488	0.00001606	0.00001937	0.00001680	0.00000613	0.00001795	0.00001488	0.00001850	0.00001696	0.00001926	0.00001304	0.00001555	0.00002000	0.00002592
77.95402787	0.00001502	0.00001248	0.00001680	0.00001883	0.00002219	0.00001816	0.00000817	0.00001664	0.00001743	0.00001480	0.00001491	0.00001654	0.00001399	0.00001548	0.00001994	0.00002580
77.88448814	0.00001306	0.00001465	0.00001213	0.00001282	0.00001592	0.00001168	0.00000801	0.00000911	0.00001384	0.00001340	0.00001092	0.00001219	0.00001411	0.00001536	0.00001994	0.00002575
77.81494842	0.00000649	0.00001317	0.00000606	0.00000594	0.00000628	0.00000759	0.00000533	0.00000542	0.00000774	0.00001735	0.00001154	0.00001048	0.00001328	0.00001527	0.00001999	0.00002581
77.74540870	0.00000533	0.00001098	0.00000781	0.00001228	0.00000888	0.00001363	0.00000464	0.00001133	0.00000897	0.00002018	0.00001532	0.00001341	0.00001204	0.00001525	0.00002010	0.00002596
77.67586898	0.00001403	0.00001108	0.00001440	0.00002107	0.00001871	0.00002207	0.00000829	0.00001730	0.00001589	0.00002336	0.00001915	0.00001460	0.00001128	0.00001529	0.00002026	0.00002617
77.60632926	0.00002051	0.00001477	0.00001747	0.00002483	0.00002181	0.00002444	0.00001191	0.00001611	0.00001881	0.00002105	0.00002005	0.00001262	0.00001116	0.00001536	0.00002045	0.00002637
77.53678954	0.00001895	0.00001560	0.00001456	0.00001951	0.00001550	0.00001836	0.00001269	0.00000924	0.00001558	0.00001732	0.00001731	0.00001062	0.00001123	0.00001549	0.00002059	0.00002650
77.46724981	0.00001081	0.00001311	0.00001178	0.00000930	0.00000613	0.00001058	0.00001018	0.00000693	0.00000849	0.00001859	0.00001484	0.00001292	0.00001146	0.00001567	0.00002060	0.00002654
77.39771009	0.00000430	0.00000819	0.00001141	0.00000997	0.00001050	0.00001107	0.00000614	0.00001232	0.00000831	0.00001924	0.00001599	0.00001790	0.00001213	0.00001582	0.00002050	0.00002647
77.32817037	0.00000929	0.00000714	0.00001510	0.00001615	0.00001948	0.00001692	0.00000627	0.00001823	0.00001507	0.00001891	0.00001724	0.00001964	0.00001323	0.00001587	0.00002039	0.00002633
77.25863065	0.00001526	0.00001265	0.00001718	0.00001917	0.00002258	0.00001854	0.00000830	0.00001713	0.00001782	0.00001529	0.00001531	0.00001700	0.00001420	0.00001580	0.00002034	0.00002620
77.18909093	0.00001341	0.00001490	0.00001254	0.00001329	0.00001646	0.00001214	0.00000821	0.00000962	0.00001433	0.00001356	0.00001133	0.00001259	0.00001437	0.00001567	0.00002034	0.00002615
77.11955121	0.00000676	0.00001344	0.00000621	0.00000597	0.00000663	0.00000766	0.00000551	0.00000550	0.00000805	0.00001746	0.00001171	0.00001068	0.00001356	0.00001558	0.00002038	0.00002620
77.05001149	0.00000545	0.00001126	0.00000783	0.00001225	0.00000884	0.00001370	0.00000472	0.00001133	0.00000896	0.00002039	0.00001542	0.00001354	0.00001233	0.00001555	0.00002048	0.00002635
76.98047176	0.00001407	0.00001128	0.00001450	0.00002125	0.00001887	0.00002234	0.00000835	0.00001759	0.00001600	0.00002381	0.00001940	0.00001482	0.00001155	0.00001556	0.00002063	0.00002655
76.91093204	0.00002077	0.00001498	0.00001778	0.00002530	0.00002228	0.00002501	0.00001206	0.00001662	0.00001915	0.00002168	0.00002043	0.00001285	0.00001143	0.00001563	0.00002082	0.00002676
76.84139232	0.00001937	0.00001589	0.00001491	0.00002013	0.00001613	0.00001904	0.00001296	0.00000965	0.00001606	0.00001775	0.00001776	0.00001082	0.00001148	0.00001576	0.00002097	0.00002690
76.77185260	0.00001123	0.00001338	0.00001199	0.00000964	0.00000635	0.00001090	0.00001053	0.00000702	0.00000884	0.00001883	0.00001510	0.00001306	0.00001170	0.00001596	0.00002098	0.00002695
76.70231288	0.00000445	0.00000844	0.00001156	0.00000996	0.00001046	0.00001116	0.00000644	0.00001237	0.00000830	0.00001965	0.00001626	0.00001815	0.00001238	0.00001613	0.00002088	0.00002689
76.63277316	0.00000923	0.00000716	0.00001520	0.00001626	0.00001962	0.00001713	0.00000642	0.00001856	0.00001514	0.00001938	0.00001767	0.00002003	0.00001349	0.00001619	0.00002075	0.00002676
76.56323343	0.00001537	0.00001276	0.00001746	0.00001955	0.00002305	0.00001903	0.00000845	0.00001768	0.00001809	0.00001581	0.00001592	0.00001742	0.00001447	0.00001612	0.00002069	0.00002664
76.49369371	0.00001366	0.00001513	0.00001290	0.00001381	0.00001708	0.00001267	0.00000843	0.00001015	0.00001474	0.00001372	0.00001175	0.00001289	0.00001463	0.00001599	0.00002069	0.00002659
76.42415399	0.00000696	0.00001373	0.00000641	0.00000613	0.00000701	0.00000776	0.00000572	0.00000557	0.00000846	0.00001765	0.00001189	0.00001083	0.00001382	0.00001589	0.00002075	0.00002665
76.35461427	0.00000547	0.00001153	0.00000795	0.00001232	0.00000880	0.00001378	0.00000490	0.00001131	0.00000913	0.00002078	0.00001559	0.00001377	0.00001259	0.00001586	0.00002086	0.00002681
76.28507455	0.00001408	0.00001144	0.00001464	0.00002148	0.00001900	0.00002266	0.00000851	0.00001786	0.00001624	0.00002443	0.00001972	0.00001518	0.00001181	0.00001587	0.00002102	0.00002703
76.21553483	0.00002099	0.00001518	0.00001812	0.00002583	0.00002272	0.00002561	0.00001230	0.00001709	0.00001954	0.00002237	0.00002098	0.00001323	0.00001166	0.00001594	0.00002121	0.00002725
76.14599510	0.00001975	0.00001621	0.00001530	0.00002081	0.00001671	0.00001972	0.00001332	0.00001003	0.00001652	0.00001813	0.00001832	0.00001109	0.00001171	0.00001606	0.00002134	0.00002740
76.07645538	0.00001164	0.00001372	0.00001222	0.00001006	0.00000654	0.00001122	0.00001095	0.00000710	0.00000919	0.00001909	0.00001544	0.00001319	0.00001193	0.00001625	0.00002133	0.00002745
76.00691566	0.00000468	0.00000875	0.00001179	0.00001004	0.00001051	0.00001131	0.00000673	0.00001248	0.00000834	0.00002011	0.00001645	0.00001840	0.00001261	0.00001641	0.00002122	0.00002738
75.93737594	0.00000923	0.00000721	0.00001539	0.00001641	0.00001988	0.00001742	0.00000649	0.00001892	0.00001534	0.00001993	0.00001798	0.00002045	0.00001376	0.00001646	0.00002108	0.00002724
75.86783622	0.00001558	0.00001287	0.00001781	0.00001998	0.00002364	0.00001957	0.00000855	0.00001823	0.00001853	0.00001636	0.00001624	0.00001789	0.00001478	0.00001639	0.00002101	0.00002710
75.79829650	0.00001401	0.00001538	0.00001331	0.00001437	0.00001780	0.00001323	0.00000865	0.00001066	0.00001529	0.00001403	0.00001198	0.00001328	0.00001497	0.00001626	0.00002101	0.00002704
75.72875678	0.00000726	0.00001401	0.00000661	0.00000626	0.00000746	0.00000789	0.00000598	0.00000578	0.00000873	0.00001797	0.00001204	0.00001106	0.00001417	0.00001616	0.00002106	0.00002709
75.65921705	0.00000557	0.00001178	0.00000799	0.00001234	0.00000880	0.00001392	0.00000505	0.00001142	0.00000911	0.00002117	0.00001591	0.00001393	0.00001291	0.00001613	0.00002117	0.00002725
75.58967733	0.00001407	0.00001159	0.00001474	0.00002169	0.00001922	0.00002306	0.00000859	0.00001827	0.00001637	0.00002496	0.00002030	0.00001543	0.00001208	0.00001615	0.00002135	0.00002747
75.52013761	0.00002125	0.00001534	0.00001845	0.00002634	0.00002327	0.00002631	0.00001249	0.00001768	0.00001992	0.00002293	0.00002168	0.00001351	0.00001190	0.00001621	0.00002156	0.00002770
75.45059789	0.00002020	0.00001648	0.00001570	0.00002145	0.00001740	0.00002049	0.00001363	0.00001048	0.00001704	0.00001847	0.00001892	0.00001129	0.00001193	0.00001634	0.00002172	0.00002787
75.38105817	0.00001207	0.00001401	0.00001252	0.00001046	0.00000689	0.00001167	0.00001130	0.00000723	0.00000966	0.00001942	0.00001582	0.00001333	0.00001215	0.00001653	0.00002175	0.00002794
75.31151845	0.00000476	0.00000905	0.00001206	0.00001022	0.00001057	0.00001159	0.00000702	0.00001262	0.00000847	0.00002068	0.00001682	0.00001866	0.00001285	0.00001671	0.00002166	0.00002788
75.24197872	0.00000913	0.00000726	0.00001557	0.00001665	0.00002010	0.00001770	0.00000666	0.00001933	0.00001553	0.00002045	0.00001850	0.00002083	0.00001401	0.00001679	0.00002153	0.00002775
75.17243900	0.00001576	0.00001301	0.00001818	0.00002046	0.00002417	0.00002005	0.00000878	0.00001881	0.00001887	0.00001681	0.00001680	0.00001833	0.00001507	0.00001675	0.00002146	0.00002762
75.10289928	0.00001441	0.00001566	0.00001375	0.00001494	0.00001843	0.00001371	0.00000897	0.00001117	0.00001566	0.00001419	0.00001236	0.00001369	0.00001529	0.00001663	0.00002144	0.00002756
75.03335956	0.00000761	0.00001435	0.00000685	0.00000648	0.00000780	0.00000816	0.00000622	0.00000593	0.00000900	0.00001828	0.00001229	0.00001136	0.00001448	0.00001653	0.00002148	0.00002760
74.96381984	0.00000566	0.00001212	0.00000811	0.00001243	0.00000887	0.00001417	0.00000518	0.00001149	0.00000923	0.00002168	0.00001617	0.00001417	0.00001317	0.00001649	0.00002158	0.00002775
74.89428012	0.00001405	0.00001181	0.00001487	0.00002196	0.00001946	0.00002349	0.00000870	0.00001858	0.00001670	0.00002563	0.00002060	0.00001575	0.00001229	0.00001651	0.00002174	0.00002796
74.82474040	0.00002156	0.00001558	0.00001880	0.00002692	0.00002380	0.00002693	0.00001273	0.00001812	0.00002045	0.00002364	0.00002203	0.00001383	0.00001211	0.00001656	0.00002194	0.00002817
74.75520067	0.00002077	0.00001687	0.00001613	0.00002216	0.00001802	0.00002111	0.00001401	0.00001090	0.00001763	0.00001901	0.00001925	0.00001157	0.00001216	0.00001669	0.00002210	0.00002833
74.68566095	0.00001271	0.00001442	0.00001284	0.00001094	0.00000723	0.00001209	0.00001170	0.00000753	0.00001012	0.00001995	0.00001614	0.00001353	0.00001239	0.00001687	0.00002212	0.00002838
74.61612123	0.00000504	0.00000945	0.00001239	0.00001040	0.00001079	0.00001193	0.00000731	0.00001287	0.00000855	0.00002135	0.00001728	0.00001894	0.00001310	0.00001704	0.00002200	0.00002832
74.54658151	0.00000900	0.00000728	0.00001579	0.00001682	0.00002043	0.00001804	0.00000677	0.00001974	0.00001578	0.00002093	0.00001907	0.00002120	0.00001428	0.00001711	0.00002186	0.00002818
74.47704179	0.00001590	0.00001312	0.00001861	0.00002085	0.00002475	0.00002057	0.00000895	0.00001930	0.00001935	0.00001721	0.00001728	0.00001868	0.00001536	0.00001704	0.00002179	0.00002805
74.40750207	0.00001477	0.00001595	0.00001426	0.00001542	0.00001904	0.00001422	0.00000924	0.00001157	0.00001626	0.00001445	0.00001261	0.00001391	0.00001561	0.00001691	0.00002179	0.00002800
74.33796234	0.00000797	0.00001471	0.00000715	0.00000670	0.00000813	0.00000846	0.00000645	0.00000613	0.00000939	0.00001865	0.00001247	0.00001150	0.00001483	0.00001681	0.00002185	0.00002805
74.26842262	0.00000579	0.00001246	0.00000822	0.00001268	0.00000902	0.00001442	0.00000533	0.00001174	0.00000929	0.00002208	0.00001650	0.00001439	0.00001351	0.00001679	0.00002198	0.00002822
74.19888290	0.00001409	0.00001202	0.00001501	0.00002233	0.00001979	0.00002383	0.00000883	0.00001907	0.00001688	0.00002604	0.00002111	0.00001607	0.00001261	0.00001682	0.00002217	0.00002845
74.12934318	0.00002192	0.00001581	0.00001921	0.00002754	0.00002439	0.00002744	0.00001299	0.00001873	0.00002082	0.00002404	0.00002262	0.00001416	0.00001242	0.00001689	0.00002240	0.00002869
74.05980346	0.00002136	0.00001726	0.00001666	0.00002285	0.00001867	0.00002162	0.00001438	0.00001138	0.00001811	0.00001936	0.00001975	0.00001182	0.00001248	0.00001701	0.00002257	0.00002886
73.99026374	0.00001327	0.00001484	0.00001329	0.00001142	0.00000760	0.00001248	0.00001209	0.00000779	0.00001059	0.00002042	0.00001659	0.00001376	0.00001270	0.00001719	0.00002261	0.00002893
73.92072402	0.00000529	0.00000986	0.00001272	0.00001066	0.00001101	0.00001224	0.00000759	0.00001309	0.00000878	0.00002194	0.00001768	0.00001932	0.00001340	0.00001737	0.00002250	0.00002886
73.85118429	0.00000897	0.00000736	0.00001598	0.00001707	0.00002075	0.00001835	0.00000692	0.00002008	0.00001606	0.00002136	0.00001943	0.00002174	0.00001459	0.00001745	0.00002236	0.00002871
73.78164457	0.00001621	0.00001331	0.00001900	0.00002134	0.00002532	0.00002102	0.00000917	0.00001978	0.00001979	0.00001761	0.00001764	0.00001931	0.00001571	0.00001738	0.00002227	0.00002857
73.71210485	0.00001531	0.00001633	0.00001475	0.00001600	0.00001966	0.00001467	0.00000955	0.00001201	0.00001674	0.00001481	0.00001293	0.00001449	0.00001600	0.00001725	0.00002225	0.00002850
73.64256513	0.00000844	0.00001516	0.00000751	0.00000698	0.00000852	0.00000877	0.00000669	0.00000631	0.00000966	0.00001916	0.00001284	0.00001178	0.00001522	0.00001715	0.00002227	0.00002854
73.57302541	0.00000596	0.00001287	0.00000841	0.00001280	0.00000919	0.00001467	0.00000544	0.00001173	0.00000934	0.00002254	0.00001687	0.00001454	0.00001387	0.00001711	0.00002236	0.00002871
73.50348569	0.00001414	0.00001231	0.00001516	0.00002256	0.00002006	0.00002420	0.00000896	0.00001924	0.00001704	0.00002654	0.00002145	0.00001632	0.00001291	0.00001713	0.00002252	0.00002894
73.43394596	0.00002234	0.00001612	0.00001961	0.00002805	0.00002491	0.00002801	0.00001329	0.00001902	0.00002113	0.00002458	0.00002296	0.00001452	0.00001268	0.00001720	0.00002273	0.00002918
73.36440624	0.00002202	0.00001770	0.00001711	0.00002348	0.00001925	0.00002225	0.00001480	0.00001170	0.00001848	0.00001980	0.00002004	0.00001214	0.00001272	0.00001734	0.00002290	0.00002936
73.29486652	0.00001391	0.00001529	0.00001364	0.00001189	0.00000795	0.00001296	0.00001252	0.00000805	0.00001089	0.00002080	0.00001688	0.00001393	0.00001292	0.00001755	0.00002294	0.00002944
73.22532680	0.00000558	0.00001027	0.00001308	0.00001093	0.00001116	0.00001259	0.00000790	0.00001335	0.00000890	0.00002234	0.00001806	0.00001953	0.00001360	0.00001775	0.00002285	0.00002938
73.15578708	0.00000898	0.00000747	0.00001624	0.00001729	0.00002097	0.00001853	0.00000705	0.00002047	0.00001630	0.00002171	0.00001989	0.00002207	0.00001479	0.00001783	0.00002271	0.00002924
73.08624736	0.00001652	0.00001353	0.00001946	0.00002174	0.00002577	0.00002133	0.00000935	0.00002027	0.00002020	0.00001796	0.00001803	0.00001967	0.00001595	0.00001776	0.00002264	0.00002910
73.01670763	0.00001584	0.00001673	0.00001529	0.00001648	0.00002020	0.00001502	0.00000978	0.00001245	0.00001721	0.00001511	0.00001315	0.00001481	0.00001628	0.00001761	0.00002264	0.00002902
72.94716791	0.00000890	0.00001564	0.00000789	0.00000731	0.00000884	0.00000900	0.00000689	0.00000651	0.00000993	0.00001954	0.00001304	0.00001207	0.00001553	0.00001750	0.00002269	0.00002906
72.87762819	0.00000606	0.00001321	0.00000855	0.00001306	0.00000928	0.00001487	0.00000562	0.00001181	0.00000948	0.00002281	0.00001714	0.00001480	0.00001416	0.00001746	0.00002280	0.00002921
72.80808847	0.00001424	0.00001254	0.00001534	0.00002289	0.00002028	0.00002449	0.00000915	0.00001954	0.00001737	0.00002679	0.00002177	0.00001664	0.00001316	0.00001748	0.00002299	0.00002943
72.73854875	0.00002280	0.00001642	0.00002004	0.00002862	0.00002535	0.00002852	0.00001358	0.00001947	0.00002167	0.00002494	0.00002339	0.00001484	0.00001292	0.00001756	0.00002323	0.00002966
72.66900903	0.00002271	0.00001817	0.00001764	0.00002416	0.00001978	0.00002286	0.00001516	0.00001213	0.00001913	0.00002025	0.00002052	0.00001237	0.00001298	0.00001772	0.00002343	0.00002985
72.59946931	0.00001457	0.00001581	0.00001409	0.00001237	0.00000836	0.00001342	0.00001289	0.00000823	0.00001154	0.00002132	0.00001741	0.00001406	0.00001322	0.00001794	0.00002348	0.00002994
72.52992958	0.00000587	0.00001077	0.00001343	0.00001114	0.00001137	0.00001281	0.00000817	0.00001337	0.00000910	0.00002289	0.00001845	0.00001977	0.00001393	0.00001815	0.00002337	0.00002989
72.46038986	0.00000896	0.00000764	0.00001648	0.00001747	0.00002123	0.00001867	0.00000726	0.00002062	0.00001640	0.00002198	0.00002022	0.00002245	0.00001515	0.00001825	0.00002320	0.00002975
72.39085014	0.00001680	0.00001378	0.00001988	0.00002216	0.00002628	0.00002169	0.00000961	0.00002060	0.00002046	0.00001831	0.00001839	0.00002014	0.00001632	0.00001818	0.00002310	0.00002961
72.32131042	0.00001629	0.00001713	0.00001580	0.00001701	0.00002080	0.00001552	0.00001011	0.00001284	0.00001756	0.00001532	0.00001354	0.00001519	0.00001666	0.00001803	0.00002307	0.00002954
72.25177070	0.00000930	0.00001609	0.00000822	0.00000760	0.00000928	0.00000933	0.00000720	0.00000670	0.00001032	0.00001971	0.00001335	0.00001225	0.00001590	0.00001789	0.00002310	0.00002960
72.18223098	0.00000632	0.00001368	0.00000874	0.00001315	0.00000938	0.00001495	0.00000585	0.00001186	0.00000967	0.00002303	0.00001741	0.00001497	0.00001451	0.00001783	0.00002321	0.00002977
72.11269125	0.00001443	0.00001291	0.00001556	0.00002308	0.00002038	0.00002463	0.00000932	0.00001978	0.00001762	0.00002713	0.00002198	0.00001695	0.00001350	0.00001783	0.00002338	0.00003002
72.04315153	0.00002329	0.00001679	0.00002050	0.00002910	0.00002573	0.00002893	0.00001381	0.00001990	0.00002209	0.00002547	0.00002367	0.00001521	0.00001323	0.00001790	0.00002360	0.00003027
71.97361181	0.00002335	0.00001865	0.00001816	0.00002480	0.00002031	0.00002346	0.00001545	0.00001265	0.00001967	0.00002073	0.00002087	0.00001265	0.00001326	0.00001804	0.00002379	0.00003047
71.90407209	0.00001515	0.00001625	0.00001450	0.00001293	0.00000868	0.00001388	0.00001321	0.00000850	0.00001197	0.00002149	0.00001769	0.00001424	0.00001346	0.00001826	0.00002385	0.00003055
71.83453237	0.00000620	0.00001117	0.00001378	0.00001133	0.00001142	0.00001293	0.00000846	0.00001345	0.00000927	0.00002306	0.00001857	0.00002006	0.00001417	0.00001847	0.00002376	0.00003050
71.76499265	0.00000917	0.00000780	0.00001676	0.00001761	0.00002136	0.00001874	0.00000739	0.00002080	0.00001662	0.00002229	0.00002035	0.00002292	0.00001544	0.00001858	0.00002363	0.00003035
71.69545293	0.00001729	0.00001402	0.00002038	0.00002253	0.00002667	0.00002198	0.00000978	0.00002099	0.00002086	0.00001874	0.00001856	0.00002068	0.00001666	0.00001852	0.00002355	0.00003020
71.62591320	0.00001692	0.00001753	0.00001634	0.00001751	0.00002132	0.00001594	0.00001034	0.00001331	0.00001807	0.00001564	0.00001376	0.00001565	0.00001705	0.00001838	0.00002354	0.00003012
71.55637348	0.00000975	0.00001650	0.00000853	0.00000785	0.00000969	0.00000950	0.00000735	0.00000692	0.00001059	0.00002000	0.00001348	0.00001253	0.00001630	0.00001825	0.00002360	0.00003015
71.48683376	0.00000642	0.00001403	0.00000884	0.00001324	0.00000936	0.00001502	0.00000586	0.00001184	0.00000966	0.00002324	0.00001753	0.00001511	0.00001488	0.00001820	0.00002371	0.00003031
71.41729404	0.00001450	0.00001317	0.00001572	0.00002332	0.00002049	0.00002488	0.00000937	0.00001998	0.00001770	0.00002756	0.00002232	0.00001726	0.00001382	0.00001822	0.00002390	0.00003055
71.34775432	0.00002369	0.00001714	0.00002091	0.00002964	0.00002612	0.00002949	0.00001396	0.00002032	0.00002239	0.00002617	0.00002424	0.00001560	0.00001355	0.00001829	0.00002414	0.00003080
71.27821460	0.00002394	0.00001915	0.00001868	0.00002552	0.00002086	0.00002420	0.00001574	0.00001304	0.00002010	0.00002129	0.00002163	0.00001292	0.00001359	0.00001843	0.00002434	0.00003100
71.20867487	0.00001570	0.00001676	0.00001487	0.00001347	0.00000904	0.00001434	0.00001359	0.00000855	0.00001237	0.00002175	0.00001832	0.00001432	0.00001381	0.00001865	0.00002441	0.00003110
71.13913515	0.00000648	0.00001160	0.00001403	0.00001139	0.00001152	0.00001300	0.00000885	0.00001351	0.00000938	0.00002338	0.00001900	0.00002017	0.00001456	0.00001887	0.00002431	0.00003106
71.06959543	0.00000920	0.00000793	0.00001695	0.00001767	0.00002153	0.00001882	0.00000763	0.00002113	0.00001680	0.00002263	0.00002084	0.00002321	0.00001585	0.00001897	0.00002416	0.00003093
71.00005571	0.00001755	0.00001425	0.00002076	0.00002288	0.00002717	0.00002240	0.00000993	0.00002159	0.00002128	0.00001931	0.00001921	0.00002112	0.00001713	0.00001891	0.00002405	0.00003079
70.93051599	0.00001734	0.00001791	0.00001682	0.00001805	0.00002202	0.00001654	0.00001050	0.00001399	0.00001864	0.00001600	0.00001439	0.00001608	0.00001754	0.00001875	0.00002401	0.00003072
70.86097627	0.00001017	0.00001696	0.00000886	0.00000806	0.00001026	0.00000966	0.00000753	0.00000712	0.00001111	0.00002016	0.00001382	0.00001277	0.00001675	0.00001862	0.00002402	0.00003078
70.79143654	0.00000674	0.00001447	0.00000899	0.00001326	0.00000936	0.00001494	0.00000614	0.00001170	0.00000987	0.00002361	0.00001760	0.00001535	0.00001526	0.00001856	0.00002411	0.00003095
70.72189682	0.00001472	0.00001351	0.00001592	0.00002353	0.00002062	0.00002503	0.00000964	0.00002015	0.00001791	0.00002816	0.00002244	0.00001755	0.00001411	0.00001857	0.00002428	0.00003120
70.65235710	0.00002416	0.00001742	0.00002136	0.00003020	0.00002662	0.00003001	0.00001431	0.00002078	0.00002280	0.00002698	0.00002462	0.00001594	0.00001381	0.00001865	0.00002450	0.00003145
70.58281738	0.00002456	0.00001951	0.00001918	0.00002628	0.00002159	0.00002495	0.00001617	0.00001356	0.00002066	0.00002191	0.00002213	0.00001322	0.00001387	0.00001879	0.00002469	0.00003164
70.51327766	0.00001625	0.00001711	0.00001523	0.00001407	0.00000948	0.00001476	0.00001402	0.00000876	0.00001279	0.00002207	0.00001869	0.00001456	0.00001410	0.00001902	0.00002474	0.00003173
70.44373794	0.00000672	0.00001196	0.00001439	0.00001145	0.00001145	0.00001303	0.00000918	0.00001364	0.00000953	0.00002384	0.00001920	0.00002058	0.00001482	0.00001925	0.00002464	0.00003167
70.37419822	0.00000919	0.00000814	0.00001725	0.00001779	0.00002159	0.00001897	0.00000781	0.00002151	0.00001695	0.00002321	0.00002110	0.00002379	0.00001612	0.00001937	0.00002449	0.00003151
70.30465849	0.00001777	0.00001450	0.00002123	0.00002329	0.00002761	0.00002288	0.00001014	0.00002226	0.00002165	0.00002000	0.00001949	0.00002173	0.00001743	0.00001933	0.00002442	0.00003134
70.23511877	0.00001770	0.00001826	0.00001736	0.00001866	0.00002268	0.00001717	0.00001080	0.00001475	0.00001915	0.00001620	0.00001462	0.00001653	0.00001789	0.00001919	0.00002443	0.00003124
70.16557905	0.00001048	0.00001731	0.00000917	0.00000834	0.00001079	0.00000987	0.00000788	0.00000739	0.00001156	0.00002001	0.00001389	0.00001300	0.00001716	0.00001907	0.00002450	0.00003126
70.09603933	0.00000689	0.00001477	0.00000904	0.00001324	0.00000931	0.00001502	0.00000638	0.00001164	0.00000999	0.00002367	0.00001781	0.00001549	0.00001568	0.00001900	0.00002464	0.00003141
70.02649961	0.00001484	0.00001378	0.00001606	0.00002371	0.00002070	0.00002538	0.00000977	0.00002041	0.00001810	0.00002868	0.00002294	0.00001785	0.00001451	0.00001901	0.00002483	0.00003167
69.95695989	0.00002456	0.00001773	0.00002174	0.00003075	0.00002708	0.00003078	0.00001448	0.00002135	0.00002323	0.00002782	0.00002538	0.00001626	0.00001416	0.00001907	0.00002508	0.00003194
69.88742016	0.00002513	0.00001991	0.00001967	0.00002705	0.00002228	0.00002593	0.00001645	0.00001416	0.00002123	0.00002260	0.00002295	0.00001344	0.00001418	0.00001920	0.00002529	0.00003217
69.81788044	0.00001682	0.00001749	0.00001558	0.00001467	0.00000990	0.00001535	0.00001439	0.00000892	0.00001332	0.00002242	0.00001921	0.00001476	0.00001436	0.00001941	0.00002536	0.00003228
69.74834072	0.00000705	0.00001229	0.00001466	0.00001154	0.00001138	0.00001320	0.00000955	0.00001370	0.00000968	0.00002425	0.00001938	0.00002096	0.00001505	0.00001963	0.00002526	0.00003225
69.67880100	0.00000917	0.00000816	0.00001744	0.00001796	0.00002173	0.00001917	0.00000802	0.00002174	0.00001711	0.00002363	0.00002143	0.00002440	0.00001637	0.00001974	0.00002510	0.00003211
69.60926128	0.00001798	0.00001462	0.00002163	0.00002379	0.00002816	0.00002343	0.00001033	0.00002276	0.00002206	0.00002053	0.00002009	0.00002244	0.00001774	0.00001970	0.00002501	0.00003195
69.53972156	0.00001810	0.00001856	0.00001788	0.00001933	0.00002347	0.00001792	0.00001110	0.00001527	0.00001973	0.00001652	0.00001528	0.00001708	0.00001826	0.00001956	0.00002499	0.00003186
69.47018184	0.00001082	0.00001769	0.00000952	0.00000864	0.00001146	0.00001012	0.00000818	0.00000765	0.00001207	0.00002053	0.00001425	0.00001334	0.00001758	0.00001945	0.00002503	0.00003190
69.40064211	0.00000700	0.00001519	0.00000916	0.00001320	0.00000934	0.00001504	0.00000653	0.00001189	0.00001026	0.00002436	0.00001810	0.00001579	0.00001612	0.00001941	0.00002514	0.00003206
69.33110239	0.00001480	0.00001408	0.00001615	0.00002396	0.00002090	0.00002566	0.00000984	0.00002101	0.00001842	0.00002937	0.00002345	0.00001832	0.00001491	0.00001943	0.00002533	0.00003230
69.26156267	0.00002481	0.00001803	0.00002209	0.00003143	0.00002771	0.00003146	0.00001467	0.00002223	0.00002383	0.00002861	0.00002608	0.00001680	0.00001450	0.00001951	0.00002557	0.00003256
69.19202295	0.00002562	0.00002036	0.00002011	0.00002796	0.00002314	0.00002678	0.00001682	0.00001496	0.00002199	0.00002317	0.00002371	0.00001383	0.00001451	0.00001966	0.00002578	0.00003277
69.12248323	0.00001739	0.00001795	0.00001589	0.00001544	0.00001050	0.00001597	0.00001488	0.00000905	0.00001396	0.00002268	0.00001979	0.00001496	0.00001471	0.00001988	0.00002585	0.00003287
69.05294351	0.00000735	0.00001278	0.00001496	0.00001165	0.00001150	0.00001347	0.00000998	0.00001372	0.00000985	0.00002474	0.00001989	0.00002120	0.00001542	0.00002010	0.00002576	0.00003284
68.98340378	0.00000920	0.00000832	0.00001769	0.00001806	0.00002199	0.00001952	0.00000822	0.00002211	0.00001731	0.00002447	0.00002211	0.00002484	0.00001673	0.00002021	0.00002561	0.00003270
68.91386406	0.00001823	0.00001473	0.00002209	0.00002425	0.00002886	0.00002409	0.00001046	0.00002346	0.00002255	0.00002150	0.00002086	0.00002300	0.00001809	0.00002015	0.00002551	0.00003255
68.84432434	0.00001855	0.00001885	0.00001846	0.00002003	0.00002438	0.00001865	0.00001131	0.00001605	0.00002034	0.00001706	0.00001593	0.00001762	0.00001858	0.00001998	0.00002550	0.00003248
68.77478462	0.00001131	0.00001807	0.00000994	0.00000901	0.00001218	0.00001032	0.00000847	0.00000798	0.00001249	0.00002079	0.00001452	0.00001372	0.00001785	0.00001984	0.00002555	0.00003252
68.70524490	0.00000719	0.00001555	0.00000930	0.00001335	0.00000947	0.00001522	0.00000682	0.00001181	0.00001029	0.00002484	0.00001826	0.00001599	0.00001634	0.00001978	0.00002568	0.00003270
68.63570518	0.00001480	0.00001437	0.00001633	0.00002422	0.00002114	0.00002615	0.00001008	0.00002123	0.00001855	0.00003021	0.00002377	0.00001861	0.00001513	0.00001980	0.00002587	0.00003297
68.56616546	0.00002516	0.00001826	0.00002259	0.00003207	0.00002837	0.00003230	0.00001503	0.00002269	0.00002424	0.00002965	0.00002665	0.00001715	0.00001476	0.00001988	0.00002612	0.00003325
68.49662573	0.00002625	0.00002074	0.00002076	0.00002883	0.00002401	0.00002773	0.00001736	0.00001539	0.00002259	0.00002399	0.00002433	0.00001421	0.00001478	0.00002004	0.00002632	0.00003348
68.42708601	0.00001804	0.00001838	0.00001642	0.00001616	0.00001106	0.00001656	0.00001550	0.00000940	0.00001451	0.00002335	0.00002024	0.00001523	0.00001502	0.00002028	0.00002637	0.00003359
68.35754629	0.00000763	0.00001326	0.00001537	0.00001187	0.00001157	0.00001383	0.00001049	0.00001422	0.00001012	0.00002573	0.00002029	0.00002159	0.00001580	0.00002053	0.00002625	0.00003355
68.28800657	0.00000896	0.00000845	0.00001788	0.00001830	0.00002224	0.00001991	0.00000843	0.00002281	0.00001756	0.00002513	0.00002265	0.00002539	0.00001718	0.00002066	0.00002607	0.00003340
68.21846685	0.00001828	0.00001488	0.00002250	0.00002478	0.00002951	0.00002478	0.00001069	0.00002435	0.00002307	0.00002205	0.00002147	0.00002359	0.00001859	0.00002061	0.00002596	0.00003323
68.14892713	0.00001890	0.00001921	0.00001903	0.00002072	0.00002523	0.00001940	0.00001168	0.00001683	0.00002101	0.00001731	0.00001633	0.00001812	0.00001913	0.00002046	0.00002594	0.00003313
68.07938740	0.00001169	0.00001854	0.00001034	0.00000936	0.00001277	0.00001075	0.00000882	0.00000822	0.00001303	0.00002115	0.00001477	0.00001407	0.00001842	0.00002032	0.00002599	0.00003316
68.00984768	0.00000738	0.00001602	0.00000944	0.00001346	0.00000952	0.00001551	0.00000700	0.00001190	0.00001053	0.00002549	0.00001874	0.00001628	0.00001688	0.00002025	0.00002612	0.00003333
67.94030796	0.00001483	0.00001470	0.00001644	0.00002460	0.00002138	0.00002672	0.00001022	0.00002169	0.00001883	0.00003086	0.00002450	0.00001905	0.00001560	0.00002026	0.00002634	0.00003361
67.87076824	0.00002558	0.00001857	0.00002299	0.00003283	0.00002904	0.00003324	0.00001530	0.00002343	0.00002477	0.00003024	0.00002751	0.00001764	0.00001519	0.00002032	0.00002662	0.00003390
67.80122852	0.00002697	0.00002121	0.00002131	0.00002977	0.00002485	0.00002877	0.00001780	0.00001612	0.00002323	0.00002429	0.00002511	0.00001460	0.00001519	0.00002046	0.00002688	0.00003416
67.73168880	0.00001883	0.00001889	0.00001684	0.00001693	0.00001161	0.00001728	0.00001600	0.00000981	0.00001512	0.00002371	0.00002087	0.00001550	0.00001541	0.00002069	0.00002698	0.00003430
67.66214907	0.00000803	0.00001378	0.00001584	0.00001220	0.00001178	0.00001429	0.00001093	0.00001442	0.00001045	0.00002627	0.00002093	0.00002189	0.00001616	0.00002095	0.00002690	0.00003429
67.59260935	0.00000882	0.00000860	0.00001820	0.00001858	0.00002262	0.00002028	0.00000870	0.00002316	0.00001791	0.00002579	0.00002339	0.00002584	0.00001755	0.00002111	0.00002673	0.00003415
67.52306963	0.00001849	0.00001504	0.00002306	0.00002534	0.00003026	0.00002539	0.00001105	0.00002490	0.00002366	0.00002271	0.00002214	0.00002409	0.00001902	0.00002110	0.00002662	0.00003398
67.45352991	0.00001945	0.00001958	0.00001973	0.00002143	0.00002610	0.00002007	0.00001218	0.00001736	0.00002172	0.00001770	0.00001688	0.00001852	0.00001963	0.00002096	0.00002657	0.00003386
67.38399019	0.00001231	0.00001904	0.00001089	0.00000979	0.00001341	0.00001121	0.00000931	0.00000858	0.00001354	0.00002174	0.00001518	0.00001444	0.00001895	0.00002083	0.00002659	0.00003387
67.31445047	0.00000753	0.00001645	0.00000961	0.00001369	0.00000980	0.00001586	0.00000728	0.00001230	0.00001068	0.00002624	0.00001928	0.00001673	0.00001739	0.00002076	0.00002668	0.00003402
67.24491075	0.00001473	0.00001499	0.00001657	0.00002496	0.00002175	0.00002717	0.00001038	0.00002229	0.00001914	0.00003162	0.00002513	0.00001962	0.00001598	0.00002078	0.00002686	0.00003427
67.17537102	0.00002590	0.00001887	0.00002347	0.00003355	0.00002976	0.00003395	0.00001564	0.00002415	0.00002534	0.00003110	0.00002819	0.00001820	0.00001548	0.00002086	0.00002712	0.00003455
67.10583130	0.00002764	0.00002174	0.00002195	0.00003064	0.00002568	0.00002953	0.00001830	0.00001670	0.00002392	0.00002510	0.00002570	0.00001494	0.00001552	0.00002102	0.00002737	0.00003479
67.03629158	0.00001960	0.00001950	0.00001746	0.00001766	0.00001221	0.00001790	0.00001651	0.00001016	0.00001573	0.00002453	0.00002133	0.00001573	0.00001578	0.00002125	0.00002749	0.00003492
66.96675186	0.00000851	0.00001444	0.00001640	0.00001265	0.00001214	0.00001486	0.00001128	0.00001475	0.00001072	0.00002727	0.00002137	0.00002227	0.00001655	0.00002148	0.00002743	0.00003490
66.89721214	0.00000883	0.00000888	0.00001850	0.00001899	0.00002304	0.00002071	0.00000877	0.00002371	0.00001820	0.00002652	0.00002393	0.00002647	0.00001792	0.00002160	0.00002727	0.00003476
66.82767242	0.00001882	0.00001525	0.00002354	0.00002597	0.00003100	0.00002596	0.00001122	0.00002566	0.00002421	0.00002334	0.00002274	0.00002487	0.00001939	0.00002154	0.00002717	0.00003460
66.75813269	0.00002008	0.00002003	0.00002034	0.00002218	0.00002694	0.00002065	0.00001247	0.00001812	0.00002238	0.00001818	0.00001739	0.00001928	0.00002000	0.00002135	0.00002715	0.00003451
66.68859297	0.00001288	0.00001960	0.00001133	0.00001030	0.00001390	0.00001160	0.00000963	0.00000896	0.00001400	0.00002217	0.00001559	0.00001489	0.00001931	0.00002119	0.00002719	0.00003453
66.61905325	0.00000787	0.00001696	0.00000982	0.00001389	0.00000997	0.00001624	0.00000751	0.00001235	0.00001099	0.00002679	0.00001968	0.00001679	0.00001772	0.00002111	0.00002731	0.00003470
66.54951353	0.00001479	0.00001535	0.00001681	0.00002532	0.00002207	0.00002762	0.00001060	0.00002259	0.00001954	0.00003221	0.00002558	0.00001971	0.00001637	0.00002111	0.00002751	0.00003497
66.47997381	0.00002641	0.00001924	0.00002405	0.00003426	0.00003040	0.00003463	0.00001604	0.00002465	0.00002605	0.00003180	0.00002858	0.00001840	0.00001592	0.00002120	0.00002778	0.00003526
66.41043409	0.00002849	0.00002229	0.00002266	0.00003151	0.00002642	0.00003027	0.00001887	0.00001730	0.00002482	0.00002575	0.00002606	0.00001531	0.00001592	0.00002136	0.00002804	0.00003550
66.34089437	0.00002048	0.00002010	0.00001802	0.00001839	0.00001278	0.00001850	0.00001715	0.00001082	0.00001656	0.00002517	0.00002176	0.00001619	0.00001609	0.00002162	0.00002815	0.00003563
66.27135464	0.00000898	0.00001501	0.00001694	0.00001305	0.00001249	0.00001530	0.00001188	0.00001528	0.00001107	0.00002790	0.00002206	0.00002288	0.00001681	0.00002191	0.00002806	0.00003560
66.20181492	0.00000884	0.00000916	0.00001882	0.00001932	0.00002343	0.00002095	0.00000915	0.00002416	0.00001838	0.00002687	0.00002470	0.00002717	0.00001824	0.00002209	0.00002788	0.00003545
66.13227520	0.00001922	0.00001554	0.00002411	0.00002652	0.00003169	0.00002635	0.00001159	0.00002622	0.00002455	0.00002361	0.00002336	0.00002556	0.00001983	0.00002208	0.00002774	0.00003527
66.06273548	0.00002082	0.00002059	0.00002107	0.00002286	0.00002769	0.00002112	0.00001291	0.00001860	0.00002280	0.00001844	0.00001765	0.00001981	0.00002055	0.00002192	0.00002769	0.00003517
65.99319576	0.00001357	0.00002030	0.00001194	0.00001078	0.00001440	0.00001207	0.00001001	0.00000925	0.00001441	0.00002284	0.00001563	0.00001528	0.00001994	0.00002175	0.00002774	0.00003521
65.92365604	0.00000801	0.00001758	0.00001009	0.00001423	0.00001014	0.00001657	0.00000774	0.00001261	0.00001124	0.00002756	0.00001981	0.00001719	0.00001836	0.00002165	0.00002787	0.00003541
65.85411631	0.00001476	0.00001578	0.00001698	0.00002572	0.00002233	0.00002802	0.00001077	0.00002301	0.00001976	0.00003270	0.00002596	0.00002034	0.00001687	0.00002164	0.00002810	0.00003572
65.78457659	0.00002688	0.00001965	0.00002455	0.00003499	0.00003102	0.00003528	0.00001632	0.00002527	0.00002641	0.00003231	0.00002931	0.00001912	0.00001627	0.00002170	0.00002839	0.00003605
65.71503687	0.00002931	0.00002289	0.00002334	0.00003243	0.00002719	0.00003104	0.00001925	0.00001791	0.00002522	0.00002622	0.00002694	0.00001576	0.00001622	0.00002186	0.00002865	0.00003634
65.64549715	0.00002137	0.00002076	0.00001862	0.00001920	0.00001342	0.00001919	0.00001754	0.00001109	0.00001697	0.00002556	0.00002259	0.00001624	0.00001646	0.00002211	0.00002875	0.00003649
65.57595743	0.00000964	0.00001570	0.00001749	0.00001340	0.00001269	0.00001577	0.00001216	0.00001538	0.00001136	0.00002844	0.00002237	0.00002285	0.00001724	0.00002240	0.00002866	0.00003647
65.50641771	0.00000892	0.00000945	0.00001918	0.00001952	0.00002371	0.00002121	0.00000930	0.00002443	0.00001880	0.00002737	0.00002482	0.00002738	0.00001869	0.00002257	0.00002848	0.00003631
65.43687799	0.00001958	0.00001582	0.00002471	0.00002698	0.00003232	0.00002684	0.00001180	0.00002673	0.00002526	0.00002423	0.00002354	0.00002598	0.00002029	0.00002256	0.00002835	0.00003610
65.36733826	0.00002142	0.00002109	0.00002180	0.00002349	0.00002848	0.00002172	0.00001319	0.00001918	0.00002365	0.00001905	0.00001812	0.00002037	0.00002107	0.00002241	0.00002830	0.00003596
65.29779854	0.00001413	0.00002088	0.00001249	0.00001117	0.00001513	0.00001238	0.00001028	0.00000955	0.00001501	0.00002316	0.00001643	0.00001572	0.00002046	0.00002226	0.00002831	0.00003596
65.22825882	0.00000839	0.00001811	0.00001038	0.00001442	0.00001038	0.00001670	0.00000789	0.00001253	0.00001137	0.00002778	0.00002067	0.00001746	0.00001885	0.00002219	0.00002839	0.00003610
65.15871910	0.00001503	0.00001626	0.00001723	0.00002603	0.00002248	0.00002825	0.00001097	0.00002310	0.00002004	0.00003323	0.00002653	0.00002065	0.00001737	0.00002220	0.00002858	0.00003637
65.08917938	0.00002758	0.00002018	0.00002510	0.00003567	0.00003151	0.00003587	0.00001672	0.00002562	0.00002703	0.00003313	0.00002972	0.00001953	0.00001682	0.00002227	0.00002886	0.00003668
65.01963966	0.00003025	0.00002358	0.00002403	0.00003335	0.00002789	0.00003185	0.00001977	0.00001836	0.00002610	0.00002707	0.00002739	0.00001632	0.00001679	0.00002243	0.00002915	0.00003697
64.95009993	0.00002226	0.00002146	0.00001923	0.00002006	0.00001398	0.00001983	0.00001805	0.00001148	0.00001786	0.00002619	0.00002307	0.00001679	0.00001696	0.00002270	0.00002929	0.00003714
64.88056021	0.00001011	0.00001630	0.00001805	0.00001381	0.00001293	0.00001604	0.00001262	0.00001562	0.00001183	0.00002892	0.00002295	0.00002355	0.00001770	0.00002299	0.00002924	0.00003716
64.81102049	0.00000907	0.00000984	0.00001956	0.00001980	0.00002391	0.00002141	0.00000956	0.00002478	0.00001897	0.00002775	0.00002538	0.00002830	0.00001914	0.00002316	0.00002908	0.00003704
64.74148077	0.00002007	0.00001614	0.00002533	0.00002745	0.00003284	0.00002735	0.00001210	0.00002736	0.00002561	0.00002483	0.00002411	0.00002699	0.00002076	0.00002313	0.00002898	0.00003687
64.67194105	0.00002214	0.00002164	0.00002255	0.00002416	0.00002923	0.00002245	0.00001360	0.00001996	0.00002415	0.00001948	0.00001851	0.00002110	0.00002150	0.00002295	0.00002898	0.00003677
64.60240133	0.00001483	0.00002151	0.00001304	0.00001169	0.00001572	0.00001286	0.00001072	0.00001003	0.00001554	0.00002348	0.00001651	0.00001596	0.00002085	0.00002277	0.00002906	0.00003681
64.53286160	0.00000883	0.00001874	0.00001044	0.00001462	0.00001050	0.00001683	0.00000825	0.00001268	0.00001177	0.00002821	0.00002070	0.00001743	0.00001920	0.00002269	0.00002921	0.00003700
64.46332188	0.00001528	0.00001670	0.00001737	0.00002633	0.00002264	0.00002855	0.00001118	0.00002343	0.00002031	0.00003357	0.00002690	0.00002085	0.00001760	0.00002271	0.00002945	0.00003729
64.39378216	0.00002825	0.00002066	0.00002563	0.00003633	0.00003203	0.00003661	0.00001698	0.00002628	0.00002749	0.00003383	0.00003045	0.00001988	0.00001702	0.00002281	0.00002974	0.00003761
64.32424244	0.00003118	0.00002421	0.00002476	0.00003422	0.00002864	0.00003292	0.00002017	0.00001917	0.00002672	0.00002789	0.00002834	0.00001649	0.00001704	0.00002300	0.00003001	0.00003789
64.25470272	0.00002310	0.00002211	0.00001987	0.00002082	0.00001457	0.00002072	0.00001858	0.00001175	0.00001837	0.00002671	0.00002396	0.00001680	0.00001729	0.00002329	0.00003013	0.00003804
64.18516300	0.00001051	0.00001687	0.00001857	0.00001392	0.00001285	0.00001630	0.00001314	0.00001559	0.00001194	0.00002938	0.00002345	0.00002360	0.00001810	0.00002361	0.00003004	0.00003803
64.11562328	0.00000913	0.00001008	0.00001994	0.00002001	0.00002395	0.00002143	0.00000993	0.00002490	0.00001926	0.00002814	0.00002580	0.00002854	0.00001967	0.00002381	0.00002983	0.00003788
64.04608355	0.00002045	0.00001645	0.00002591	0.00002798	0.00003331	0.00002769	0.00001239	0.00002779	0.00002622	0.00002535	0.00002459	0.00002742	0.00002145	0.00002381	0.00002967	0.00003768
63.97654383	0.00002279	0.00002217	0.00002325	0.00002493	0.00002999	0.00002309	0.00001386	0.00002052	0.00002495	0.00001987	0.00001914	0.00002170	0.00002231	0.00002365	0.00002962	0.00003755
63.90700411	0.00001542	0.00002219	0.00001360	0.00001218	0.00001649	0.00001323	0.00001101	0.00001045	0.00001622	0.00002365	0.00001678	0.00001667	0.00002169	0.00002347	0.00002964	0.00003755
63.83746439	0.00000900	0.00001928	0.00001081	0.00001464	0.00001070	0.00001683	0.00000856	0.00001281	0.00001208	0.00002853	0.00002066	0.00001807	0.00001996	0.00002335	0.00002975	0.00003772
63.76792467	0.00001535	0.00001717	0.00001769	0.00002659	0.00002285	0.00002875	0.00001157	0.00002377	0.00002046	0.00003440	0.00002697	0.00002153	0.00001827	0.00002331	0.00002997	0.00003802
63.69838495	0.00002869	0.00002107	0.00002624	0.00003706	0.00003269	0.00003728	0.00001748	0.00002693	0.00002793	0.00003500	0.00003088	0.00002054	0.00001759	0.00002334	0.00003028	0.00003837
63.62884522	0.00003187	0.00002476	0.00002548	0.00003527	0.00002959	0.00003390	0.00002074	0.00001988	0.00002733	0.00002896	0.00002894	0.00001697	0.00001755	0.00002345	0.00003057	0.00003868
63.55930550	0.00002381	0.00002269	0.00002035	0.00002185	0.00001536	0.00002153	0.00001917	0.00001211	0.00001895	0.00002720	0.00002440	0.00001713	0.00001781	0.00002366	0.00003070	0.00003887
63.48976578	0.00001102	0.00001747	0.00001892	0.00001418	0.00001307	0.00001637	0.00001369	0.00001579	0.00001217	0.00002990	0.00002369	0.00002410	0.00001862	0.00002393	0.00003062	0.00003889
63.42022606	0.00000927	0.00001048	0.00002018	0.00002015	0.00002418	0.00002155	0.00001021	0.00002539	0.00001934	0.00002890	0.00002627	0.00002934	0.00002012	0.00002410	0.00003040	0.00003875
63.35068634	0.00002079	0.00001670	0.00002634	0.00002839	0.00003400	0.00002824	0.00001258	0.00002873	0.00002655	0.00002641	0.00002538	0.00002833	0.00002182	0.00002410	0.00003023	0.00003855
63.28114662	0.00002330	0.00002256	0.00002387	0.00002565	0.00003097	0.00002395	0.00001411	0.00002165	0.00002549	0.00002057	0.00002009	0.00002231	0.00002268	0.00002396	0.00003017	0.00003841
63.21160690	0.00001587	0.00002260	0.00001410	0.00001268	0.00001738	0.00001359	0.00001128	0.00001096	0.00001680	0.00002402	0.00001747	0.00001684	0.00002210	0.00002381	0.00003022	0.00003841
63.14206717	0.00000935	0.00001972	0.00001082	0.00001456	0.00001060	0.00001684	0.00000879	0.00001269	0.00001252	0.00002908	0.00002126	0.00001814	0.00002041	0.00002375	0.00003035	0.00003856
63.07252745	0.00001559	0.00001759	0.00001789	0.00002682	0.00002278	0.00002908	0.00001166	0.00002402	0.00002094	0.00003495	0.00002766	0.00002189	0.00001873	0.00002379	0.00003058	0.00003883
63.00298773	0.00002932	0.00002159	0.00002677	0.00003781	0.00003318	0.00003811	0.00001766	0.00002761	0.00002871	0.00003588	0.00003176	0.00002113	0.00001805	0.00002390	0.00003089	0.00003914
62.93344801	0.00003276	0.00002541	0.00002618	0.00003636	0.00003047	0.00003503	0.00002114	0.00002073	0.00002835	0.00002979	0.00003011	0.00001760	0.00001803	0.00002408	0.00003117	0.00003942
62.86390829	0.00002473	0.00002332	0.00002103	0.00002293	0.00001615	0.00002236	0.00001973	0.00001248	0.00001991	0.00002755	0.00002549	0.00001748	0.00001826	0.00002435	0.00003132	0.00003957
62.79436857	0.00001160	0.00001800	0.00001953	0.00001436	0.00001304	0.00001661	0.00001427	0.00001589	0.00001263	0.00003019	0.00002425	0.00002440	0.00001903	0.00002464	0.00003128	0.00003956
62.72482884	0.00000927	0.00001086	0.00002069	0.00002038	0.00002430	0.00002191	0.00001064	0.00002582	0.00001961	0.00002952	0.00002676	0.00002996	0.00002057	0.00002480	0.00003113	0.00003941
62.65528912	0.00002093	0.00001690	0.00002700	0.00002894	0.00003464	0.00002903	0.00001300	0.00002955	0.00002722	0.00002729	0.00002599	0.00002922	0.00002237	0.00002476	0.00003102	0.00003922
62.58574940	0.00002371	0.00002299	0.00002464	0.00002647	0.00003201	0.00002497	0.00001459	0.00002258	0.00002646	0.00002113	0.00002066	0.00002322	0.00002328	0.00002456	0.00003100	0.00003909
62.51620968	0.00001637	0.00002316	0.00001465	0.00001330	0.00001845	0.00001410	0.00001183	0.00001151	0.00001773	0.00002431	0.00001766	0.00001758	0.00002268	0.00002438	0.00003104	0.00003910
62.44666996	0.00000957	0.00002020	0.00001091	0.00001466	0.00001082	0.00001684	0.00000908	0.00001281	0.00001285	0.00002968	0.00002152	0.00001853	0.00002093	0.00002429	0.00003117	0.00003928
62.37713024	0.00001566	0.00001797	0.00001799	0.00002713	0.00002306	0.00002946	0.00001184	0.00002443	0.00002105	0.00003601	0.00002836	0.00002231	0.00001919	0.00002432	0.00003142	0.00003958
62.30759052	0.00002973	0.00002189	0.00002728	0.00003865	0.00003397	0.00003911	0.00001794	0.00002844	0.00002916	0.00003725	0.00003281	0.00002157	0.00001843	0.00002443	0.00003177	0.00003994
62.23805079	0.00003344	0.00002587	0.00002688	0.00003754	0.00003158	0.00003640	0.00002159	0.00002160	0.00002912	0.00003092	0.00003130	0.00001790	0.00001833	0.00002464	0.00003212	0.00004028
62.16851107	0.00002545	0.00002383	0.00002148	0.00002403	0.00001710	0.00002355	0.00002030	0.00001268	0.00002065	0.00002823	0.00002633	0.00001776	0.00001852	0.00002495	0.00003229	0.00004051
62.09897135	0.00001202	0.00001858	0.00001989	0.00001462	0.00001324	0.00001716	0.00001482	0.00001618	0.00001304	0.00003132	0.00002479	0.00002480	0.00001932	0.00002529	0.00003222	0.00004056
62.02943163	0.00000935	0.00001117	0.00002103	0.00002069	0.00002461	0.00002228	0.00001087	0.00002636	0.00001984	0.00003059	0.00002741	0.00003050	0.00002095	0.00002550	0.00003200	0.00004046
61.95989191	0.00002119	0.00001716	0.00002764	0.00002962	0.00003550	0.00002974	0.00001317	0.00003052	0.00002767	0.00002840	0.00002693	0.00002981	0.00002287	0.00002549	0.00003181	0.00004030
61.89035219	0.00002427	0.00002349	0.00002551	0.00002746	0.00003319	0.00002588	0.00001498	0.00002362	0.00002703	0.00002176	0.00002164	0.00002378	0.00002390	0.00002532	0.00003172	0.00004019
61.82081246	0.00001694	0.00002378	0.00001543	0.00001393	0.00001939	0.00001464	0.00001235	0.00001193	0.00001817	0.00002443	0.00001830	0.00001800	0.00002338	0.00002512	0.00003172	0.00004022
61.75127274	0.00000983	0.00002088	0.00001114	0.00001463	0.00001100	0.00001719	0.00000954	0.00001296	0.00001303	0.00003020	0.00002181	0.00001892	0.00002160	0.00002500	0.00003181	0.00004039
61.68173302	0.00001562	0.00001844	0.00001810	0.00002743	0.00002324	0.00003018	0.00001226	0.00002506	0.00002136	0.00003692	0.00002872	0.00002289	0.00001978	0.00002497	0.00003202	0.00004069
61.61219330	0.00003012	0.00002228	0.00002775	0.00003947	0.00003476	0.00004034	0.00001844	0.00002953	0.00002986	0.00003846	0.00003362	0.00002221	0.00001900	0.00002503	0.00003232	0.00004102
61.54265358	0.00003423	0.00002645	0.00002762	0.00003870	0.00003272	0.00003780	0.00002231	0.00002280	0.00002999	0.00003199	0.00003219	0.00001843	0.00001894	0.00002517	0.00003263	0.00004130
61.47311386	0.00002642	0.00002449	0.00002217	0.00002512	0.00001806	0.00002454	0.00002118	0.00001348	0.00002146	0.00002904	0.00002711	0.00001828	0.00001913	0.00002544	0.00003278	0.00004146
61.40357413	0.00001277	0.00001916	0.00002057	0.00001499	0.00001323	0.00001757	0.00001565	0.00001644	0.00001342	0.00003202	0.00002553	0.00002552	0.00001989	0.00002576	0.00003272	0.00004146
61.33403441	0.00000931	0.00001143	0.00002133	0.00002097	0.00002483	0.00002268	0.00001132	0.00002680	0.00002024	0.00003155	0.00002841	0.00003156	0.00002142	0.00002598	0.00003254	0.00004131
61.26449469	0.00002139	0.00001721	0.00002806	0.00003026	0.00003633	0.00003059	0.00001353	0.00003134	0.00002857	0.00002946	0.00002808	0.00003101	0.00002328	0.00002600	0.00003241	0.00004112
61.19495497	0.00002486	0.00002380	0.00002613	0.00002842	0.00003434	0.00002695	0.00001542	0.00002456	0.00002827	0.00002244	0.00002250	0.00002477	0.00002435	0.00002586	0.00003240	0.00004099
61.12541525	0.00001764	0.00002431	0.00001597	0.00001472	0.00002041	0.00001526	0.00001286	0.00001274	0.00001937	0.00002511	0.00001844	0.00001868	0.00002387	0.00002569	0.00003249	0.00004102
61.05587553	0.00001023	0.00002144	0.00001145	0.00001495	0.00001132	0.00001745	0.00000990	0.00001338	0.00001377	0.00003122	0.00002215	0.00001920	0.00002213	0.00002560	0.00003265	0.00004123
60.98633581	0.00001549	0.00001903	0.00001837	0.00002793	0.00002349	0.00003062	0.00001238	0.00002558	0.00002181	0.00003804	0.00002959	0.00002332	0.00002030	0.00002560	0.00003291	0.00004158
60.91679608	0.00003050	0.00002274	0.00002837	0.00004035	0.00003560	0.00004123	0.00001874	0.00003030	0.00003058	0.00003975	0.00003469	0.00002278	0.00001945	0.00002567	0.00003323	0.00004198
60.84725636	0.00003509	0.00002704	0.00002843	0.00003985	0.00003384	0.00003888	0.00002285	0.00002350	0.00003093	0.00003309	0.00003333	0.00001904	0.00001934	0.00002582	0.00003355	0.00004233
60.77771664	0.00002749	0.00002516	0.00002288	0.00002615	0.00001900	0.00002539	0.00002184	0.00001402	0.00002240	0.00002980	0.00002802	0.00001866	0.00001954	0.00002609	0.00003372	0.00004255
60.70817692	0.00001353	0.00001986	0.00002119	0.00001547	0.00001364	0.00001826	0.00001628	0.00001703	0.00001379	0.00003317	0.00002631	0.00002596	0.00002036	0.00002643	0.00003367	0.00004258
60.63863720	0.00000947	0.00001200	0.00002193	0.00002155	0.00002542	0.00002344	0.00001171	0.00002775	0.00002048	0.00003246	0.00002916	0.00003224	0.00002209	0.00002667	0.00003346	0.00004242
60.56909748	0.00002166	0.00001753	0.00002888	0.00003111	0.00003739	0.00003163	0.00001394	0.00003257	0.00002913	0.00003017	0.00002867	0.00003177	0.00002413	0.00002669	0.00003328	0.00004219
60.49955775	0.00002560	0.00002448	0.00002719	0.00002947	0.00003559	0.00002802	0.00001592	0.00002567	0.00002899	0.00002285	0.00002298	0.00002544	0.00002525	0.00002655	0.00003318	0.00004203
60.43001803	0.00001840	0.00002512	0.00001680	0.00001548	0.00002133	0.00001589	0.00001337	0.00001312	0.00002004	0.00002581	0.00001903	0.00001914	0.00002476	0.00002639	0.00003318	0.00004202
60.36047831	0.00001040	0.00002208	0.00001167	0.00001511	0.00001175	0.00001797	0.00001018	0.00001346	0.00001409	0.00003233	0.00002307	0.00001977	0.00002293	0.00002633	0.00003330	0.00004219
60.29093859	0.00001530	0.00001940	0.00001843	0.00002835	0.00002403	0.00003142	0.00001261	0.00002595	0.00002220	0.00003904	0.00003059	0.00002413	0.00002093	0.00002639	0.00003356	0.00004250
60.22139887	0.00003082	0.00002317	0.00002889	0.00004134	0.00003668	0.00004250	0.00001931	0.00003103	0.00003144	0.00004079	0.00003563	0.00002367	0.00001998	0.00002655	0.00003393	0.00004287
60.15185915	0.00003589	0.00002773	0.00002928	0.00004117	0.00003516	0.00004032	0.00002370	0.00002428	0.00003207	0.00003393	0.00003397	0.00001974	0.00001991	0.00002679	0.00003431	0.00004320
60.08231943	0.00002845	0.00002604	0.00002369	0.00002739	0.00002004	0.00002661	0.00002279	0.00001459	0.00002348	0.00003064	0.00002847	0.00001914	0.00002017	0.00002713	0.00003452	0.00004344
60.01277970	0.00001431	0.00002076	0.00002200	0.00001619	0.00001415	0.00001929	0.00001705	0.00001770	0.00001457	0.00003418	0.00002680	0.00002637	0.00002103	0.00002749	0.00003449	0.00004350
59.94323998	0.00000955	0.00001247	0.00002244	0.00002213	0.00002591	0.00002401	0.00001201	0.00002841	0.00002106	0.00003327	0.00002987	0.00003292	0.00002272	0.00002772	0.00003431	0.00004340
59.87370026	0.00002194	0.00001778	0.00002956	0.00003180	0.00003835	0.00003227	0.00001421	0.00003342	0.00002992	0.00003083	0.00002956	0.00003265	0.00002473	0.00002770	0.00003416	0.00004321
59.80416054	0.00002632	0.00002503	0.00002812	0.00003035	0.00003680	0.00002871	0.00001641	0.00002647	0.00002984	0.00002372	0.00002376	0.00002627	0.00002593	0.00002747	0.00003413	0.00004309
59.73462082	0.00001924	0.00002588	0.00001762	0.00001621	0.00002231	0.00001648	0.00001396	0.00001370	0.00002062	0.00002688	0.00001970	0.00001975	0.00002550	0.00002720	0.00003418	0.00004310
59.66508110	0.00001104	0.00002289	0.00001208	0.00001563	0.00001210	0.00001860	0.00001052	0.00001411	0.00001425	0.00003362	0.00002384	0.00001997	0.00002371	0.00002703	0.00003433	0.00004329
59.59554137	0.00001540	0.00002020	0.00001880	0.00002910	0.00002445	0.00003217	0.00001278	0.00002698	0.00002244	0.00004014	0.00003142	0.00002437	0.00002171	0.00002698	0.00003460	0.00004361
59.52600165	0.00003149	0.00002384	0.00002968	0.00004245	0.00003754	0.00004353	0.00001965	0.00003235	0.00003206	0.00004175	0.00003649	0.00002409	0.00002069	0.00002703	0.00003497	0.00004399
59.45646193	0.00003705	0.00002864	0.00003034	0.00004251	0.00003619	0.00004139	0.00002428	0.00002554	0.00003287	0.00003457	0.00003494	0.00002026	0.00002052	0.00002717	0.00003535	0.00004432
59.38692221	0.00002974	0.00002702	0.00002467	0.00002854	0.00002087	0.00002746	0.00002345	0.00001545	0.00002428	0.00003140	0.00002937	0.00001976	0.00002070	0.00002743	0.00003558	0.00004450
59.31738249	0.00001518	0.00002160	0.00002298	0.00001681	0.00001456	0.00001994	0.00001767	0.00001791	0.00001510	0.00003533	0.00002771	0.00002698	0.00002150	0.00002776	0.00003555	0.00004449
59.24784277	0.00000993	0.00001297	0.00002313	0.00002272	0.00002646	0.00002466	0.00001231	0.00002875	0.00002147	0.00003452	0.00003081	0.00003373	0.00002318	0.00002798	0.00003532	0.00004430
59.17830304	0.00002238	0.00001797	0.00003028	0.00003255	0.00003929	0.00003306	0.00001461	0.00003412	0.00003067	0.00003208	0.00003046	0.00003362	0.00002530	0.00002799	0.00003508	0.00004404
59.10876332	0.00002719	0.00002562	0.00002902	0.00003129	0.00003792	0.00002962	0.00001704	0.00002727	0.00003084	0.00002431	0.00002443	0.00002726	0.00002654	0.00002781	0.00003495	0.00004387
59.03922360	0.00002016	0.00002680	0.00001842	0.00001678	0.00002317	0.00001720	0.00001462	0.00001422	0.00002165	0.00002710	0.00002005	0.00002069	0.00002611	0.00002760	0.00003494	0.00004389
58.96968388	0.00001148	0.00002373	0.00001233	0.00001602	0.00001240	0.00001898	0.00001105	0.00001443	0.00001498	0.00003399	0.00002435	0.00002074	0.00002421	0.00002750	0.00003504	0.00004412
58.90014416	0.00001573	0.00002079	0.00001902	0.00002974	0.00002470	0.00003256	0.00001317	0.00002716	0.00002300	0.00004046	0.00003215	0.00002522	0.00002207	0.00002753	0.00003528	0.00004450
58.83060444	0.00003249	0.00002436	0.00003037	0.00004355	0.00003828	0.00004431	0.00002005	0.00003275	0.00003283	0.00004252	0.00003752	0.00002493	0.00002097	0.00002765	0.00003565	0.00004496
58.76106472	0.00003856	0.00002941	0.00003132	0.00004389	0.00003715	0.00004242	0.00002477	0.00002603	0.00003374	0.00003566	0.00003608	0.00002089	0.00002086	0.00002788	0.00003604	0.00004539
58.69152499	0.00003130	0.00002797	0.00002556	0.00002980	0.00002170	0.00002834	0.00002393	0.00001588	0.00002509	0.00003263	0.00003049	0.00001990	0.00002116	0.00002824	0.00003626	0.00004569
58.62198527	0.00001634	0.00002267	0.00002378	0.00001748	0.00001509	0.00002053	0.00001807	0.00001849	0.00001554	0.00003631	0.00002886	0.00002730	0.00002204	0.00002868	0.00003622	0.00004577
58.55244555	0.00001008	0.00001385	0.00002389	0.00002318	0.00002699	0.00002494	0.00001276	0.00002928	0.00002185	0.00003512	0.00003193	0.00003435	0.00002376	0.00002901	0.00003600	0.00004563
58.48290583	0.00002278	0.00001855	0.00003111	0.00003309	0.00004019	0.00003352	0.00001513	0.00003487	0.00003143	0.00003259	0.00003141	0.00003442	0.00002591	0.00002907	0.00003581	0.00004537
58.41336611	0.00002811	0.00002645	0.00003008	0.00003211	0.00003900	0.00003028	0.00001752	0.00002804	0.00003178	0.00002481	0.00002515	0.00002805	0.00002728	0.00002888	0.00003575	0.00004513
58.34382639	0.00002113	0.00002769	0.00001931	0.00001747	0.00002408	0.00001785	0.00001504	0.00001472	0.00002240	0.00002776	0.00002031	0.00002115	0.00002698	0.00002863	0.00003578	0.00004506
58.27428666	0.00001203	0.00002450	0.00001269	0.00001630	0.00001279	0.00001935	0.00001138	0.00001444	0.00001523	0.00003487	0.00002452	0.00002093	0.00002516	0.00002847	0.00003591	0.00004518
58.20474694	0.00001582	0.00002146	0.00001928	0.00003021	0.00002489	0.00003303	0.00001354	0.00002759	0.00002334	0.00004114	0.00003249	0.00002555	0.00002300	0.00002841	0.00003613	0.00004547
58.13520722	0.00003314	0.00002499	0.00003110	0.00004443	0.00003897	0.00004524	0.00002089	0.00003356	0.00003357	0.00004340	0.00003783	0.00002552	0.00002181	0.00002844	0.00003642	0.00004584
58.06566750	0.00003969	0.00003035	0.00003236	0.00004506	0.00003817	0.00004367	0.00002587	0.00002702	0.00003486	0.00003677	0.00003653	0.00002150	0.00002159	0.00002856	0.00003673	0.00004620
57.99612778	0.00003253	0.00002896	0.00002654	0.00003091	0.00002263	0.00002964	0.00002513	0.00001675	0.00002628	0.00003336	0.00003115	0.00002050	0.00002181	0.00002880	0.00003691	0.00004644
57.92658806	0.00001719	0.00002340	0.00002450	0.00001798	0.00001533	0.00002126	0.00001918	0.00001888	0.00001624	0.00003685	0.00002935	0.00002778	0.00002268	0.00002910	0.00003687	0.00004649
57.85704834	0.00001061	0.00001435	0.00002435	0.00002374	0.00002711	0.00002533	0.00001324	0.00002972	0.00002196	0.00003554	0.00003237	0.00003504	0.00002440	0.00002934	0.00003667	0.00004635
57.78750861	0.00002330	0.00001879	0.00003173	0.00003401	0.00004074	0.00003413	0.00001541	0.00003569	0.00003167	0.00003327	0.00003203	0.00003531	0.00002651	0.00002938	0.00003651	0.00004614
57.71796889	0.00002899	0.00002707	0.00003093	0.00003337	0.00003989	0.00003121	0.00001785	0.00002909	0.00003218	0.00002584	0.00002599	0.00002893	0.00002789	0.00002924	0.00003648	0.00004601
57.64842917	0.00002202	0.00002857	0.00002012	0.00001867	0.00002500	0.00001858	0.00001541	0.00001554	0.00002290	0.00002873	0.00002121	0.00002184	0.00002755	0.00002907	0.00003658	0.00004606
57.57888945	0.00001259	0.00002540	0.00001324	0.00001649	0.00001318	0.00001966	0.00001161	0.00001463	0.00001592	0.00003581	0.00002537	0.00002136	0.00002568	0.00002899	0.00003681	0.00004631
57.50934973	0.00001608	0.00002233	0.00001981	0.00003050	0.00002525	0.00003332	0.00001384	0.00002776	0.00002399	0.00004212	0.00003314	0.00002607	0.00002360	0.00002904	0.00003718	0.00004673
57.43981001	0.00003393	0.00002581	0.00003198	0.00004514	0.00003981	0.00004595	0.00002130	0.00003409	0.00003453	0.00004483	0.00003891	0.00002612	0.00002258	0.00002920	0.00003766	0.00004723
57.37027028	0.00004085	0.00003126	0.00003344	0.00004622	0.00003931	0.00004472	0.00002635	0.00002764	0.00003595	0.00003817	0.00003790	0.00002222	0.00002238	0.00002949	0.00003814	0.00004771
57.30073056	0.00003367	0.00002994	0.00002744	0.00003216	0.00002370	0.00003062	0.00002567	0.00001704	0.00002723	0.00003414	0.00003240	0.00002128	0.00002250	0.00002989	0.00003841	0.00004807
57.23119084	0.00001786	0.00002436	0.00002522	0.00001853	0.00001559	0.00002151	0.00001975	0.00001897	0.00001668	0.00003751	0.00002987	0.00002866	0.00002330	0.00003036	0.00003837	0.00004822
57.16165112	0.00001088	0.00001490	0.00002508	0.00002398	0.00002739	0.00002554	0.00001380	0.00003014	0.00002269	0.00003625	0.00003249	0.00003624	0.00002508	0.00003068	0.00003811	0.00004815
57.09211140	0.00002384	0.00001932	0.00003270	0.00003450	0.00004149	0.00003479	0.00001596	0.00003659	0.00003293	0.00003398	0.00003227	0.00003666	0.00002732	0.00003073	0.00003784	0.00004793
57.02257168	0.00002987	0.00002790	0.00003214	0.00003417	0.00004102	0.00003230	0.00001855	0.00003019	0.00003382	0.00002623	0.00002657	0.00003015	0.00002868	0.00003053	0.00003769	0.00004772
56.95303196	0.00002296	0.00002951	0.00002109	0.00001948	0.00002612	0.00001925	0.00001619	0.00001628	0.00002447	0.00002850	0.00002183	0.00002269	0.00002831	0.00003028	0.00003767	0.00004766
56.88349223	0.00001293	0.00002619	0.00001347	0.00001671	0.00001354	0.00001960	0.00001212	0.00001493	0.00001662	0.00003571	0.00002560	0.00002179	0.00002637	0.00003016	0.00003776	0.00004780
56.81395251	0.00001632	0.00002298	0.00001996	0.00003093	0.00002539	0.00003353	0.00001408	0.00002822	0.00002397	0.00004270	0.00003345	0.00002672	0.00002411	0.00003017	0.00003800	0.00004813
56.74441279	0.00003460	0.00002638	0.00003263	0.00004617	0.00004056	0.00004685	0.00002153	0.00003514	0.00003481	0.00004582	0.00003953	0.00002696	0.00002288	0.00003029	0.00003837	0.00004856
56.67487307	0.00004188	0.00003212	0.00003443	0.00004767	0.00004051	0.00004618	0.00002675	0.00002904	0.00003660	0.00003934	0.00003891	0.00002265	0.00002268	0.00003051	0.00003878	0.00004895
56.60533335	0.00003471	0.00003084	0.00002821	0.00003360	0.00002490	0.00003206	0.00002624	0.00001781	0.00002800	0.00003491	0.00003359	0.00002114	0.00002287	0.00003084	0.00003905	0.00004919
56.53579363	0.00001868	0.00002511	0.00002580	0.00001901	0.00001589	0.00002202	0.00002036	0.00001915	0.00001699	0.00003800	0.00003101	0.00002862	0.00002373	0.00003119	0.00003906	0.00004921
56.46625390	0.00001138	0.00001552	0.00002563	0.00002425	0.00002764	0.00002573	0.00001425	0.00003047	0.00002269	0.00003707	0.00003374	0.00003659	0.00002571	0.00003140	0.00003887	0.00004899
56.39671418	0.00002443	0.00001976	0.00003345	0.00003510	0.00004230	0.00003529	0.00001639	0.00003753	0.00003332	0.00003549	0.00003360	0.00003738	0.00002825	0.00003135	0.00003869	0.00004868
56.32717446	0.00003074	0.00002866	0.00003313	0.00003519	0.00004236	0.00003315	0.00001889	0.00003148	0.00003455	0.00002777	0.00002761	0.00003100	0.00002986	0.00003107	0.00003862	0.00004842
56.25763474	0.00002364	0.00003043	0.00002198	0.00002033	0.00002750	0.00001992	0.00001653	0.00001732	0.00002533	0.00002938	0.00002243	0.00002336	0.00002960	0.00003076	0.00003867	0.00004833
56.18809502	0.00001346	0.00002708	0.00001375	0.00001686	0.00001391	0.00001980	0.00001263	0.00001498	0.00001719	0.00003657	0.00002621	0.00002218	0.00002759	0.00003056	0.00003884	0.00004846
56.11855530	0.00001663	0.00002369	0.00002024	0.00003148	0.00002543	0.00003431	0.00001458	0.00002853	0.00002460	0.00004345	0.00003444	0.00002733	0.00002516	0.00003053	0.00003918	0.00004880
56.04901557	0.00003534	0.00002700	0.00003327	0.00004722	0.00004119	0.00004843	0.00002222	0.00003598	0.00003586	0.00004728	0.00004078	0.00002781	0.00002379	0.00003060	0.00003967	0.00004924
55.97947585	0.00004299	0.00003277	0.00003532	0.00004921	0.00004161	0.00004828	0.00002770	0.00003014	0.00003804	0.00004096	0.00004036	0.00002369	0.00002352	0.00003080	0.00004019	0.00004968
55.90993613	0.00003586	0.00003156	0.00002917	0.00003518	0.00002597	0.00003399	0.00002735	0.00001843	0.00002944	0.00003593	0.00003482	0.00002202	0.00002373	0.00003116	0.00004050	0.00005002
55.84039641	0.00001962	0.00002575	0.00002663	0.00001953	0.00001588	0.00002258	0.00002149	0.00001964	0.00001819	0.00003896	0.00003150	0.00002936	0.00002455	0.00003162	0.00004048	0.00005017
55.77085669	0.00001186	0.00001601	0.00002643	0.00002458	0.00002799	0.00002616	0.00001514	0.00003124	0.00002305	0.00003813	0.00003401	0.00003758	0.00002636	0.00003200	0.00004021	0.00005010
55.70131697	0.00002488	0.00002002	0.00003432	0.00003580	0.00004342	0.00003629	0.00001697	0.00003881	0.00003390	0.00003670	0.00003449	0.00003848	0.00002879	0.00003211	0.00003991	0.00004991
55.63177725	0.00003155	0.00002925	0.00003421	0.00003633	0.00004397	0.00003464	0.00001946	0.00003293	0.00003534	0.00002864	0.00002903	0.00003181	0.00003045	0.00003194	0.00003974	0.00004975
55.56223752	0.00002446	0.00003119	0.00002285	0.00002138	0.00002913	0.00002091	0.00001724	0.00001830	0.00002599	0.00002988	0.00002314	0.00002371	0.00003025	0.00003168	0.00003968	0.00004973
55.49269780	0.00001394	0.00002779	0.00001392	0.00001694	0.00001461	0.00001985	0.00001304	0.00001512	0.00001754	0.00003760	0.00002651	0.00002265	0.00002829	0.00003150	0.00003974	0.00004989
55.42315808	0.00001683	0.00002466	0.00002043	0.00003183	0.00002554	0.00003445	0.00001475	0.00002890	0.00002504	0.00004513	0.00003498	0.00002810	0.00002581	0.00003149	0.00003996	0.00005022
55.35361836	0.00003607	0.00002787	0.00003398	0.00004825	0.00004214	0.00004936	0.00002250	0.00003698	0.00003678	0.00004934	0.00004204	0.00002871	0.00002431	0.00003163	0.00004030	0.00005064
55.28407864	0.00004420	0.00003381	0.00003639	0.00005074	0.00004320	0.00004975	0.00002822	0.00003133	0.00003928	0.00004303	0.00004189	0.00002427	0.00002406	0.00003191	0.00004067	0.00005106
55.21453892	0.00003724	0.00003272	0.00003014	0.00003671	0.00002762	0.00003540	0.00002808	0.00001915	0.00003061	0.00003712	0.00003613	0.00002261	0.00002434	0.00003232	0.00004089	0.00005138
55.14499919	0.00002057	0.00002684	0.00002746	0.00002010	0.00001632	0.00002326	0.00002223	0.00001973	0.00001847	0.00003991	0.00003233	0.00003023	0.00002526	0.00003279	0.00004086	0.00005150
55.07545947	0.00001179	0.00001685	0.00002709	0.00002514	0.00002829	0.00002685	0.00001553	0.00003174	0.00002351	0.00003956	0.00003506	0.00003902	0.00002718	0.00003313	0.00004066	0.00005141
55.00591975	0.00002489	0.00002028	0.00003505	0.00003677	0.00004426	0.00003747	0.00001732	0.00003995	0.00003501	0.00003818	0.00003568	0.00004041	0.00002967	0.00003320	0.00004053	0.00005121
54.93638003	0.00003209	0.00002970	0.00003524	0.00003780	0.00004538	0.00003622	0.00002006	0.00003428	0.00003698	0.00002975	0.00003007	0.00003385	0.00003136	0.00003302	0.00004055	0.00005105
54.86684031	0.00002531	0.00003180	0.00002373	0.00002269	0.00003049	0.00002195	0.00001803	0.00001917	0.00002769	0.00003012	0.00002377	0.00002540	0.00003119	0.00003278	0.00004067	0.00005106
54.79730059	0.00001461	0.00002840	0.00001428	0.00001677	0.00001508	0.00002007	0.00001382	0.00001565	0.00001848	0.00003799	0.00002694	0.00002315	0.00002923	0.00003262	0.00004085	0.00005132
54.72776087	0.00001699	0.00002520	0.00002099	0.00003220	0.00002579	0.00003510	0.00001527	0.00002997	0.00002514	0.00004618	0.00003603	0.00002837	0.00002675	0.00003259	0.00004115	0.00005177
54.65822114	0.00003650	0.00002817	0.00003479	0.00004935	0.00004319	0.00005073	0.00002305	0.00003880	0.00003736	0.00005090	0.00004355	0.00002921	0.00002526	0.00003266	0.00004164	0.00005231
54.58868142	0.00004516	0.00003442	0.00003757	0.00005246	0.00004476	0.00005147	0.00002896	0.00003341	0.00004034	0.00004446	0.00004377	0.00002503	0.00002496	0.00003283	0.00004220	0.00005282
54.51914170	0.00003845	0.00003350	0.00003113	0.00003845	0.00002901	0.00003671	0.00002906	0.00002033	0.00003183	0.00003822	0.00003810	0.00002294	0.00002523	0.00003314	0.00004261	0.00005319
54.44960198	0.00002175	0.00002755	0.00002810	0.00002071	0.00001649	0.00002401	0.00002328	0.00002008	0.00001940	0.00004137	0.00003397	0.00003034	0.00002622	0.00003356	0.00004268	0.00005333
54.38006226	0.00001236	0.00001736	0.00002766	0.00002565	0.00002871	0.00002769	0.00001624	0.00003224	0.00002401	0.00004111	0.00003646	0.00003928	0.00002817	0.00003390	0.00004244	0.00005324
54.31052254	0.00002522	0.00002060	0.00003584	0.00003761	0.00004543	0.00003873	0.00001778	0.00004109	0.00003584	0.00003969	0.00003719	0.00004065	0.00003060	0.00003400	0.00004212	0.00005303
54.24098281	0.00003290	0.00003041	0.00003640	0.00003909	0.00004705	0.00003782	0.00002063	0.00003567	0.00003803	0.00003065	0.00003131	0.00003397	0.00003230	0.00003382	0.00004190	0.00005285
54.17144309	0.00002616	0.00003277	0.00002487	0.00002384	0.00003208	0.00002305	0.00001866	0.00002015	0.00002881	0.00003104	0.00002432	0.00002558	0.00003210	0.00003357	0.00004185	0.00005282
54.10190337	0.00001508	0.00002939	0.00001465	0.00001717	0.00001580	0.00002052	0.00001412	0.00001644	0.00001955	0.00003974	0.00002757	0.00002409	0.00003002	0.00003345	0.00004196	0.00005299
54.03236365	0.00001705	0.00002600	0.00002111	0.00003296	0.00002645	0.00003603	0.00001559	0.00003078	0.00002603	0.00004806	0.00003669	0.00002990	0.00002737	0.00003351	0.00004226	0.00005334
53.96282393	0.00003685	0.00002889	0.00003545	0.00005062	0.00004470	0.00005234	0.00002377	0.00004001	0.00003865	0.00005302	0.00004434	0.00003078	0.00002584	0.00003369	0.00004270	0.00005377
53.89328421	0.00004614	0.00003538	0.00003873	0.00005421	0.00004678	0.00005351	0.00003021	0.00003454	0.00004187	0.00004623	0.00004446	0.00002606	0.00002541	0.00003396	0.00004317	0.00005420
53.82374449	0.00003970	0.00003466	0.00003219	0.00004014	0.00003083	0.00003859	0.00003050	0.00002084	0.00003318	0.00003917	0.00003829	0.00002383	0.00002551	0.00003432	0.00004350	0.00005451
53.75420476	0.00002267	0.00002863	0.00002916	0.00002184	0.00001711	0.00002513	0.00002451	0.00002057	0.00001985	0.00004249	0.00003424	0.00003143	0.00002636	0.00003474	0.00004353	0.00005460
53.68466504	0.00001265	0.00001823	0.00002878	0.00002654	0.00002938	0.00002864	0.00001687	0.00003327	0.00002402	0.00004281	0.00003754	0.00004094	0.00002834	0.00003505	0.00004333	0.00005444
53.61512532	0.00002561	0.00002077	0.00003680	0.00003884	0.00004683	0.00003983	0.00001820	0.00004264	0.00003647	0.00004160	0.00003892	0.00004270	0.00003105	0.00003512	0.00004313	0.00005412
53.54558560	0.00003395	0.00003106	0.00003768	0.00004072	0.00004895	0.00003906	0.00002128	0.00003717	0.00003910	0.00003246	0.00003317	0.00003591	0.00003301	0.00003490	0.00004308	0.00005383
53.47604588	0.00002741	0.00003382	0.00002613	0.00002531	0.00003364	0.00002406	0.00001960	0.00002101	0.00002972	0.00003229	0.00002550	0.00002702	0.00003303	0.00003458	0.00004312	0.00005371
53.40650616	0.00001566	0.00003054	0.00001530	0.00001750	0.00001643	0.00002145	0.00001501	0.00001644	0.00001961	0.00004102	0.00002897	0.00002476	0.00003111	0.00003432	0.00004323	0.00005384
53.33696643	0.00001734	0.00002709	0.00002159	0.00003391	0.00002657	0.00003722	0.00001605	0.00003107	0.00002628	0.00004863	0.00003838	0.00003052	0.00002857	0.00003420	0.00004344	0.00005420
53.26742671	0.00003766	0.00002963	0.00003635	0.00005206	0.00004554	0.00005400	0.00002423	0.00004089	0.00003955	0.00005375	0.00004643	0.00003154	0.00002704	0.00003421	0.00004380	0.00005472
53.19788699	0.00004779	0.00003631	0.00004011	0.00005612	0.00004806	0.00005533	0.00003086	0.00003562	0.00004319	0.00004699	0.00004659	0.00002700	0.00002662	0.00003439	0.00004425	0.00005526
53.12834727	0.00004177	0.00003585	0.00003347	0.00004185	0.00003196	0.00004002	0.00003136	0.00002201	0.00003459	0.00004064	0.00003982	0.00002454	0.00002666	0.00003477	0.00004460	0.00005570
53.05880755	0.00002437	0.00002984	0.00003001	0.00002257	0.00001783	0.00002642	0.00002544	0.00002186	0.00002129	0.00004446	0.00003537	0.00003193	0.00002742	0.00003530	0.00004466	0.00005591
52.98926783	0.00001323	0.00001919	0.00002951	0.00002712	0.00003050	0.00002986	0.00001758	0.00003448	0.00002528	0.00004432	0.00003859	0.00004179	0.00002934	0.00003577	0.00004445	0.00005586
52.91972810	0.00002549	0.00002114	0.00003753	0.00003955	0.00004831	0.00004129	0.00001893	0.00004420	0.00003813	0.00004217	0.00003980	0.00004380	0.00003203	0.00003597	0.00004420	0.00005565
52.85018838	0.00003453	0.00003181	0.00003883	0.00004186	0.00005074	0.00004063	0.00002223	0.00003879	0.00004094	0.00003252	0.00003394	0.00003707	0.00003389	0.00003583	0.00004410	0.00005547
52.78064866	0.00002850	0.00003491	0.00002728	0.00002635	0.00003508	0.00002521	0.00002058	0.00002210	0.00003132	0.00003302	0.00002640	0.00002798	0.00003384	0.00003554	0.00004414	0.00005544
52.71110894	0.00001652	0.00003146	0.00001611	0.00001847	0.00001696	0.00002213	0.00001542	0.00001703	0.00002030	0.00004305	0.00002975	0.00002542	0.00003182	0.00003535	0.00004434	0.00005560
52.64156922	0.00001765	0.00002788	0.00002240	0.00003489	0.00002731	0.00003813	0.00001614	0.00003210	0.00002683	0.00005117	0.00003946	0.00003105	0.00002911	0.00003536	0.00004470	0.00005594
52.57202950	0.00003825	0.00003022	0.00003736	0.00005355	0.00004709	0.00005545	0.00002474	0.00004235	0.00004064	0.00005615	0.00004718	0.00003227	0.00002748	0.00003553	0.00004518	0.00005636
52.50248978	0.00004900	0.00003738	0.00004142	0.00005797	0.00004995	0.00005701	0.00003168	0.00003709	0.00004460	0.00004883	0.00004738	0.00002782	0.00002720	0.00003582	0.00004571	0.00005677
52.43295005	0.00004312	0.00003726	0.00003484	0.00004357	0.00003352	0.00004140	0.00003228	0.00002352	0.00003596	0.00004169	0.00004102	0.00002549	0.00002751	0.00003623	0.00004609	0.00005708
52.36341033	0.00002550	0.00003129	0.00003136	0.00002373	0.00001862	0.00002745	0.00002632	0.00002298	0.00002239	0.00004559	0.00003749	0.00003316	0.00002839	0.00003670	0.00004615	0.00005720
52.29387061	0.00001396	0.00002034	0.00003059	0.00002839	0.00003134	0.00003085	0.00001825	0.00003530	0.00002569	0.00004589	0.00004071	0.00004317	0.00003033	0.00003705	0.00004594	0.00005712
52.22433089	0.00002660	0.00002176	0.00003880	0.00004109	0.00004950	0.00004213	0.00001953	0.00004533	0.00003885	0.00004430	0.00004162	0.00004516	0.00003295	0.00003714	0.00004567	0.00005693
52.15479117	0.00003636	0.00003288	0.00004052	0.00004372	0.00005228	0.00004168	0.00002298	0.00003996	0.00004199	0.00003471	0.00003499	0.00003823	0.00003497	0.00003698	0.00004551	0.00005679
52.08525145	0.00003019	0.00003626	0.00002873	0.00002786	0.00003651	0.00002605	0.00002137	0.00002304	0.00003247	0.00003435	0.00002664	0.00002871	0.00003503	0.00003671	0.00004548	0.00005681
52.01571172	0.00001720	0.00003274	0.00001674	0.00001879	0.00001777	0.00002296	0.00001599	0.00001776	0.00002139	0.00004363	0.00003055	0.00002576	0.00003301	0.00003649	0.00004560	0.00005705
51.94617200	0.00001768	0.00002889	0.00002281	0.00003558	0.00002804	0.00003901	0.00001672	0.00003272	0.00002773	0.00005102	0.00004042	0.00003188	0.00003031	0.00003638	0.00004589	0.00005749
51.87663228	0.00003898	0.00003109	0.00003814	0.00005466	0.00004844	0.00005667	0.00002562	0.00004325	0.00004193	0.00005634	0.00004857	0.00003347	0.00002843	0.00003640	0.00004635	0.00005802
51.80709256	0.00005068	0.00003849	0.00004279	0.00005960	0.00005167	0.00005846	0.00003287	0.00003792	0.00004617	0.00004961	0.00004872	0.00002892	0.00002787	0.00003658	0.00004685	0.00005852
51.73755284	0.00004521	0.00003853	0.00003615	0.00004513	0.00003512	0.00004271	0.00003350	0.00002379	0.00003758	0.00004342	0.00004221	0.00002593	0.00002795	0.00003696	0.00004721	0.00005890
51.66801312	0.00002724	0.00003228	0.00003264	0.00002458	0.00001938	0.00002834	0.00002730	0.00002350	0.00002332	0.00004771	0.00003802	0.00003303	0.00002890	0.00003747	0.00004727	0.00005905
51.59847340	0.00001457	0.00002112	0.00003189	0.00002916	0.00003191	0.00003151	0.00001894	0.00003618	0.00002620	0.00004754	0.00004153	0.00004339	0.00003114	0.00003791	0.00004704	0.00005896
51.52893367	0.00002706	0.00002235	0.00004019	0.00004202	0.00005055	0.00004308	0.00002004	0.00004656	0.00003981	0.00004479	0.00004268	0.00004573	0.00003411	0.00003804	0.00004676	0.00005873
51.45939395	0.00003749	0.00003413	0.00004218	0.00004508	0.00005373	0.00004296	0.00002366	0.00004114	0.00004315	0.00003488	0.00003618	0.00003891	0.00003630	0.00003784	0.00004666	0.00005851
51.38985423	0.00003154	0.00003796	0.00003014	0.00002920	0.00003781	0.00002733	0.00002210	0.00002351	0.00003343	0.00003481	0.00002792	0.00002964	0.00003642	0.00003753	0.00004672	0.00005847
51.32031451	0.00001822	0.00003453	0.00001730	0.00001947	0.00001858	0.00002385	0.00001660	0.00001818	0.00002186	0.00004489	0.00003175	0.00002706	0.00003437	0.00003734	0.00004692	0.00005866
51.25077479	0.00001847	0.00003041	0.00002323	0.00003643	0.00002835	0.00003988	0.00001713	0.00003352	0.00002788	0.00005296	0.00004157	0.00003341	0.00003146	0.00003735	0.00004727	0.00005907
51.18123507	0.00004007	0.00003230	0.00003913	0.00005600	0.00004925	0.00005793	0.00002632	0.00004472	0.00004272	0.00005867	0.00004988	0.00003495	0.00002967	0.00003750	0.00004777	0.00005959
51.11169534	0.00005241	0.00003986	0.00004434	0.00006150	0.00005283	0.00006028	0.00003390	0.00003976	0.00004743	0.00005171	0.00005016	0.00002994	0.00002930	0.00003780	0.00004831	0.00006012
51.04215562	0.00004695	0.00004012	0.00003769	0.00004711	0.00003616	0.00004462	0.00003467	0.00002496	0.00003877	0.00004435	0.00004332	0.00002664	0.00002952	0.00003827	0.00004865	0.00006051
50.97261590	0.00002842	0.00003375	0.00003374	0.00002599	0.00002007	0.00002941	0.00002836	0.00002334	0.00002380	0.00004841	0.00003911	0.00003383	0.00003028	0.00003884	0.00004861	0.00006063
50.90307618	0.00001530	0.00002234	0.00003268	0.00002998	0.00003274	0.00003197	0.00001961	0.00003611	0.00002642	0.00004832	0.00004235	0.00004469	0.00003205	0.00003932	0.00004826	0.00006046
50.83353646	0.00002785	0.00002285	0.00004104	0.00004298	0.00005188	0.00004388	0.00002072	0.00004722	0.00004053	0.00004622	0.00004360	0.00004755	0.00003470	0.00003950	0.00004789	0.00006011
50.76399674	0.00003894	0.00003495	0.00004345	0.00004646	0.00005535	0.00004430	0.00002464	0.00004230	0.00004452	0.00003672	0.00003709	0.00004096	0.00003682	0.00003933	0.00004769	0.00005984
50.69445702	0.00003310	0.00003892	0.00003153	0.00003059	0.00003917	0.00002858	0.00002321	0.00002513	0.00003512	0.00003630	0.00002867	0.00003119	0.00003700	0.00003900	0.00004766	0.00005983
50.62491729	0.00001951	0.00003552	0.00001834	0.00002012	0.00001915	0.00002418	0.00001759	0.00001928	0.00002287	0.00004601	0.00003222	0.00002764	0.00003505	0.00003872	0.00004781	0.00006011
50.55537757	0.00001942	0.00003150	0.00002424	0.00003729	0.00002890	0.00003995	0.00001790	0.00003397	0.00002869	0.00005304	0.00004211	0.00003395	0.00003220	0.00003861	0.00004813	0.00006064
50.48583785	0.00004134	0.00003332	0.00004057	0.00005715	0.00005074	0.00005855	0.00002700	0.00004568	0.00004374	0.00005920	0.00005045	0.00003593	0.00003026	0.00003865	0.00004865	0.00006129
50.41629813	0.00005426	0.00004132	0.00004612	0.00006312	0.00005498	0.00006137	0.00003466	0.00004097	0.00004866	0.00005283	0.00005126	0.00003139	0.00002969	0.00003885	0.00004926	0.00006193
50.34675841	0.00004879	0.00004178	0.00003928	0.00004865	0.00003833	0.00004574	0.00003554	0.00002591	0.00004014	0.00004585	0.00004485	0.00002783	0.00002984	0.00003922	0.00004976	0.00006241
50.27721869	0.00002962	0.00003539	0.00003485	0.00002694	0.00002051	0.00003039	0.00002923	0.00002360	0.00002503	0.00004923	0.00004055	0.00003455	0.00003066	0.00003971	0.00004995	0.00006265
50.20767896	0.00001589	0.00002350	0.00003362	0.00003058	0.00003290	0.00003318	0.00002011	0.00003668	0.00002738	0.00004917	0.00004360	0.00004563	0.00003267	0.00004013	0.00004984	0.00006261
50.13813924	0.00002874	0.00002349	0.00004186	0.00004389	0.00005268	0.00004538	0.00002121	0.00004856	0.00004201	0.00004744	0.00004507	0.00004870	0.00003548	0.00004024	0.00004962	0.00006241
50.06859952	0.00004047	0.00003611	0.00004478	0.00004799	0.00005699	0.00004629	0.00002537	0.00004409	0.00004616	0.00003816	0.00003918	0.00004187	0.00003771	0.00004003	0.00004950	0.00006219
49.99905980	0.00003457	0.00004032	0.00003279	0.00003219	0.00004106	0.00003031	0.00002408	0.00002646	0.00003644	0.00003705	0.00003065	0.00003155	0.00003791	0.00003971	0.00004950	0.00006211
49.92952008	0.00002031	0.00003676	0.00001938	0.00002049	0.00002011	0.00002427	0.00001831	0.00001898	0.00002392	0.00004676	0.00003342	0.00002811	0.00003592	0.00003951	0.00004966	0.00006225
49.85998036	0.00001977	0.00003258	0.00002500	0.00003759	0.00002881	0.00004023	0.00001828	0.00003430	0.00002922	0.00005427	0.00004284	0.00003477	0.00003315	0.00003946	0.00005001	0.00006259
49.79044063	0.00004210	0.00003426	0.00004139	0.00005838	0.00005124	0.00005973	0.00002749	0.00004696	0.00004491	0.00006100	0.00005140	0.00003700	0.00003152	0.00003952	0.00005056	0.00006305
49.72090091	0.00005571	0.00004255	0.00004731	0.00006507	0.00005614	0.00006342	0.00003534	0.00004278	0.00005044	0.00005503	0.00005238	0.00003208	0.00003121	0.00003968	0.00005118	0.00006350
49.65136119	0.00005037	0.00004312	0.00004028	0.00005074	0.00003959	0.00004807	0.00003646	0.00002754	0.00004197	0.00004716	0.00004631	0.00002808	0.00003128	0.00004002	0.00005165	0.00006384
49.58182147	0.00003080	0.00003653	0.00003532	0.00002754	0.00002101	0.00003131	0.00003032	0.00002438	0.00002609	0.00005036	0.00004144	0.00003504	0.00003200	0.00004052	0.00005175	0.00006394
49.51228175	0.00001627	0.00002450	0.00003445	0.00003096	0.00003337	0.00003334	0.00002136	0.00003710	0.00002779	0.00005079	0.00004399	0.00004669	0.00003396	0.00004102	0.00005152	0.00006378
49.44274203	0.00002944	0.00002430	0.00004345	0.00004480	0.00005369	0.00004611	0.00002221	0.00004961	0.00004262	0.00004979	0.00004579	0.00005026	0.00003702	0.00004129	0.00005120	0.00006347
49.37320231	0.00004178	0.00003723	0.00004673	0.00004949	0.00005864	0.00004767	0.00002628	0.00004551	0.00004723	0.00004011	0.00004019	0.00004373	0.00003944	0.00004124	0.00005101	0.00006322
49.30366258	0.00003597	0.00004167	0.00003449	0.00003360	0.00004284	0.00003156	0.00002501	0.00002742	0.00003763	0.00003790	0.00003126	0.00003332	0.00003971	0.00004102	0.00005097	0.00006320
49.23412286	0.00002129	0.00003806	0.00002007	0.00002092	0.00002127	0.00002475	0.00001889	0.00001945	0.00002447	0.00004757	0.00003406	0.00002918	0.00003765	0.00004086	0.00005105	0.00006349
49.16458314	0.00002044	0.00003335	0.00002548	0.00003833	0.00002919	0.00004121	0.00001864	0.00003492	0.00002984	0.00005547	0.00004384	0.00003582	0.00003461	0.00004087	0.00005124	0.00006402
49.09504342	0.00004302	0.00003480	0.00004238	0.00005968	0.00005245	0.00006159	0.00002785	0.00004832	0.00004607	0.00006293	0.00005266	0.00003829	0.00003251	0.00004105	0.00005161	0.00006466
49.02550370	0.00005719	0.00004351	0.00004878	0.00006700	0.00005807	0.00006596	0.00003589	0.00004459	0.00005209	0.00005693	0.00005416	0.00003329	0.00003200	0.00004141	0.00005211	0.00006527
48.95596398	0.00005192	0.00004434	0.00004136	0.00005264	0.00004156	0.00005028	0.00003713	0.00002833	0.00004360	0.00004847	0.00004789	0.00002893	0.00003216	0.00004194	0.00005255	0.00006574
48.88642425	0.00003173	0.00003761	0.00003602	0.00002841	0.00002122	0.00003193	0.00003091	0.00002427	0.00002673	0.00005136	0.00004282	0.00003570	0.00003294	0.00004256	0.00005274	0.00006599
48.81688453	0.00001721	0.00002563	0.00003524	0.00003159	0.00003376	0.00003363	0.00002188	0.00003772	0.00002749	0.00005211	0.00004582	0.00004772	0.00003501	0.00004300	0.00005263	0.00006599
48.74734481	0.00003022	0.00002500	0.00004432	0.00004645	0.00005536	0.00004765	0.00002305	0.00005109	0.00004311	0.00005179	0.00004827	0.00005154	0.00003801	0.00004306	0.00005245	0.00006583
48.67780509	0.00004318	0.00003830	0.00004807	0.00005201	0.00006128	0.00005026	0.00002722	0.00004750	0.00004848	0.00004314	0.00004296	0.00004480	0.00004035	0.00004277	0.00005238	0.00006569
48.60826537	0.00003755	0.00004300	0.00003589	0.00003618	0.00004551	0.00003398	0.00002614	0.00002927	0.00003924	0.00003963	0.00003355	0.00003377	0.00004046	0.00004240	0.00005245	0.00006568
48.53872565	0.00002194	0.00003920	0.00002092	0.00002104	0.00002262	0.00002507	0.00001998	0.00002065	0.00002611	0.00004881	0.00003508	0.00003008	0.00003816	0.00004220	0.00005269	0.00006588
48.46918593	0.00002039	0.00003440	0.00002623	0.00003824	0.00002932	0.00004113	0.00001938	0.00003573	0.00003076	0.00005685	0.00004454	0.00003761	0.00003510	0.00004222	0.00005309	0.00006628
48.39964620	0.00004318	0.00003578	0.00004355	0.00006047	0.00005350	0.00006238	0.00002860	0.00005009	0.00004753	0.00006519	0.00005427	0.00004048	0.00003333	0.00004234	0.00005364	0.00006682
48.33010648	0.00005800	0.00004464	0.00005046	0.00006870	0.00006016	0.00006765	0.00003684	0.00004683	0.00005403	0.00005987	0.00005637	0.00003514	0.00003311	0.00004252	0.00005424	0.00006740
48.26056676	0.00005303	0.00004567	0.00004295	0.00005448	0.00004391	0.00005218	0.00003833	0.00002985	0.00004560	0.00005095	0.00004987	0.00002967	0.00003321	0.00004284	0.00005468	0.00006786
48.19102704	0.00003283	0.00003878	0.00003694	0.00002934	0.00002202	0.00003320	0.00003203	0.00002422	0.00002834	0.00005368	0.00004382	0.00003573	0.00003359	0.00004331	0.00005475	0.00006809
48.12148732	0.00001805	0.00002660	0.00003635	0.00003215	0.00003365	0.00003514	0.00002285	0.00003820	0.00002867	0.00005522	0.00004681	0.00004831	0.00003502	0.00004375	0.00005452	0.00006803
48.05194760	0.00003108	0.00002565	0.00004583	0.00004776	0.00005594	0.00004975	0.00002372	0.00005282	0.00004494	0.00005421	0.00005004	0.00005256	0.00003770	0.00004388	0.00005423	0.00006778
47.98240787	0.00004458	0.00003933	0.00005015	0.00005427	0.00006269	0.00005300	0.00002803	0.00004988	0.00005098	0.00004440	0.00004505	0.00004589	0.00004030	0.00004358	0.00005403	0.00006756
47.91286815	0.00003902	0.00004436	0.00003781	0.00003873	0.00004701	0.00003635	0.00002729	0.00003143	0.00004178	0.00003958	0.00003510	0.00003497	0.00004099	0.00004307	0.00005388	0.00006754
47.84332843	0.00002317	0.00004052	0.00002185	0.00002178	0.00002347	0.00002574	0.00002107	0.00002140	0.00002704	0.00004934	0.00003601	0.00003075	0.00003922	0.00004268	0.00005382	0.00006783
47.77378871	0.00002122	0.00003549	0.00002686	0.00003905	0.00003041	0.00004219	0.00001986	0.00003647	0.00003085	0.00005877	0.00004562	0.00003877	0.00003632	0.00004251	0.00005391	0.00006834
47.70424899	0.00004400	0.00003632	0.00004432	0.00006184	0.00005567	0.00006427	0.00002907	0.00005169	0.00004811	0.00006750	0.00005554	0.00004225	0.00003445	0.00004255	0.00005424	0.00006892
47.63470927	0.00005965	0.00004551	0.00005194	0.00007086	0.00006318	0.00007024	0.00003766	0.00004876	0.00005537	0.00006113	0.00005782	0.00003702	0.00003415	0.00004277	0.00005473	0.00006941
47.56516954	0.00005505	0.00004701	0.00004435	0.00005671	0.00004686	0.00005453	0.00003945	0.00003118	0.00004711	0.00005116	0.00005080	0.00003079	0.00003451	0.00004321	0.00005519	0.00006968
47.49562982	0.00003453	0.00004054	0.00003749	0.00003094	0.00002272	0.00003455	0.00003310	0.00002526	0.00002931	0.00005436	0.00004536	0.00003622	0.00003514	0.00004384	0.00005536	0.00006966
47.42609010	0.00001855	0.00002833	0.00003679	0.00003352	0.00003422	0.00003616	0.00002364	0.00003944	0.00002958	0.00005683	0.00004912	0.00004908	0.00003669	0.00004448	0.00005525	0.00006939
47.35655038	0.00003119	0.00002623	0.00004635	0.00004971	0.00005754	0.00005157	0.00002460	0.00005470	0.00004627	0.00005808	0.00005279	0.00005403	0.00003920	0.00004480	0.00005510	0.00006901
47.28701066	0.00004557	0.00004002	0.00005126	0.00005697	0.00006525	0.00005567	0.00002947	0.00005173	0.00005267	0.00004883	0.00004787	0.00004771	0.00004152	0.00004471	0.00005509	0.00006871
47.21747094	0.00004034	0.00004515	0.00003923	0.00004127	0.00004954	0.00003897	0.00002917	0.00003203	0.00004325	0.00004254	0.00003725	0.00003659	0.00004186	0.00004440	0.00005527	0.00006868
47.14793122	0.00002396	0.00004141	0.00002336	0.00002245	0.00002438	0.00002727	0.00002256	0.00002140	0.00002732	0.00005194	0.00003742	0.00003233	0.00004000	0.00004419	0.00005553	0.00006895
47.07839149	0.00002147	0.00003636	0.00002831	0.00003976	0.00003086	0.00004354	0.00002071	0.00003774	0.00003126	0.00005976	0.00004758	0.00004024	0.00003710	0.00004420	0.00005587	0.00006949
47.00885177	0.00004432	0.00003707	0.00004590	0.00006318	0.00005720	0.00006602	0.00002953	0.00005414	0.00004979	0.00006859	0.00005811	0.00004363	0.00003533	0.00004436	0.00005628	0.00007018
46.93931205	0.00006078	0.00004672	0.00005400	0.00007303	0.00006561	0.00007237	0.00003842	0.00005149	0.00005771	0.00006291	0.00006012	0.00003811	0.00003523	0.00004458	0.00005673	0.00007092
46.86977233	0.00005647	0.00004855	0.00004605	0.00005882	0.00004918	0.00005614	0.00004048	0.00003261	0.00004933	0.00005277	0.00005261	0.00003237	0.00003566	0.00004487	0.00005704	0.00007160
46.80023261	0.00003545	0.00004162	0.00003842	0.00003151	0.00002395	0.00003519	0.00003436	0.00002512	0.00003035	0.00005701	0.00004608	0.00003777	0.00003630	0.00004529	0.00005708	0.00007204
46.73069289	0.00001933	0.00002924	0.00003798	0.00003458	0.00003539	0.00003794	0.00002425	0.00003986	0.00002936	0.00006024	0.00004972	0.00005103	0.00003765	0.00004575	0.00005690	0.00007216
46.66115316	0.00003262	0.00002708	0.00004782	0.00005176	0.00005974	0.00005429	0.00002500	0.00005618	0.00004697	0.00006109	0.00005431	0.00005590	0.00003986	0.00004606	0.00005675	0.00007204
46.59161344	0.00004825	0.00004162	0.00005343	0.00005997	0.00006827	0.00005886	0.00003054	0.00005365	0.00005423	0.00005146	0.00005005	0.00004909	0.00004197	0.00004607	0.00005675	0.00007186
46.52207372	0.00004352	0.00004741	0.00004124	0.00004425	0.00005213	0.00004152	0.00003062	0.00003368	0.00004520	0.00004473	0.00003964	0.00003732	0.00004238	0.00004590	0.00005684	0.00007182
46.45253400	0.00002599	0.00004360	0.00002455	0.00002362	0.00002586	0.00002806	0.00002359	0.00002276	0.00002932	0.00005425	0.00004020	0.00003312	0.00004073	0.00004576	0.00005699	0.00007202
46.38299428	0.00002161	0.00003763	0.00002913	0.00003995	0.00003202	0.00004418	0.00002123	0.00003904	0.00003229	0.00006205	0.00004917	0.00004261	0.00003830	0.00004573	0.00005724	0.00007242
46.31345456	0.00004384	0.00003745	0.00004693	0.00006417	0.00005916	0.00006746	0.00003007	0.00005619	0.00005115	0.00007033	0.00005868	0.00004697	0.00003710	0.00004583	0.00005772	0.00007291
46.24391484	0.00006154	0.00004765	0.00005572	0.00007496	0.00006841	0.00007425	0.00003920	0.00005355	0.00005934	0.00006352	0.00005973	0.00004122	0.00003726	0.00004602	0.00005833	0.00007338
46.17437511	0.00005793	0.00005017	0.00004757	0.00006083	0.00005179	0.00005765	0.00004152	0.00003418	0.00005088	0.00005332	0.00005115	0.00003330	0.00003746	0.00004638	0.00005886	0.00007373
46.10483539	0.00003681	0.00004370	0.00003932	0.00003310	0.00002487	0.00003670	0.00003515	0.00002653	0.00003140	0.00005857	0.00004677	0.00003703	0.00003773	0.00004690	0.00005909	0.00007387
46.03529567	0.00001991	0.00003163	0.00003912	0.00003619	0.00003646	0.00004054	0.00002491	0.00004147	0.00003082	0.00006226	0.00005328	0.00005044	0.00003878	0.00004740	0.00005899	0.00007378
45.96575595	0.00003329	0.00002834	0.00004926	0.00005372	0.00006159	0.00005755	0.00002560	0.00005842	0.00004951	0.00006285	0.00005888	0.00005589	0.00004100	0.00004762	0.00005881	0.00007355
45.89621623	0.00005011	0.00004300	0.00005567	0.00006254	0.00007080	0.00006265	0.00003186	0.00005584	0.00005734	0.00005261	0.00005475	0.00004956	0.00004326	0.00004748	0.00005879	0.00007335
45.82667651	0.00004594	0.00004899	0.00004376	0.00004672	0.00005409	0.00004487	0.00003243	0.00003496	0.00004789	0.00004557	0.00004294	0.00003853	0.00004381	0.00004715	0.00005891	0.00007334
45.75713678	0.00002778	0.00004484	0.00002697	0.00002532	0.00002600	0.00003008	0.00002506	0.00002397	0.00003010	0.00005602	0.00004103	0.00003562	0.00004227	0.00004691	0.00005911	0.00007359
45.68759706	0.00002231	0.00003855	0.00003076	0.00004211	0.00003294	0.00004500	0.00002181	0.00004058	0.00003240	0.00006442	0.00005017	0.00004513	0.00003991	0.00004685	0.00005939	0.00007401
45.61805734	0.00004424	0.00003801	0.00004802	0.00006634	0.00006127	0.00006854	0.00003007	0.00005869	0.00005263	0.00007323	0.00006022	0.00004915	0.00003877	0.00004696	0.00005977	0.00007450
45.54851762	0.00006312	0.00004893	0.00005733	0.00007750	0.00007135	0.00007579	0.00003955	0.00005633	0.00006186	0.00006629	0.00006211	0.00004292	0.00003881	0.00004716	0.00006021	0.00007499
45.47897790	0.00006004	0.00005210	0.00004916	0.00006280	0.00005452	0.00005881	0.00004196	0.00003611	0.00005375	0.00005646	0.00005429	0.00003466	0.00003900	0.00004755	0.00006061	0.00007537
45.40943818	0.00003834	0.00004580	0.00004011	0.00003372	0.00002652	0.00003793	0.00003500	0.00002667	0.00003397	0.00006257	0.00004927	0.00003835	0.00003928	0.00004816	0.00006076	0.00007560
45.33989846	0.00002141	0.00003332	0.00003982	0.00003757	0.00003729	0.00004186	0.00002502	0.00004171	0.00003142	0.00006640	0.00005474	0.00005239	0.00004043	0.00004882	0.00006070	0.00007567
45.27035873	0.00003432	0.00002955	0.00005057	0.00005616	0.00006288	0.00005963	0.00002695	0.00005931	0.00005006	0.00006664	0.00005958	0.00005824	0.00004256	0.00004923	0.00006064	0.00007567
45.20081901	0.00005241	0.00004458	0.00005807	0.00006596	0.00007278	0.00006520	0.00003420	0.00005691	0.00005819	0.00005698	0.00005506	0.00005178	0.00004460	0.00004924	0.00006070	0.00007577
45.13127929	0.00004885	0.00005089	0.00004623	0.00005020	0.00005593	0.00004727	0.00003521	0.00003583	0.00004893	0.00004901	0.00004400	0.00003975	0.00004502	0.00004902	0.00006086	0.00007607
45.06173957	0.00002997	0.00004704	0.00002934	0.00002710	0.00002725	0.00003263	0.00002770	0.00002558	0.00003105	0.00005872	0.00004399	0.00003565	0.00004333	0.00004880	0.00006106	0.00007659
44.99219985	0.00002355	0.00004016	0.00003312	0.00004239	0.00003491	0.00004682	0.00002352	0.00004232	0.00003440	0.00006601	0.00005307	0.00004603	0.00004089	0.00004869	0.00006129	0.00007720
44.92266013	0.00004479	0.00003852	0.00005017	0.00006683	0.00006370	0.00006997	0.00003119	0.00006105	0.00005546	0.00007303	0.00006206	0.00005115	0.00004013	0.00004869	0.00006164	0.00007778
44.85312040	0.00006455	0.00005030	0.00006014	0.00007846	0.00007427	0.00007733	0.00004047	0.00005874	0.00006480	0.00006560	0.00006247	0.00004534	0.00004086	0.00004875	0.00006209	0.00007823
44.78358068	0.00006154	0.00005409	0.00005139	0.00006346	0.00005701	0.00005987	0.00004276	0.00003770	0.00005601	0.00005597	0.00005262	0.00003610	0.00004140	0.00004889	0.00006250	0.00007855
44.71404096	0.00003870	0.00004783	0.00004012	0.00003405	0.00002739	0.00003863	0.00003542	0.00002723	0.00003448	0.00006378	0.00004882	0.00003806	0.00004107	0.00004921	0.00006273	0.00007870
44.64450124	0.00002097	0.00003544	0.00003959	0.00003963	0.00003768	0.00004344	0.00002514	0.00004220	0.00003153	0.00006834	0.00005698	0.00005145	0.00004092	0.00004967	0.00006284	0.00007868
44.57496152	0.00003635	0.00003121	0.00005117	0.00005942	0.00006444	0.00006212	0.00002743	0.00006056	0.00005110	0.00007002	0.00006382	0.00005726	0.00004199	0.00005003	0.00006297	0.00007860
44.50542180	0.00005616	0.00004683	0.00005983	0.00007020	0.00007506	0.00006855	0.00003554	0.00005844	0.00006032	0.00006063	0.00006011	0.00005109	0.00004345	0.00005014	0.00006312	0.00007861
44.43588207	0.00005312	0.00005350	0.00004855	0.00005445	0.00005809	0.00005083	0.00003696	0.00003727	0.00005160	0.00005159	0.00004949	0.00004021	0.00004382	0.00005006	0.00006328	0.00007884
44.36634235	0.00003320	0.00004936	0.00003234	0.00002927	0.00002828	0.00003436	0.00002949	0.00002702	0.00003265	0.00005965	0.00004691	0.00003845	0.00004270	0.00004995	0.00006346	0.00007928
44.29680263	0.00002511	0.00004136	0.00003574	0.00004353	0.00003654	0.00004714	0.00002459	0.00004387	0.00003442	0.00006497	0.00005321	0.00005087	0.00004149	0.00004992	0.00006364	0.00007985
44.22726291	0.00004505	0.00003909	0.00005174	0.00006765	0.00006560	0.00007003	0.00003139	0.00006313	0.00005598	0.00007215	0.00006121	0.00005657	0.00004190	0.00004994	0.00006393	0.00008046
44.15772319	0.00006609	0.00005172	0.00006185	0.00007992	0.00007679	0.00007751	0.00004042	0.00006098	0.00006581	0.00006487	0.00006128	0.00005005	0.00004327	0.00005001	0.00006432	0.00008104
44.08818347	0.00006353	0.00005632	0.00005251	0.00006484	0.00005926	0.00005962	0.00004249	0.00003911	0.00005721	0.00005633	0.00005173	0.00003889	0.00004372	0.00005028	0.00006465	0.00008149
44.01864375	0.00004027	0.00005044	0.00004024	0.00003494	0.00002815	0.00003953	0.00003467	0.00002679	0.00003532	0.00006578	0.00005045	0.00003794	0.00004289	0.00005083	0.00006479	0.00008177
43.94910402	0.00002253	0.00003824	0.00004043	0.00004072	0.00003822	0.00004540	0.00002504	0.00004220	0.00003318	0.00007064	0.00005958	0.00005099	0.00004209	0.00005152	0.00006483	0.00008188
43.87956430	0.00003835	0.00003346	0.00005344	0.00006210	0.00006622	0.00006581	0.00002923	0.00006169	0.00005345	0.00007430	0.00006702	0.00005754	0.00004289	0.00005206	0.00006500	0.00008191
43.81002458	0.00005947	0.00004872	0.00006309	0.00007423	0.00007772	0.00007365	0.00003836	0.00006012	0.00006308	0.00006641	0.00006455	0.00005181	0.00004458	0.00005229	0.00006526	0.00008199
43.74048486	0.00005696	0.00005544	0.00005193	0.00005887	0.00006045	0.00005633	0.00004027	0.00003870	0.00005407	0.00005716	0.00005346	0.00004098	0.00004524	0.00005232	0.00006552	0.00008227
43.67094514	0.00003581	0.00005077	0.00003527	0.00003179	0.00002946	0.00003698	0.00003252	0.00002820	0.00003367	0.00006369	0.00004953	0.00004051	0.00004440	0.00005233	0.00006570	0.00008278
43.60140542	0.00002505	0.00004187	0.00003760	0.00004329	0.00003785	0.00004687	0.00002601	0.00004527	0.00003514	0.00006779	0.00005496	0.00005442	0.00004374	0.00005243	0.00006579	0.00008340
43.53186569	0.00004486	0.00003876	0.00005342	0.00006699	0.00006733	0.00006887	0.00003154	0.00006535	0.00005756	0.00007251	0.00006191	0.00006121	0.00004492	0.00005257	0.00006590	0.00008401
43.46232597	0.00006666	0.00005293	0.00006418	0.00007983	0.00007971	0.00007675	0.00004059	0.00006366	0.00006809	0.00006494	0.00006096	0.00005491	0.00004717	0.00005270	0.00006616	0.00008453
43.39278625	0.00006403	0.00005843	0.00005404	0.00006458	0.00006256	0.00005903	0.00004221	0.00004140	0.00005946	0.00005722	0.00005055	0.00004181	0.00004822	0.00005287	0.00006651	0.00008491
43.32324653	0.00004030	0.00005296	0.00004021	0.00003438	0.00003023	0.00003924	0.00003397	0.00002702	0.00003673	0.00006777	0.00004939	0.00003788	0.00004716	0.00005321	0.00006684	0.00008519
43.25370681	0.00002483	0.00004138	0.00004073	0.00004315	0.00003798	0.00004734	0.00002538	0.00004218	0.00003385	0.00007383	0.00005932	0.00004946	0.00004534	0.00005369	0.00006722	0.00008541
43.18416709	0.00004194	0.00003696	0.00005471	0.00006617	0.00006680	0.00007019	0.00003135	0.00006267	0.00005452	0.00007901	0.00006816	0.00005657	0.00004482	0.00005417	0.00006780	0.00008566
43.11462737	0.00006444	0.00005201	0.00006542	0.00007953	0.00007922	0.00007917	0.00004153	0.00006166	0.00006483	0.00007197	0.00006839	0.00005212	0.00004535	0.00005456	0.00006855	0.00008602
43.04508764	0.00006224	0.00005864	0.00005474	0.00006461	0.00006197	0.00006182	0.00004401	0.00004049	0.00005633	0.00005972	0.00005977	0.00004248	0.00004556	0.00005488	0.00006925	0.00008654
42.97554792	0.00003914	0.00005334	0.00003928	0.00003482	0.00003026	0.00003990	0.00003599	0.00003076	0.00003551	0.00006364	0.00005469	0.00004234	0.00004509	0.00005521	0.00006970	0.00008716
42.90600820	0.00002561	0.00004282	0.00004096	0.00004318	0.00003949	0.00004667	0.00002797	0.00004728	0.00003722	0.00006743	0.00005767	0.00005684	0.00004564	0.00005559	0.00006982	0.00008773
42.83646848	0.00004400	0.00003835	0.00005618	0.00006665	0.00006972	0.00006889	0.00003240	0.00006866	0.00006037	0.00007177	0.00006286	0.00006379	0.00004847	0.00005585	0.00006979	0.00008818
42.76692876	0.00006665	0.00005330	0.00006710	0.00008006	0.00008322	0.00007789	0.00004062	0.00006799	0.00007157	0.00006409	0.00006085	0.00005739	0.00005183	0.00005598	0.00006982	0.00008852
42.69738904	0.00006406	0.00005961	0.00005589	0.00006464	0.00006631	0.00006041	0.00004207	0.00004534	0.00006275	0.00005689	0.00004979	0.00004376	0.00005339	0.00005616	0.00007000	0.00008880
42.62784931	0.00003992	0.00005435	0.00003862	0.00003443	0.00003247	0.00003950	0.00003361	0.00002690	0.00003877	0.00006940	0.00005078	0.00003898	0.00005191	0.00005660	0.00007032	0.00008906
42.55830959	0.00002496	0.00004363	0.00003923	0.00004487	0.00003757	0.00004819	0.00002604	0.00004124	0.00003525	0.00007677	0.00006352	0.00005017	0.00004900	0.00005725	0.00007083	0.00008937
42.48876987	0.00004529	0.00003990	0.00005569	0.00007026	0.00006733	0.00007323	0.00003332	0.00006284	0.00005611	0.00008528	0.00007422	0.00005710	0.00004710	0.00005783	0.00007154	0.00008981
42.41923015	0.00006929	0.00005475	0.00006817	0.00008534	0.00008091	0.00008450	0.00004502	0.00006273	0.00006764	0.00008015	0.00007568	0.00005269	0.00004656	0.00005826	0.00007239	0.00009042
42.34969043	0.00006767	0.00006108	0.00005849	0.00007108	0.00006404	0.00006853	0.00004884	0.00004219	0.00006021	0.00006677	0.00006876	0.00004420	0.00004635	0.00005867	0.00007322	0.00009122
42.28015071	0.00004437	0.00005564	0.00004397	0.00003909	0.00003175	0.00004388	0.00004212	0.00003326	0.00003993	0.00006624	0.00005953	0.00004730	0.00004659	0.00005919	0.00007383	0.00009205
42.21061099	0.00002827	0.00004381	0.00004496	0.00004354	0.00004152	0.00004674	0.00003213	0.00005080	0.00003974	0.00006843	0.00005762	0.00006458	0.00004891	0.00005985	0.00007417	0.00009272
42.14107126	0.00004337	0.00003857	0.00005843	0.00006641	0.00007249	0.00006750	0.00003360	0.00007298	0.00006231	0.00007118	0.00006120	0.00007293	0.00005359	0.00006046	0.00007433	0.00009308
42.07153154	0.00006630	0.00005511	0.00006943	0.00008043	0.00008705	0.00007652	0.00003983	0.00007309	0.00007407	0.00006346	0.00005854	0.00006639	0.00005830	0.00006091	0.00007448	0.00009322
42.00199182	0.00006357	0.00006232	0.00005757	0.00006482	0.00007027	0.00005849	0.00004013	0.00005006	0.00006520	0.00005777	0.00004732	0.00005027	0.00006026	0.00006137	0.00007477	0.00009334
41.93245210	0.00003857	0.00005695	0.00003751	0.00003392	0.00003552	0.00003849	0.00003101	0.00002870	0.00004099	0.00007214	0.00005068	0.00004110	0.00005830	0.00006207	0.00007530	0.00009369
41.86291238	0.00002557	0.00004695	0.00003801	0.00004673	0.00003787	0.00005241	0.00002618	0.00004101	0.00003775	0.00008218	0.00006669	0.00004855	0.00005411	0.00006303	0.00007616	0.00009441
41.79337266	0.00004895	0.00004408	0.00005660	0.00007482	0.00006972	0.00008136	0.00003632	0.00006418	0.00005803	0.00009392	0.00008068	0.00005523	0.00005050	0.00006414	0.00007743	0.00009557
41.72383293	0.00007453	0.00005784	0.00007059	0.00009222	0.00008483	0.00009496	0.00004990	0.00006534	0.00007002	0.00009042	0.00008500	0.00005210	0.00004892	0.00006525	0.00007891	0.00009715
41.65429321	0.00007367	0.00006411	0.00006222	0.00007920	0.00006823	0.00007978	0.00005491	0.00004560	0.00006301	0.00007445	0.00007849	0.00004634	0.00004881	0.00006633	0.00008029	0.00009895
41.58475349	0.00004973	0.00005771	0.00004981	0.00004501	0.00003396	0.00005076	0.00004914	0.00003676	0.00004229	0.00006906	0.00006732	0.00005442	0.00005062	0.00006737	0.00008129	0.00010065
41.51521377	0.00002960	0.00004405	0.00005018	0.00004327	0.00004390	0.00004591	0.00003761	0.00005396	0.00004084	0.00007070	0.00006186	0.00007392	0.00005517	0.00006823	0.00008177	0.00010191
41.44567405	0.00004183	0.00003671	0.00006186	0.00006432	0.00007505	0.00006460	0.00003558	0.00007702	0.00006531	0.00007068	0.00006264	0.00008339	0.00006190	0.00006874	0.00008194	0.00010257
41.37613433	0.00006504	0.00005470	0.00007240	0.00007839	0.00009141	0.00007394	0.00004006	0.00007819	0.00007809	0.00006131	0.00005691	0.00007681	0.00006809	0.00006888	0.00008212	0.00010271
41.30659460	0.00006217	0.00006351	0.00005927	0.00006221	0.00007584	0.00005558	0.00003964	0.00005523	0.00006943	0.00005482	0.00004407	0.00005925	0.00007051	0.00006890	0.00008261	0.00010264
41.23705488	0.00003876	0.00005932	0.00003475	0.00003251	0.00004098	0.00003767	0.00003008	0.00003113	0.00004697	0.00007243	0.00004950	0.00004543	0.00006789	0.00006914	0.00008359	0.00010266
41.16751516	0.00002821	0.00005140	0.00003540	0.00005027	0.00003670	0.00005728	0.00002718	0.00004107	0.00004196	0.00008669	0.00006951	0.00004856	0.00006224	0.00006983	0.00008507	0.00010297
41.09797544	0.00005482	0.00005046	0.00005844	0.00008289	0.00006986	0.00008998	0.00004035	0.00006530	0.00006224	0.00010521	0.00008834	0.00005508	0.00005678	0.00007092	0.00008697	0.00010377
41.02843572	0.00008255	0.00006292	0.00007498	0.00010268	0.00008609	0.00010601	0.00005563	0.00006739	0.00007586	0.00010500	0.00009720	0.00005250	0.00005355	0.00007225	0.00008909	0.00010507
40.95889600	0.00008307	0.00006867	0.00006867	0.00009049	0.00006992	0.00009168	0.00006215	0.00004866	0.00007021	0.00008845	0.00009360	0.00004916	0.00005295	0.00007384	0.00009100	0.00010675
40.88935628	0.00005896	0.00006106	0.00005799	0.00005421	0.00003617	0.00005924	0.00005757	0.00004240	0.00005069	0.00007689	0.00007913	0.00006215	0.00005567	0.00007561	0.00009230	0.00010851
40.81981655	0.00003253	0.00004516	0.00005715	0.00004457	0.00005004	0.00004893	0.00004516	0.00006045	0.00004700	0.00007453	0.00006861	0.00008412	0.00006246	0.00007741	0.00009285	0.00011003
40.75027683	0.00003836	0.00003471	0.00006522	0.00006204	0.00008130	0.00006361	0.00003949	0.00008402	0.00006927	0.00006810	0.00006575	0.00009550	0.00007173	0.00007892	0.00009288	0.00011109
40.68073711	0.00006142	0.00005468	0.00007514	0.00007644	0.00009888	0.00007253	0.00004162	0.00008630	0.00008232	0.00005624	0.00005671	0.00008972	0.00007949	0.00008004	0.00009283	0.00011172
40.61119739	0.00005923	0.00006555	0.00006134	0.00006013	0.00008395	0.00005341	0.00003932	0.00006317	0.00007355	0.00005339	0.00004035	0.00007107	0.00008272	0.00008093	0.00009314	0.00011224
40.54165767	0.00003827	0.00006359	0.00003340	0.00003171	0.00004915	0.00003665	0.00003012	0.00003602	0.00005210	0.00007630	0.00004807	0.00005287	0.00008040	0.00008189	0.00009414	0.00011306
40.47211795	0.00002915	0.00005781	0.00003287	0.00005473	0.00003748	0.00006132	0.00003054	0.00004275	0.00004891	0.00009738	0.00007416	0.00004915	0.00007428	0.00008311	0.00009599	0.00011445
40.40257822	0.00006141	0.00005948	0.00006032	0.00009153	0.00007184	0.00009982	0.00004875	0.00006720	0.00006772	0.00011976	0.00009877	0.00005435	0.00006757	0.00008471	0.00009880	0.00011661
40.33303850	0.00009158	0.00006939	0.00007922	0.00011431	0.00008966	0.00011910	0.00006666	0.00007036	0.00008146	0.00012029	0.00011147	0.00005391	0.00006326	0.00008666	0.00010225	0.00011949
40.26349878	0.00009389	0.00007406	0.00007557	0.00010371	0.00007416	0.00010630	0.00007503	0.00005462	0.00007682	0.00010156	0.00010898	0.00005606	0.00006307	0.00008886	0.00010560	0.00012279
40.19395906	0.00007097	0.00006390	0.00006901	0.00006672	0.00004143	0.00007125	0.00007158	0.00005345	0.00006010	0.00008412	0.00009237	0.00007475	0.00006782	0.00009104	0.00010821	0.00012594
40.12441934	0.00003925	0.00004638	0.00006760	0.00004875	0.00005491	0.00005367	0.00005749	0.00007147	0.00005493	0.00007936	0.00007635	0.00009827	0.00007720	0.00009298	0.00010979	0.00012834
40.05487962	0.00003609	0.00003373	0.00007100	0.00006039	0.00008615	0.00006123	0.00004678	0.00009402	0.00007548	0.00006929	0.00006799	0.00011029	0.00008855	0.00009454	0.00011060	0.00012977
39.98533990	0.00005821	0.00005559	0.00007975	0.00007319	0.00010512	0.00006803	0.00004535	0.00009708	0.00008906	0.00005563	0.00005580	0.00010468	0.00009755	0.00009583	0.00011125	0.00013045
39.91580017	0.00005675	0.00006917	0.00006562	0.00005626	0.00009117	0.00004777	0.00004117	0.00007467	0.00008045	0.00005480	0.00003964	0.00008539	0.00010109	0.00009712	0.00011229	0.00013090
39.84626045	0.00003866	0.00006895	0.00003407	0.00003315	0.00005697	0.00003807	0.00003382	0.00004559	0.00006092	0.00008082	0.00005058	0.00006440	0.00009855	0.00009875	0.00011412	0.00013173
39.77672073	0.00003357	0.00006512	0.00002832	0.00006214	0.00004065	0.00007154	0.00003643	0.00004709	0.00005857	0.00010885	0.00008341	0.00005482	0.00009183	0.00010092	0.00011697	0.00013338
39.70718101	0.00007108	0.00007002	0.00006210	0.00010436	0.00007670	0.00011574	0.00005855	0.00007020	0.00007615	0.00013608	0.00011353	0.00005792	0.00008446	0.00010364	0.00012074	0.00013611
39.63764129	0.00010390	0.00007797	0.00008436	0.00013010	0.00009530	0.00013761	0.00007912	0.00007449	0.00009070	0.00013998	0.00012970	0.00006083	0.00007994	0.00010680	0.00012492	0.00013988
39.56810157	0.00010821	0.00008190	0.00008528	0.00012083	0.00007984	0.00012539	0.00008970	0.00006471	0.00008806	0.00012175	0.00013036	0.00007064	0.00008084	0.00011018	0.00012874	0.00014424
39.49856184	0.00008620	0.00006994	0.00008435	0.00008312	0.00005159	0.00008737	0.00008792	0.00007008	0.00007442	0.00009657	0.00011248	0.00009564	0.00008818	0.00011350	0.00013156	0.00014849
39.42902212	0.00004895	0.00004996	0.00008351	0.00005502	0.00006636	0.00006121	0.00007333	0.00008598	0.00006854	0.00008450	0.00008947	0.00012122	0.00010046	0.00011650	0.00013318	0.00015203
39.35948240	0.00003387	0.00003552	0.00008029	0.00006060	0.00009525	0.00006043	0.00005811	0.00010679	0.00008659	0.00006789	0.00007417	0.00013436	0.00011401	0.00011906	0.00013395	0.00015450
39.28994268	0.00005412	0.00005758	0.00008700	0.00007022	0.00011570	0.00006409	0.00005290	0.00011047	0.00010017	0.00005272	0.00005731	0.00012965	0.00012455	0.00012125	0.00013451	0.00015609
39.22040296	0.00005600	0.00007470	0.00007245	0.00005235	0.00010396	0.00004398	0.00004700	0.00008929	0.00009135	0.00005867	0.00004338	0.00011031	0.00012900	0.00012329	0.00013568	0.00015737
39.15086324	0.00004289	0.00007867	0.00003925	0.00003846	0.00007161	0.00004554	0.00004246	0.00006019	0.00007293	0.00008867	0.00005784	0.00008612	0.00012665	0.00012552	0.00013808	0.00015908
39.08132351	0.00004206	0.00007708	0.00002747	0.00007257	0.00004907	0.00008432	0.00004741	0.00005703	0.00007539	0.00012812	0.00009861	0.00006964	0.00011947	0.00012823	0.00014190	0.00016185
39.01178379	0.00008438	0.00008496	0.00006603	0.00012119	0.00008220	0.00013452	0.00007406	0.00007659	0.00009115	0.00016069	0.00013496	0.00006705	0.00011118	0.00013153	0.00014689	0.00016591
38.94224407	0.00012054	0.00009099	0.00009200	0.00015035	0.00010072	0.00015920	0.00009789	0.00008258	0.00010515	0.00016749	0.00015519	0.00007372	0.00010589	0.00013539	0.00015229	0.00017097
38.87270435	0.00012813	0.00009313	0.00009846	0.00014284	0.00008524	0.00014841	0.00011131	0.00008151	0.00010571	0.00014893	0.00015707	0.00009155	0.00010653	0.00013959	0.00015723	0.00017630
38.80316463	0.00010822	0.00007960	0.00010385	0.00010502	0.00006735	0.00010872	0.00011126	0.00009229	0.00009782	0.00011662	0.00013836	0.00012035	0.00011396	0.00014384	0.00016106	0.00018105
38.73362491	0.00006898	0.00005583	0.00010425	0.00006690	0.00008389	0.00007377	0.00009692	0.00010701	0.00009061	0.00009567	0.00010948	0.00014708	0.00012650	0.00014786	0.00016356	0.00018453
38.66408519	0.00003694	0.00004324	0.00009412	0.00006386	0.00010918	0.00006381	0.00007683	0.00012300	0.00009958	0.00007314	0.00008632	0.00016058	0.00014047	0.00015145	0.00016508	0.00018655
38.59454546	0.00005129	0.00006370	0.00009754	0.00006745	0.00012994	0.00006061	0.00006740	0.00012665	0.00011180	0.00005405	0.00006608	0.00015574	0.00015154	0.00015454	0.00016632	0.00018754
38.52500574	0.00005746	0.00008383	0.00008241	0.00004945	0.00011964	0.00004387	0.00005980	0.00010691	0.00010492	0.00006652	0.00005828	0.00013564	0.00015653	0.00015726	0.00016814	0.00018840
38.45546602	0.00005227	0.00009353	0.00004907	0.00005079	0.00008883	0.00005811	0.00005637	0.00007907	0.00009257	0.00010030	0.00007751	0.00010986	0.00015465	0.00015985	0.00017123	0.00019008
38.38592630	0.00005761	0.00009600	0.00003269	0.00008926	0.00006396	0.00010252	0.00006673	0.00007342	0.00009914	0.00015180	0.00012034	0.00009071	0.00014783	0.00016258	0.00017587	0.00019331
38.31638658	0.00010426	0.00010748	0.00007404	0.00014348	0.00008982	0.00015886	0.00009502	0.00008722	0.00011390	0.00018832	0.00016220	0.00008690	0.00013992	0.00016561	0.00018179	0.00019833
38.24684686	0.00014338	0.00011231	0.00010499	0.00017584	0.00010772	0.00018676	0.00012165	0.00009562	0.00012728	0.00019833	0.00018703	0.00009665	0.00013521	0.00016903	0.00018831	0.00020476
38.17730713	0.00015408	0.00011105	0.00012021	0.00017031	0.00009436	0.00017784	0.00013748	0.00010341	0.00012994	0.00018043	0.00019204	0.00011930	0.00013688	0.00017282	0.00019456	0.00021178
38.10776741	0.00013519	0.00009547	0.00013128	0.00013214	0.00009186	0.00013735	0.00013859	0.00011991	0.00012477	0.00014317	0.00017330	0.00015186	0.00014582	0.00017688	0.00019987	0.00021842
38.03822769	0.00009506	0.00006781	0.00013296	0.00008340	0.00011068	0.00009235	0.00012481	0.00013546	0.00011807	0.00011253	0.00014052	0.00018165	0.00016020	0.00018110	0.00020398	0.00022393
37.96868797	0.00005252	0.00005977	0.00011807	0.00007082	0.00013001	0.00007091	0.00010285	0.00014729	0.00012084	0.00008664	0.00011049	0.00019731	0.00017612	0.00018542	0.00020710	0.00022809
37.89914825	0.00005482	0.00007634	0.00011339	0.00006648	0.00014821	0.00005842	0.00008912	0.00015028	0.00013194	0.00007220	0.00008800	0.00019376	0.00018914	0.00018989	0.00020988	0.00023130
37.82960853	0.00006296	0.00009866	0.00009712	0.00005113	0.00014031	0.00005082	0.00008115	0.00013223	0.00012712	0.00008881	0.00008403	0.00017386	0.00019596	0.00019465	0.00021314	0.00023447
37.76006881	0.00006509	0.00011332	0.00006655	0.00006769	0.00011180	0.00007868	0.00007991	0.00010719	0.00011997	0.00012723	0.00010599	0.00014732	0.00019573	0.00019983	0.00021758	0.00023858
37.69052908	0.00007989	0.00012007	0.00005043	0.00011239	0.00008847	0.00013117	0.00009554	0.00009891	0.00013162	0.00018261	0.00014857	0.00012635	0.00019037	0.00020554	0.00022352	0.00024432
37.62098936	0.00013210	0.00013480	0.00008856	0.00017183	0.00010527	0.00019051	0.00012548	0.00010678	0.00014734	0.00022407	0.00019348	0.00012054	0.00018381	0.00021173	0.00023074	0.00025184
37.55144964	0.00017398	0.00013983	0.00012444	0.00020767	0.00012117	0.00022160	0.00015492	0.00011995	0.00016057	0.00023801	0.00022269	0.00013173	0.00018052	0.00021820	0.00023858	0.00026067
37.48190992	0.00018758	0.00013548	0.00014762	0.00020469	0.00011342	0.00021446	0.00017340	0.00013687	0.00016579	0.00022064	0.00022996	0.00015784	0.00018379	0.00022468	0.00024619	0.00026980
37.41237020	0.00016942	0.00011839	0.00016463	0.00016657	0.00012440	0.00017373	0.00017582	0.00015719	0.00016352	0.00018046	0.00021237	0.00019274	0.00019443	0.00023091	0.00025289	0.00027811
37.34283048	0.00012827	0.00009093	0.00016717	0.00011114	0.00014506	0.00011968	0.00016257	0.00017432	0.00015724	0.00013878	0.00017842	0.00022450	0.00021046	0.00023666	0.00025839	0.00028470
37.27329075	0.00008090	0.00008404	0.00015038	0.00008406	0.00016052	0.00008624	0.00013998	0.00018271	0.00015265	0.00010799	0.00014397	0.00024184	0.00022779	0.00024188	0.00026291	0.00028936
37.20375103	0.00006801	0.00009574	0.00013689	0.00007017	0.00017441	0.00006577	0.00012139	0.00018361	0.00015864	0.00009790	0.00012252	0.00023945	0.00024187	0.00024671	0.00026710	0.00029262
37.13421131	0.00007751	0.00012101	0.00011909	0.00006450	0.00016863	0.00007183	0.00011329	0.00016828	0.00015745	0.00011987	0.00012334	0.00022011	0.00024935	0.00025146	0.00027181	0.00029557
37.06467159	0.00008553	0.00014067	0.00009105	0.00009471	0.00014321	0.00011027	0.00011451	0.00014806	0.00015795	0.00016641	0.00014904	0.00019356	0.00024941	0.00025648	0.00027771	0.00029949
36.99513187	0.00011183	0.00015355	0.00007979	0.00014705	0.00012346	0.00017105	0.00013459	0.00013991	0.00017258	0.00022504	0.00019402	0.00017235	0.00024414	0.00026209	0.00028508	0.00030534
36.92559215	0.00016819	0.00017183	0.00011163	0.00021047	0.00012679	0.00023304	0.00016640	0.00014494	0.00018972	0.00027202	0.00024267	0.00016663	0.00023773	0.00026844	0.00029367	0.00031346
36.85605243	0.00021283	0.00017735	0.00015258	0.00024908	0.00013997	0.00026735	0.00019816	0.00016062	0.00020433	0.00029049	0.00027731	0.00017986	0.00023491	0.00027549	0.00030282	0.00032348
36.78651270	0.00022845	0.00017002	0.00018355	0.00024818	0.00014547	0.00026218	0.00021898	0.00018159	0.00021193	0.00027571	0.00028776	0.00020945	0.00023912	0.00028301	0.00031172	0.00033441
36.71697298	0.00021060	0.00015167	0.00020566	0.00021021	0.00016609	0.00022173	0.00022300	0.00020441	0.00021186	0.00023555	0.00027153	0.00024785	0.00025125	0.00029070	0.00031967	0.00034503
36.64743326	0.00016828	0.00012794	0.00020947	0.00015187	0.00018842	0.00016368	0.00021050	0.00022306	0.00020695	0.00018852	0.00023700	0.00028270	0.00026920	0.00029827	0.00032642	0.00035435
36.57789354	0.00011872	0.00011852	0.00019262	0.00010599	0.00020328	0.00011542	0.00018800	0.00023163	0.00020197	0.00015466	0.00020013	0.00030233	0.00028869	0.00030557	0.00033221	0.00036201
36.50835382	0.00009027	0.00012659	0.00017090	0.00008416	0.00021226	0.00009335	0.00016699	0.00022997	0.00020431	0.00014732	0.00017701	0.00030108	0.00030484	0.00031264	0.00033772	0.00036837
36.43881410	0.00009830	0.00015431	0.00015188	0.00009102	0.00020872	0.00010807	0.00015781	0.00021749	0.00020759	0.00017161	0.00017814	0.00028163	0.00031404	0.00031967	0.00034379	0.00037440
36.36927437	0.00011272	0.00017853	0.00012672	0.00013018	0.00018776	0.00015311	0.00016210	0.00020198	0.00021583	0.00022319	0.00020593	0.00025393	0.00031539	0.00032698	0.00035107	0.00038127
36.29973465	0.00015335	0.00019857	0.00012191	0.00019168	0.00017235	0.00022085	0.00018515	0.00019468	0.00023368	0.00028619	0.00025387	0.00023113	0.00031103	0.00033481	0.00035986	0.00038989
36.23019493	0.00021393	0.00021939	0.00015114	0.00025921	0.00016974	0.00028674	0.00021934	0.00019939	0.00025324	0.00033794	0.00030647	0.00022423	0.00030540	0.00034329	0.00036992	0.00040055
36.16065521	0.00026215	0.00022614	0.00019477	0.00030110	0.00017926	0.00032469	0.00025365	0.00021579	0.00026940	0.00036013	0.00034555	0.00023787	0.00030353	0.00035237	0.00038063	0.00041286
36.09111549	0.00028050	0.00021785	0.00023174	0.00030243	0.00019516	0.00032192	0.00027680	0.00023915	0.00027825	0.00034706	0.00035897	0.00026954	0.00030916	0.00036181	0.00039121	0.00042584
36.02157577	0.00026394	0.00019884	0.00025770	0.00026497	0.00021885	0.00028192	0.00028243	0.00026447	0.00027904	0.00030603	0.00034370	0.00031102	0.00032331	0.00037135	0.00040102	0.00043830
35.95203604	0.00022128	0.00017849	0.00026291	0.00020533	0.00024242	0.00022210	0.00027072	0.00028518	0.00027440	0.00025568	0.00030802	0.00034946	0.00034384	0.00038074	0.00040989	0.00044930
35.88249632	0.00017066	0.00016852	0.00024643	0.00014902	0.00025852	0.00016790	0.00024839	0.00029544	0.00026903	0.00021813	0.00026842	0.00037267	0.00036626	0.00038985	0.00041811	0.00045853
35.81295660	0.00013544	0.00017504	0.00021862	0.00012203	0.00026474	0.00014271	0.00022673	0.00029413	0.00026820	0.00020933	0.00024276	0.00037450	0.00038543	0.00039876	0.00042637	0.00046645
35.74341688	0.00013704	0.00020081	0.00019648	0.00013357	0.00026152	0.00015725	0.00021637	0.00028346	0.00027357	0.00023503	0.00024308	0.00035740	0.00039752	0.00040769	0.00043549	0.00047415
35.67387716	0.00015870	0.00022915	0.00017486	0.00017961	0.00024565	0.00020781	0.00022317	0.00027042	0.00028622	0.00029007	0.00027238	0.00033135	0.00040150	0.00041695	0.00044607	0.00048291
35.60433744	0.00021007	0.00025738	0.00017743	0.00024963	0.00023409	0.00028191	0.00024853	0.00026369	0.00030545	0.00035779	0.00032357	0.00030999	0.00039951	0.00042678	0.00045827	0.00049368
35.53479772	0.00027444	0.00028053	0.00020731	0.00032172	0.00023151	0.00035262	0.00028543	0.00026836	0.00032595	0.00041471	0.00038091	0.00030505	0.00039606	0.00043729	0.00047176	0.00050676
35.46525799	0.00032580	0.00028866	0.00025193	0.00036764	0.00024065	0.00039521	0.00032278	0.00028534	0.00034262	0.00044168	0.00042517	0.00032171	0.00039638	0.00044841	0.00048579	0.00052164
35.39571827	0.00034645	0.00028076	0.00029480	0.00037178	0.00025991	0.00039580	0.00034902	0.00031081	0.00035180	0.00043152	0.00044277	0.00035757	0.00040434	0.00045992	0.00049947	0.00053718
35.32617855	0.00033084	0.00026187	0.00032407	0.00033518	0.00028596	0.00035705	0.00035728	0.00033896	0.00035303	0.00039125	0.00043004	0.00040346	0.00042098	0.00047158	0.00051217	0.00055208
35.25663883	0.00028785	0.00024242	0.00033133	0.00027460	0.00031209	0.00029653	0.00034741	0.00036248	0.00034922	0.00033967	0.00039513	0.00044568	0.00044408	0.00048318	0.00052366	0.00056530
35.18709911	0.00023637	0.00023287	0.00031615	0.00021596	0.00033122	0.00024035	0.00032624	0.00037551	0.00034526	0.00030049	0.00035506	0.00047136	0.00046896	0.00049467	0.00053431	0.00057655
35.11755939	0.00019939	0.00023988	0.00028762	0.00018512	0.00033947	0.00021322	0.00030517	0.00037641	0.00034616	0.00029189	0.00032902	0.00047404	0.00049028	0.00050614	0.00054488	0.00058640
35.04801966	0.00019513	0.00026408	0.00026058	0.00019611	0.00033667	0.00022870	0.00029553	0.00036779	0.00035466	0.00032088	0.00033070	0.00045623	0.00050408	0.00051784	0.00055626	0.00059613
34.97847994	0.00022412	0.00029707	0.00024390	0.00024752	0.00032578	0.00028470	0.00030425	0.00035637	0.00037149	0.00038160	0.00036371	0.00042848	0.00050930	0.00053003	0.00056911	0.00060721
34.90894022	0.00028229	0.00033139	0.00025177	0.00032536	0.00031586	0.00036470	0.00033202	0.00035015	0.00039432	0.00045579	0.00042051	0.00040546	0.00050823	0.00054291	0.00058365	0.00062080
34.83940050	0.00035070	0.00035747	0.00028409	0.00040319	0.00031349	0.00044163	0.00037198	0.00035507	0.00041820	0.00051876	0.00048412	0.00040003	0.00050571	0.00055649	0.00059956	0.00063730
34.76986078	0.00040557	0.00036777	0.00033135	0.00045420	0.00032265	0.00048952	0.00041269	0.00037296	0.00043789	0.00055011	0.00053437	0.00041841	0.00050725	0.00057066	0.00061609	0.00065626
34.70032106	0.00042882	0.00036133	0.00037822	0.00046189	0.00034318	0.00049337	0.00044228	0.00040078	0.00044990	0.00054163	0.00055616	0.00045836	0.00051702	0.00058515	0.00063237	0.00067647
34.63078134	0.00041464	0.00034377	0.00041081	0.00042660	0.00037132	0.00045505	0.00045330	0.00043234	0.00045391	0.00050036	0.00054519	0.00051002	0.00053618	0.00059973	0.00064771	0.00069638
34.56124161	0.00037178	0.00032543	0.00042037	0.00036520	0.00040031	0.00039266	0.00044536	0.00045997	0.00045286	0.00044609	0.00050982	0.00055861	0.00056243	0.00061420	0.00066193	0.00071469
34.49170189	0.00031993	0.00031707	0.00040643	0.00030475	0.00042299	0.00033370	0.00042540	0.00047731	0.00045163	0.00040403	0.00046799	0.00059028	0.00059090	0.00062855	0.00067536	0.00073084
34.42216217	0.00028269	0.00032567	0.00037789	0.00027212	0.00043468	0.00030467	0.00040509	0.00048189	0.00045523	0.00039489	0.00044041	0.00059774	0.00061598	0.00064296	0.00068876	0.00074517
34.35262245	0.00027826	0.00035175	0.00034940	0.00028370	0.00043467	0.00032104	0.00039639	0.00047607	0.00046679	0.00042706	0.00044253	0.00058304	0.00063353	0.00065768	0.00070301	0.00075883
34.28308273	0.00031101	0.00038867	0.00033439	0.00033918	0.00042656	0.00038135	0.00040700	0.00046640	0.00048669	0.00049421	0.00047888	0.00055687	0.00064236	0.00067304	0.00071878	0.00077330
34.21354301	0.00037396	0.00042709	0.00034390	0.00042261	0.00041822	0.00046792	0.00043763	0.00046122	0.00051220	0.00057635	0.00054144	0.00053452	0.00064482	0.00068923	0.00073628	0.00078982
34.14400328	0.00044731	0.00045640	0.00037843	0.00050649	0.00041701	0.00055245	0.00048141	0.00046727	0.00053851	0.00064729	0.00061208	0.00052992	0.00064587	0.00070628	0.00075518	0.00080895
34.07446356	0.00050696	0.00046930	0.00042905	0.00056282	0.00042782	0.00060717	0.00052648	0.00048725	0.00056060	0.00068501	0.00066926	0.00055022	0.00065125	0.00072406	0.00077472	0.00083035
34.00492384	0.00053408	0.00046484	0.00048054	0.00057397	0.00045109	0.00061553	0.00056043	0.00051874	0.00057515	0.00068024	0.00069660	0.00059339	0.00066521	0.00074228	0.00079402	0.00085294
33.93538412	0.00052234	0.00044886	0.00051787	0.00053967	0.00048303	0.00057870	0.00057517	0.00055518	0.00058195	0.00063998	0.00068919	0.00064894	0.00068887	0.00076068	0.00081240	0.00087532
33.86584440	0.00048050	0.00043205	0.00053139	0.00047719	0.00051649	0.00051523	0.00056998	0.00058814	0.00058390	0.00058509	0.00065550	0.00070136	0.00071981	0.00077907	0.00082967	0.00089626
33.79630468	0.00042883	0.00042546	0.00052033	0.00041479	0.00054350	0.00045411	0.00055173	0.00061039	0.00058590	0.00054242	0.00061443	0.00073629	0.00075290	0.00079738	0.00084621	0.00091534
33.72676496	0.00039174	0.00043648	0.00049338	0.00038106	0.00055848	0.00042383	0.00053256	0.00061872	0.00059278	0.00053447	0.00058793	0.00074599	0.00078228	0.00081569	0.00086289	0.00093299
33.65722523	0.00038834	0.00046587	0.00046551	0.00039391	0.00056034	0.00044141	0.00052518	0.00061523	0.00060761	0.00057082	0.00059264	0.00073257	0.00080360	0.00083417	0.00088067	0.00095047
33.58768551	0.00042474	0.00050725	0.00045183	0.00045381	0.00055293	0.00050604	0.00053795	0.00060675	0.00063072	0.00064434	0.00063355	0.00070724	0.00081568	0.00085301	0.00090033	0.00096932
33.51814579	0.00049291	0.00055033	0.00046315	0.00054386	0.00054417	0.00059911	0.00057187	0.00060240	0.00065949	0.00073353	0.00070195	0.00068620	0.00082100	0.00087233	0.00092219	0.00099081
33.44860607	0.00057234	0.00058388	0.00050057	0.00063507	0.00054258	0.00069083	0.00061994	0.00060998	0.00068922	0.00081060	0.00077839	0.00068433	0.00082477	0.00089213	0.00094595	0.00101546
33.37906635	0.00063810	0.00060022	0.00055534	0.00069786	0.00055423	0.00075165	0.00066991	0.00063302	0.00071500	0.00085211	0.00084000	0.00070947	0.00083303	0.00091235	0.00097088	0.00104281
33.30952663	0.00067034	0.00059832	0.00061199	0.00071325	0.00058038	0.00076365	0.00070869	0.00066933	0.00073353	0.00084823	0.00086956	0.00075944	0.00085021	0.00093289	0.00099603	0.00107160
33.23998690	0.00066195	0.00058419	0.00065459	0.00068041	0.00061723	0.00072769	0.00072747	0.00071179	0.00074442	0.00080659	0.00086208	0.00082285	0.00087752	0.00095370	0.00102061	0.00110017
33.17044718	0.00062147	0.00056884	0.00067258	0.00061714	0.00065688	0.00066319	0.00072508	0.00075095	0.00075031	0.00074964	0.00082687	0.00088311	0.00091239	0.00097482	0.00104430	0.00112712
33.10090746	0.00056971	0.00056387	0.00066460	0.00055316	0.00069033	0.00060092	0.00070861	0.00077847	0.00075580	0.00070619	0.00078423	0.00092465	0.00094944	0.00099641	0.00106732	0.00115185
33.03136774	0.00053208	0.00057714	0.00063932	0.00051893	0.00071091	0.00057133	0.00069076	0.00079036	0.00076567	0.00070042	0.00075777	0.00093902	0.00098250	0.00101870	0.00109034	0.00117477
32.96182802	0.00052884	0.00060963	0.00061216	0.00053392	0.00071689	0.00059285	0.00068508	0.00078864	0.00078314	0.00074252	0.00076532	0.00092817	0.00100698	0.00104192	0.00111425	0.00119715
32.89228830	0.00056741	0.00065511	0.00059947	0.00059926	0.00071225	0.00066479	0.00070073	0.00078082	0.00080879	0.00082464	0.00081206	0.00090389	0.00102161	0.00106625	0.00113974	0.00122067
32.82274857	0.00063963	0.00070259	0.00061273	0.00069710	0.00070543	0.00076726	0.00073904	0.00077712	0.00084035	0.00092363	0.00088832	0.00088334	0.00102904	0.00109172	0.00116710	0.00124675
32.75320885	0.00072452	0.00074027	0.00065364	0.00079699	0.00070599	0.00086849	0.00079294	0.00078649	0.00087346	0.00100971	0.00097310	0.00088247	0.00103488	0.00111818	0.00119607	0.00127604
32.68366913	0.00079613	0.00075997	0.00071348	0.00086740	0.00072094	0.00093690	0.00084947	0.00081307	0.00090328	0.00105781	0.00104199	0.00090987	0.00104559	0.00114540	0.00122592	0.00130823
32.61412941	0.00083346	0.00076042	0.00077627	0.00088795	0.00075197	0.00095329	0.00089459	0.00085459	0.00092634	0.00105744	0.00107655	0.00096347	0.00106606	0.00117309	0.00125576	0.00134212
32.54458969	0.00082851	0.00074777	0.00082494	0.00085728	0.00079481	0.00091841	0.00091864	0.00090311	0.00094187	0.00101668	0.00107151	0.00103140	0.00109779	0.00120101	0.00128487	0.00137614
32.47504997	0.00078954	0.00073352	0.00084775	0.00079386	0.00084071	0.00085290	0.00092006	0.00094803	0.00095208	0.00095937	0.00103690	0.00109621	0.00113826	0.00122904	0.00131302	0.00140897
32.40551025	0.00073797	0.00072994	0.00084270	0.00072907	0.00087960	0.00078953	0.00090603	0.00097999	0.00096130	0.00091601	0.00099435	0.00114155	0.00118191	0.00125723	0.00134055	0.00144010
32.33597052	0.00070046	0.00074559	0.00081850	0.00069532	0.00090405	0.00076081	0.00088991	0.00099465	0.00097433	0.00091214	0.00096895	0.00115851	0.00122225	0.00128574	0.00136834	0.00147002
32.26643080	0.00069871	0.00078187	0.00079135	0.00071358	0.00091223	0.00078644	0.00088613	0.00099445	0.00099470	0.00095843	0.00097961	0.00114922	0.00125432	0.00131481	0.00139745	0.00150015
32.19689108	0.00074114	0.00083255	0.00077896	0.00078539	0.00090880	0.00086565	0.00090475	0.00098796	0.00102348	0.00104654	0.00103179	0.00112620	0.00127657	0.00134466	0.00142879	0.00153219
32.12735136	0.00081977	0.00088616	0.00079388	0.00089199	0.00090331	0.00097727	0.00094751	0.00098660	0.00105886	0.00115213	0.00111533	0.00110763	0.00129152	0.00137543	0.00146276	0.00156759
32.05781164	0.00091297	0.00093019	0.00083865	0.00100122	0.00090648	0.00108746	0.00100712	0.00100023	0.00109666	0.00124407	0.00120817	0.00111043	0.00130472	0.00140715	0.00149914	0.00160689
31.98827192	0.00099332	0.00095581	0.00090455	0.00107962	0.00092602	0.00116267	0.00106993	0.00103326	0.00113189	0.00129643	0.00128473	0.00114373	0.00132273	0.00143973	0.00153716	0.00164954
31.91873219	0.00103826	0.00096132	0.00097488	0.00110532	0.00096360	0.00118254	0.00112107	0.00108276	0.00116053	0.00129853	0.00132584	0.00120539	0.00135053	0.00147306	0.00157572	0.00169404
31.84919247	0.00103860	0.00095286	0.00103135	0.00107665	0.00101414	0.00114792	0.00115014	0.00113959	0.00118122	0.00125918	0.00132608	0.00128277	0.00138960	0.00150703	0.00161386	0.00173849
31.77965275	0.00100235	0.00094226	0.00106111	0.00101303	0.00106759	0.00108076	0.00115523	0.00119174	0.00119574	0.00120347	0.00129593	0.00135735	0.00143735	0.00154161	0.00165107	0.00178125
31.71011303	0.00095169	0.00094247	0.00106152	0.00094767	0.00111274	0.00101583	0.00114381	0.00122897	0.00120839	0.00116321	0.00125788	0.00141180	0.00148806	0.00157688	0.00168746	0.00182161
31.64057331	0.00091481	0.00096268	0.00104145	0.00091502	0.00114160	0.00098762	0.00112994	0.00124689	0.00122442	0.00116478	0.00123787	0.00143658	0.00153504	0.00161296	0.00172375	0.00186001
31.57103359	0.00091520	0.00100469	0.00101798	0.00093759	0.00115256	0.00101701	0.00112895	0.00124866	0.00124822	0.00121899	0.00125534	0.00143380	0.00157317	0.00165003	0.00176095	0.00189790
31.50149387	0.00096253	0.00106224	0.00101005	0.00101727	0.00115120	0.00110323	0.00115155	0.00124404	0.00128163	0.00131688	0.00131571	0.00141650	0.00160095	0.00168818	0.00180004	0.00193721
31.43195414	0.00104906	0.00112342	0.00103124	0.00113435	0.00114829	0.00122401	0.00119975	0.00124560	0.00132321	0.00143294	0.00140828	0.00140371	0.00162106	0.00172745	0.00184160	0.00197963
31.36241442	0.00115226	0.00117505	0.00108443	0.00125481	0.00115550	0.00134386	0.00126591	0.00126382	0.00136870	0.00153483	0.00151013	0.00141316	0.00163942	0.00176774	0.00188564	0.00202595
31.29287470	0.00124308	0.00120764	0.00116042	0.00134307	0.00118091	0.00142757	0.00133566	0.00130299	0.00141241	0.00159570	0.00159485	0.00145449	0.00166300	0.00180887	0.00193158	0.00207584
31.22333498	0.00129712	0.00121916	0.00124125	0.00137579	0.00122580	0.00145381	0.00139323	0.00135950	0.00144947	0.00160454	0.00164273	0.00152546	0.00169713	0.00185067	0.00197855	0.00212795
31.15379526	0.00130400	0.00121588	0.00130711	0.00135086	0.00128411	0.00142341	0.00142763	0.00142318	0.00147763	0.00157048	0.00164826	0.00161280	0.00174352	0.00189303	0.00202570	0.00218045
31.08425554	0.00127151	0.00121014	0.00134383	0.00128847	0.00134469	0.00135925	0.00143689	0.00148127	0.00149828	0.00151942	0.00162240	0.00169714	0.00179960	0.00193597	0.00207257	0.00223180
31.01471581	0.00122292	0.00121562	0.00134833	0.00122355	0.00139559	0.00129757	0.00142895	0.00152332	0.00151596	0.00148426	0.00158851	0.00176027	0.00185947	0.00197967	0.00211926	0.00228133
30.94517609	0.00118825	0.00124211	0.00133003	0.00119255	0.00142870	0.00127419	0.00141879	0.00154536	0.00153667	0.00149231	0.00157342	0.00179224	0.00191616	0.00202443	0.00216636	0.00232959
30.87563637	0.00119290	0.00129172	0.00130742	0.00121944	0.00144304	0.00131079	0.00142270	0.00155151	0.00156575	0.00155491	0.00159733	0.00179527	0.00196431	0.00207059	0.00221475	0.00237812
30.80609665	0.00124783	0.00135794	0.00130111	0.00130651	0.00144518	0.00140650	0.00145208	0.00155248	0.00160581	0.00166297	0.00166602	0.00178313	0.00200227	0.00211839	0.00226521	0.00242894
30.73655693	0.00134533	0.00142813	0.00132603	0.00143328	0.00144679	0.00153800	0.00150903	0.00156147	0.00165568	0.00179033	0.00176859	0.00177591	0.00203274	0.00216793	0.00231811	0.00248370
30.66701721	0.00146153	0.00148815	0.00138552	0.00156397	0.00146009	0.00166832	0.00158541	0.00158897	0.00171068	0.00190359	0.00188152	0.00179249	0.00206180	0.00221912	0.00237324	0.00254312
30.59747749	0.00156528	0.00152771	0.00146987	0.00166116	0.00149305	0.00176079	0.00166582	0.00163872	0.00176436	0.00197486	0.00197749	0.00184321	0.00209661	0.00227164	0.00242987	0.00260666
30.52793776	0.00163002	0.00154442	0.00155979	0.00170008	0.00154632	0.00179320	0.00173342	0.00170622	0.00181092	0.00199240	0.00203588	0.00192596	0.00214263	0.00232512	0.00248703	0.00267270
30.45839804	0.00164392	0.00154477	0.00163385	0.00167827	0.00161293	0.00176638	0.00177636	0.00178042	0.00184759	0.00196513	0.00205067	0.00202688	0.00220150	0.00237920	0.00254394	0.00273913
30.38885832	0.00161461	0.00154179	0.00167666	0.00161676	0.00168097	0.00170411	0.00179237	0.00184802	0.00187576	0.00191950	0.00203274	0.00212541	0.00227034	0.00243370	0.00260032	0.00280419
30.31931860	0.00156649	0.00155013	0.00168472	0.00155218	0.00173816	0.00164422	0.00178974	0.00189853	0.00190056	0.00188947	0.00200600	0.00220204	0.00234274	0.00248868	0.00265654	0.00286707
30.24977888	0.00153157	0.00158041	0.00166810	0.00152293	0.00177661	0.00162421	0.00178428	0.00192836	0.00192897	0.00190372	0.00199828	0.00224566	0.00241121	0.00254444	0.00271354	0.00292834
30.18023916	0.00153729	0.00163516	0.00164668	0.00155445	0.00179591	0.00166701	0.00179331	0.00194218	0.00196716	0.00197473	0.00203085	0.00225796	0.00246997	0.00260145	0.00277252	0.00298969
30.11069943	0.00159589	0.00170765	0.00164262	0.00164939	0.00180327	0.00177208	0.00182909	0.00195117	0.00201808	0.00209389	0.00211022	0.00225284	0.00251725	0.00266019	0.00283447	0.00305332
30.04115971	0.00169956	0.00178453	0.00167199	0.00178642	0.00181081	0.00191543	0.00189407	0.00196874	0.00208012	0.00223465	0.00222557	0.00225122	0.00255599	0.00272103	0.00289989	0.00312111
29.97161999	0.00182313	0.00185066	0.00173836	0.00192803	0.00183079	0.00205851	0.00197991	0.00200531	0.00214763	0.00236237	0.00235265	0.00227312	0.00259285	0.00278405	0.00296853	0.00319394
29.90208027	0.00193351	0.00189500	0.00183132	0.00203477	0.00187086	0.00216278	0.00207058	0.00206434	0.00221298	0.00244749	0.00246285	0.00233003	0.00263568	0.00284906	0.00303955	0.00327133
29.83254055	0.00200238	0.00191488	0.00193025	0.00208038	0.00193119	0.00220445	0.00214838	0.00214103	0.00226950	0.00247669	0.00253401	0.00242052	0.00269059	0.00291566	0.00311183	0.00335163
29.76300083	0.00201712	0.00191717	0.00201219	0.00206194	0.00200440	0.00218369	0.00220079	0.00222421	0.00231419	0.00245819	0.00255890	0.00253079	0.00275965	0.00298337	0.00318443	0.00343267
29.69346110	0.00198598	0.00191585	0.00206074	0.00200136	0.00207849	0.00212477	0.00222526	0.00230063	0.00234898	0.00241877	0.00254811	0.00263981	0.00284001	0.00305180	0.00325692	0.00351252
29.62392138	0.00193527	0.00192668	0.00207233	0.00193717	0.00214138	0.00206705	0.00223034	0.00236004	0.00238012	0.00239382	0.00252625	0.00272726	0.00292500	0.00312081	0.00332960	0.00359036
29.55438166	0.00189950	0.00196127	0.00205784	0.00191005	0.00218561	0.00205017	0.00223247	0.00239902	0.00241587	0.00241399	0.00252281	0.00278139	0.00300663	0.00319053	0.00340337	0.00366671
29.48484194	0.00190829	0.00202253	0.00203858	0.00194729	0.00221126	0.00209903	0.00224978	0.00242238	0.00246333	0.00249359	0.00256100	0.00280362	0.00307869	0.00326135	0.00347935	0.00374337
29.41530222	0.00197495	0.00210346	0.00203830	0.00205230	0.00222592	0.00221416	0.00229519	0.00244127	0.00252568	0.00262491	0.00264901	0.00280818	0.00313919	0.00333377	0.00355845	0.00382269
29.34576250	0.00209111	0.00218979	0.00207406	0.00220304	0.00224185	0.00237133	0.00237140	0.00246896	0.00260080	0.00278100	0.00277676	0.00281685	0.00319118	0.00340821	0.00364102	0.00390673
29.27622278	0.00222968	0.00226524	0.00214961	0.00236016	0.00227127	0.00253053	0.00246981	0.00251585	0.00268208	0.00292566	0.00291953	0.00285065	0.00324173	0.00348495	0.00372669	0.00399653
29.20668305	0.00235500	0.00231782	0.00225385	0.00248190	0.00232185	0.00265108	0.00257369	0.00258545	0.00276086	0.00302711	0.00304723	0.00292187	0.00329930	0.00356401	0.00381456	0.00409174
29.13714333	0.00243633	0.00234447	0.00236489	0.00254001	0.00239375	0.00270713	0.00266461	0.00267322	0.00282984	0.00307018	0.00313581	0.00302924	0.00337053	0.00364524	0.00390356	0.00419079
29.06760361	0.00245985	0.00235239	0.00245847	0.00253078	0.00247974	0.00269775	0.00272939	0.00276828	0.00288600	0.00306232	0.00317650	0.00315833	0.00345769	0.00372842	0.00399292	0.00429153
28.99806389	0.00243410	0.00235641	0.00251732	0.00247672	0.00256791	0.00264755	0.00276534	0.00285758	0.00293186	0.00303110	0.00317934	0.00328686	0.00355781	0.00381342	0.00408257	0.00439210
28.92852417	0.00238707	0.00237347	0.00253779	0.00241830	0.00264617	0.00259764	0.00278132	0.00293086	0.00297461	0.00301403	0.00316963	0.00339313	0.00366372	0.00390029	0.00417321	0.00449166
28.85898445	0.00235557	0.00241612	0.00253148	0.00239867	0.00270681	0.00259014	0.00279455	0.00298444	0.00302331	0.00304446	0.00317851	0.00346435	0.00376672	0.00398931	0.00426612	0.00459076
28.78944472	0.00237129	0.00248769	0.00252090	0.00244717	0.00274938	0.00265223	0.00282404	0.00302271	0.00308544	0.00313885	0.00323123	0.00350170	0.00385991	0.00408087	0.00436268	0.00469111
28.71990500	0.00244852	0.00258095	0.00253100	0.00256801	0.00278079	0.00278555	0.00288338	0.00305647	0.00316395	0.00329026	0.00333736	0.00352014	0.00394086	0.00417535	0.00446380	0.00479495
28.65036528	0.00257853	0.00268083	0.00257956	0.00273838	0.00281270	0.00296529	0.00297546	0.00309888	0.00325605	0.00347063	0.00348703	0.00354294	0.00401256	0.00427293	0.00456958	0.00490409
28.58082556	0.00273268	0.00277009	0.00267033	0.00291671	0.00285705	0.00314920	0.00309130	0.00316057	0.00335428	0.00364120	0.00365429	0.00359293	0.00408237	0.00437353	0.00467918	0.00501919
28.51128584	0.00287319	0.00283594	0.00279140	0.00305836	0.00292158	0.00329347	0.00321333	0.00324564	0.00344943	0.00376707	0.00380684	0.00368380	0.00415924	0.00447679	0.00479105	0.00513945
28.44174612	0.00296764	0.00287504	0.00291969	0.00313264	0.00300695	0.00336936	0.00332202	0.00335010	0.00353419	0.00383064	0.00391821	0.00381473	0.00425030	0.00458216	0.00490350	0.00526279
28.37220640	0.00300160	0.00289497	0.00302968	0.00313472	0.00310651	0.00337432	0.00340337	0.00346342	0.00360609	0.00383862	0.00397803	0.00397057	0.00435813	0.00468918	0.00501532	0.00538662
28.30266667	0.00298441	0.00291140	0.00310325	0.00308784	0.00320882	0.00333335	0.00345431	0.00357239	0.00366856	0.00381987	0.00399620	0.00412730	0.00447975	0.00479758	0.00512623	0.00550886
28.23312695	0.00294590	0.00294224	0.00313667	0.00303479	0.00330186	0.00328979	0.00348403	0.00366610	0.00372972	0.00381480	0.00399948	0.00426102	0.00460769	0.00490743	0.00523711	0.00562869
28.16358723	0.00292525	0.00300073	0.00314220	0.00302185	0.00337759	0.00328912	0.00351062	0.00373994	0.00379918	0.00386010	0.00402160	0.00435699	0.00473290	0.00501917	0.00534970	0.00574699
28.09404751	0.00295604	0.00309031	0.00314357	0.00308121	0.00343504	0.00336169	0.00355429	0.00379745	0.00388437	0.00397469	0.00409044	0.00441538	0.00484818	0.00513341	0.00546607	0.00586612
28.02450779	0.00305338	0.00320324	0.00316711	0.00321857	0.00348071	0.00351098	0.00362970	0.00384906	0.00398759	0.00415210	0.00421731	0.00445137	0.00495107	0.00525080	0.00558789	0.00598916
27.95496807	0.00320787	0.00332345	0.00323165	0.00341068	0.00352625	0.00371195	0.00374034	0.00390828	0.00410505	0.00436253	0.00439235	0.00448958	0.00504485	0.00537175	0.00571592	0.00611881
27.88542834	0.00338900	0.00343267	0.00334135	0.00361378	0.00358422	0.00392022	0.00387715	0.00398673	0.00422827	0.00456378	0.00458796	0.00455481	0.00513740	0.00549636	0.00584977	0.00625655
27.81588862	0.00355655	0.00351743	0.00348395	0.00378017	0.00366344	0.00408872	0.00402180	0.00408976	0.00434729	0.00471726	0.00476902	0.00466267	0.00523824	0.00562437	0.00598801	0.00640216
27.74634890	0.00367599	0.00357440	0.00363532	0.00387633	0.00376568	0.00418570	0.00415366	0.00421446	0.00445455	0.00480279	0.00490636	0.00481349	0.00535489	0.00575533	0.00612874	0.00655384
27.67680918	0.00373173	0.00361185	0.00376861	0.00389599	0.00388498	0.00420714	0.00425764	0.00435059	0.00454780	0.00482681	0.00498802	0.00499221	0.00548995	0.00588879	0.00627028	0.00670899
27.60726946	0.00373336	0.00364670	0.00386455	0.00386289	0.00400977	0.00417872	0.00433000	0.00448439	0.00463098	0.00482042	0.00502424	0.00517387	0.00563997	0.00602447	0.00641179	0.00686516
27.53772974	0.00371220	0.00369816	0.00391877	0.00382212	0.00412707	0.00414651	0.00437996	0.00460361	0.00471275	0.00482799	0.00504399	0.00533320	0.00579675	0.00616237	0.00655356	0.00702106
27.46819001	0.00370955	0.00378037	0.00394372	0.00382322	0.00422732	0.00415968	0.00442633	0.00470219	0.00480318	0.00489046	0.00508421	0.00545428	0.00595034	0.00630278	0.00669693	0.00717703
27.39865029	0.00376102	0.00389699	0.00396404	0.00390130	0.00430800	0.00425187	0.00449050	0.00478267	0.00490992	0.00502958	0.00517588	0.00553683	0.00609289	0.00644613	0.00684384	0.00733488
27.32911057	0.00388284	0.00403962	0.00400735	0.00406351	0.00437477	0.00442808	0.00458827	0.00485544	0.00503537	0.00523924	0.00533193	0.00559664	0.00622172	0.00659283	0.00699616	0.00749725
27.25957085	0.00406552	0.00419091	0.00409374	0.00428589	0.00443950	0.00466234	0.00472390	0.00493515	0.00517580	0.00548730	0.00554203	0.00565969	0.00634047	0.00674303	0.00715513	0.00766656
27.19003113	0.00427718	0.00433101	0.00422810	0.00452217	0.00451603	0.00490717	0.00488833	0.00503529	0.00532287	0.00572742	0.00577606	0.00575234	0.00645783	0.00689667	0.00732095	0.00784412
27.12049141	0.00447559	0.00444517	0.00439808	0.00472119	0.00461512	0.00511148	0.00506260	0.00516316	0.00546691	0.00591665	0.00599534	0.00589114	0.00658430	0.00705344	0.00749287	0.00802964
27.05095169	0.00462420	0.00452940	0.00457865	0.00484644	0.00474035	0.00524011	0.00522493	0.00531701	0.00560065	0.00603200	0.00616735	0.00607629	0.00672831	0.00721306	0.00766952	0.00822136
26.98141196	0.00470618	0.00459212	0.00474151	0.00489033	0.00488673	0.00528761	0.00535907	0.00548651	0.00572202	0.00607970	0.00627832	0.00629121	0.00689290	0.00737542	0.00784951	0.00841676
26.91187224	0.00473105	0.00465103	0.00486587	0.00487750	0.00504242	0.00528087	0.00546061	0.00565640	0.00583496	0.00609331	0.00633893	0.00650862	0.00707456	0.00754081	0.00803201	0.00861359
26.84233252	0.00473125	0.00472644	0.00494644	0.00485594	0.00519299	0.00526936	0.00553882	0.00581213	0.00594788	0.00612138	0.00638054	0.00670078	0.00726450	0.00770991	0.00821703	0.00881076
26.77279280	0.00475003	0.00483348	0.00499567	0.00487894	0.00532686	0.00530651	0.00561327	0.00594529	0.00607043	0.00620897	0.00644356	0.00685016	0.00745197	0.00788373	0.00840543	0.00900890
26.70325308	0.00482489	0.00497624	0.00503916	0.00498474	0.00543979	0.00542923	0.00570647	0.00605701	0.00620978	0.00638018	0.00656193	0.00695639	0.00762845	0.00806330	0.00859854	0.00921010
26.63371336	0.00497320	0.00514604	0.00510616	0.00518169	0.00553667	0.00564337	0.00583529	0.00615769	0.00636797	0.00662848	0.00674995	0.00703685	0.00779099	0.00824943	0.00879767	0.00941727
26.56417363	0.00518536	0.00532463	0.00521848	0.00544452	0.00563002	0.00592094	0.00600437	0.00626340	0.00654109	0.00691857	0.00699635	0.00712038	0.00794352	0.00844244	0.00900354	0.00963295
26.49463391	0.00542813	0.00549111	0.00538211	0.00572355	0.00573543	0.00621011	0.00620418	0.00638976	0.00672074	0.00719951	0.00726822	0.00723649	0.00809554	0.00864206	0.00921607	0.00985845
26.42509419	0.00565707	0.00562987	0.00558466	0.00596327	0.00586572	0.00645477	0.00641436	0.00654599	0.00689722	0.00742409	0.00752333	0.00740416	0.00825871	0.00884757	0.00943441	0.01009333
26.35555447	0.00583340	0.00573673	0.00579990	0.00612362	0.00602599	0.00661599	0.00661136	0.00673112	0.00706308	0.00756714	0.00772642	0.00762449	0.00844247	0.00905800	0.00965733	0.01033554
26.28601475	0.00593894	0.00582072	0.00599755	0.00619557	0.00621138	0.00668741	0.00677739	0.00693403	0.00721595	0.00763577	0.00786302	0.00788008	0.00865054	0.00927251	0.00988372	0.01058224
26.21647503	0.00598336	0.00590090	0.00615480	0.00620516	0.00640868	0.00669831	0.00690731	0.00713745	0.00735936	0.00766723	0.00794553	0.00814150	0.00887953	0.00949064	0.01011318	0.01083090
26.14693531	0.00600087	0.00599920	0.00626512	0.00620407	0.00660103	0.00670309	0.00701091	0.00732446	0.00750143	0.00771519	0.00800901	0.00837848	0.00912023	0.00971251	0.01034619	0.01108032
26.07739558	0.00603757	0.00613220	0.00634113	0.00625023	0.00677435	0.00676084	0.00710937	0.00748505	0.00765190	0.00782929	0.00809818	0.00857161	0.00936109	0.00993878	0.01058412	0.01133120
26.00785586	0.00613399	0.00630473	0.00641005	0.00638569	0.00692279	0.00691263	0.00722744	0.00762042	0.00781863	0.00803607	0.00825034	0.00872010	0.00959277	0.01017054	0.01082877	0.01158594
25.93831614	0.00630972	0.00650796	0.00650372	0.00662019	0.00705134	0.00716547	0.00738407	0.00774299	0.00800483	0.00832838	0.00848100	0.00884240	0.00981173	0.01040899	0.01108178	0.01184786
25.86877642	0.00655575	0.00672273	0.00664662	0.00692698	0.00717425	0.00748893	0.00758508	0.00787216	0.00820806	0.00866774	0.00877761	0.00896953	0.01002175	0.01065517	0.01134412	0.01211995
25.79923670	0.00683764	0.00692677	0.00684647	0.00725247	0.00730980	0.00782620	0.00782082	0.00802706	0.00842131	0.00899894	0.00910407	0.00913332	0.01023258	0.01090975	0.01161579	0.01240380
25.72969698	0.00710842	0.00710329	0.00709100	0.00753637	0.00747331	0.00811553	0.00806953	0.00821927	0.00863570	0.00927125	0.00941453	0.00935422	0.01045631	0.01117298	0.01189584	0.01269905
25.66015725	0.00732643	0.00724754	0.00735234	0.00773490	0.00767108	0.00831403	0.00830566	0.00844814	0.00884391	0.00945834	0.00967108	0.00963327	0.01070280	0.01144470	0.01218272	0.01300346
25.59061753	0.00747151	0.00736890	0.00759739	0.00783792	0.00789765	0.00841458	0.00850957	0.00870074	0.00904305	0.00956900	0.00985871	0.00995150	0.01097591	0.01172451	0.01247493	0.01331380
25.52107781	0.00755311	0.00748761	0.00780037	0.00787356	0.00813749	0.00844929	0.00867532	0.00895661	0.00923578	0.00964434	0.00999155	0.01027701	0.01127194	0.01201191	0.01277156	0.01362704
25.45153809	0.00760723	0.00762721	0.00795289	0.00789810	0.00837074	0.00847784	0.00881330	0.00919561	0.00942956	0.00974246	0.01010789	0.01057720	0.01158103	0.01230643	0.01307260	0.01394154
25.38199837	0.00768321	0.00780567	0.00806746	0.00797481	0.00858091	0.00856494	0.00894662	0.00940585	0.00963394	0.00991615	0.01025577	0.01083146	0.01189084	0.01260767	0.01337893	0.01425765
25.31245865	0.00782510	0.00802849	0.00817315	0.00814984	0.00876149	0.00875551	0.00910261	0.00958872	0.00985722	0.01019243	0.01047448	0.01103947	0.01219132	0.01291532	0.01369194	0.01457763
25.24291893	0.00805485	0.00828643	0.00830491	0.00843411	0.00891891	0.00905701	0.00930249	0.00975881	0.01010346	0.01056169	0.01077931	0.01122176	0.01247853	0.01322904	0.01401295	0.01490480
25.17337920	0.00836359	0.00855888	0.00849035	0.00879857	0.00907057	0.00943610	0.00955328	0.00993859	0.01037093	0.01098099	0.01115532	0.01141210	0.01275622	0.01354845	0.01434267	0.01524229
25.10383948	0.00871451	0.00882157	0.00873906	0.00918470	0.00923837	0.00983092	0.00984494	0.01014986	0.01065267	0.01139024	0.01156278	0.01164471	0.01303443	0.01387308	0.01468087	0.01559186
25.03429976	0.00905639	0.00905578	0.00903858	0.00952648	0.00944035	0.01017475	0.01015401	0.01040516	0.01093895	0.01173535	0.01195226	0.01194093	0.01332558	0.01420245	0.01502644	0.01595333
24.96476004	0.00934287	0.00925558	0.00935871	0.00977572	0.00968356	0.01042185	0.01045254	0.01070261	0.01122080	0.01198925	0.01228369	0.01230063	0.01363964	0.01453616	0.01537782	0.01632461
24.89522032	0.00955025	0.00943026	0.00966273	0.00992092	0.00996104	0.01056572	0.01071882	0.01102639	0.01149340	0.01216276	0.01254194	0.01270177	0.01398014	0.01487402	0.01573360	0.01670267
24.82568060	0.00968683	0.00960095	0.00992130	0.00999230	0.01025422	0.01064233	0.01094599	0.01135271	0.01175795	0.01230087	0.01274296	0.01310837	0.01434261	0.01521615	0.01609314	0.01708482
24.75614087	0.00979023	0.00979265	0.01012385	0.01005078	0.01054004	0.01071694	0.01114496	0.01165911	0.01202154	0.01246571	0.01292783	0.01348396	0.01471604	0.01556299	0.01645693	0.01746988
24.68660115	0.00991341	0.01002464	0.01028296	0.01016501	0.01080000	0.01085939	0.01134065	0.01193351	0.01229467	0.01271277	0.01314708	0.01380544	0.01508698	0.01591530	0.01682647	0.01785891
24.61706143	0.01010459	0.01030285	0.01042998	0.01038491	0.01102768	0.01111717	0.01156265	0.01217935	0.01258755	0.01306929	0.01344108	0.01407212	0.01544460	0.01627395	0.01720388	0.01825494
24.54752171	0.01038859	0.01061730	0.01060332	0.01072215	0.01123161	0.01149673	0.01183389	0.01241461	0.01290624	0.01352342	0.01382421	0.01430622	0.01578487	0.01663985	0.01759116	0.01866205
24.47798199	0.01075673	0.01094553	0.01083375	0.01114494	0.01143238	0.01196039	0.01216174	0.01266506	0.01325018	0.01402829	0.01427888	0.01454461	0.01611229	0.01701372	0.01798958	0.01908396
24.40844227	0.01116938	0.01126090	0.01113229	0.01158964	0.01165480	0.01244031	0.01253484	0.01295421	0.01361211	0.01451960	0.01476179	0.01482488	0.01643834	0.01739608	0.01839925	0.01952267
24.33890254	0.01157039	0.01154262	0.01148544	0.01198483	0.01191822	0.01286423	0.01292711	0.01329390	0.01398039	0.01494001	0.01522020	0.01517096	0.01677738	0.01778717	0.01881928	0.01997777
24.26936282	0.01190814	0.01178372	0.01185972	0.01227886	0.01222888	0.01318346	0.01330757	0.01367936	0.01434315	0.01526114	0.01561203	0.01558380	0.01714138	0.01818712	0.01924818	0.02044666
24.19982310	0.01215528	0.01199394	0.01221417	0.01246028	0.01257731	0.01339198	0.01365207	0.01409068	0.01469263	0.01549449	0.01592205	0.01604090	0.01753550	0.01859604	0.01968465	0.02092550
24.13028338	0.01231961	0.01219621	0.01251591	0.01256312	0.01294191	0.01352945	0.01395280	0.01450031	0.01502818	0.01568722	0.01616796	0.01650469	0.01795637	0.01901420	0.02012832	0.02141081
24.06074366	0.01244177	0.01241809	0.01275315	0.01265471	0.01329752	0.01366660	0.01422148	0.01488371	0.01535667	0.01590418	0.01639392	0.01693695	0.01839345	0.01944211	0.02058013	0.02190082
23.99120394	0.01258027	0.01268128	0.01294030	0.01281053	0.01362545	0.01387845	0.01448521	0.01522887	0.01568993	0.01620311	0.01665389	0.01731360	0.01883333	0.01988053	0.02104225	0.02239634
23.92166422	0.01278942	0.01299322	0.01311321	0.01308545	0.01392125	0.01421555	0.01477624	0.01554107	0.01604029	0.01661235	0.01699124	0.01763425	0.01926505	0.02033036	0.02151753	0.02290058
23.85212449	0.01309857	0.01334412	0.01331605	0.01349250	0.01419681	0.01468422	0.01511960	0.01584086	0.01641563	0.01711981	0.01742220	0.01792282	0.01968463	0.02079250	0.02200863	0.02341817
23.78258477	0.01350040	0.01371047	0.01358467	0.01399735	0.01447606	0.01524361	0.01552329	0.01615588	0.01681603	0.01767735	0.01792966	0.01821881	0.02009690	0.02126763	0.02251724	0.02395361
23.71304505	0.01395323	0.01406407	0.01393282	0.01453098	0.01478577	0.01582068	0.01597487	0.01651002	0.01723334	0.01821913	0.01846969	0.01856252	0.02051399	0.02175611	0.02304356	0.02450974
23.64350533	0.01439645	0.01438295	0.01434662	0.01501580	0.01514500	0.01633779	0.01644579	0.01691380	0.01765408	0.01868692	0.01898841	0.01897972	0.02095095	0.02225793	0.02358638	0.02508694
23.57396561	0.01477376	0.01466018	0.01478957	0.01539554	0.01555746	0.01674221	0.01690204	0.01736018	0.01806468	0.01905285	0.01944283	0.01947183	0.02142016	0.02277284	0.02414363	0.02568317
23.50442589	0.01505513	0.01490711	0.01521638	0.01565725	0.01600977	0.01702640	0.01731703	0.01782713	0.01845707	0.01933077	0.01981777	0.02001528	0.02192667	0.02330057	0.02471329	0.02629505
23.43488616	0.01524918	0.01514959	0.01559055	0.01583702	0.01647635	0.01723118	0.01768182	0.01828637	0.01883249	0.01957190	0.02013232	0.02057048	0.02246627	0.02384109	0.02529431	0.02691934
23.36534644	0.01540096	0.01541862	0.01589889	0.01600688	0.01692907	0.01743038	0.01800880	0.01871456	0.01920187	0.01984615	0.02043325	0.02109704	0.02302708	0.02439478	0.02588716	0.02755448
23.29580672	0.01557569	0.01573876	0.01615725	0.01624764	0.01734797	0.01770274	0.01832721	0.01910279	0.01958240	0.02021603	0.02077781	0.02156960	0.02359414	0.02496256	0.02649380	0.02820135
23.22626700	0.01583436	0.01611887	0.01640522	0.01661800	0.01772882	0.01810173	0.01867224	0.01946056	0.01999154	0.02071316	0.02121229	0.02198806	0.02415530	0.02554580	0.02711713	0.02886314
23.15672728	0.01621062	0.01654875	0.01669148	0.01713166	0.01808455	0.01863482	0.01907183	0.01981263	0.02044070	0.02132611	0.02175445	0.02237831	0.02470615	0.02614606	0.02776003	0.02954428
23.08718756	0.01669771	0.01700309	0.01705536	0.01775146	0.01844010	0.01926029	0.01953608	0.02019009	0.02093093	0.02200441	0.02238652	0.02278297	0.02525205	0.02676485	0.02842445	0.03024879
23.01764784	0.01725081	0.01745137	0.01751173	0.01840290	0.01882268	0.01990293	0.02005365	0.02061889	0.02145264	0.02267749	0.02306166	0.02324552	0.02580650	0.02740331	0.02911088	0.03097879
22.94810811	0.01780417	0.01787006	0.01804501	0.01900234	0.01925135	0.02048297	0.02059631	0.02111045	0.02198938	0.02328139	0.02372147	0.02379386	0.02638639	0.02806214	0.02981836	0.03173370
22.87856839	0.01829678	0.01825239	0.01861503	0.01948901	0.01972987	0.02094721	0.02113024	0.02165767	0.02252447	0.02378340	0.02431815	0.02442958	0.02700580	0.02874160	0.03054512	0.03251043
22.80902867	0.01869668	0.01861188	0.01917248	0.01984882	0.02024577	0.02129047	0.02162955	0.02223824	0.02304790	0.02419510	0.02483304	0.02512706	0.02767082	0.02944172	0.03128957	0.03330465
22.73948895	0.01901458	0.01897816	0.01967815	0.02012047	0.02077584	0.02155900	0.02208700	0.02282344	0.02356068	0.02456882	0.02528426	0.02584307	0.02837735	0.03016260	0.03205121	0.03411245
22.66994923	0.01930115	0.01938640	0.02011860	0.02038151	0.02129581	0.02183422	0.02251756	0.02338945	0.02407486	0.02497852	0.02572057	0.02653318	0.02911280	0.03090460	0.03283114	0.03493198
22.60040951	0.01962867	0.01986430	0.02051198	0.02071916	0.02179057	0.02220276	0.02295335	0.02392649	0.02460905	0.02549209	0.02620353	0.02716897	0.02986106	0.03166850	0.03363197	0.03576427
22.53086978	0.02006386	0.02042158	0.02090161	0.02119707	0.02226069	0.02272388	0.02343184	0.02444253	0.02518115	0.02614548	0.02678443	0.02774946	0.03060895	0.03245532	0.03445704	0.03661299
22.46133006	0.02064209	0.02104613	0.02133952	0.02183068	0.02272290	0.02340678	0.02398159	0.02496007	0.02580104	0.02692851	0.02748485	0.02830221	0.03135164	0.03326613	0.03530933	0.03748320
22.39179034	0.02135319	0.02170823	0.02186630	0.02258074	0.02320417	0.02420640	0.02461117	0.02550734	0.02646624	0.02778793	0.02828810	0.02887350	0.03209497	0.03410174	0.03619047	0.03837950
22.32225062	0.02214434	0.02237160	0.02249488	0.02336776	0.02373175	0.02503977	0.02530547	0.02610727	0.02716239	0.02864695	0.02914516	0.02951119	0.03285360	0.03496246	0.03710017	0.03930437
22.25271090	0.02293947	0.02300692	0.02320479	0.02410229	0.02432291	0.02581689	0.02603098	0.02676852	0.02786844	0.02943409	0.02999300	0.03024665	0.03364582	0.03584811	0.03803638	0.04025734
22.18317118	0.02366796	0.02360286	0.02394922	0.02471942	0.02497838	0.02647463	0.02674814	0.02748190	0.02856475	0.03011068	0.03077867	0.03108268	0.03448673	0.03675822	0.03899617	0.04123530
22.11363146	0.02429152	0.02417018	0.02467248	0.02520448	0.02568179	0.02700077	0.02742608	0.02822362	0.02924083	0.03068641	0.03147993	0.03199214	0.03538259	0.03769243	0.03997688	0.04223383
22.04409173	0.02481901	0.02473723	0.02533113	0.02559970	0.02640544	0.02743895	0.02805423	0.02896403	0.02989973	0.03121682	0.03211462	0.03292804	0.03632847	0.03865094	0.04097738	0.04324914
21.97455201	0.02530302	0.02533850	0.02591083	0.02598908	0.02712012	0.02787221	0.02864609	0.02967866	0.03055716	0.03178328	0.03273485	0.03384137	0.03731023	0.03963477	0.04199866	0.04427975
21.90501229	0.02581933	0.02600047	0.02643212	0.02646674	0.02780527	0.02839124	0.02923390	0.03035734	0.03123573	0.03246271	0.03340794	0.03470013	0.03831010	0.04064586	0.04304379	0.04532743
21.83547257	0.02643683	0.02673031	0.02694292	0.02710068	0.02845582	0.02905909	0.02985588	0.03100809	0.03195634	0.03329833	0.03419114	0.03550222	0.03931395	0.04168677	0.04411706	0.04639679
21.76593285	0.02718955	0.02751189	0.02750024	0.02790584	0.02908315	0.02988591	0.03054112	0.03165421	0.03273023	0.03428272	0.03510962	0.03627715	0.04031724	0.04276027	0.04522274	0.04749384
21.69639313	0.02806174	0.02831087	0.02814827	0.02883683	0.02970999	0.03082367	0.03129791	0.03232589	0.03355483	0.03535986	0.03614633	0.03707572	0.04132754	0.04386880	0.04636384	0.04862392
21.62685340	0.02899202	0.02908707	0.02890106	0.02980385	0.03036127	0.03178315	0.03211002	0.03304925	0.03441510	0.03644605	0.03724796	0.03795144	0.04236238	0.04501402	0.04754136	0.04978983
21.55731368	0.02989562	0.02980963	0.02973668	0.03070581	0.03105445	0.03266734	0.03294273	0.03383707	0.03528991	0.03746188	0.03834509	0.03894060	0.04344331	0.04619673	0.04875424	0.05099088
21.48777396	0.03069631	0.03046910	0.03060517	0.03146859	0.03179283	0.03340879	0.03375627	0.03468452	0.03616110	0.03836362	0.03937921	0.04004866	0.04458822	0.04741694	0.05000009	0.05222324
21.41823424	0.03135599	0.03108167	0.03144758	0.03207376	0.03256458	0.03399666	0.03452186	0.03557164	0.03702142	0.03916164	0.04032636	0.04124838	0.04580497	0.04867431	0.05127626	0.05348146
21.34869452	0.03189031	0.03168385	0.03221862	0.03256659	0.03334755	0.03448291	0.03523392	0.03647145	0.03787845	0.03991870	0.04120826	0.04249040	0.04708869	0.04996849	0.05258105	0.05476062
21.27915480	0.03236426	0.03231935	0.03290445	0.03303991	0.03411822	0.03496483	0.03591394	0.03736097	0.03875264	0.04072799	0.04208615	0.04372276	0.04842396	0.05129944	0.05391433	0.05605833
21.20961507	0.03286859	0.03302298	0.03352857	0.03359950	0.03486139	0.03554985	0.03660407	0.03823089	0.03967040	0.04167898	0.04303931	0.04491165	0.04979090	0.05266746	0.05527754	0.05737572
21.14007535	0.03348650	0.03380787	0.03414342	0.03432395	0.03557698	0.03631595	0.03735281	0.03909032	0.04065469	0.04282382	0.04413601	0.04605573	0.05117316	0.05407294	0.05667297	0.05871720
21.07053563	0.03426247	0.03466079	0.03481067	0.03523430	0.03628143	0.03728246	0.03819805	0.03996482	0.04171698	0.04415709	0.04540784	0.04718797	0.05256440	0.05551597	0.05810271	0.06008879
21.00099591	0.03518587	0.03554749	0.03557779	0.03628526	0.03700294	0.03840270	0.03915372	0.04088820	0.04285365	0.04561745	0.04683744	0.04836428	0.05397092	0.05699592	0.05956760	0.06149591
20.93145619	0.03619547	0.03642635	0.03645963	0.03738175	0.03777229	0.03958181	0.04020541	0.04189109	0.04404822	0.04711072	0.04836469	0.04964269	0.05540927	0.05851129	0.06106664	0.06294128
20.86191647	0.03720332	0.03726482	0.03743235	0.03841501	0.03861252	0.04071331	0.04131650	0.04299027	0.04527871	0.04854633	0.04990947	0.05106113	0.05689958	0.06005976	0.06259714	0.06442377
20.79237675	0.03812928	0.03805260	0.03844203	0.03930465	0.03953109	0.04172092	0.04244276	0.04418296	0.04652711	0.04987324	0.05140259	0.05262222	0.05845730	0.06163861	0.06415546	0.06593867
20.72283702	0.03893262	0.03880632	0.03942501	0.04003069	0.04051753	0.04258960	0.04354991	0.04544810	0.04778740	0.05110147	0.05281322	0.05429110	0.06008638	0.06324518	0.06573819	0.06747933
20.65329730	0.03962874	0.03956363	0.04033227	0.04064304	0.04154756	0.04337363	0.04462754	0.04675451	0.04906877	0.05230026	0.05416188	0.05600756	0.06177673	0.06487743	0.06734317	0.06903940
20.58375758	0.04028403	0.04036900	0.04114849	0.04124414	0.04259226	0.04417796	0.04569394	0.04807307	0.05039300	0.05357306	0.05551365	0.05770809	0.06350699	0.06653413	0.06897007	0.07061512
20.51421786	0.04099076	0.04125638	0.04189856	0.04195108	0.04362903	0.04511949	0.04678998	0.04938843	0.05178668	0.05501809	0.05695358	0.05934953	0.06525175	0.06821486	0.07062021	0.07220646
20.44467814	0.04183128	0.04223558	0.04263871	0.04285119	0.04465052	0.04628261	0.04796420	0.05070605	0.05327153	0.05668966	0.05855338	0.06092534	0.06699045	0.06991964	0.07229575	0.07381694
20.37513842	0.04284545	0.04328768	0.04343570	0.04396812	0.04566814	0.04768612	0.04925465	0.05205154	0.05485620	0.05857505	0.06034217	0.06246789	0.06871462	0.07164842	0.07399847	0.07545201
20.30559869	0.04401364	0.04437137	0.04434156	0.04525176	0.04670854	0.04927456	0.05067456	0.05346227	0.05653292	0.06059668	0.06229264	0.06403570	0.07043066	0.07340064	0.07572866	0.07711670
20.23605897	0.04526253	0.04543815	0.04537373	0.04659642	0.04780434	0.05093800	0.05220717	0.05497400	0.05827998	0.06263921	0.06432874	0.06568993	0.07215690	0.07517504	0.07748452	0.07881330
20.16651925	0.04649150	0.04645057	0.04650817	0.04788086	0.04898226	0.05255347	0.05381206	0.05660727	0.06006920	0.06459202	0.06635259	0.06746942	0.07391601	0.07696969	0.07926232	0.08054014
20.09697953	0.04761020	0.04739663	0.04768833	0.04901542	0.05025306	0.05403265	0.05544069	0.05835879	0.06187551	0.06639093	0.06828044	0.06937370	0.07572567	0.07878234	0.08105719	0.08229177
20.02743981	0.04857287	0.04829483	0.04884700	0.04997809	0.05160714	0.05535738	0.05705521	0.06020105	0.06368497	0.06804274	0.07007410	0.07136103	0.07759111	0.08061084	0.08286439	0.08406061
19.95790009	0.04939611	0.04918745	0.04993260	0.05082538	0.05301794	0.05658908	0.05864349	0.06209098	0.06549832	0.06962256	0.07175558	0.07336266	0.07950244	0.08245347	0.08468047	0.08583941
19.88836037	0.05015319	0.05012489	0.05093030	0.05167322	0.05445202	0.05784735	0.06022438	0.06398458	0.06732892	0.07124466	0.07339866	0.07530828	0.08143789	0.08430909	0.08650395	0.08762374
19.81882064	0.05094665	0.05114656	0.05186946	0.05265446	0.05588253	0.05926537	0.06184088	0.06585247	0.06919583	0.07301721	0.07510017	0.07715300	0.08337186	0.08617704	0.08833534	0.08941342
19.74928092	0.05186948	0.05226606	0.05281453	0.05386894	0.05730119	0.06093866	0.06354372	0.06769033	0.07111506	0.07499856	0.07694187	0.07889553	0.08528466	0.08805678	0.09017640	0.09121255
19.67974120	0.05296973	0.05346619	0.05384240	0.05534530	0.05872396	0.06288689	0.06537133	0.06952010	0.07309212	0.07717251	0.07895772	0.08057993	0.08717021	0.08994764	0.09202908	0.09302808
19.61020148	0.05423230	0.05470620	0.05501449	0.05702965	0.06018779	0.06504416	0.06733394	0.07138103	0.07511902	0.07945272	0.08111964	0.08227984	0.08903848	0.09184857	0.09389455	0.09486753
19.54066176	0.05558525	0.05593859	0.05635429	0.05880619	0.06173930	0.06728218	0.06940808	0.07331358	0.07717646	0.08171535	0.08334772	0.08407091	0.09091180	0.09375817	0.09577267	0.09673679
19.47112204	0.05692880	0.05712927	0.05783884	0.06054265	0.06341896	0.06945860	0.07154392	0.07534249	0.07924074	0.08384781	0.08554151	0.08600157	0.09281617	0.09567503	0.09766232	0.09863876
19.40158231	0.05817619	0.05827332	0.05940813	0.06214355	0.06524671	0.07147208	0.07368313	0.07746535	0.08129291	0.08579439	0.08762026	0.08807375	0.09477091	0.09759817	0.09956236	0.10057347
19.33204259	0.05929096	0.05940023	0.06098904	0.06359090	0.06721466	0.07330313	0.07578053	0.07965222	0.08332651	0.08758079	0.08955631	0.09024113	0.09678082	0.09952752	0.10147295	0.10253951
19.26250287	0.06030610	0.06056625	0.06252518	0.06495574	0.06928988	0.07502389	0.07782157	0.08185646	0.08535117	0.08930687	0.09138798	0.09242622	0.09883380	0.10146439	0.10339684	0.10453610
19.19296315	0.06131706	0.06183660	0.06400142	0.06637523	0.07142688	0.07677239	0.07982881	0.08403363	0.08739074	0.09110967	0.09320643	0.09454997	0.10090516	0.10341164	0.10533988	0.10656503
19.12342343	0.06245062	0.06326394	0.06545344	0.06800316	0.07358515	0.07869987	0.08185430	0.08616097	0.08947629	0.09311075	0.09512091	0.09656260	0.10296707	0.10537366	0.10731076	0.10863144
19.05388371	0.06382084	0.06487151	0.06695838	0.06995211	0.07574551	0.08091167	0.08396078	0.08824967	0.09163636	0.09536823	0.09721589	0.09846383	0.10499973	0.10735623	0.10931982	0.11074309
18.98434399	0.06548877	0.06664721	0.06860941	0.07224978	0.07791816	0.08342461	0.08619855	0.09034421	0.09388778	0.09785286	0.09951702	0.10030404	0.10699979	0.10936619	0.11137725	0.11290827
18.91480426	0.06744092	0.06855129	0.07048350	0.07482656	0.08013919	0.08615797	0.08858655	0.09250814	0.09623015	0.10045802	0.10197962	0.10216586	0.10898304	0.11141105	0.11349142	0.11513310
18.84526454	0.06959586	0.07053467	0.07261436	0.07754044	0.08245642	0.08896317	0.09110553	0.09480116	0.09864593	0.10304048	0.10450489	0.10413272	0.11098008	0.11349874	0.11566772	0.11741925
18.77572482	0.07183650	0.07256134	0.07498106	0.08023051	0.08490937	0.09168122	0.09370577	0.09725596	0.10110642	0.10547612	0.10697769	0.10625673	0.11302655	0.11563719	0.11790835	0.11976307
18.70618510	0.07405676	0.07462574	0.07751710	0.08277912	0.08751194	0.09420625	0.09632699	0.09986456	0.10358160	0.10770891	0.10931168	0.10853843	0.11515178	0.11783405	0.12021315	0.12215653
18.63664538	0.07620518	0.07675868	0.08013702	0.08515864	0.09024459	0.09653008	0.09892283	0.10257972	0.10605056	0.10977350	0.11148354	0.11092662	0.11737000	0.12009641	0.12258099	0.12458977
18.56710566	0.07830855	0.07901907	0.08277079	0.08744431	0.09306082	0.09874929	0.10148035	0.10533200	0.10850870	0.11178206	0.11354300	0.11333881	0.11967754	0.12243054	0.12501137	0.12705451
18.49756593	0.08046628	0.08147431	0.08539275	0.08978720	0.09590520	0.10103124	0.10402678	0.10805607	0.11096911	0.11388040	0.11559426	0.11569451	0.12205707	0.12484163	0.12750539	0.12954694
18.42802621	0.08281702	0.08417672	0.08803409	0.09235675	0.09873698	0.10355079	0.10662032	0.11071595	0.11345727	0.11619038	0.11775608	0.11794864	0.12448716	0.12733365	0.13006586	0.13206917
18.35848649	0.08548959	0.08714508	0.09077309	0.09527490	0.10154969	0.10642242	0.10932815	0.11331892	0.11600069	0.11876160	0.12011626	0.12011185	0.12695341	0.12990922	0.13269638	0.13462858
18.28894677	0.08855649	0.09035850	0.09370638	0.09856764	0.10437799	0.10965403	0.11219979	0.11591192	0.11861727	0.12155162	0.12269835	0.12224968	0.12945665	0.13256960	0.13539981	0.13723534
18.21940705	0.09200798	0.09376537	0.09691175	0.10215311	0.10728818	0.11314141	0.11524598	0.11856140	0.12130674	0.12444292	0.12545387	0.12446026	0.13201500	0.13531461	0.13817667	0.13989892
18.14986733	0.09575694	0.09730396	0.10041661	0.10587216	0.11035479	0.11670616	0.11843170	0.12132458	0.12404912	0.12729000	0.12828330	0.12683918	0.13465869	0.13814274	0.14102435	0.14262486
18.08032760	0.09967312	0.10092714	0.10418478	0.10955031	0.11363215	0.12016285	0.12168629	0.12422387	0.12681131	0.12997861	0.13107743	0.12944466	0.13741968	0.14105128	0.14393737	0.14541318
18.01078788	0.10363394	0.10462121	0.10812757	0.11306732	0.11713197	0.12338933	0.12492727	0.12723529	0.12956031	0.13247349	0.13376304	0.13227676	0.14031976	0.14403665	0.14690882	0.14825874
17.94124816	0.10757260	0.10841144	0.11213545	0.11640674	0.12081602	0.12637245	0.12808890	0.13029648	0.13227817	0.13483584	0.13633456	0.13527852	0.14336201	0.14709507	0.14993255	0.15115362
17.87170844	0.11150422	0.11235165	0.11611893	0.11966533	0.12460759	0.12921059	0.13114490	0.13333124	0.13497254	0.13720335	0.13885937	0.13835890	0.14652890	0.15022302	0.15300527	0.15409057
17.80216872	0.11551914	0.11650110	0.12004271	0.12301703	0.12841753	0.13207150	0.13411572	0.13628093	0.13767832	0.13974017	0.14145439	0.14142869	0.14978809	0.15341811	0.15612777	0.15706605
17.73262900	0.11974494	0.12089752	0.12393918	0.12664434	0.13217457	0.13512199	0.13705839	0.13912980	0.14044826	0.14257575	0.14424278	0.14443562	0.15310397	0.15667965	0.15930490	0.16008185
17.66308928	0.12429135	0.12553718	0.12789546	0.13066370	0.13584785	0.13845709	0.14004191	0.14191346	0.14333540	0.14575617	0.14730723	0.14738505	0.15645059	0.16000892	0.16254388	0.16314445
17.59354955	0.12919882	0.13036931	0.13201747	0.13507351	0.13945225	0.14205704	0.14311839	0.14470642	0.14637329	0.14922621	0.15065780	0.15033823	0.15982146	0.16340865	0.16585164	0.16626239
17.52400983	0.13441158	0.13530807	0.13638496	0.13974661	0.14303486	0.14579006	0.14630149	0.14759375	0.14956194	0.15284959	0.15422695	0.15338873	0.16323208	0.16688230	0.16923200	0.16944263
17.45447011	0.13978752	0.14025870	0.14101513	0.14447129	0.14664795	0.14946057	0.14956041	0.15063802	0.15286567	0.15645939	0.15789392	0.15662597	0.16671426	0.17043268	0.17268373	0.17268730
17.38493039	0.14514134	0.14514664	0.14584841	0.14902529	0.15031984	0.15288444	0.15283270	0.15385440	0.15622423	0.15992039	0.16152940	0.16010016	0.17030399	0.17406056	0.17620011	0.17599212
17.31539067	0.15030769	0.14994091	0.15076538	0.15325616	0.15403801	0.15596323	0.15605099	0.15720534	0.15957470	0.16317966	0.16504377	0.16380214	0.17402745	0.17776354	0.17977012	0.17934710
17.24585095	0.15519903	0.15466068	0.15562741	0.15713568	0.15775012	0.15872650	0.15917281	0.16061568	0.16287575	0.16628644	0.16842129	0.16766628	0.17789004	0.18153546	0.18338087	0.18273942
17.17631122	0.15983611	0.15936306	0.16032624	0.16076680	0.16138456	0.16132654	0.16220186	0.16400342	0.16612446	0.16937425	0.17172698	0.17159534	0.18187265	0.18536648	0.18702019	0.18615730
17.10677150	0.16433821	0.16411616	0.16482323	0.16434038	0.16488170	0.16398602	0.16519153	0.16731237	0.16935904	0.17261172	0.17508328	0.17549789	0.18593657	0.18924374	0.19067850	0.18959337
17.03723178	0.16887584	0.16896830	0.16916194	0.16805765	0.16822280	0.16691751	0.16822805	0.17053511	0.17264612	0.17613985	0.17862527	0.17932367	0.19003503	0.19315225	0.19434924	0.19304636
16.96769206	0.17360294	0.17392490	0.17344783	0.17204874	0.17144440	0.17024611	0.17140054	0.17371639	0.17605590	0.18002002	0.18245054	0.18308292	0.19412716	0.19707580	0.19802780	0.19652028
16.89815234	0.17859403	0.17894207	0.17780215	0.17631906	0.17463096	0.17396381	0.17476716	0.17693583	0.17963643	0.18421162	0.18658215	0.18684159	0.19818875	0.20099752	0.20170938	0.20002147
16.82861262	0.18381257	0.18394064	0.18230822	0.18074575	0.17788866	0.17793428	0.17833320	0.18027832	0.18339558	0.18858730	0.19095889	0.19069348	0.20221576	0.20490016	0.20538697	0.20355474
16.75907290	0.18912158	0.18883439	0.18697054	0.18512518	0.18130924	0.18194496	0.18204842	0.18380332	0.18730016	0.19298141	0.19545628	0.19471974	0.20621915	0.20876613	0.20905034	0.20712009
16.68953317	0.19433375	0.19356104	0.19170440	0.18925421	0.18493872	0.18578888	0.18582592	0.18752532	0.19129170	0.19725256	0.19993085	0.19895083	0.21021285	0.21257795	0.21268671	0.21071138
16.61999345	0.19928293	0.19810454	0.19636191	0.19301302	0.18876249	0.18934378	0.18957550	0.19141284	0.19531228	0.20133703	0.20427120	0.20334606	0.21420008	0.21631901	0.21628323	0.21431761
16.55045373	0.20388736	0.20249808	0.20078414	0.19641603	0.19271224	0.19261894	0.19323987	0.19540529	0.19933109	0.20527231	0.20843617	0.20779912	0.21816317	0.21997468	0.21983014	0.21792632
16.48091401	0.20817883	0.20680598	0.20486011	0.19961036	0.19669119	0.19575141	0.19681844	0.19944046	0.20335870	0.20918088	0.21246569	0.21216795	0.22206197	0.22353387	0.22332354	0.22152783
16.41137429	0.21228498	0.21109082	0.20856870	0.20282040	0.20060740	0.19895304	0.20036942	0.20348048	0.20744306	0.21321896	0.21645902	0.21631870	0.22584195	0.22699088	0.22676666	0.22511864
16.34183457	0.21636984	0.21537862	0.21198618	0.20625926	0.20440195	0.20242800	0.20398913	0.20752613	0.21164776	0.21750893	0.22052823	0.22016740	0.22944934	0.23034613	0.23016896	0.22870258
16.27229484	0.22055561	0.21963623	0.21525546	0.21004087	0.20806247	0.20629255	0.20777520	0.21161376	0.21602097	0.22208071	0.22474401	0.22370348	0.23284818	0.23360600	0.23354330	0.23228916
16.20275512	0.22485660	0.22377067	0.21852818	0.21412704	0.21161690	0.21052773	0.21178863	0.21579634	0.22056708	0.22684480	0.22909460	0.22698644	0.23603258	0.23678210	0.23690203	0.23588967
16.13321540	0.22915316	0.22765220	0.22190181	0.21833204	0.21511252	0.21498396	0.21602849	0.22011668	0.22523341	0.23160894	0.23347474	0.23011684	0.23902998	0.23988924	0.24025354	0.23951245
16.06367568	0.23321772	0.23115344	0.22537741	0.22238337	0.21858994	0.21943670	0.22042960	0.22458347	0.22991766	0.23613394	0.23771060	0.23319269	0.24189278	0.24294326	0.24360035	0.24315927
15.99413596	0.23678676	0.23419032	0.22885463	0.22601789	0.22206349	0.22367212	0.22488434	0.22915940	0.23449375	0.24020982	0.24161346	0.23626869	0.24468241	0.24595905	0.24693945	0.24682410
15.92459624	0.23965091	0.23674997	0.23216766	0.22907769	0.22551564	0.22756988	0.22928083	0.23376573	0.23884673	0.24372460	0.24504292	0.23933428	0.24745086	0.24894920	0.25026470	0.25049506
15.85505651	0.24173108	0.23889412	0.23514778	0.23156852	0.22890809	0.23115201	0.23354187	0.23830191	0.24290298	0.24670025	0.24795705	0.24231912	0.25022675	0.25192354	0.25357025	0.25415885
15.78551679	0.24310993	0.24073701	0.23768929	0.23365955	0.23220413	0.23457658	0.23765097	0.24267214	0.24664452	0.24928204	0.25043031	0.24512534	0.25301101	0.25488929	0.25685368	0.25780609
15.71597707	0.24400683	0.24240582	0.23979260	0.23562326	0.23539289	0.23807927	0.24165366	0.24680979	0.25010252	0.25168425	0.25263111	0.24767311	0.25578343	0.25785157	0.26011770	0.26143573
15.64643735	0.24470602	0.24399937	0.24156794	0.23773987	0.23850584	0.24188249	0.24563449	0.25069088	0.25333433	0.25411265	0.25476747	0.24994220	0.25851731	0.26081391	0.26336994	0.26505686
15.57689763	0.24546460	0.24556054	0.24319816	0.24020110	0.24161782	0.24610805	0.24967804	0.25433258	0.25639439	0.25669270	0.25701846	0.25199227	0.26119620	0.26377873	0.26662113	0.26868743
15.50735791	0.24643576	0.24707272	0.24487496	0.24305138	0.24483238	0.25072530	0.25382868	0.25777841	0.25931192	0.25943165	0.25947816	0.25395279	0.26382567	0.26674789	0.26988277	0.27235032
15.43781819	0.24763543	0.24848212	0.24673393	0.24618796	0.24825525	0.25555638	0.25806486	0.26107622	0.26208417	0.26222783	0.26213217	0.25598520	0.26643551	0.26972348	0.27316546	0.27606828
15.36827846	0.24896449	0.24973563	0.24881275	0.24941910	0.25196507	0.26033618	0.26229792	0.26425772	0.26468906	0.26492520	0.26487631	0.25823036	0.26907137	0.27270925	0.27647895	0.27985968
15.29873874	0.25027411	0.25081888	0.25104916	0.25255634	0.25599025	0.26480564	0.26639601	0.26732707	0.26711053	0.26739069	0.26756901	0.26076120	0.27177943	0.27571266	0.27983392	0.28373649
15.22919902	0.25144723	0.25177900	0.25331838	0.25550379	0.26029940	0.26880216	0.27022503	0.27026165	0.26936459	0.26958247	0.27009863	0.26355887	0.27459060	0.27874711	0.28324507	0.28770510
15.15965930	0.25246048	0.25272128	0.25549488	0.25830752	0.26480811	0.27231163	0.27369038	0.27302553	0.27151440	0.27158432	0.27243752	0.26652212	0.27751127	0.28183385	0.28673398	0.29176938
15.09011958	0.25340343	0.25378155	0.25751383	0.26114421	0.26939771	0.27546289	0.27676536	0.27559237	0.27366450	0.27358642	0.27466207	0.26950756	0.28052505	0.28500282	0.29033061	0.29593461
15.02057986	0.25444473	0.25508327	0.25940781	0.26425237	0.27394109	0.27846686	0.27949651	0.27796672	0.27593769	0.27582063	0.27692973	0.27238641	0.28360557	0.28829187	0.29407225	0.30021027
14.95104013	0.25576153	0.25669837	0.26130516	0.26783258	0.27832886	0.28152393	0.28198514	0.28019646	0.27844125	0.27847404	0.27942138	0.27509699	0.28673598	0.29174433	0.29799989	0.30461050
14.88150041	0.25746254	0.25862628	0.26339035	0.27195720	0.28248571	0.28473670	0.28435336	0.28237568	0.28123446	0.28161498	0.28227149	0.27767334	0.28992738	0.29540536	0.30215281	0.30915176
14.81196069	0.25953918	0.26080259	0.26584271	0.27652495	0.28637767	0.28806559	0.28670924	0.28462934	0.28431260	0.28516193	0.28551427	0.28023915	0.29322879	0.29931780	0.30656274	0.31384841
14.74242097	0.26186513	0.26313279	0.26877685	0.28128352	0.29000632	0.29134414	0.28912495	0.28708687	0.28761234	0.28890957	0.28906759	0.28296890	0.29672402	0.30351865	0.31124927	0.31870785
14.67288125	0.26425376	0.26554301	0.27220937	0.28591213	0.29339555	0.29435346	0.29163194	0.28985336	0.29103793	0.29260622	0.29276450	0.28603094	0.30051511	0.30803624	0.31621748	0.32372718
14.60334153	0.26654433	0.26802328	0.27606182	0.29013544	0.29657693	0.29692792	0.29423768	0.29298536	0.29449808	0.29605274	0.29642100	0.28953383	0.30469779	0.31288902	0.32145824	0.32889263
14.53380181	0.26869146	0.27065111	0.28020163	0.29382634	0.29958091	0.29904691	0.29695344	0.29647864	0.29793895	0.29918623	0.29991492	0.29349659	0.30933809	0.31808552	0.32695142	0.33418237
14.46426208	0.27081916	0.27358338	0.28450146	0.29705802	0.30243541	0.30087926	0.29981875	0.30027253	0.30136235	0.30211444	0.30324521	0.29785391	0.31445647	0.32362400	0.33266898	0.33957159
14.39472236	0.27321406	0.27701870	0.28889544	0.30008232	0.30517379	0.30275750	0.30291045	0.30427095	0.30482209	0.30508616	0.30654824	0.30249451	0.32002704	0.32949274	0.33857944	0.34503836
14.32518264	0.27626028	0.28114353	0.29340942	0.30324256	0.30784988	0.30508627	0.30633084	0.30837176	0.30840060	0.30840637	0.31006100	0.30731733	0.32598962	0.33566925	0.34465063	0.35056792
14.25564292	0.28033379	0.28608174	0.29815228	0.30685215	0.31055271	0.30821535	0.31017642	0.31249739	0.31217661	0.31232792	0.31404524	0.31228339	0.33227108	0.34211877	0.35085074	0.35615412
14.18610320	0.28569583	0.29186519	0.30327221	0.31108355	0.31340955	0.31232298	0.31449953	0.31661457	0.31619583	0.31696124	0.31869796	0.31744082	0.33880724	0.34879495	0.35714853	0.36179739
14.11656348	0.29241728	0.29843329	0.30889346	0.31591098	0.31657894	0.31735117	0.31927596	0.32073828	0.32045674	0.32223778	0.32408536	0.32291231	0.34555629	0.35564045	0.36351306	0.36750011
14.04702375	0.30036713	0.30566204	0.31505696	0.32112723	0.32022453	0.32302026	0.32439325	0.32491633	0.32491662	0.32794344	0.33012289	0.32884674	0.35249910	0.36259059	0.36991366	0.37326113
13.97748403	0.30926353	0.31340900	0.32168989	0.32643159	0.32447959	0.32891749	0.32966781	0.32920209	0.32951571	0.33381074	0.33661062	0.33535401	0.35962698	0.36957863	0.37632091	0.37907144
13.90794431	0.31876436	0.32155560	0.32861549	0.33155388	0.32940867	0.33462836	0.33488435	0.33362485	0.33420737	0.33963265	0.34331152	0.34244559	0.36692162	0.37654251	0.38270844	0.38491273
13.83840459	0.32856975	0.33002932	0.33559914	0.33636449	0.33497601	0.33986466	0.33984835	0.33817078	0.33898491	0.34535305	0.35004090	0.35000729	0.37433698	0.38343127	0.38905496	0.39075919
13.76886487	0.33849205	0.33879796	0.34241908	0.34093034	0.34103699	0.34454153	0.34443429	0.34278216	0.34389214	0.35109448	0.35673064	0.35781531	0.38179157	0.39020981	0.39534610	0.39658179
13.69932515	0.34847312	0.34783719	0.34893216	0.34549236	0.34735461	0.34877519	0.34861314	0.34737886	0.34901439	0.35710823	0.36344185	0.36559343	0.38917645	0.39686084	0.40157389	0.40235344
13.62978543	0.35853464	0.35708699	0.35511210	0.35036419	0.35363802	0.35280313	0.35244995	0.35189476	0.35445082	0.36366238	0.37031903	0.37309131	0.39637595	0.40338178	0.40773507	0.40805277
13.56024570	0.36869510	0.36641152	0.36104569	0.35579778	0.35959660	0.35685926	0.35607294	0.35631482	0.36027900	0.37091110	0.37750310	0.38015635	0.40329678	0.40978212	0.41382848	0.41366531
13.49070598	0.37888012	0.37558965	0.36688733	0.36185729	0.36499107	0.36105337	0.35962638	0.36069773	0.36652221	0.37879758	0.38503932	0.38677059	0.40989303	0.41607571	0.41985101	0.41918154
13.42116626	0.38886217	0.38433370	0.37278872	0.36835986	0.36967020	0.36530582	0.36322160	0.36516974	0.37313181	0.38703269	0.39281873	0.39303986	0.41617844	0.42227550	0.42579415	0.42459277
13.35162654	0.39826355	0.39233952	0.37882639	0.37489954	0.37357945	0.36936450	0.36690619	0.36989145	0.37998871	0.39516505	0.40058252	0.39913570	0.42221932	0.42838806	0.43164203	0.42988682
13.28208682	0.40662021	0.39935174	0.38495718	0.38095914	0.37674456	0.37290265	0.37066049	0.37500301	0.38692570	0.40272146	0.40799228	0.40521663	0.42811271	0.43441209	0.43737148	0.43504545
13.21254710	0.41349260	0.40522228	0.39101593	0.38606666	0.37924027	0.37566450	0.37442284	0.38056542	0.39376058	0.40936598	0.41473920	0.41135716	0.43395353	0.44033799	0.44295402	0.44004504
13.14300737	0.41858760	0.40994324	0.39675936	0.38994409	0.38115614	0.37759523	0.37813265	0.38652650	0.40033253	0.41501197	0.42065661	0.41751404	0.43980294	0.44614889	0.44835922	0.44486070
13.07346765	0.42184759	0.41364220	0.40193806	0.39259317	0.38257660	0.37891214	0.38177735	0.39272310	0.40653015	0.41985148	0.42578554	0.42354719	0.44567152	0.45182246	0.45355833	0.44947249
13.00392793	0.42347168	0.41653860	0.40637281	0.39428795	0.38358601	0.38007457	0.38541964	0.39892047	0.41230557	0.42427873	0.43036913	0.42928549	0.45152067	0.45733279	0.45852724	0.45387157
12.93438821	0.42387431	0.41888170	0.41000840	0.39547800	0.38429447	0.38166341	0.38920015	0.40488789	0.41767592	0.42873752	0.43477482	0.43461197	0.45727917	0.46265192	0.46324803	0.45806389
12.86484849	0.42359132	0.42088772	0.41292554	0.39663895	0.38487860	0.38421515	0.39331098	0.41047605	0.42270650	0.43356263	0.43936787	0.43953007	0.46286957	0.46775116	0.46770913	0.46206969
12.79530877	0.42315905	0.42270119	0.41530867	0.39812851	0.38560425	0.38805990	0.39794096	0.41566648	0.42749235	0.43886836	0.44439251	0.44418111	0.46823308	0.47260243	0.47190445	0.46591871
12.72576904	0.42300470	0.42438136	0.41737446	0.40009354	0.38682285	0.39323034	0.40321842	0.42057494	0.43213818	0.44452949	0.44990151	0.44880407	0.47334337	0.47717982	0.47583266	0.46964246
12.65622932	0.42337491	0.42592077	0.41929187	0.40246721	0.38892341	0.39947622	0.40916753	0.42539963	0.43674236	0.45027148	0.45575860	0.45364442	0.47820479	0.48146133	0.47949725	0.47326610
12.58668960	0.42433994	0.42728715	0.42112548	0.40505292	0.39225525	0.40637846	0.41569409	0.43034674	0.44139229	0.45581543	0.46171250	0.45885075	0.48283705	0.48543071	0.48290804	0.47680292
12.51714988	0.42583638	0.42846456	0.42282161	0.40765490	0.39703984	0.41351434	0.42260376	0.43555165	0.44616711	0.46101835	0.46750910	0.46440158	0.48725405	0.48907936	0.48608397	0.48025344
12.44761016	0.42773423	0.42947571	0.42424067	0.41020375	0.40329782	0.42060816	0.42965338	0.44103847	0.45114636	0.46594267	0.47298989	0.47009470	0.49144653	0.49240831	0.48905611	0.48360967
12.37807044	0.42989467	0.43037559	0.42522682	0.41281393	0.41082333	0.42760226	0.43661333	0.44673241	0.45641370	0.47082954	0.47813742	0.47560766	0.49537667	0.49543051	0.49186966	0.48686346
12.30853072	0.43219549	0.43121884	0.42568735	0.41575050	0.41922021	0.43462486	0.44332607	0.45251708	0.46205170	0.47597609	0.48305392	0.48060890	0.49898748	0.49817346	0.49458323	0.49001615
12.23899099	0.43451660	0.43201549	0.42565114	0.41931519	0.42798029	0.44186821	0.44973905	0.45831637	0.46811731	0.48157965	0.48789049	0.48487784	0.50222423	0.50068200	0.49726480	0.49308659
12.16945127	0.43669426	0.43269498	0.42528241	0.42369124	0.43659366	0.44943376	0.45590030	0.46415205	0.47461091	0.48762254	0.49276059	0.48838683	0.50506004	0.50302027	0.49998450	0.49611504
12.09991155	0.43847975	0.43309771	0.42484248	0.42882068	0.44464418	0.45721850	0.46192521	0.47014945	0.48144396	0.49384850	0.49768089	0.49131251	0.50751684	0.50527178	0.50280576	0.49916185
12.03037183	0.43952106	0.43300373	0.42461290	0.43436488	0.45186295	0.46489513	0.46794097	0.47647017	0.48842051	0.49984844	0.50256429	0.49397105	0.50967424	0.50753603	0.50577722	0.50230178
11.96083211	0.43940886	0.43219474	0.42480848	0.43977500	0.45813164	0.47200577	0.47403287	0.48321158	0.49524965	0.50521986	0.50726567	0.49670215	0.51166374	0.50992117	0.50892826	0.50561601
11.89129239	0.43776627	0.43053337	0.42551647	0.44445887	0.46343910	0.47813656	0.48021670	0.49030938	0.50160170	0.50973479	0.51165493	0.49974673	0.51365006	0.51253317	0.51227015	0.50918442
11.82175266	0.43437557	0.42802997	0.42668629	0.44798433	0.46782828	0.48309489	0.48642666	0.49749653	0.50719729	0.51344319	0.51568464	0.50316607	0.51580586	0.51546329	0.51580340	0.51308020
11.75221294	0.42929231	0.42487674	0.42817445	0.45024346	0.47136413	0.48702703	0.49254444	0.50435861	0.51190240	0.51666971	0.51942067	0.50683422	0.51828690	0.51877690	0.51952981	0.51736733
11.68267322	0.42290621	0.42143843	0.42983397	0.45151696	0.47414297	0.49040337	0.49844597	0.51047084	0.51580256	0.51989860	0.52301857	0.51050778	0.52121390	0.52250685	0.52346618	0.52210009
11.61313350	0.41592265	0.41819164	0.43160929	0.45240678	0.47633599	0.49387831	0.50405370	0.51556619	0.51921587	0.52360546	0.52666844	0.51394207	0.52466493	0.52665377	0.52765527	0.52732233
11.54359378	0.40925046	0.41563742	0.43359565	0.45365742	0.47824260	0.49807941	0.50937360	0.51967191	0.52263377	0.52808318	0.53052344	0.51701818	0.52867712	0.53119396	0.53217010	0.53306450
11.47405406	0.40383338	0.41421715	0.43603639	0.45593653	0.48031696	0.50339561	0.51451147	0.52315378	0.52659254	0.53334519	0.53465598	0.51982442	0.53325063	0.53609317	0.53710916	0.53933715
11.40451434	0.40047409	0.41425360	0.43926056	0.45965517	0.48314872	0.50986426	0.51965845	0.52663527	0.53151987	0.53913634	0.53905240	0.52266151	0.53836127	0.54132411	0.54258226	0.54612168
11.33497461	0.39969743	0.41593673	0.44357408	0.46489634	0.48736131	0.51719580	0.52505196	0.53082543	0.53760222	0.54504429	0.54364530	0.52596848	0.54396816	0.54687694	0.54868967	0.55336086
11.26543489	0.40170295	0.41935000	0.44914967	0.47146943	0.49347284	0.52492616	0.53092771	0.53630079	0.54473042	0.55067266	0.54837668	0.53019290	0.55001956	0.55277031	0.55549888	0.56095295
11.19589517	0.40641560	0.42452324	0.45596107	0.47908137	0.50175542	0.53263598	0.53747731	0.54333672	0.55254025	0.55580810	0.55326531	0.53564673	0.55645623	0.55904955	0.56302451	0.56875337
11.12635545	0.41361567	0.43148725	0.46380035	0.48751831	0.51215293	0.54015015	0.54481854	0.55183828	0.56055151	0.56053227	0.55843965	0.54239829	0.56321373	0.56577739	0.57121560	0.57658575
11.05681573	0.42307951	0.44029601	0.47237705	0.49679064	0.52428994	0.54762976	0.55298632	0.56139684	0.56834950	0.56523008	0.56412803	0.55024062	0.57022838	0.57301825	0.57995335	0.58426236
10.98727601	0.43469438	0.45101468	0.48146334	0.50714495	0.53757953	0.55552543	0.56194257	0.57144791	0.57574235	0.57048548	0.57059915	0.55874363	0.57744362	0.58081789	0.58905914	0.59161030
10.91773628	0.44847776	0.46365942	0.49103143	0.51894507	0.55139370	0.56439943	0.57159855	0.58147162	0.58284403	0.57689583	0.57806738	0.56737542	0.58482321	0.58918427	0.59831085	0.59849819
10.84819656	0.46450857	0.47813470	0.50129098	0.53245744	0.56521297	0.57468312	0.58182889	0.59114408	0.59002681	0.58486492	0.58659474	0.57565168	0.59236439	0.59807313	0.60746421	0.60485716
10.77865684	0.48275118	0.49417157	0.51265026	0.54763963	0.57871955	0.58646083	0.59248296	0.60040812	0.59777013	0.59442781	0.59601377	0.58326534	0.60010433	0.60738124	0.61627558	0.61069102
10.70911712	0.50290240	0.51133418	0.52554844	0.56400894	0.59178773	0.59935918	0.60338472	0.60942462	0.60644095	0.60517253	0.60590927	0.59015722	0.60811517	0.61694564	0.62452409	0.61607324
10.63957740	0.52428231	0.52906810	0.54025124	0.58067473	0.60438556	0.61260409	0.61432453	0.61843552	0.61609099	0.61628664	0.61566996	0.59650767	0.61648174	0.62655240	0.63203162	0.62113138
10.57003768	0.54588289	0.54681617	0.55667327	0.59654840	0.61645339	0.62521802	0.62506690	0.62760947	0.62635723	0.62673409	0.62461154	0.60265410	0.62527182	0.63595589	0.63868065	0.62602268
10.50049796	0.56655590	0.56414862	0.57430893	0.61064045	0.62779095	0.63631210	0.63538417	0.63691895	0.63650042	0.63551791	0.63215564	0.60897496	0.63449460	0.64490278	0.64442928	0.63090625
10.43095823	0.58528796	0.58086509	0.59233554	0.62237997	0.63805896	0.64537013	0.64509474	0.64610240	0.64560017	0.64197183	0.63799652	0.61577872	0.64406461	0.65315644	0.64932184	0.63591762
10.36141851	0.60154324	0.59704907	0.60986662	0.63183367	0.64688495	0.65243567	0.65410415	0.65472350	0.65283315	0.64596763	0.64223956	0.62322899	0.65378681	0.66052598	0.65349244	0.64114985
10.29187879	0.61548760	0.61303524	0.62625342	0.63972128	0.65404238	0.65812948	0.66243641	0.66230376	0.65774360	0.64802638	0.64545415	0.63134788	0.66336771	0.66689433	0.65715766	0.64664374
10.22233907	0.62802639	0.62930387	0.64135658	0.64723725	0.65963482	0.66348594	0.67021771	0.66847887	0.66042309	0.64923889	0.64858958	0.64004776	0.67245445	0.67223642	0.66059584	0.65238705
10.15279935	0.64062640	0.64632595	0.65562537	0.65567570	0.66418198	0.66962763	0.67762160	0.67311705	0.66153699	0.65102591	0.65277407	0.64919346	0.68069606	0.67663042	0.66411263	0.65832129
10.08325963	0.65487860	0.66439157	0.66996821	0.66606577	0.66857980	0.67739276	0.68476827	0.67637023	0.66217221	0.65478110	0.65902893	0.65865430	0.68781056	0.68025764	0.66799630	0.66435368
10.01371990	0.67206551	0.68354471	0.68542569	0.67886181	0.67392447	0.68703698	0.69164640	0.67865229	0.66356909	0.66151014	0.66799177	0.66830683	0.69364625	0.68338304	0.67247021	0.67037213
9.94418018	0.69276336	0.70357430	0.70276487	0.69383027	0.68123532	0.69809041	0.69806425	0.68054406	0.66681930	0.67154886	0.67969813	0.67799139	0.69821450	0.68632339	0.67765201	0.67626130
9.87464046	0.71662613	0.72408338	0.72211504	0.71013532	0.69117997	0.70944689	0.70367446	0.68269079	0.67263087	0.68447524	0.69350511	0.68744298	0.70168754	0.68940330	0.68352891	0.68191820
9.80510074	0.74246479	0.74462368	0.74282905	0.72663701	0.70387243	0.71965739	0.70807841	0.68568041	0.68120145	0.69921759	0.70820125	0.69624732	0.70436258	0.69290690	0.68995580	0.68726590
9.73556102	0.76858004	0.76481782	0.76359878	0.74224979	0.71880942	0.72736563	0.71100204	0.68999028	0.69224462	0.71433013	0.72226715	0.70385161	0.70660025	0.69703600	0.69667722	0.69226365
9.66602130	0.79323036	0.78441894	0.78283604	0.75627639	0.73498232	0.73175706	0.71249270	0.69595972	0.70512729	0.72834474	0.73423835	0.70966422	0.70875918	0.70187720	0.70336897	0.69691117
9.59648157	0.81511623	0.80331642	0.79918696	0.76861353	0.75112222	0.73286047	0.71304709	0.70379779	0.71902744	0.74009882	0.74301358	0.71321431	0.71114022	0.70737978	0.70969015	0.70124573
9.52694185	0.83370000	0.82147244	0.81199447	0.77970196	0.76598155	0.73162396	0.71362404	0.71356086	0.73311095	0.74889975	0.74807644	0.71433304	0.71394813	0.71335314	0.71533437	0.70533104
9.45740213	0.84925729	0.83882547	0.82150743	0.79029226	0.77858881	0.72970972	0.71549539	0.72513351	0.74658029	0.75452034	0.74956485	0.71328453	0.71727932	0.71948345	0.72006990	0.70923925
9.38786241	0.86266734	0.85520731	0.82880585	0.80109284	0.78841303	0.72908242	0.71997624	0.73816697	0.75867940	0.75711553	0.74817968	0.71077594	0.72112440	0.72536862	0.72376194	0.71302931
9.31832269	0.87500766	0.87032003	0.83542057	0.81241499	0.79539125	0.73150341	0.72806728	0.75208178	0.76864895	0.75706575	0.74493456	0.70784410	0.72537773	0.73056786	0.72637522	0.71672636
9.24878297	0.88715633	0.88379165	0.84283430	0.82399620	0.79987890	0.73809472	0.74010425	0.76597554	0.77569462	0.75482360	0.74089011	0.70563122	0.72983769	0.73466012	0.72795981	0.72030790
9.17924325	0.89944502	0.89525545	0.85199027	0.83502447	0.80252117	0.74907262	0.75559413	0.77874363	0.77909729	0.75085424	0.73693560	0.70507980	0.73420741	0.73730311	0.72862638	0.72370108
9.10970352	0.91155787	0.90447038	0.86298086	0.84439199	0.80409937	0.76371114	0.77322246	0.78908162	0.77841594	0.74565792	0.73367773	0.70668718	0.73810119	0.73828349	0.72851811	0.72679321
9.04016380	0.92264887	0.91139894	0.87502159	0.85107704	0.80541423	0.78060339	0.79104495	0.79565481	0.77368844	0.73986138	0.73145132	0.71037065	0.74107358	0.73754920	0.72778583	0.72945450
8.97062408	0.93164444	0.91623280	0.88669605	0.85451354	0.80718650	0.79793808	0.80694035	0.79748353	0.76554960	0.73426024	0.73044730	0.71548518	0.74266144	0.73521710	0.72657057	0.73156876
8.90108436	0.93758718	0.91933114	0.89638319	0.85483257	0.80998865	0.81392644	0.81887336	0.79420396	0.75523543	0.72980970	0.73076342	0.72098544	0.74247106	0.73155528	0.72499503	0.73306596
8.83154464	0.93994490	0.92111336	0.90272107	0.85285868	0.81420856	0.82710139	0.82527900	0.78624618	0.74444679	0.72750417	0.73247610	0.72569534	0.74026595	0.72693735	0.72316385	0.73394993
8.76200492	0.93871560	0.92190673	0.90495532	0.84991975	0.82001708	0.83626518	0.82547356	0.77490500	0.73507145	0.72809687	0.73560331	0.72860042	0.73604364	0.72178471	0.72117081	0.73431595
8.69246519	0.93441276	0.92185410	0.90308402	0.84747587	0.82732571	0.84066847	0.81978356	0.76217966	0.72887354	0.73187151	0.73998117	0.72907424	0.73007797	0.71651269	0.71911116	0.73435544
8.62292547	0.92799544	0.92091384	0.89783683	0.84679308	0.83581863	0.84006914	0.80948392	0.75051339	0.72719082	0.73848124	0.74515535	0.72698476	0.72290068	0.71148301	0.71709716	0.73434756
8.55338575	0.92070687	0.91894471	0.89047592	0.84870065	0.84494236	0.83475120	0.79667988	0.74235570	0.73070232	0.74691274	0.75033790	0.72267027	0.71522010	0.70698150	0.71527471	0.73464008
8.48384603	0.91385464	0.91579919	0.88249366	0.85349137	0.85394916	0.82553068	0.78387454	0.73968031	0.73926996	0.75565033	0.75450429	0.71678057	0.70780028	0.70322291	0.71383828	0.73562309
8.41430631	0.90859761	0.91143730	0.87532240	0.86096932	0.86197520	0.81377656	0.77343996	0.74357313	0.75192942	0.76301128	0.75659906	0.71006382	0.70132296	0.70037594	0.71304063	0.73769938
8.34476659	0.90570287	0.90596211	0.87009258	0.87054937	0.86804001	0.80125337	0.76723302	0.75392141	0.76695485	0.76752384	0.75579345	0.70316436	0.69628208	0.69859281	0.71319289	0.74125528
8.27522687	0.90530268	0.89957348	0.86747529	0.88137337	0.87108130	0.78991472	0.76625255	0.76926119	0.78206172	0.76824531	0.75171460	0.69649679	0.69293168	0.69804712	0.71465164	0.74663503
8.20568714	0.90671241	0.89245531	0.86760759	0.89234672	0.87014572	0.78158329	0.77047951	0.78697001	0.79470675	0.76491054	0.74455877	0.69023527	0.69130568	0.69894870	0.71779121	0.75412173
8.13614742	0.90841604	0.88468161	0.87010100	0.90201700	0.86460178	0.77755215	0.77886264	0.80366047	0.80245567	0.75788924	0.73505441	0.68439391	0.69129534	0.70153088	0.72296350	0.76392764
8.06660770	0.90829036	0.87617788	0.87412425	0.90871688	0.85435521	0.77822163	0.78952109	0.81580021	0.80337920	0.74798109	0.72428205	0.67898794	0.69276588	0.70601460	0.73045230	0.77619617
7.99706798	0.90381082	0.86665781	0.87843961	0.91041989	0.83987697	0.78296027	0.80005475	0.82042961	0.79641211	0.73615524	0.71340919	0.67418106	0.69565402	0.71255926	0.74043322	0.79101565
7.92752826	0.89269746	0.85582270	0.88162325	0.90510168	0.82233804	0.79020285	0.80797906	0.81581808	0.78162959	0.72334707	0.70344477	0.67037153	0.70002845	0.72121848	0.75295320	0.80844235
7.85798854	0.87356767	0.84356866	0.88225200	0.89139462	0.80354678	0.79773649	0.81120642	0.80190223	0.76035233	0.71035551	0.69508230	0.66818861	0.70608496	0.73192039	0.76794230	0.82852476
7.78844881	0.84665372	0.83024285	0.87923828	0.86920315	0.78588376	0.80326577	0.80851043	0.78038041	0.73505389	0.69789964	0.68872568	0.66837070	0.71406110	0.74448711	0.78526528	0.85131765
7.71890909	0.81408968	0.81669470	0.87206872	0.84010357	0.77187754	0.80503115	0.79983208	0.75442928	0.70904564	0.68679263	0.68460322	0.67155162	0.72412437	0.75869793	0.80481029	0.87687147
7.64936937	0.77972469	0.80425181	0.86093668	0.80742606	0.76379693	0.80232330	0.78635429	0.72809582	0.68599811	0.67809257	0.68297530	0.67810319	0.73628723	0.77439458	0.82659927	0.90518524
7.57982965	0.74854254	0.79455328	0.84670172	0.77593302	0.76317880	0.79576860	0.77033203	0.70551119	0.66933209	0.67316527	0.68428766	0.68798184	0.75034033	0.79158516	0.85089076	0.93611910
7.51028993	0.72569811	0.78914757	0.83091300	0.75099789	0.77044485	0.78709949	0.75461095	0.69013242	0.66159701	0.67347494	0.68911933	0.70064514	0.76592838	0.81054076	0.87823851	0.96927563
7.44075021	0.71533161	0.78895697	0.81558397	0.73744540	0.78469285	0.77866037	0.74199508	0.68403389	0.66406984	0.68022935	0.69809156	0.71522372	0.78272658	0.83186002	0.90945521	1.00387481
7.37121049	0.71977975	0.79416768	0.80284061	0.73843707	0.80384271	0.77283836	0.73477686	0.68770792	0.67645775	0.69394393	0.71156559	0.73070151	0.80063797	0.85644200	0.94545493	1.03866074
7.30167076	0.73934334	0.80429855	0.79464980	0.75461731	0.82510920	0.77148874	0.73437251	0.70012033	0.69696183	0.71406110	0.72931440	0.74620431	0.81998284	0.88541625	0.98699157	1.07188277
7.23213104	0.77145721	0.81792152	0.79216810	0.78363820	0.84520237	0.77481307	0.74049873	0.71891102	0.72271416	0.73878364	0.75032002	0.76131035	0.84164750	0.92000152	1.03429079	1.10138650
7.16259132	0.81054253	0.83228524	0.79501253	0.82018057	0.86082802	0.78141163	0.75147179	0.74099069	0.75021242	0.76524742	0.77281035	0.77623743	0.86702862	0.96128013	1.08665261	1.12482853
7.09305160	0.85037456	0.84471017	0.80178806	0.85723724	0.86952287	0.78898386	0.76486802	0.76333547	0.77607554	0.79013463	0.79465399	0.79190420	0.89781917	1.00993558	1.14213518	1.13999703
7.02351188	0.88479944	0.85291240	0.81041235	0.88740491	0.86967740	0.79459295	0.77765650	0.78306101	0.79736887	0.81041925	0.81384642	0.80980444	0.93564933	1.06597526	1.19745601	1.14518650
6.95397216	0.90818767	0.85509354	0.81799743	0.90401696	0.86047272	0.79547368	0.78692513	0.79792984	0.81219271	0.82431899	0.82934125	0.83170051	0.98165576	1.12844534	1.24819956	1.13954897
6.88443243	0.91729033	0.85064891	0.82194854	0.90292129	0.84209513	0.79004710	0.79054780	0.80650189	0.81988685	0.83199075	0.84160906	0.85919367	1.03611681	1.19521963	1.28935259	1.12333614
6.81489271	0.91023071	0.83946929	0.81984713	0.88251864	0.81508612	0.77790733	0.78724125	0.80791131	0.82081993	0.83563314	0.85276037	0.89327886	1.09823511	1.26288055	1.31611692	1.09796296
6.74535299	0.88801660	0.82247922	0.81063316	0.84487391	0.78109069	0.76060765	0.77742219	0.80245971	0.81664849	0.83909694	0.86610434	0.93394502	1.16619954	1.32679707	1.32483248	1.06586026
6.67581327	0.85419280	0.80153681	0.79497400	0.79489919	0.74255378	0.74112443	0.76299396	0.79153259	0.80992525	0.84664293	0.88498126	0.98004339	1.23739283	1.38149463	1.31377975	1.03013483
6.60627355	0.81438684	0.77916102	0.77511834	0.73958798	0.70275591	0.72297631	0.74683771	0.77743984	0.80352023	0.86133145	0.91141067	1.02971399	1.30869078	1.42132252	1.28363245	0.99410376
6.53673383	0.77517317	0.75818251	0.75424920	0.68650962	0.66555959	0.70915807	0.73208732	0.76310522	0.79986824	0.88368729	0.94501305	1.08130372	1.37656334	1.44132868	1.23741367	0.96080269
6.46719410	0.74273373	0.74122406	0.73548515	0.64227232	0.63476890	0.70129399	0.72139484	0.75154998	0.80043471	0.91122681	0.98306353	1.13451520	1.43699066	1.43817994	1.17994929	0.93257274
6.39765438	0.72171555	0.73037235	0.72132750	0.61154441	0.61378249	0.69923104	0.71628567	0.74527530	0.80524991	0.93955510	1.02204875	1.19112745	1.48525697	1.41088466	1.11696211	0.91080831
6.32811466	0.71454138	0.72676924	0.71307415	0.59667016	0.60488797	0.70124486	0.71683214	0.74552780	0.81305520	0.96483900	1.06026571	1.25463934	1.51599966	1.36109457	1.05405074	0.89590300
6.25857494	0.72141410	0.73045498	0.71041506	0.59753793	0.60861717	0.70485979	0.72185435	0.75196751	0.82204577	0.98732209	1.10092200	1.32815865	1.52380960	1.29288579	0.99581359	0.88737891
6.18903522	0.74077128	0.74056589	0.71178174	0.61244472	0.62391504	0.70806410	0.72935176	0.76255303	0.83134280	1.01429954	1.15333375	1.41110599	1.50439746	1.21207919	0.94530950	0.88414136
6.11949550	0.76962744	0.75544016	0.71511389	0.63847630	0.64804969	0.70981466	0.73673856	0.77391208	0.84270498	1.06035504	1.23032593	1.49639991	1.45595698	1.12528911	0.90392617	0.88477833
6.04995578	0.80362578	0.77259380	0.71821422	0.67158316	0.67675798	0.71001943	0.74115437	0.78265865	0.86244207	1.14308928	1.34125722	1.57016854	1.38014642	1.03893756	0.87160422	0.88782757
5.98041605	0.83719250	0.78880401	0.71921149	0.70690637	0.70489850	0.70887304	0.73986105	0.78761742	0.90220293	1.27412762	1.48321241	1.61498656	1.28223385	0.95843874	0.84727997	0.89195933
5.91087633	0.86393068	0.80043181	0.71689387	0.73889708	0.72733165	0.70605956	0.73096561	0.79241959	0.97733427	1.44890260	1.63591419	1.61549379	1.17032275	0.88767641	0.82938388	0.89605909
5.84133661	0.87724668	0.80391072	0.71082541	0.76164229	0.73993736	0.70012292	0.71459296	0.80750151	1.10164808	1.64146048	1.76516255	1.56370780	1.05391739	0.82880740	0.81625960	0.89922919
5.77179689	0.87143167	0.79635593	0.70104235	0.77003280	0.74031568	0.68870446	0.69424073	0.84963988	1.27907175	1.80952216	1.83456385	1.46165524	0.94227191	0.78235368	0.80642942	0.90074946
5.70225717	0.84284958	0.77611969	0.68784303	0.76055012	0.72797862	0.67002487	0.67821618	0.93781259	1.49562596	1.90908019	1.81952241	1.32059349	0.84295355	0.74750525	0.79869956	0.90004184
5.63271745	0.79089872	0.74319350	0.67135019	0.73230327	0.70406615	0.64538664	0.68024203	1.08521788	1.71727134	1.91106012	1.71601999	1.15769052	0.76092127	0.72254187	0.79216077	0.89667419
5.56317772	0.71849390	0.69930754	0.65146769	0.68804523	0.67071097	0.62208631	0.71823439	1.28986637	1.89743825	1.81115259	1.54060503	0.99175448	0.69820503	0.70529956	0.78609221	0.89037371
5.49363800	0.63193594	0.64768498	0.62848274	0.63393675	0.63058772	0.61508669	0.81034851	1.52861368	1.99253699	1.62884512	1.32325822	0.83939093	0.65416617	0.69355831	0.77991538	0.88110634
5.42409828	0.54008660	0.59252394	0.60323469	0.57849402	0.58700749	0.64581669	0.96841568	1.75966392	1.97779548	1.39836868	1.09760998	0.71244654	0.62617653	0.68536957	0.77319528	0.86915340
5.35455856	0.45273502	0.53818426	0.57721353	0.53049663	0.54454925	0.73699380	1.19028903	1.93449325	1.85534360	1.15717715	0.89256140	0.61696164	0.61049500	0.67927350	0.76569044	0.85515853
5.28501884	0.37903690	0.48849393	0.55250093	0.49660536	0.51017615	0.90409541	1.45489073	2.01428560	1.65122042	0.93686204	0.72730006	0.55342528	0.60316262	0.67438805	0.75742533	0.84013265
5.21547912	0.32598720	0.44629131	0.53147904	0.47949993	0.49442404	1.14624824	1.72339157	1.98284784	1.40484200	0.75815064	0.60991640	0.51798893	0.60074002	0.67038425	0.74876349	0.82541579
5.14593940	0.29683869	0.41306689	0.51611300	0.47717452	0.51142827	1.44063964	1.94793210	1.84992646	1.15646666	0.62979967	0.53885738	0.50424556	0.60078001	0.66737552	0.74043779	0.81261016
5.07639967	0.29075040	0.38898440	0.50704845	0.48392492	0.57740450	1.74418210	2.08516384	1.64469367	0.93762386	0.55040610	0.50585014	0.50500783	0.60198203	0.66577334	0.73353312	0.80349975
5.00685995	0.30192479	0.37271391	0.50261230	0.49271089	0.70611931	2.00370241	2.10936189	1.40496227	0.76637867	0.51140718	0.49935666	0.51375525	0.60408357	0.66614681	0.72941246	0.79998523
4.93732023	0.32285143	0.36272745	0.49910957	0.49914873	0.90352424	2.17096428	2.01932997	1.16698084	0.64748650	0.50078465	0.50772703	0.52561058	0.60757730	0.66912669	0.72962283	0.80400822
4.86778051	0.34558616	0.35736416	0.49128417	0.50520595	1.16302700	2.21656865	1.83690898	0.95859521	0.57571418	0.50630340	0.52146069	0.53766848	0.61336368	0.67538304	0.73578579	0.81747749
4.79824079	0.36442078	0.35562612	0.47402739	0.52094628	1.46230006	2.13729426	1.59899085	0.79632341	0.54039128	0.51805189	0.53445893	0.54887251	0.62242125	0.68563920	0.74953232	0.84221376
4.72870107	0.37657603	0.35669850	0.44421227	0.56374746	1.76441412	1.95484623	1.34696227	0.68598368	0.52982929	0.52988894	0.54430127	0.55960711	0.63562565	0.70083915	0.77243962	0.87981001
4.65916134	0.38256417	0.35960268	0.40301838	0.65398044	2.02402679	1.70745034	1.11688723	0.62530215	0.53495932	0.53999368	0.55183245	0.57117785	0.65375668	0.72228933	0.80602527	0.93144725
4.58962162	0.38538984	0.36294574	0.35769761	0.80824628	2.19745557	1.43818404	0.93281224	0.60665603	0.55085164	0.55016834	0.56022998	0.58537752	0.67769033	0.75172420	0.85170720	0.99768298
4.52008190	0.38845433	0.36446198	0.32178833	1.03164900	2.25349031	1.18420890	0.80408126	0.61933842	0.57614832	0.56463066	0.57369434	0.60420248	0.70856888	0.79132379	0.91074506	1.07804914
4.45054218	0.39380517	0.36132825	0.31388525	1.31184794	2.18116042	0.96965583	0.72629274	0.65106759	0.61111007	0.58827926	0.59643238	0.62979936	0.74803938	0.84354889	0.98412471	1.17079209
4.38100246	0.40072271	0.35140553	0.35423499	1.61755939	1.99188746	0.80339021	0.68508089	0.68909607	0.65507148	0.62489031	0.63170358	0.66448874	0.79829289	0.91084630	1.07235607	1.27268826
4.31146274	0.40306167	0.33357342	0.45889127	1.90124747	1.71569705	0.68115877	0.66119762	0.72119260	0.70487392	0.67580896	0.68114730	0.71064344	0.86191967	0.99517022	1.17516283	1.37894248
4.24192301	0.39132625	0.30986691	0.63513605	2.10935605	1.39326326	0.59041762	0.63583856	0.73674646	0.75408462	0.73906901	0.74430789	0.77046810	0.94147400	1.09742440	1.29104700	1.48321538
4.17238329	0.35684629	0.28654924	0.87791077	2.19560761	1.06613065	0.51621552	0.59542058	0.72816611	0.79388505	0.80956386	0.81860515	0.84554448	1.03881933	1.21690668	1.41676773	1.57801862
4.10284357	0.29502865	0.27557576	1.16756367	2.13373044	0.76850593	0.44666497	0.53453922	0.69256179	0.81547350	0.88008468	0.89971699	0.93623036	1.15434931	1.35082713	1.54694383	1.65531377
4.03330385	0.21294313	0.29537181	1.47159476	1.92697599	0.52479837	0.37668905	0.45721908	0.63334264	0.81323683	0.94316742	0.98231619	1.04104957	1.28624926	1.49405790	1.67377501	1.70739547
3.96376413	0.13343573	0.36816631	1.75102249	1.61273115	0.34843141	0.31161252	0.37637519	0.56107933	0.78791095	0.99347709	1.06131223	1.15643787	1.43009396	1.63915968	1.78719958	1.72790488
3.89422441	0.07031591	0.51530236	1.96675769	1.24849276	0.23890516	0.26041397	0.31158760	0.49332812	0.74876855	1.03011569	1.13349092	1.27710600	1.57886867	1.77673527	1.87569072	1.71284103
3.82468469	0.05138295	0.74915678	2.09077228	0.90623731	0.20090239	0.24020660	0.28594593	0.45302518	0.71380010	1.05826405	1.19896025	1.39702360	1.72360362	1.89611162	1.92773536	1.66137687
3.75514496	0.16506552	1.08572874	2.12051817	0.66477030	0.24938004	0.27831491	0.32270291	0.46552815	0.70772705	1.08976026	1.26245606	1.51104273	1.85457872	1.98628870	1.93395832	1.57626046
3.68560524	0.43325873	1.51577403	2.07180198	0.57282162	0.38697010	0.39304758	0.44110232	0.55479724	0.75812697	1.14216621	1.33385183	1.61689278	1.96278421	2.03715570	1.88938521	1.46369212
3.61606552	0.89894246	2.02428619	1.99005147	0.65796227	0.62239877	0.60130307	0.65382200	0.73907987	0.89038068	1.23632599	1.42752684	1.71671576	2.04111956	2.04094919	1.79515455	1.33259948
3.54652580	1.57759532	2.58097499	1.93658093	0.91659037	0.96071693	0.91261892	0.96552471	1.02733211	1.12219579	1.39250257	1.56013371	1.81714445	2.08471497	1.99374162	1.65893953	1.19344206
3.47698608	2.46380805	3.14964440	1.97745700	1.32240256	1.39946378	1.32749339	1.37195402	1.41684676	1.45886357	1.62500620	1.74611773	1.92637699	2.09009050	1.89662800	1.49373808	1.05672076
3.40744636	3.52945801	3.69703548	2.16758976	1.83776764	1.92607424	1.83648638	1.86017223	1.89171521	1.88906615	1.93498374	1.99002166	2.04711180	2.05376705	1.75610625	1.31531880	0.93154270
3.33790663	4.72432293	4.20197229	2.53419663	2.42277530	2.51587009	2.41808114	2.40719463	2.42053703	2.37974815	2.30041323	2.27508090	2.16673465	1.97193063	1.58331214	1.13917767	0.82448515
3.26836691	5.96912667	4.65766236	3.05994900	3.03562406	3.12606983	3.03001125	2.97169320	2.94898754	2.86761646	2.66443016	2.55143853	2.25139873	1.84235434	1.39223609	0.97788654	0.73897628
3.19882719	7.11984279	5.05200502	3.65713885	3.61139681	3.67595163	3.58630512	3.47219813	3.38512468	3.25016967	2.93169150	2.73594452	2.25391518	1.66785457	1.19738555	0.83950458	0.67523887
3.12928747	7.91095514	5.32279835	4.13751803	4.02117982	4.02299282	3.93623365	3.76973830	3.59700869	3.39822678	2.99300678	2.73986512	2.13741528	1.45863204	1.01165190	0.72728038	0.63080794
3.05974775	7.99999536	5.35327855	4.25020524	4.07806954	4.00023503	3.91323980	3.71601174	3.46798499	3.21907611	2.78549409	2.52075529	1.89998741	1.23149165	0.84483410	0.64037941	0.60146002
2.99020803	7.22582190	5.08025294	3.86355369	3.67882246	3.55169838	3.47432964	3.28034898	3.00026484	2.74067374	2.34721031	2.11878301	1.57943764	1.00605622	0.70297396	0.57522533	0.58230933
2.92066831	5.83957832	4.59904565	3.13520219	2.94540971	2.82746875	2.77950593	2.61711544	2.34910444	2.11816148	1.80420299	1.63737360	1.23418023	0.80016117	0.58839790	0.52699333	0.56878017
2.85112858	4.33847637	4.07633478	2.40967665	2.14771186	2.07854063	2.07239426	1.95341442	1.71540468	1.53050433	1.29318260	1.18345642	0.91678040	0.62642913	0.50028749	0.49085757	0.55731007
2.78158886	3.07457374	3.57819847	1.94100539	1.48731328	1.46782916	1.50074555	1.42554412	1.21468326	1.07417638	0.89258707	0.82004695	0.65826118	0.49085342	0.43561296	0.46288679	0.54569394
2.71204914	2.11617229	3.06076689	1.77063780	1.01077833	1.01674086	1.07896485	1.04550769	0.85714091	0.75252298	0.61365269	0.56057256	0.46735476	0.39324068	0.39000495	0.44028996	0.53309444
2.64250942	1.39466124	2.48867462	1.80881738	0.69124480	0.68186534	0.76591935	0.77235248	0.60863723	0.52928010	0.43192038	0.38968905	0.33788779	0.32866562	0.35866880	0.42141778	0.51969454
2.57296970	0.84717724	1.89321480	1.93727231	0.51169431	0.42509359	0.52750905	0.57061051	0.43861869	0.37181280	0.31731386	0.28439203	0.25712372	0.28958231	0.33722140	0.40552334	0.50623243
2.50342998	0.44536606	1.33954733	2.05310100	0.47648204	0.23023948	0.34769115	0.42205155	0.33011675	0.26214452	0.24671444	0.22447426	0.21146368	0.26781541	0.32215917	0.39230532	0.49356301
2.43389025	0.17542840	0.88073804	2.08376788	0.58907929	0.09620905	0.21859623	0.31737570	0.27305897	0.19232032	0.20479956	0.19468402	0.18937805	0.25621163	0.31105226	0.38158093	0.48221530
2.36435053	0.05675395	0.54926549	2.00260531	0.84624229	0.04064454	0.13395319	0.24918343	0.25858517	0.15924012	0.18155789	0.18378490	0.18223351	0.24953615	0.30250078	0.37303534	0.47222732
2.29481081	0.04920852	0.34174995	1.81322053	1.19747736	0.07392935	0.09423233	0.21205155	0.27575498	0.15902672	0.17014092	0.18331622	0.18399228	0.24477886	0.29586263	0.36618548	0.46320080
2.22527109	0.05119524	0.20719407	1.52134802	1.53990459	0.15507201	0.06746016	0.18398787	0.30289469	0.18110846	0.16595337	0.18682023	0.19052528	0.24090290	0.29099116	0.36036164	0.45450696
2.15573137	0.02496533	0.10930093	1.17461173	1.81127577	0.29936335	0.04147832	0.14872100	0.32452561	0.21834510	0.16646060	0.19008078	0.19892020	0.23822865	0.28794180	0.35499813	0.44531173
2.08619165	0.01662872	0.05221157	0.84105061	1.97243154	0.53399598	0.02716968	0.10944258	0.33386324	0.26731065	0.17208967	0.19157021	0.20713943	0.23770133	0.28677505	0.34980632	0.43505987
2.01665193	0.03182439	0.03110058	0.55605751	1.98346209	0.84662051	0.03020282	0.07138971	0.32202653	0.31904205	0.18517337	0.19262596	0.21404419	0.24024878	0.28749162	0.34487562	0.42365198
1.94711220	0.03929059	0.02715328	0.33291996	1.83443398	1.19084953	0.06474035	0.04309926	0.28477459	0.36274318	0.20820387	0.19689794	0.21958012	0.24638272	0.29007611	0.34075230	0.41156622
1.87757248	0.03197646	0.02495153	0.17578148	1.55639503	1.51933652	0.15167757	0.02767156	0.22648549	0.38993419	0.24288468	0.20919680	0.22495149	0.25613216	0.29462017	0.33839785	0.39995196
1.80803276	0.01596508	0.01631533	0.07804291	1.20474861	1.78061500	0.30375043	0.04685924	0.15837036	0.39439888	0.28844817	0.23371644	0.23255650	0.26925559	0.30151367	0.33908579	0.39057502
1.73849304	0.00850407	0.00755057	0.03108757	0.84290895	1.92856565	0.52682931	0.12844426	0.09933981	0.37386013	0.34090052	0.27234010	0.24557160	0.28559532	0.31158632	0.34428459	0.38576166
1.66895332	0.01380852	0.00989884	0.01985240	0.52880215	1.93408206	0.81340103	0.28499620	0.07080592	0.33240715	0.39330351	0.32351973	0.26721644	0.30547177	0.32608930	0.35556708	0.38814888
1.59941360	0.01677602	0.01442791	0.01793416	0.29213233	1.79154544	1.13568132	0.51189287	0.08406138	0.27869086	0.43726873	0.38209454	0.29991550	0.32989884	0.34673787	0.37455968	0.40051905
1.52987387	0.01237315	0.01431395	0.01431591	0.13637629	1.52462856	1.45241729	0.79793553	0.15499606	0.22635252	0.46518611	0.44029712	0.34444980	0.36054253	0.37550427	0.40283258	0.42555852
1.46033415	0.00544301	0.00986181	0.00852648	0.05261092	1.18312826	1.71452714	1.11694149	0.29999317	0.19660681	0.47334470	0.48984244	0.39951906	0.39938998	0.41429982	0.44193503	0.46546728
1.39079443	0.00726447	0.00748427	0.00727042	0.02422491	0.82736282	1.87252304	1.42771761	0.51802207	0.21223909	0.46430939	0.52459406	0.46180841	0.44821148	0.46459122	0.49313565	0.52169661
1.32125471	0.01367490	0.00858291	0.01099803	0.02252339	0.51159497	1.88929897	1.68094266	0.79203238	0.29007575	0.44752890	0.54301079	0.52665062	0.50793666	0.52700944	0.55726257	0.59464297
1.25171499	0.01535724	0.01033191	0.01247919	0.02552799	0.27184319	1.75335434	1.83006581	1.09319494	0.43840284	0.43840606	0.54964968	0.58926707	0.57818328	0.60105964	0.63422438	0.68292263
1.18217527	0.01194150	0.00976582	0.00999956	0.02395444	0.11976798	1.48547872	1.84212197	1.38226080	0.65300184	0.45534649	0.55502447	0.64599023	0.65691468	0.68471636	0.72239973	0.78314285
1.11263554	0.00529912	0.00649710	0.00564313	0.01494071	0.04538178	1.13607318	1.70781348	1.61410226	0.91455508	0.51505109	0.57356164	0.69540209	0.74037484	0.77437909	0.81832378	0.88976967
1.04309582	0.00384870	0.00345354	0.00542185	0.00846346	0.02570242	0.77213476	1.44746056	1.74563801	1.18921189	0.62720311	0.61986126	0.73890367	0.82347266	0.86495955	0.91651381	0.99532560
0.97355610	0.00745629	0.00516972	0.00866302	0.01302217	0.02740979	0.45783793	1.10943505	1.74597090	1.43287993	0.78974435	0.70396929	0.78036364	0.90050301	0.95021449	1.00957923	1.09092844
0.90401638	0.00894878	0.00732528	0.00970474	0.01640833	0.03034671	0.23293419	0.75763850	1.60624826	1.59886135	0.98617646	0.82687692	0.82472464	0.96591444	1.02323944	1.08879672	1.16713279
0.83447666	0.00691006	0.00737459	0.00742840	0.01344018	0.02468791	0.10317281	0.45241630	1.34666601	1.64868512	1.18620990	0.97749214	0.87580722	1.01495044	1.07720635	1.14514725	1.21510525
0.76493694	0.00299923	0.00514046	0.00383099	0.00686996	0.01334435	0.04819304	0.23208174	1.01594638	1.56350988	1.35025636	1.13233268	0.93384706	1.04421532	1.10614954	1.17061580	1.22781904
0.69539722	0.00348472	0.00366607	0.00425110	0.00790145	0.01224820	0.03624607	0.10395973	0.67884155	1.35265875	1.43768845	1.25865415	0.99351669	1.05173082	1.10575614	1.15967717	1.20127360
0.62585749	0.00651742	0.00447663	0.00667461	0.01282626	0.01870349	0.03671306	0.04952504	0.39537265	1.05590029	1.41798066	1.32150457	1.04324134	1.03672170	1.07409949	1.11055745	1.13507825
0.55631777	0.00755066	0.00564839	0.00725621	0.01452891	0.01947572	0.03301174	0.03609016	0.20027432	0.73408302	1.28211311	1.29377891	1.06667549	0.99920620	1.01208666	1.02581687	1.03319769
0.48677805	0.00587648	0.00645023	0.00675292	0.01228254	0.01340289	0.02278150	0.03432793	0.09518128	0.44979359	1.04983337	1.16675399	1.04683135	0.93966494	0.92351995	0.91227045	0.90369555
0.41723833	0.00260838	0.00732923	0.00758390	0.01036520	0.01138609	0.02086938	0.03152441	0.05737795	0.24498762	0.76762780	0.95698224	0.97227899	0.85913273	0.81479237	0.77994344	0.75762196
0.34769861	0.00249920	0.01024873	0.01175242	0.01472574	0.01975859	0.02909853	0.03051634	0.05323188	0.12976754	0.49507147	0.70461362	0.84329860	0.75987905	0.69402316	0.64008271	0.60706611
0.27815889	0.00511565	0.01557657	0.01793909	0.02142788	0.02920525	0.03667862	0.03791187	0.05760588	0.08721774	0.28311337	0.46124477	0.67468911	0.64616282	0.56996009	0.50423626	0.46397969
0.20861916	0.00617917	0.02082689	0.02300263	0.02651170	0.03482864	0.04068738	0.04704001	0.06251057	0.08343155	0.15715099	0.27121683	0.49294555	0.52492186	0.45081369	0.38147462	0.33795951
0.13907944	0.00504338	0.02443402	0.02603695	0.02918257	0.03684214	0.04405165	0.05304587	0.06708587	0.08914809	0.11458055	0.15971558	0.32778142	0.40498708	0.34358528	0.27799507	0.23514240
0.06953972	0.00238649	0.02577279	0.02719524	0.03049042	0.03770237	0.04876461	0.05453593	0.07196383	0.09174313	0.11472963	0.12465125	0.20500015	0.29613267	0.25279668	0.19656859	0.15813060
[truncated: 2,000 more rows]
