# Supplementary material for: Field-induced bound-state condensation and spin-nematic phase in SrCu2(BO3)2 revealed by neutron scattering up to 25.9 T
Source: Nat Commun. 2024 Jan 10;15:442. doi: 10.1038/s41467-023-44115-z (PMC10781965; doi:10.1038/s41467-023-44115-z)
Supplement: Supplementary file 3 — Source Data [file 41467_2023_44115_MOESM3_ESM.zip › source_data/Fig2a_INS_colormap_0T.dat]

Energy/Qh	1.24000000	1.20000000	1.16000000	1.12000000	1.08000000	1.04000000	1.00000000	0.96000000	0.92000000	0.88000000	0.84000000	0.80000000	0.76000000	0.72000000	0.68000000	0.64000000	0.60000000	0.56000000	0.52000000	0.48000000	0.44000000	0.40000000	0.36000000	0.32000000	0.28000000	0.24000000	0.20000000	0.16000000	0.12000000	0.08000000	0.04000000	-0.00000000	-0.04000000	-0.08000000	-0.12000000	-0.16000000	-0.20000000	-0.24000000
-7.98600000	0.24687636	0.09023793	0.07862229	0.03525874	0.10289307	0.12692686	0.13323093	0.06297214	0.19976721	0.09714343	0.15840293	0.12609400	0.08196914	0.03228585	0.13645593	0.03799000	0.06964214	0.12253886	0.06948486	NaN	0.00175961	0.09153343	0.05127636	0.12813714	0.05234250	0.02963522	0.06358257	0.03640670	0.07907400	0.02318998	0.07783707	0.06164521	0.04129721	0.01192663	0.17975607	0.17567864	0.07894164	NaN
-7.94050778	0.37460057	0.17264671	0.28542121	0.28615779	0.14348961	0.18384571	0.30368500	0.13714586	0.49109271	0.30384107	0.37435129	0.28642500	0.06164815	0.11622947	0.28983250	0.08382276	0.10801227	0.09838126	0.30852836	0.05187843	0.06223122	0.08141130	0.03367785	0.19485379	0.05929451	0.14155707	0.19158021	0.16556236	0.10790793	0.15309107	0.17031257	0.13685289	0.01312958	0.11258918	0.13352812	0.02705850	0.32608971	0.07433695
-7.88101500	0.22314179	0.24558993	0.31584521	0.16677550	0.15369428	0.22841036	0.26696186	0.18000664	0.25242143	0.23095314	0.09722014	0.15495700	0.14515301	0.24868464	0.19795729	0.13295900	NaN	0.17311479	0.18332286	0.15252407	0.06519963	0.04963678	0.14437786	0.12880421	0.11300940	0.16512143	0.10829050	0.21800564	0.08026854	0.21347086	0.11359106	0.04985397	0.13485353	0.25977621	0.01762813	0.12032164	0.35681700	0.12667243
-7.82502000	0.37214457	0.16171893	0.30162364	0.27418321	0.36810721	0.21641550	0.09896758	0.12944907	0.22139471	0.17161714	0.08707705	0.14017264	0.27138764	0.09139323	0.18858493	0.10703304	0.15879971	0.08411631	0.10207186	0.17411721	0.15128729	0.21857457	0.07346202	0.09364969	0.19252471	0.08026166	0.12460843	0.13067064	0.05961459	0.22984950	0.13232257	0.06743694	0.05487629	0.09736103	0.13733079	0.26606821	0.33719271	0.04989930
-7.76903000	0.31160279	0.32801721	0.11887557	0.38085957	0.21078164	0.16860107	0.31539543	0.45464957	0.12050300	0.31425593	0.17772950	0.26767164	0.06150919	0.25758379	0.11627079	0.09992246	0.11943491	0.06831208	0.18969443	0.19765400	0.12755771	0.14299600	0.22610400	0.17577414	0.33305157	0.09777868	0.11532093	0.20564429	0.07196362	0.27639314	0.21311893	0.16259607	NaN	0.39208214	0.12174364	0.11991607	0.09151809	0.12654960
-7.71303625	0.09452917	0.20966564	0.26553736	0.33640193	0.21376257	0.18483707	0.15471114	0.27048529	0.11036350	0.14929907	0.14617643	0.33328164	0.12258029	0.15390143	0.12184007	0.24278536	0.12381143	0.07847432	0.15594157	0.23393743	0.16612486	0.16499950	0.21502729	0.21811029	0.05820795	0.19620157	0.10675536	0.19947907	0.08075536	0.15685079	0.13277357	0.13198104	0.05916764	0.22871443	0.11325892	0.00835800	0.07863653	0.01423614
-7.65704125	0.38470993	0.28270064	0.18955486	0.17261314	0.25073264	0.18942529	0.07208464	0.14247029	0.28867550	0.28222507	0.17644729	0.37863743	0.13232793	0.33065979	0.18818943	0.15517500	0.19526921	0.14351707	0.09159423	0.12040986	0.22709821	0.03503144	0.14222439	0.11446050	0.02240011	0.11445364	0.17294607	0.18812657	0.04865711	0.23179000	0.13730721	0.18316357	0.06805104	0.11628298	NaN	NaN	0.34127736	NaN
-7.60105000	0.31723136	0.23292486	0.36827679	0.15812590	0.16805629	0.29461464	0.07354935	0.15929364	0.27602986	0.10466515	0.24786457	0.21514536	0.17895636	0.21410029	0.17184571	0.35192707	0.20063114	0.28353750	0.19518521	0.16481714	0.14533479	0.15423286	0.12527436	0.19330164	0.03124605	0.09137286	0.14469386	0.11610116	0.05687768	0.12056714	0.15504464	0.04624033	0.09813286	0.23483179	0.01975257	0.05572536	0.32257479	0.03021314
-7.54505750	0.27472924	0.35953714	0.39015800	0.26515679	0.21886586	0.25138714	0.38785607	0.27875971	0.25041336	0.16781259	0.15084564	0.21247693	0.22168229	0.09937379	0.19033171	0.25716671	0.36688379	0.18310893	0.24086514	0.08755720	0.33473171	0.16060271	0.21080900	0.19307950	0.09634900	0.09082670	0.25773429	0.09793664	0.07266386	0.14562329	0.19931050	NaN	0.18230339	0.12044386	0.24126107	0.19879571	0.18097879	0.18929514
-7.48906375	0.29609736	0.27613586	0.25980421	0.08496385	0.37907564	0.15270757	0.39463186	0.33613807	0.35306943	0.21767693	0.29459193	0.18414343	0.13537836	0.14028693	0.31385321	0.22160664	0.23461229	0.14099857	0.19426279	0.29621657	0.20091171	0.08275687	0.15293689	0.09579536	0.15667607	0.02207347	0.23923293	0.10918700	0.11553086	0.06940947	0.15515300	0.04576614	0.08041789	0.10536336	0.07974186	0.22597900	0.30717057	0.03121512
-7.43307000	0.35854014	0.23096550	0.24240457	0.18385621	0.42635550	0.20563721	0.32533636	0.21962836	0.19966807	0.37205357	0.13069450	0.09600169	0.20490043	0.10339438	0.30251529	0.26799221	0.21913779	0.13749750	0.13546983	0.21047714	0.17159343	0.15786750	0.16869907	0.19758043	0.27719643	0.20641664	0.24238814	0.19507107	0.16597564	0.16725271	0.20577464	0.19619371	0.06864467	0.19129864	0.04237049	0.07743164	0.63425693	0.00819093
-7.37707875	0.14481907	0.26966000	0.11868329	0.31384164	0.25185943	0.17075679	0.33144921	0.24451779	0.18768457	0.09910203	0.38076021	0.16926757	0.26485871	0.15179493	0.25316629	0.21644536	0.07452199	0.33997157	0.06940054	0.19510593	0.09892300	0.14918329	0.18830836	0.26964857	0.19616300	0.11315276	0.16998836	0.27048386	0.06961965	0.14362214	0.18940564	0.01415948	0.17670250	0.07609347	NaN	NaN	0.08820626	0.12766664
-7.32108500	0.30680507	0.36572714	0.42590393	0.29687600	0.17410336	0.20887400	0.22705593	0.20838921	0.19221821	0.21196114	0.36075536	0.31198336	0.22572500	0.28044907	0.06212974	0.12673443	0.19288957	0.18156693	0.28337379	0.05789200	0.04898934	0.12885121	0.24376386	0.13063993	0.22502700	0.14481485	0.06669199	0.09779621	0.07822484	0.04185426	0.11040305	0.15191543	0.23465100	0.21241250	0.16889171	NaN	0.04212007	0.01392957
-7.26509000	0.12869450	0.39251964	0.29770850	0.11689185	0.18588579	0.16968550	0.24549864	0.13827871	0.14077150	0.23337286	0.14438929	0.39348536	0.13766007	0.24509679	0.07222276	0.08696471	0.13381229	0.12054686	0.22114857	0.26849236	0.09757788	0.11929736	0.06741721	0.13488671	0.18600921	0.27735650	0.13632807	0.18239200	0.07537809	0.07595006	0.00868813	0.45943786	0.18987414	0.20197993	0.39659729	0.02547200	0.16473986	0.27274571
-7.20910000	0.37134093	0.32422550	0.20057950	0.22067829	0.23643393	0.22944057	0.13756850	0.30085064	0.16184900	0.20058479	0.16831814	0.20411279	0.19693521	0.16346143	0.14877686	0.33846079	0.12171007	0.09152486	0.35647186	0.14242629	0.31593157	0.17874036	0.11317014	0.09612207	0.16574293	0.26066307	0.10558643	0.14077156	0.01418397	0.08864221	0.07669926	0.20918621	0.06420367	0.09424992	0.30720257	0.02345529	0.20864371	0.22401943
-7.15310625	0.27140529	0.24582079	0.16004864	0.12392486	0.39549100	0.21847629	0.36567193	0.46149264	0.22116300	0.28050571	0.10455501	0.13965536	0.19286514	0.21994050	0.26638500	0.30606500	0.16266764	0.20560357	0.15143321	0.09128501	0.23421093	0.14744664	0.08305376	0.18224171	0.12591264	0.26276850	0.17618629	0.06993787	0.10032250	0.21048000	0.15196682	0.09825914	0.07680600	0.16952064	0.17734487	NaN	0.21440429	0.06573579
-7.09711250	0.22092636	0.24046044	0.35972264	0.13401297	0.07237300	0.17673443	0.15111050	0.42720200	0.15053100	0.30008629	0.19061243	0.14184879	0.09777271	0.29027543	0.23778793	0.11442627	0.10757008	0.19599279	0.18036343	0.03906101	0.26810300	0.16849643	0.20793064	0.23379986	0.18204207	0.16139314	0.24088379	0.17442386	0.16945564	0.22469364	0.20155186	0.17052700	0.13476548	0.28028771	0.01346536	0.11317986	0.21008864	NaN
-7.04112000	0.25290814	0.14919286	0.26619079	0.18365600	0.25857421	0.22385443	0.08605069	0.26515993	0.25216829	0.24059986	0.19467450	0.11824386	0.22868557	0.29088493	0.23961850	0.11755964	0.10824426	0.06175621	0.23599321	0.15147679	0.22757643	0.10617329	0.25054129	0.12050250	0.20901121	0.22092071	0.10262150	0.11888707	0.04609774	0.27008721	0.08600479	0.09675664	0.21331543	0.15862116	0.10301279	0.21632829	0.06425229	0.21519223
-6.98512750	0.15096439	0.37158393	0.30253143	0.30165336	0.12996502	0.16063100	0.20172150	0.15526479	0.23002664	0.32581129	0.23649886	0.11979379	0.23070536	0.24495329	0.22867871	0.18964821	0.18034779	0.16033459	0.14339443	0.08944553	0.12911707	0.17646936	0.11765631	0.14908214	0.16484993	0.19364550	0.00953532	0.05425468	0.13575241	0.15239007	0.08014931	0.06340836	0.45101786	0.09307724	0.15544344	0.27603386	0.07386043	0.33555000
-6.92913375	0.35852986	0.36905236	0.30557886	0.34412143	0.14487629	0.26553779	0.27877771	0.37500107	0.20738621	0.49201964	0.08490693	0.16699650	0.11808850	0.09953528	0.14715721	0.14891757	0.06667645	0.29880736	0.13674971	0.17713464	0.19225100	0.32834800	0.21161557	0.16083186	0.06871881	0.07080331	0.05221773	0.08293186	0.08724187	0.15828779	0.03287201	0.03711696	0.28637243	0.31350150	0.12781421	0.10546751	0.06753837	0.17982171
-6.87314000	0.39830914	0.21032586	0.38920571	0.11546564	0.22440229	0.12910643	0.29456486	0.47440271	0.27625550	0.40563779	0.07066568	0.21955721	0.19939400	0.11322542	0.18641507	0.19339779	0.26823036	0.21208664	0.08269060	0.28122200	0.22478393	0.35176929	0.17077014	0.11264593	0.17239564	0.17570339	0.30816207	0.12272780	0.22894600	0.20798679	0.16627707	0.22058236	0.22278721	0.16044293	0.13375514	0.16243793	0.21096514	0.00598769
-6.81714875	0.21049107	0.21125207	0.28058000	0.21089993	0.21545586	0.27152779	0.44278129	0.24129136	0.31515750	0.26516907	0.18386464	0.17833164	0.29865771	0.24272464	0.25858129	0.09026211	0.18944821	0.19743807	0.09899429	0.09281513	0.09597671	0.21742636	0.25519200	0.13402486	0.12047793	0.28340229	0.14558507	0.19438064	0.25344900	0.16804321	0.09406169	0.18805029	0.27984107	0.10139457	0.17562686	0.09422031	0.16756114	0.27321280
-6.76115500	0.38468657	0.23777493	0.28710564	0.24418379	0.48290186	0.21112521	0.42739550	0.22391307	0.28128579	0.20288514	0.27694979	0.22894536	0.18323507	0.35141829	0.20257243	0.19551736	0.10119376	0.11863214	0.20657136	0.10790754	0.18063757	0.15840686	0.11022032	0.18341543	0.18439014	0.15912064	0.18151950	0.24000257	0.09753449	0.10786786	0.17298214	0.09740976	0.17666779	0.52487171	0.25541950	NaN	0.29055271	0.03922121
-6.70516125	0.43727900	0.24266193	0.24555129	0.20073850	0.17323471	0.13423313	0.26469436	0.10268642	0.13621664	0.28151179	0.13645607	0.28180829	0.23148193	0.17841129	0.23254243	0.17882857	0.19914407	0.15056086	0.06959246	0.37908757	0.27627000	0.19334850	0.16315436	0.07828325	0.11790129	0.27666543	0.16623793	0.13750507	0.21845414	0.11411357	0.18337286	0.07624069	0.24692586	0.17160964	0.02775973	0.22804779	0.34879979	NaN
-6.64917000	0.29310879	0.42992721	0.08377882	0.45206786	0.11631069	0.35822871	0.26287443	0.22020736	0.19184871	0.26882014	0.20232800	0.15796614	0.24529150	0.27243243	0.26756650	0.17622336	0.22402379	0.20954600	0.19215810	0.33892079	0.25971750	0.08594005	0.20259834	0.08779686	0.11702221	0.20896250	0.13234679	0.09100143	0.30166807	0.09550071	0.21410275	0.34235500	0.10142660	0.10879407	0.08285152	0.22324319	0.16613436	0.37114193
-6.59317625	0.25528143	0.27622743	0.14706143	0.29469300	0.13326335	0.54214207	0.24157529	0.32910879	0.15753600	0.29024971	0.25022836	0.20656350	0.23989371	0.32478557	0.13697450	0.26591364	0.20428586	0.18204771	0.20079507	0.24119129	0.24392429	0.24553157	0.12990805	0.16293650	0.23192229	0.23783907	0.09169845	0.11575736	0.20167329	0.09465064	0.06753008	0.10443771	0.08626672	0.14879236	0.05072035	0.13604207	0.10653436	0.18800479
-6.53718250	0.40837364	0.25332264	0.06438443	0.25559800	0.28044500	0.16614136	0.24996221	0.27901057	0.12522600	0.20881536	0.22792957	0.17607886	0.23906190	0.24258007	0.21548571	0.27961164	0.17335371	0.27232264	0.16199207	0.20646764	0.29575457	0.12330671	0.30634407	0.19759493	0.13923657	0.06721602	0.15291764	0.20509236	0.22117986	0.16956986	0.17796579	0.13446531	0.05941381	0.04518015	0.38905950	NaN	0.19491021	0.22253329
-6.48119000	0.13725557	0.22182036	0.14260958	0.20208671	0.15173529	0.24864429	0.22886779	0.18662986	0.13021450	0.19101057	0.16380293	0.23024093	0.25887943	0.15390807	0.37747193	0.22465114	0.27332029	0.07682910	0.06460604	0.15409943	0.22076529	0.11525443	0.23088207	0.25556621	0.34537493	0.24388764	0.12890114	0.14897193	0.28317671	0.18656843	0.12088443	0.15553944	0.04612864	0.29907679	0.19607771	0.00741464	NaN	0.05504629
-6.42519750	0.15526264	0.28192821	0.19696807	0.29066279	0.34713086	0.21161943	0.29855500	0.27615736	0.12887707	0.36408636	0.16482300	0.24921843	0.19875086	0.23793150	0.20710486	0.33444743	0.21823707	0.19187517	0.27804343	0.27949843	0.17065579	0.09361664	0.21945064	0.18232150	0.27946879	0.15262118	0.11328374	0.20332364	0.16237579	0.13438286	0.15284914	0.14732714	0.07950583	0.41642307	0.08366234	0.20140371	0.11796971	0.11210250
-6.36920375	0.26802043	0.42630429	0.19409043	0.44341700	0.42989886	0.29070929	0.30443693	0.23539586	0.22049136	0.30618193	0.37600664	0.35639850	0.21186779	0.30342621	0.19143779	0.20845793	0.10838521	0.33169564	0.20965814	0.25705779	0.10788650	0.15916179	0.11733859	0.21956114	0.17951929	0.05269219	0.19022314	0.16796214	0.19115624	0.12739925	0.33902329	0.09557833	0.08706893	0.17443364	0.11559825	0.14951814	0.34768793	0.19508079
-6.31321000	0.56071336	0.27069400	0.33233821	0.35828057	0.20993371	0.26689736	0.10952196	0.42024621	0.37332929	0.31056543	0.30337614	0.19691200	0.32741000	0.14516964	0.23872493	0.16380214	0.27906957	0.27084257	0.11513058	0.32493707	0.12646971	0.14448007	0.12135364	0.16133406	0.10775822	0.07901691	0.15584993	0.17756736	0.21244607	0.05769373	0.24934343	0.23364364	0.12467498	0.27467243	0.23338443	0.17073485	0.46274850	0.08425393
-6.25721875	0.27441407	0.35274529	0.05817123	0.24553693	0.14647321	0.21113014	0.18718271	0.20443234	0.27027921	0.37574957	0.35263179	0.15366850	0.31464493	0.30858129	0.31458200	0.14418000	0.19524814	0.17874221	0.15019374	0.28101907	0.36031500	0.10057281	0.18320536	0.32290436	0.13103193	0.15551926	0.11073429	0.14442086	0.12409324	0.14014179	0.09424850	0.28576136	0.15726779	0.74096271	0.18308664	0.14988789	0.28600293	0.26649363
-6.20122500	0.40700086	0.23556907	0.05072777	0.35999821	0.18562086	0.27618407	0.18843843	0.31060136	0.31342564	0.20972336	0.29031179	0.15847521	0.24934343	0.40196507	0.21614743	0.21097321	0.15533907	0.32162143	0.22664679	0.16887579	0.18025321	0.22026221	0.15504257	0.15992457	0.16162629	0.10624094	0.11246758	0.15786521	0.07807021	0.08199581	0.14087107	0.10115506	0.06965409	0.21900414	0.12646747	0.34092636	0.11436159	0.18048621
-6.14523000	0.18466157	0.26581529	0.24576814	0.35822800	0.12399094	0.31006236	0.27932514	0.23436850	0.28658600	0.20719314	0.38441471	0.25702164	0.14685636	0.25938757	0.10648917	0.25043679	0.25315136	0.17384029	0.11239608	0.25357529	0.32367693	0.14654157	0.16660188	0.17370771	0.09611113	0.15203843	0.17863357	0.22030171	0.11266857	0.12741779	0.16528634	0.08784350	0.13398943	0.15019424	0.09425664	0.28632586	0.13415000	0.05703871
-6.08924000	0.20308136	0.28331021	0.31844179	0.45490186	0.23770050	0.59647914	0.33549586	0.18934279	0.38299793	0.26884500	0.26791807	0.29543100	0.16220086	0.21758434	0.22741443	0.21796036	0.22222786	0.20642271	0.15721700	0.18557729	0.15383993	0.19658179	0.26144129	0.17382439	0.26189907	0.11567345	0.28831357	0.08486679	0.15722879	0.13605686	0.11267450	0.22965579	0.40498279	0.07362205	0.09094364	0.12545108	0.02739079	0.26540114
-6.03324625	0.27139464	0.29184564	0.39937400	0.52284521	0.29644043	0.60622014	0.28906750	0.24123986	0.27291307	0.24990879	0.21032543	0.34971221	0.14197106	0.05408761	0.30712479	0.31949579	0.24292036	0.23472264	0.18433679	0.25758114	0.15482957	0.08857267	0.09776293	0.06075861	0.27061264	0.20444186	0.07534710	0.19554814	0.08571055	0.19096721	0.16490479	0.21836500	0.25274957	0.08163257	0.08223181	0.23038179	NaN	NaN
-5.97725125	0.31798607	0.23545943	0.29944450	0.53056314	0.57359400	0.36467121	0.35917721	0.15023771	0.20410943	0.31499400	0.20752864	0.19785864	0.12714307	0.14915886	0.33502636	0.26547014	0.08633451	0.18654814	0.25345279	0.14709450	0.20053257	0.18209370	0.16443350	0.20844229	0.14595400	0.15475964	0.12982643	0.26011264	0.13614157	0.19070221	0.12017300	0.08915286	0.24675929	0.10737871	0.10477864	0.21970379	0.16463134	0.14874122
-5.92126000	0.16097914	0.34083521	0.29776243	0.31426814	0.16818529	0.20435307	0.35714971	0.36855700	0.45105093	0.18349321	0.34402414	0.21866136	0.30572436	0.29728693	0.12417572	0.23604329	0.13340606	0.22322950	0.15061207	0.38704150	0.23730814	0.23352050	0.19743664	0.12023614	0.21307779	0.17855836	0.11874861	0.25827743	0.24749836	0.12543041	0.03742734	0.12371156	0.12511000	0.50681243	0.36933871	0.12034234	0.21690450	NaN
-5.86526750	0.25238471	0.26205414	0.25014729	0.43035779	0.48275857	0.32374721	0.30299986	0.36027957	0.28156964	0.26951464	0.36052564	0.24664829	0.31750829	0.31376964	0.14465062	0.08957234	0.05497519	0.16173916	0.24664107	0.21283336	0.28271971	0.25398771	0.27448007	0.14670407	0.20977079	0.02788901	0.27579359	0.21766600	0.19454871	0.23676364	0.21952229	0.17320793	0.16976750	0.14301455	0.28256936	0.10418557	0.27703107	0.10809643
-5.80927375	0.19080057	0.24092657	0.33743893	0.40133993	0.27248050	0.19935629	0.28173600	0.20737079	0.05572302	0.23413436	0.17906129	0.33932600	0.30972821	0.26048100	0.25718743	0.32605636	0.21225250	0.23072343	0.19652557	0.25763921	0.21085257	0.18553371	0.09809158	0.10111724	0.12508029	0.09039113	0.25268729	0.14379829	0.10619292	0.09010931	0.31858129	0.28130100	0.24771414	0.08787541	0.20388836	0.02099531	0.06643614	0.33210093
-5.75328000	0.35671393	0.30030414	0.31452843	0.20676264	0.28770557	0.22208621	0.41867771	0.24423500	0.18024379	0.26981907	0.28047300	0.30043093	0.34883093	0.20700071	0.20152850	0.22430979	0.22938193	0.40485807	0.16184471	0.13944524	0.28664821	0.20536464	0.09432971	0.11421579	0.06680991	0.14412664	0.18444500	0.18737771	0.21920921	0.10280307	0.23145605	0.19680043	0.08872057	0.04499929	0.18178850	0.32993793	0.19170393	0.41044586
-5.69728875	0.18225429	0.28298964	0.30592357	0.40862336	0.33624679	0.35343743	0.37665043	0.48310157	0.20546264	0.35547479	0.24057950	0.26025414	0.39291914	0.46053507	0.19126964	0.31133164	0.28641679	0.30280186	0.37625250	0.18495057	0.27094264	0.10124299	0.18307907	0.28003064	0.16288743	0.32752879	0.17612757	0.24913536	0.23741807	0.09432891	0.19196379	0.14991269	0.17584493	0.32239121	0.20136728	0.28600064	0.68946446	0.48102300
-5.64129375	0.47417457	0.35685736	0.26162536	0.22419114	0.35051821	0.41041843	0.32260779	0.25736036	0.11947514	0.35014764	0.28461821	0.25375907	0.41489936	0.38504086	0.22293736	0.35625436	0.29011900	0.12939414	0.13503544	0.22999936	0.30829357	0.20347164	0.07160544	0.08437538	0.14315457	0.32241564	0.30178043	0.36042271	0.20490864	0.24098000	0.25779564	0.21519057	0.07821118	0.34913993	0.21060411	0.07634293	0.14155986	0.41521579
-5.58530000	0.42733329	0.36505936	0.09461519	0.34362014	0.52470850	0.37265107	0.40563700	0.34036621	0.37093750	0.25159150	0.14104584	0.18675636	0.28118750	0.23718507	0.15926236	0.35193300	0.14203079	0.16014223	0.18116436	0.10354699	0.30772057	0.21561136	0.26439036	0.17406621	0.19704893	0.15737814	0.13357557	0.32004414	0.20764943	0.16141329	0.09262890	0.25383850	0.01113871	0.28620107	0.09219387	0.20645791	0.24826565	0.11438714
-5.52931000	0.31864264	0.30366343	0.18056836	0.48187486	0.33839457	0.36094593	0.16973221	0.25282643	0.19041371	0.28712021	0.21587971	0.38603736	0.23964843	0.25055464	0.21357029	0.19854857	0.30621993	0.23311250	0.30021743	0.09102551	0.30568571	0.20806293	0.23960921	0.16239036	0.29574993	0.13676136	0.11923679	0.23899707	0.21409979	0.17274950	0.19042643	0.13948379	0.25458243	0.15672571	0.00459010	0.10839800	0.48661114	NaN
-5.47331625	0.40993064	0.21135086	0.48424579	0.15248526	0.37148079	0.33806650	0.21897386	0.22591421	0.17213700	0.34149436	0.24934243	0.34860029	0.27210750	0.31239593	0.21258207	0.15885292	0.35698086	0.46384921	0.31647721	0.12837471	0.24276293	0.22499907	0.17364200	0.16418714	0.20998164	0.32097571	0.19897886	0.17795700	0.22114100	0.15654343	0.12368898	0.08474341	0.05298484	0.44788957	NaN	0.01385093	0.04792792	0.13360890
-5.41732125	0.43792864	0.29845529	0.20983036	0.41154543	0.48808636	0.32862843	0.28182036	0.18050129	0.24718179	0.28023264	0.19676493	0.41649964	0.18630721	0.10921003	0.28273521	0.12069544	0.30266707	0.29430200	0.24531307	0.39749357	0.35739586	0.16767821	0.10079575	0.09065996	0.04952757	0.11600926	0.19985879	0.09053404	0.17431871	0.10542323	0.24216607	0.07916264	0.26708786	0.42128264	0.20546879	0.11423221	0.22631700	0.03425857
-5.36133000	0.42267143	0.24331171	0.33654093	0.46573950	0.38899721	0.46717857	0.30988671	0.45021336	0.48476307	0.36042829	0.36763686	0.23560871	0.27276864	0.34131764	0.18882050	0.09300522	0.34960764	0.32473507	0.21259186	0.23606407	0.14086629	0.23601621	0.17471886	0.10898886	0.09742479	0.39264314	0.19400029	0.15995807	0.25572424	0.09244786	0.07073442	0.05795200	0.08530393	0.48380536	0.16124000	0.15305894	0.54980200	NaN
-5.30533750	0.22378857	0.32303786	0.19386455	0.53697007	0.36863800	0.35477886	0.15214790	0.37821364	0.28079800	0.24159814	0.40513979	0.24629221	0.31172686	0.37215771	0.30907629	0.25907986	0.35159900	0.24219464	0.27897607	0.17799014	0.13663479	0.11297957	0.23555114	0.10854164	0.18006136	0.17501757	0.18039729	0.13515057	0.24964564	0.21499279	0.08428103	0.09733626	NaN	0.07698900	0.36045421	0.35286964	0.45625650	0.34483786
-5.24934375	0.51247721	0.42288129	0.45354650	0.25395957	0.44373064	0.32820721	0.42316929	0.26371557	0.42005964	0.16012086	0.20845086	0.25290400	0.42512493	0.32562221	0.19506343	0.24020314	0.25013264	0.15321714	0.47529514	0.21446743	0.18233771	0.11609193	0.21897521	0.19002636	0.18777107	0.20193279	0.15287536	0.08382335	0.28067407	0.22619679	0.16115514	0.28764936	NaN	0.16516092	0.59478486	0.15228114	NaN	0.64953293
-5.19335000	0.17436214	0.44854200	0.23013864	0.29890771	0.37123407	0.33091957	0.21491564	0.34408936	0.31499971	0.26787743	0.26540450	0.38637050	0.38789393	0.30470814	0.24138507	0.20882571	0.38786843	0.38455064	0.40027450	0.11933879	0.27724264	0.21038836	0.26502350	0.17860157	0.33726971	0.23907407	0.14225060	0.18621186	0.27251671	0.13328029	0.15942879	0.28964914	0.06178911	0.02364993	0.28739343	0.29018629	0.29076257	0.29260214
-5.13735875	0.29754229	0.39511543	0.47163371	0.18946607	0.39051843	0.33889000	0.27401750	0.28172650	0.18060429	0.36917121	0.35916293	0.18701243	0.33130036	0.27723164	0.34770250	0.27827536	0.26937129	0.15948721	0.23357236	0.27265100	0.12469774	0.36204007	0.23362214	0.24494586	0.13778493	0.18541486	0.12288863	0.22617721	0.30694864	0.20311157	0.17746821	0.15914950	0.28111707	0.17284557	0.25854036	0.16628555	0.17727664	NaN
-5.08136500	0.25618714	0.68248364	0.46003243	0.28434950	0.53311193	0.50827379	0.23287100	0.31709314	0.21863107	0.30177936	0.29627314	0.39396957	0.24688664	0.40664857	0.20744600	0.22743793	0.21348318	0.07620058	0.33830429	0.17278983	0.19730964	0.26437207	0.29127821	0.20220643	0.18467107	0.27496143	0.20976221	0.24594864	0.17911057	0.10539979	0.22961049	0.07058943	0.17925691	0.13606943	0.15337553	0.11687072	0.29987721	NaN
-5.02537000	0.26336814	0.52201179	0.69172821	0.84814250	0.28325671	0.36685064	0.45419171	0.25051557	0.17981407	0.45854943	0.45802514	0.39004643	0.31291314	0.38292643	0.28464671	0.19111214	0.15109627	0.19573943	0.49048479	0.29425936	0.09984424	0.24465507	0.38672336	0.15737414	0.34892486	0.13181186	0.18930050	0.14992780	0.11010107	0.03197662	0.24229479	0.21510214	0.34742286	0.13847350	0.22246736	0.11286386	0.03364110	NaN
-4.96938000	0.56210329	0.36967400	0.41315500	0.48647671	0.41378814	0.34098929	0.34887400	0.32288064	0.26463386	0.28995707	0.29941450	0.39137821	0.20535586	0.39387907	0.30689800	0.17386586	0.22461357	0.20867243	0.18787921	0.19874764	0.15886371	0.28187800	0.28718964	0.36175243	0.26925329	0.15127457	0.32531207	0.15321350	0.15998907	0.19297250	0.20313693	0.27437343	0.44616721	0.11105071	0.20533700	0.12084533	0.17824843	0.10379100
-4.91338625	0.54102357	0.36105100	0.36032657	0.33148357	0.33573664	0.25698864	0.35805314	0.39381664	0.27825807	0.25178550	0.38172214	0.29612557	0.22746721	0.23675700	0.20278543	0.25846229	0.40122436	0.31906664	0.47326707	0.34195036	0.23982043	0.41510993	0.36897621	0.28536600	0.20508543	0.19907414	0.29943000	0.16753514	0.19546693	0.11610999	0.49584864	0.07946936	0.53529464	0.30923071	0.08354621	0.18544250	0.02111214	0.11958314
-4.85739125	0.39592557	0.49908050	0.48307950	0.51216471	0.24561093	0.68455614	0.31852421	0.41715214	0.30895736	0.25102100	0.26694050	0.33568179	0.44797714	0.35572400	0.27087700	0.23658357	0.30543907	0.27335500	0.55530336	0.21926879	0.21488893	0.16598064	0.16236929	0.20169186	0.32721736	0.09097374	0.30083771	0.27502793	0.14006729	0.18039800	0.23136453	0.18769200	0.21420475	0.37706907	0.11662836	0.12529100	0.28132336	0.07427343
-4.80140000	0.45870707	0.43092536	0.56688664	0.46529857	0.41325207	0.36571407	0.27980543	0.41785429	0.39777500	0.36658007	0.27411086	0.29662800	0.32939607	0.34331550	0.32287971	0.27158943	0.16891750	0.37624750	0.51215857	0.28143593	0.30538214	0.37117900	0.24651886	0.12958593	0.39049036	0.26202271	0.19456671	0.09706761	0.25300921	0.20246693	0.23168621	0.34504286	0.19384571	0.16159786	NaN	0.22710386	0.17439240	0.11915721
-4.74540750	0.37422386	0.31592357	0.55866900	0.56570093	0.51647786	0.52221343	0.54455571	0.13909654	0.48392143	0.41085607	0.33507036	0.28638050	0.24895421	0.18925821	0.15685336	0.33462786	0.28998436	0.37180679	0.31861593	0.24478157	0.18761445	0.16417291	0.19041343	0.17161229	0.29514221	0.35724529	0.19435729	0.15918271	0.30364629	0.15685000	0.21481443	0.27394886	0.30487357	0.06262083	0.11328136	0.20227879	0.00052976	NaN
-4.68941375	0.32553471	0.59985614	0.49009350	0.59707414	0.62912457	0.21101768	0.47600414	0.29087686	0.23478857	0.38763950	0.37727914	0.36992943	0.29081979	0.27959393	0.18541279	0.28789021	0.19587040	0.32019664	0.12319157	0.16551107	0.19420529	0.23188921	0.30471986	0.33451729	0.27877857	0.38043057	0.32074250	0.15840886	0.20416471	0.17757293	0.21958921	0.54733921	0.46456750	0.05894721	0.29995100	0.40089079	0.15606150	0.04529657
-4.63342000	0.66789200	0.54507950	0.47950150	0.56230479	0.42750436	0.25228850	0.19081493	0.34776271	0.40170500	0.34648521	0.31285593	0.38256079	0.47391164	0.23938300	0.45234693	0.15890500	0.39578064	0.23365421	0.19580229	0.18398429	0.16592550	0.32634207	0.20622100	0.19003979	0.39664736	0.21863379	0.29912900	0.16082774	0.16519529	0.26100643	0.17034129	0.28261986	0.15482733	0.09733596	0.43572779	NaN	0.00459971	0.16902464
-4.57742875	0.45274814	0.48694714	0.70878579	0.18394986	0.40877579	0.28077064	0.40119650	0.58851064	0.69471357	0.33928371	0.51938100	0.37844114	0.34584829	0.39074793	0.33697693	0.37692436	0.18180979	0.22308793	0.10204866	0.28585371	0.23608850	0.29977536	0.18118100	0.19499914	0.24664036	0.15693707	0.17665682	0.13447757	0.22458321	0.20013714	0.38795921	0.02902319	NaN	0.23365071	0.49770950	0.10898021	0.28324429	NaN
-4.52143500	0.44990607	0.40662114	0.61507343	0.38404543	0.86026000	0.54894129	0.31535164	0.45301007	0.36284614	0.33689036	0.38768171	0.49696607	0.30772221	0.39955807	0.22838086	0.31525014	0.16002671	0.46710729	0.15636419	0.31727429	0.22535421	0.14954365	0.28603493	0.27477443	0.18522679	0.08040671	0.23862507	0.32512757	0.20193757	0.11694193	0.27850886	0.33472200	0.03109471	0.32370829	0.43082236	NaN	0.35471543	NaN
-4.46544000	0.43122693	0.56196914	0.41174343	0.49741293	0.85036857	0.29452257	0.32023207	0.32413407	0.34829829	0.34612179	0.42492121	0.25115279	0.23502943	0.28286850	0.28274493	0.28018593	0.30586186	0.31280321	0.12112059	0.26697064	0.20748743	0.27016693	0.20332300	0.12302471	0.21024450	0.23085521	0.11620790	0.21794907	0.25366636	0.06894636	0.07757772	0.11255591	0.34156327	0.39181250	0.19169279	NaN	0.06870679	0.08775279
-4.40945000	0.33181850	0.52972350	0.37367036	0.39435421	0.32554950	0.48053786	0.34883757	0.35356143	0.44135350	0.34400057	0.29099943	0.26685286	0.28028143	0.18810029	0.38642457	0.36944993	0.33135921	0.14835921	0.29091579	0.22267793	0.22552607	0.25646064	0.39486129	0.22261414	0.12623171	0.21564300	0.27851914	0.20829800	0.19655021	0.12874014	0.16217323	0.06240661	0.08925771	0.22983450	0.40942814	0.04993893	0.23787664	0.57448929
-4.35345625	0.34106036	0.42442264	0.67585836	0.59900107	0.30889014	0.66043014	0.57209179	0.44220471	0.41911400	0.27216764	0.39887157	0.34461807	0.33432714	0.37912286	0.29145650	0.39450386	0.14942014	0.04902116	0.35988450	0.10613303	0.23862986	0.26305429	0.36137993	0.28010107	0.24353497	0.16060500	0.26291071	0.33191236	0.11044850	0.20274250	0.21570986	0.29898150	0.30387786	0.02696364	0.11548171	NaN	0.15790934	0.29076014
-4.29746125	0.84374564	0.50702493	0.74228857	0.42957507	0.46746979	0.47610729	0.34930314	0.38315850	0.36458457	0.42224314	0.49220143	0.35004607	0.25063393	0.42721814	0.31800171	0.29380536	0.23976807	0.17469271	0.27513529	0.18014121	0.14291126	0.45413193	0.31220364	0.22710893	0.31624007	0.33511579	0.25772614	0.34510564	0.15246009	0.10716723	0.28602464	0.19779864	0.42316443	0.30620914	NaN	0.20115993	0.04821929	NaN
-4.24147000	0.42833957	0.58420021	0.54148429	0.69994614	0.32091207	0.26277471	0.53278229	0.32150193	0.46330543	0.37279143	0.43618129	0.54774771	0.14755725	0.46287207	0.42497550	0.25371486	0.57626021	0.21233250	0.22416207	0.28638257	0.32527857	0.26644086	0.33049036	0.22677600	0.29560714	0.20349586	0.40224457	0.21258986	0.02642095	0.22695871	0.28994121	0.35891707	0.43559343	0.22099993	0.04975319	0.06808136	NaN	0.37809557
-4.18547750	0.56307136	0.48208943	0.49862214	0.52707450	0.65633936	0.28112250	0.59920536	0.59597993	0.48931586	0.35700943	0.32590257	0.55704507	0.36663257	0.28630457	0.34412321	0.29185457	0.45442064	0.28750636	0.43850714	0.39310721	0.15170536	0.27405393	0.19301029	0.17533493	0.33815657	0.34731486	0.15313536	0.16573743	0.19275079	0.23093964	0.43249814	0.30772079	NaN	0.28234393	0.42804164	0.20459800	NaN	0.06726207
-4.12948250	0.90700643	0.63597500	0.39928929	0.65845436	0.40306843	0.33899207	0.47567921	0.57885907	0.38738471	0.51848893	0.45117800	0.33306229	0.35558486	0.16095300	0.41999607	0.35506364	0.56285300	0.13381690	0.36535807	0.33417957	0.36446036	0.24421614	0.19583329	0.27151100	0.28167829	0.17445386	0.25520471	0.17025514	0.29997357	0.33068271	0.49023386	0.25598557	NaN	0.31284343	0.21704779	0.51047293	0.06956510	0.13000214
-4.07349000	0.78010286	0.58471300	0.50856514	0.58607579	0.46057236	0.56118914	0.38799964	0.30644157	0.48056321	0.32312564	0.42058207	0.36070743	0.37765407	0.26164624	0.28348800	0.32588421	0.26030179	0.28804429	0.20710029	0.33883143	0.29097000	0.25749493	0.14393314	0.35001986	0.29629507	0.32142136	0.09252356	0.18769043	0.24181493	0.29355250	0.35116150	0.50560814	0.09271314	0.10891607	0.14893807	0.53759536	0.39110079	0.09421907
-4.01749875	0.52538686	0.45674864	0.67250757	0.67207157	0.49245050	0.45153757	0.52432729	0.55839229	0.43929093	0.40052421	0.31661100	0.29519786	0.46872950	0.33265457	0.59158307	0.22760879	0.27670036	0.28553250	0.17518193	0.33674957	0.15970300	0.20771821	0.20280457	0.18381886	0.45324936	0.38445779	0.33804957	0.12783964	0.08988321	0.23762993	0.16935769	0.22174086	0.28861350	0.02998143	0.11711983	0.46077749	0.45372150	NaN
-3.96150500	0.15472721	0.38849629	0.49371921	0.46929936	0.79965371	0.56064886	0.71541386	0.67752721	0.37410743	0.42966900	0.49944379	0.33833700	0.35480014	0.40832271	0.36111957	0.33766357	0.35295050	0.36026171	0.40088886	0.30782864	0.24766000	0.26386350	0.23711100	0.26108007	0.25279971	0.22397814	0.34238400	0.25972193	0.14441138	0.35148507	0.17811251	0.26097507	0.22474077	0.12315375	0.43551136	0.68063821	0.23681657	NaN
-3.90551000	0.52363621	0.92473143	0.78409429	0.53114721	0.59142357	0.59648050	0.50561293	0.70809821	0.55228879	0.42945693	0.49985357	0.39453136	0.36701136	0.31355564	0.28912663	0.32649400	0.50274950	0.29892450	0.35400421	0.18372400	0.14888138	0.24716879	0.22765214	0.43222736	0.21330674	0.23082021	0.20246459	0.05983914	0.27215143	0.11407521	0.23071693	0.34924807	0.21064393	0.18904443	0.14176393	0.62946914	0.12425614	0.06798914
-3.84952000	0.66838821	0.77855414	0.52947736	0.70864479	0.61002829	0.65660079	0.44506586	0.57476243	0.40259779	0.22968907	0.32221621	0.29729393	0.35151921	0.55399271	0.25364207	0.35364879	0.30654786	0.50550707	0.28457000	0.42291293	0.31527050	0.22856529	0.35856121	0.30947014	0.40984014	0.23189557	0.34969521	0.29321871	0.29303321	0.22246236	0.29966686	0.44571136	0.36501321	0.19207164	0.20330871	0.57969121	0.19600014	0.04357386
-3.79352625	0.66166157	0.64362521	0.43882464	0.42050157	0.31600728	0.54614579	0.43946429	0.38853607	0.48581100	0.31481371	0.41596893	0.34231900	0.14006343	0.45283621	0.34119843	0.36444864	0.25802921	0.36555150	0.19022321	0.38074636	0.24138314	0.24153836	0.33030171	0.32631657	0.31279336	0.20015729	0.28822986	0.20019257	0.13423501	0.17832343	0.23709507	0.13705793	0.38872186	0.48037036	0.42228693	0.15770507	0.32315036	NaN
-3.73753250	0.50608229	0.71058429	0.44665129	0.25756479	0.60297864	0.51127100	0.33971164	0.49798479	0.55940157	0.46305550	0.55601800	0.43112100	0.50696293	0.31975414	0.31399571	0.54791907	0.47604243	0.41958850	0.32814779	0.32846921	0.31929429	0.40525814	0.32643893	0.34675779	0.27829029	0.32839207	0.33738457	0.39329129	0.24388621	0.26841743	0.45724207	0.19101150	0.42718071	0.40732343	0.19134350	0.14968914	0.20322927	0.54105929
-3.68154000	0.59695143	0.32997636	0.62433821	0.38971343	0.41292863	0.60011836	0.35440421	0.53741743	0.45013257	0.47855729	0.58383036	0.41577936	0.47443321	0.38509157	0.28384200	0.48792393	0.24353036	0.35925329	0.55725964	0.36756821	0.35013864	0.39130257	0.28440300	0.34095379	0.24080093	0.27183393	0.24755693	0.30760950	0.15374607	0.23922243	0.22945986	0.40869773	0.12382859	0.40762479	0.11129943	NaN	NaN	0.22389064
-3.62554750	0.29740593	0.94302100	0.41321164	0.31573879	0.32545407	0.83704636	0.62211779	0.28742771	0.40181114	0.48726250	0.30012729	0.27402257	0.52135757	0.45937136	0.54736243	0.34879507	0.17625449	0.35341700	0.38012050	0.23413171	0.34259850	0.56270943	0.29229571	0.40758121	0.29728971	0.34725307	0.33626800	0.24172664	0.22625707	0.18729000	0.19688643	0.16339393	0.17974907	0.68258714	0.06743957	0.22650700	0.46575400	0.28373993
-3.56955375	0.61569450	0.54627971	0.47078029	0.33706229	0.47182050	0.66919414	0.65566164	0.45398807	0.49354129	0.44331057	0.32642971	0.43850164	0.50398107	0.37989721	0.35684729	0.54056643	0.23190879	0.41037714	0.28850771	0.38370279	0.41642350	0.21232014	0.37837793	0.17960829	0.36681243	0.31927286	0.18587629	0.30138114	0.17491736	0.39456500	0.36167021	0.39868707	0.15235529	0.26676300	0.37350079	0.18862500	0.45599191	0.18007664
-3.51356000	0.32685871	0.58372979	0.61793879	0.71778871	0.41843264	0.48995964	0.73683764	0.46423507	0.58374636	0.51818114	0.56638357	0.50623336	0.56583293	0.40028379	0.33499700	0.48004171	0.31267457	0.25373757	0.30820757	0.38022771	0.40078371	0.36746779	0.30378800	0.34905986	0.48634900	0.19979257	0.30221921	0.33909721	0.28242357	0.12777311	0.24811329	0.56371443	0.31536243	0.32123293	0.12189888	0.14271357	0.03677086	NaN
-3.45756875	0.81558850	0.53161329	0.36789614	0.48282414	0.49078871	0.46859143	0.45908421	0.38840257	0.55726736	0.56096686	0.31053250	0.29777914	0.42583714	0.48785264	0.52516014	0.26780064	0.41513114	0.35802343	0.21523814	0.27474421	0.37859314	0.31810621	0.21822221	0.29598171	0.25618279	0.57267350	0.41727214	0.36194129	0.28575736	0.26288714	0.21635100	0.35234507	0.23092007	0.49924157	0.06888957	0.14468643	NaN	NaN
-3.40157500	0.54693500	0.60255200	0.71037571	0.65186721	0.31457550	0.52521421	0.39191000	0.61494600	0.34554700	0.52841779	0.39026814	0.38075336	0.49470200	0.40508764	0.34248100	0.32913557	0.30546986	0.31627736	0.14497386	0.27659486	0.31087779	0.28625893	0.30333007	0.25295707	0.36433043	0.38482000	0.29290507	0.24111407	0.25266471	0.11566471	0.28051457	0.33397757	0.08887046	0.43579364	0.68649650	0.09039971	0.48082129	0.25010084
-3.34558000	0.25815034	0.39024707	0.79728929	0.50649507	0.52584779	0.32559643	0.55101221	0.65666450	0.42632293	0.74644479	0.25635229	0.32533129	0.43764986	0.52610843	0.35737857	0.41242093	0.20969079	0.33890443	0.25253879	0.20501764	0.24557021	0.36856993	0.24831371	0.23329271	0.34032364	0.31831500	0.22738929	0.17746761	0.33201421	0.19881254	0.35151450	0.19421126	0.40113371	0.16978321	0.57948879	0.48206100	0.27897341	0.39130793
-3.28959000	0.72763271	0.76786571	0.63930336	0.48311121	0.49706907	0.87603214	0.69491279	0.66817371	0.55499979	0.69744407	0.39395407	0.43526979	0.46643586	0.40686164	0.43624286	0.30262000	0.43700314	0.36950650	0.31163507	0.32107186	0.21115457	0.30985971	0.25257229	0.27962307	0.32156186	0.29357264	0.21150472	0.16086581	0.13561079	0.16823259	0.22261229	0.18643685	0.42514136	0.23150050	0.12977589	0.29302757	0.72384564	0.11080493
-3.23359625	0.82695357	0.84951143	0.48630093	0.67871786	0.64687900	1.08377071	0.85315786	0.59753021	0.43700071	0.29375807	0.62598757	0.36499321	0.56389879	0.53036200	0.21322734	0.47629386	0.40826457	0.47931657	0.34363036	0.33535943	0.33725471	0.26855300	0.32168207	0.22879893	0.25501407	0.41286593	0.14942200	0.09372575	0.19925607	0.41237371	0.32452671	0.49849614	0.43280593	0.24814743	0.44567064	0.41551511	0.03701350	NaN
-3.17760125	0.52622464	0.43969607	0.71311050	0.44486357	0.58358821	0.57622821	0.56937643	0.49423407	0.69263264	0.61673379	0.39080179	0.27288036	0.74944850	0.42490857	0.50236707	0.36296943	0.44323729	0.24136371	0.44020757	0.27753393	0.34458643	0.20247179	0.26824314	0.30335036	0.44556171	0.15204657	0.23530157	0.16938412	0.41397286	0.13907700	0.26264164	0.24610541	NaN	0.05438178	0.34543121	0.56146071	NaN	NaN
-3.12161000	0.73529543	0.54448407	0.88010571	0.64155979	0.69924643	0.78391050	0.73749271	0.70390893	0.53025421	0.40253271	0.59133621	0.45980321	0.42009993	0.56115514	0.54015150	0.53108521	0.39765786	0.37209479	0.40445729	0.38497129	0.34182186	0.16652889	0.45487386	0.53544929	0.53728307	0.25184479	0.53986393	0.35153371	0.23276879	0.23855624	0.18724343	0.06045999	0.28691193	0.41679943	0.51298271	0.25352271	NaN	0.20112457
-3.06561750	0.44515707	0.62685986	0.87295071	0.81759357	0.59541036	0.62765679	0.65251686	0.46325850	0.82148714	0.35261843	0.51105736	0.68096857	0.54959607	0.44776057	0.54153621	0.32353579	0.44949750	0.38103071	0.50653264	0.43197843	0.36937943	0.20507729	0.55917979	0.36044543	0.28640600	0.23395751	0.36147350	0.15439189	0.28630029	0.43284064	0.16871564	0.22415743	0.47444693	0.48295557	0.19311420	0.46806186	NaN	0.35714193
-3.00962375	0.50189864	0.27865986	0.67481807	0.50096514	0.91414643	0.56835850	0.44150486	0.56128586	0.30416479	0.56768107	0.64151093	0.35876271	0.66904986	0.72870121	0.35242164	0.49301671	0.40931443	0.60889107	0.40178350	0.33085950	0.41570314	0.44277493	0.32299336	0.44756600	0.15670479	0.48288957	0.33137357	0.33239050	0.19469464	0.28838286	0.25117600	0.20196629	0.25741464	0.34492321	0.41586944	0.30761341	0.25161936	NaN
-2.95363000	0.38719486	0.65169736	0.58621750	0.68384643	0.52668414	0.54677514	0.90667286	0.62961964	0.40155400	0.70875900	0.63856657	0.75031764	0.60586629	0.41432593	0.49692950	0.61050679	0.55579079	0.51766879	0.41668979	0.40849979	0.34094029	0.37807364	0.45362014	0.42376507	0.25700493	0.34836029	0.36257193	0.32077014	0.31651314	0.51930507	0.30378021	0.46998029	0.37070429	0.39071214	0.25279457	NaN	0.56345343	NaN
-2.89763875	0.99379786	0.77096957	0.49394221	0.55019829	0.49263786	0.55197571	0.62825607	0.63547157	0.89637786	0.69936364	0.65044357	0.56545221	0.43323750	0.61562971	0.49729743	0.52185379	0.66445643	0.46622964	0.53247843	0.29348136	0.26346943	0.30035793	0.27788686	0.40506850	0.25504451	0.12471005	0.25512393	0.46356879	0.38673750	0.58105214	0.41166900	0.37239514	0.44927643	0.59613871	0.27306414	0.61391814	0.13933656	NaN
-2.84164500	0.75928493	0.66747243	0.87740171	0.53537986	0.65207536	0.60673821	0.31602891	0.74821443	0.62276971	0.51991507	0.52169379	0.61365257	0.64828714	0.91450143	0.40086757	0.41376093	0.49214379	0.34886600	0.41990786	0.27314914	0.44107257	0.46187557	0.33682057	0.37293614	0.42986321	0.38598236	0.45921807	0.31533357	0.38153821	0.60138307	0.25299586	0.50084993	0.31384107	0.45123707	0.27170643	0.16872614	0.33761671	0.26758364
-2.78565000	0.96915850	0.76695007	0.42075579	0.56873229	0.62348329	0.81213786	0.69638543	0.80646186	0.69192307	0.77453636	0.75579429	0.81313714	0.53526271	0.59946886	0.49620614	0.35648457	0.49325471	0.49095400	0.43451550	0.34299836	0.47819436	0.14243243	0.38695679	0.42049193	0.26606893	0.23238714	0.45125207	0.28843200	0.42675700	0.21627764	0.14177100	0.65928450	0.65729286	0.20400543	0.46934564	0.08065443	0.17598593	0.26026814
-2.72966000	0.93216286	0.73295671	0.67188800	0.99874714	0.66561814	0.91709143	0.68412957	0.60760971	0.57868907	1.02728571	0.31666236	0.77784357	0.78732143	0.57654400	0.48122543	0.51222621	0.38319100	0.44816493	0.45576479	0.49213000	0.40837564	0.32108829	0.54172507	0.54185014	0.16651357	0.61592493	0.36624243	0.26237407	0.36876600	0.35933979	0.27740657	0.71116457	0.38394107	0.34615581	0.49931921	0.49744443	0.07132271	NaN
-2.67366625	0.95163500	0.84764643	0.49681136	0.62351857	0.68531929	0.65866371	0.75331571	0.61576629	0.50629450	0.70858521	0.32052163	0.50003743	0.51712350	0.39235000	0.25084400	0.39679729	0.51935336	0.48186257	0.57626757	0.71398650	0.40415686	0.39164700	0.37635643	0.50862929	0.30638214	0.43362743	0.34415114	0.27694821	0.29645307	0.30640207	0.15195314	0.89006071	0.29099343	0.48509121	0.55000243	0.63456507	0.20910664	NaN
-2.61767125	0.78921957	0.58806057	1.29804714	0.86598714	0.71302000	0.55211086	0.70019986	0.86674286	0.56242236	0.72038000	0.71852593	0.57536950	0.60034729	0.37733993	0.62452186	0.52694929	0.48709629	0.48844293	0.56536414	0.40215307	0.52097271	0.35945900	0.39977379	0.60263679	0.44891707	0.39117836	0.20967786	0.48679907	0.34781721	0.21382657	0.16571779	0.38789086	0.34623064	0.59832079	0.64763043	0.15340571	0.60194443	NaN
-2.56168000	0.97812429	0.84361629	0.41127950	0.63209607	0.63883179	0.87604571	1.04224786	0.74548329	0.72676393	0.54560857	0.47966743	0.51134793	0.64232621	0.69393971	0.45073957	0.36878293	0.48080179	0.28321771	0.59786864	0.33192171	0.33874671	0.51846079	0.16874500	0.34296179	0.22765286	0.34992550	0.25646157	0.46479993	0.10747320	0.29761336	0.42187807	0.26453721	0.23217193	0.21235636	0.39785621	NaN	0.57848358	0.29971664
-2.50568750	1.23474000	0.74092071	0.82513693	0.66875021	0.58614307	1.20108357	0.74316000	0.78044429	0.51192186	0.99425357	0.52750121	0.53309329	0.56032650	0.49415243	0.48962350	0.38564636	0.34102857	0.71284821	0.52374900	0.45139014	0.36282021	0.43289786	0.29190107	0.19071250	0.47071414	0.48025371	0.37230986	0.34189293	0.33214086	0.46009293	0.23423131	0.67642693	0.17729226	0.52704312	0.30657486	NaN	NaN	NaN
-2.44969375	0.80371929	0.86156907	1.09008929	1.13363071	0.94459857	1.01605500	0.71532371	0.81950571	0.69688964	0.68252536	0.75398786	0.82092993	0.63019029	0.58621971	0.48929507	0.76293071	0.56832350	0.55280071	0.53856850	0.42501450	0.60987850	0.47227907	0.24784436	0.53288571	0.25401843	0.33658521	0.28668479	0.34587114	0.38286764	0.40770114	0.11271317	0.26798050	0.76482057	NaN	0.59795071	0.18056343	0.00966429	0.30873260
-2.39370000	0.66061821	0.76460221	0.78133629	0.61032314	1.18329929	0.93138429	0.91479286	0.73897393	0.92187021	0.85817000	1.09055286	0.94564571	0.63940229	0.80439143	0.51814243	0.52563736	0.39912129	0.42083671	0.45150607	0.54043150	0.53772707	0.46349964	0.55461564	0.43069186	0.33109971	0.36189629	0.33105200	0.38482171	0.48202921	0.30573936	0.24409971	0.27137171	0.35234414	0.12946350	0.35272879	0.08042286	NaN	NaN
-2.33770875	1.18573357	1.11759786	0.58772550	0.98872786	0.68191071	1.07099786	1.01372929	0.56816864	0.62664743	0.76412021	0.78848779	0.76389571	0.46647407	0.56268479	0.69481436	0.56319121	0.52309700	0.49896536	0.59127121	0.34229229	0.43428393	0.42252157	0.45948150	0.52006986	0.51663950	0.29916671	0.45991307	0.40942664	0.26087521	0.27994200	0.26347114	0.34653507	0.53982564	0.30843850	0.36359629	0.61713993	0.12418843	0.27560907
-2.28171500	0.63701721	0.62416807	1.01426286	0.83158486	0.50779807	0.82693950	0.98609900	0.78225429	0.79528221	0.95778571	0.87535429	0.70136107	1.06179964	0.92468714	0.40995207	1.01360214	0.49154071	0.46407014	0.53977607	0.51215600	0.53466671	0.36349707	0.42231586	0.52392950	0.36677886	0.27117314	0.32625121	0.33686171	0.25335207	0.10742394	0.69288243	0.79046643	0.59114164	0.10816407	0.39454586	0.17518776	0.66167321	NaN
-2.22572000	0.92367629	0.33372543	0.70132907	0.75346036	0.88382929	0.82190000	0.78297200	0.61298807	0.85179450	0.74164714	0.74007929	0.85064314	0.78702500	0.55254021	0.60737429	0.52814236	0.38318871	0.87686929	0.61911407	0.42842236	0.84967214	0.53052243	0.33580786	0.31884400	0.37955993	0.24418000	0.48182429	0.47280700	0.42972600	0.36954507	0.35060207	0.71211943	0.18805029	0.21710126	0.62516521	0.34790814	0.23596242	NaN
-2.16973000	0.64979843	0.81700521	0.82580929	0.90894721	1.02822357	0.78182071	0.56824250	0.76709429	1.06342357	0.78077921	0.70556764	0.64292314	0.78482571	0.56413764	0.76204664	0.82731571	0.70146236	0.46477636	0.36830864	0.33572393	0.55005479	0.49366821	0.70109629	0.32914486	0.74132779	0.33800986	0.33740171	0.46177636	0.53696386	0.41501157	0.71421236	0.52091264	0.18384228	0.20811650	0.45208879	0.36564186	NaN	0.13410814
-2.11373625	2.06855500	0.97788786	1.18683143	0.62819343	1.10123857	0.46914564	0.82961350	0.63450021	0.59263814	0.96201950	0.72053479	0.53210864	0.93201500	0.65617021	0.52807029	0.74961479	0.35176336	0.68256479	0.56018764	0.29333664	0.57382271	0.50614314	0.61439507	0.46201464	0.44778143	0.43490793	0.50540271	0.53296593	0.46905571	0.27167814	0.07680686	0.25925286	0.39391171	0.24125218	0.33378521	0.37690636	0.23617221	0.11507863
-2.05774125	0.35696043	0.88340121	0.80812929	1.03234857	1.13408929	1.13797714	0.91899429	0.93028786	0.69656157	0.63512414	0.74448786	0.64881357	0.90972286	0.70050071	0.78280943	0.76562100	0.69908250	0.50192864	0.63554100	0.51698614	0.67615700	0.50708657	0.48754064	0.52078121	0.53707029	0.47503650	0.45520550	0.43659457	0.64771414	0.29398671	0.21055500	0.31964943	0.83537500	0.34594048	0.62845043	0.26180257	NaN	NaN
-2.00175000	0.78492941	1.19397414	0.88251571	1.00150857	1.16326786	0.87689129	0.91104714	1.05560214	1.20028643	0.76041714	0.82674050	0.79213279	0.94687857	0.78307214	0.73237757	0.52295586	0.55987350	0.70226543	0.46282521	0.44841021	0.47003957	0.49487107	0.50011779	0.57509214	0.44274664	0.48470121	0.29307557	0.39098514	0.21131521	0.69193264	0.39886493	0.36954343	0.57969693	0.45897611	0.22682643	0.15230429	NaN	NaN
-1.94575750	0.07117186	1.20161429	0.88522843	1.34253357	1.20803071	0.76942143	0.82487786	0.85229786	0.91864786	0.90786643	0.94515429	0.81872129	0.76826657	0.73387907	0.80117100	0.71760250	0.57404871	0.64361679	0.79130643	0.52473614	0.84382000	0.76136350	0.35066614	0.45785371	0.46688464	0.58865843	0.36530521	0.71053143	0.26477800	0.57139857	0.26201207	0.29321686	0.52033529	0.24299771	0.41821757	0.38878179	0.31751686	NaN
-1.88976250	1.15747507	0.92050243	1.20199714	1.15558900	0.80978643	0.67171107	1.03443357	0.78494429	0.78316071	0.94310643	0.85266571	0.81980571	0.86604429	0.88262286	0.56971243	1.22089214	0.63535950	0.55292700	0.74660429	0.41198000	0.78425329	0.56603829	0.65605964	0.45279879	0.55001143	0.27718336	0.41184386	0.39077486	0.35561964	0.38898486	0.12507192	0.22694979	0.33415271	0.65102240	0.61620814	0.20731900	0.92834357	0.17729643
-1.83377000	0.86018521	1.75886500	1.12745071	1.01765357	0.95106357	0.88242843	0.67732357	0.69450707	0.75679536	0.91619357	0.69700143	0.83936557	0.72294857	1.04370000	0.58004171	0.80568879	0.58307893	0.48285800	0.82678507	0.52886386	0.77961814	0.62130436	0.69307700	0.61341650	0.22750436	0.51662021	0.44086686	0.49107014	0.57643050	0.14319671	0.23248407	0.58747914	0.41641043	0.62190264	0.61821593	0.08143243	0.06761694	0.19198857
-1.77777875	1.82789286	0.57916621	1.43046143	0.90928721	1.58762571	0.90835407	0.88939929	0.99983100	1.07900000	0.88545564	1.11337571	0.93609071	1.08644143	0.86043779	0.73029000	0.63926107	0.71330664	0.76412857	0.66260286	0.56721343	0.65003079	0.69308071	0.39292850	0.51285193	0.69933343	0.40363386	0.27241407	0.36217850	0.46493186	0.50220764	0.32395086	0.30625112	0.42386071	0.55309829	0.20813839	0.37651479	0.16736679	0.04011957
-1.72178500	0.42042900	1.27938214	0.82959214	0.93974571	1.39486357	0.98621114	0.87181407	1.22099357	0.71507450	0.64282257	0.78972214	0.84059550	0.69843100	0.70192921	0.74098550	1.00821857	0.69915379	0.58910857	0.56569379	0.84152429	0.53463500	0.41071364	0.58266529	0.31580650	0.55978143	0.49972414	0.27632750	0.32344993	0.52143343	0.42415750	0.84025843	0.51513764	0.39924550	0.28743724	0.39862379	0.10456826	0.25111093	0.33678386
-1.66579000	0.60853929	0.47945000	1.30883643	0.91135786	1.02986214	1.38386500	0.82078921	0.69266450	0.92153071	0.92215071	0.94312536	0.82409857	0.97586429	0.98150571	1.00465571	0.77360757	0.73161236	0.88142429	0.73785814	0.71017407	0.75653286	0.64685121	0.79364457	0.62347393	0.56713293	0.43160500	0.49805121	0.41058929	0.76594207	0.49818514	0.33178736	0.20520021	0.51261321	0.62015300	0.13065486	0.57109886	0.29380521	NaN
-1.60980000	1.57159143	1.25315429	1.15701714	0.75614543	1.35762429	1.25225071	0.63607836	0.91546214	0.86485000	1.25874857	0.83210929	0.81349857	0.82455714	1.21450071	0.63432829	1.07033500	0.62791707	0.91034500	0.58648336	0.63316736	0.65498629	0.35334507	0.51667336	0.37654707	0.66521093	0.50945100	0.66153964	0.34210957	0.42766179	0.70725793	0.52028379	0.66205579	0.87456686	1.18549750	0.22403564	0.20985043	0.42262419	0.47946986
-1.55380625	1.46407786	1.38196264	1.01125000	1.09614857	1.26769500	1.09965571	1.03004643	0.83749143	0.84319586	0.96630286	1.11893786	0.76675500	0.80619143	1.15788786	0.78437929	0.70423993	0.57736593	0.82744643	0.78202521	0.94264857	0.78646079	0.64787050	0.78054143	0.37092907	0.52886871	0.67302243	0.43219636	0.26719043	0.63809721	0.81946007	0.01059086	0.12321558	0.46903129	1.00233514	0.72343350	0.23484879	0.83842671	NaN
-1.49781125	2.06150964	1.57031500	1.46186571	1.19859357	0.86094843	1.20860500	1.14486286	0.80203871	1.13740071	1.13626071	1.27142357	0.97113071	0.99936571	0.84010643	0.92399786	0.71607771	0.64403964	0.87561857	0.71643550	0.61905743	0.59301857	0.73047821	0.76297671	0.52469429	0.49184129	0.34819621	0.24206429	0.60825629	0.80972471	0.43391457	0.36004086	0.50365446	0.50582457	0.21788564	0.44912779	0.20473386	0.08735014	NaN
-1.44182000	1.94371357	1.31649107	1.29873143	0.78223800	1.35728214	1.08530429	0.81149786	0.94045564	1.09548429	1.21484143	1.41689071	0.96965357	1.00586636	1.06828786	0.92070429	1.12585000	0.71532350	0.78960071	0.89699579	0.69033379	0.92365071	0.62964136	0.91673857	0.48271943	0.91104643	0.42018643	0.47219129	0.32638729	0.72023007	0.70377979	0.65039357	0.49303876	0.43284529	0.19710442	0.31277721	0.50666000	0.84509857	NaN
-1.38582750	1.42128071	1.45668500	0.97509386	1.20551714	0.98238786	0.95352071	0.93074714	1.17954071	1.04172857	1.12562429	0.97182786	0.97566786	1.12781571	1.09834286	0.97127000	0.77426714	1.11434000	0.78893857	1.03729429	1.11302000	0.88058214	0.72499336	0.67487450	0.54522250	0.81188643	0.56907421	0.63751179	0.59417186	0.38875257	0.86630786	0.57042107	0.42135029	0.34617571	0.31865419	0.38534928	0.27669936	0.31363114	NaN
-1.32983250	NaN	0.94344143	1.61978714	1.12856429	1.05576857	1.17566714	1.09083071	1.23427786	1.32264071	0.96536500	0.74540786	1.02900286	1.09931143	0.88298357	0.91479286	1.03840571	0.88086286	0.68163250	0.85761857	0.73278071	0.70707786	0.85768107	0.56993007	0.75941257	0.63155800	0.76866929	0.71365586	0.57180414	0.70139664	0.54961164	0.96895000	0.72672821	0.33038116	0.31417650	0.70647864	0.35625544	NaN	NaN
-1.27384000	NaN	1.54432143	1.84894357	1.00030379	0.97478714	0.97648929	1.01425643	1.25230857	0.77828857	1.26268071	1.40951857	1.36800214	0.98680857	0.75022993	1.06269643	0.76720529	1.07829429	0.82068786	1.14759929	0.94316357	1.07457929	1.23588643	0.40459286	0.82717986	0.82363786	0.53194279	0.59703879	0.66429021	0.88514136	0.59862914	0.80346164	0.43056800	0.73903500	0.67442614	0.07077671	0.61781821	NaN	NaN
-1.21784875	NaN	0.89260643	1.12248071	1.63330786	1.43053000	1.06113643	1.59908929	0.90734571	1.01461929	1.14848714	1.30566000	0.67573643	1.21554357	1.42988500	1.08280857	1.04196500	1.35262214	0.75459643	1.05874643	0.77560400	1.03909286	0.77890493	0.77267500	0.71616314	0.75114286	0.87365214	0.48462279	0.74862979	0.66674357	0.97667071	0.58851614	1.40143500	0.51159550	0.97354643	0.46368929	0.51001944	0.08357286	NaN
-1.16185500	NaN	1.13825143	1.61428214	1.12188143	1.32802357	1.27563286	1.62016286	1.41987571	1.21923643	0.90661143	0.79746343	0.71341564	0.77034786	1.12481786	1.16876286	1.05214143	0.97120071	1.41138786	0.95225529	1.04105429	1.01829000	1.01190643	0.95194429	0.94648071	0.93131286	0.82242571	0.70733600	0.74820929	0.72909650	0.89213343	0.91644836	1.08947714	0.15612886	0.42392443	0.64765600	0.46525929	0.78398986	NaN
-1.10586000	NaN	0.96484829	1.30928286	1.39358857	1.41304786	1.13993143	1.06728000	1.50912000	1.14189286	1.23648143	1.19323357	0.99190071	1.33650000	0.89465643	1.03562071	1.22292500	0.64485593	1.16299500	0.99323429	1.23499786	0.82513314	1.15488214	0.63550764	0.96321500	0.89428786	0.82812643	0.82924500	0.56136721	1.16038071	0.75124386	1.09954686	0.31903357	0.78702529	0.09875750	NaN	0.56098764	0.15240650	NaN
-1.04987000	NaN	2.19816857	1.07264800	1.92764429	1.56334357	1.25611857	1.40291929	1.15840786	0.79870714	1.11326357	0.87354429	0.89664500	1.09594214	1.01541071	1.29720929	1.34201643	1.21397071	0.92665571	1.56925929	0.88720457	1.25394000	1.03045286	0.80214529	0.79686500	0.69237029	0.85028857	1.15793214	1.04482286	1.38045643	0.51829807	0.98828221	0.82747129	0.50650093	0.19748375	0.30702067	0.71939886	0.57309671	NaN
-0.99387438	NaN	2.08025643	1.57484071	1.42263214	1.56134429	1.20751571	1.51226286	1.17479286	1.08829429	1.03759714	1.19733857	1.03442786	1.45116286	1.56161500	1.25063357	1.26922357	1.17484286	1.15732000	0.99006500	0.81108464	0.79601536	0.81835500	1.05548714	1.15840429	1.08033714	0.96670714	0.61134593	0.74187857	0.88380929	0.91558293	0.70399529	1.04077221	1.05552000	0.56881200	1.08280143	1.04786786	0.71243529	NaN
-0.93788250	NaN	1.48550286	1.65292643	1.12844786	1.47385071	1.85384286	1.47519571	1.22752214	1.65539143	1.63019071	1.44632071	1.26509357	1.43583857	0.97316429	1.27879786	1.01236500	1.25993643	1.22796929	1.47510357	1.02649071	1.18982286	1.17617714	1.54985000	1.00087143	1.10080857	0.96574714	0.60901807	1.02960571	1.04818714	1.19139857	0.75787820	0.32310157	1.37473143	0.74370243	1.65893871	1.17095871	0.73140240	NaN
-0.88188962	NaN	1.32560571	1.21318000	1.15535143	1.25327643	1.48337143	1.42153429	1.50065571	1.37792000	1.10083929	1.25856500	1.33579214	1.12710500	1.35313429	1.21306071	1.19415143	1.10108929	1.15972214	1.31250286	1.15732000	1.09838143	0.86271643	1.41822857	0.88323214	0.94383286	1.02452857	0.87917143	1.12721786	1.45971571	1.20384143	1.49802000	0.72584471	1.35271164	1.44794214	1.10983571	0.84725257	0.34037250	NaN
-0.82589663	NaN	1.09668221	1.67390929	1.43346357	1.50414071	2.13418286	1.57234643	1.78888571	1.50285071	1.22400143	1.91345857	1.67593214	1.51002143	1.65519143	1.54333143	1.63129786	1.16833929	1.33150786	1.20474286	1.34690071	1.35522429	1.44719714	1.11122929	1.11969214	1.51001643	1.39825357	1.23836857	1.40588286	1.23255643	1.49235414	1.84619214	2.18446429	0.60511650	0.92371393	0.41026086	1.35418386	1.12364714	NaN
-0.76990362	NaN	1.34269814	1.07868571	1.64096429	1.81636071	1.84779643	2.37967571	1.88319786	1.99953857	1.63231000	1.99864500	1.86562143	2.01861143	2.01069214	2.37924357	1.61307643	1.91042143	2.01146071	2.60178929	2.09761000	2.33764786	2.13429714	2.11763429	1.90081571	2.22510500	2.31080714	1.81846786	1.85127714	2.31354500	2.42667714	1.64861357	2.85297286	1.99117714	2.30134571	1.76953943	1.85681500	1.32273714	NaN
-0.71391075	NaN	2.95795714	3.06248571	3.00325571	3.14681429	2.52354786	3.43150143	3.26866571	3.28221857	3.31822214	3.35525429	3.94133429	3.62808429	3.80401929	3.14911071	3.05123071	3.05499643	3.43388143	3.11684429	3.61143429	4.27481714	3.80412143	4.31170643	3.45944071	4.30072500	3.74118000	3.90042929	3.28192000	4.54386714	4.23357857	4.57979214	4.51797429	4.33797571	3.25550786	4.98876786	4.73472357	3.99118929	NaN
-0.65791775	NaN	5.38281500	5.99390429	5.65875429	4.67867429	5.34672857	6.27833500	7.22065714	6.39117000	6.02930143	5.79758000	6.71207143	7.22654286	6.86234786	6.87880857	6.34858286	6.65665929	6.38639071	6.74573071	7.14199357	7.20231429	7.34961357	8.09519643	7.35766429	7.32493000	7.18717071	6.41096714	8.26034286	8.46365714	8.42197857	7.99284286	9.71492857	8.81957571	7.44630000	7.43174929	8.55252857	9.49115929	NaN
-0.60192450	NaN	12.15126429	9.06345714	11.45415714	11.65727857	9.88316429	10.71096429	11.51750000	10.41641429	10.79857857	10.49224286	10.39574286	10.84368571	11.50325000	10.99801429	10.30225714	11.25322857	9.96482143	11.01102857	12.30603571	12.22837143	12.39280714	12.69277857	13.24365000	13.16689286	13.62071429	12.81666429	12.95450714	14.27769286	16.39252143	14.91949286	13.94046429	13.28858571	14.23590000	13.30770714	12.50411429	13.54330714	NaN
-0.54593163	NaN	20.61324286	18.78302143	18.13147857	15.94736429	18.60427857	18.33625000	19.13125714	18.68875000	19.63687857	19.58356429	18.85436429	18.76875000	19.18445000	19.04750714	18.86122143	16.91800714	18.42373571	19.79047143	20.24711429	19.48988571	20.50371429	20.38177857	20.40115714	22.91982857	20.08782143	19.30705714	21.10642857	23.23054286	24.47702143	22.74627857	20.13417143	22.51422857	23.23283571	21.82339286	24.31027143	20.06542143	NaN
-0.48993862	NaN	26.24962857	28.74072143	30.19475714	27.57837143	26.43619286	26.61636429	28.54997143	26.91302857	27.61698571	29.08873571	27.95680000	29.02386429	29.34498571	29.22344286	28.96024286	27.70016429	28.78232857	28.39133571	31.37593571	29.04472857	29.07938571	31.53347857	29.46935714	32.07460000	31.34397857	29.80606429	30.52245714	36.02732857	38.38315000	35.88080000	35.48072857	33.24751429	32.27556429	32.26832857	31.63205714	28.83971429	NaN
-0.43394562	NaN	39.11147857	38.75938571	43.45881429	38.31179286	37.50440000	40.61477143	38.94693571	41.74450000	41.33337857	41.32921429	39.86773571	39.28411429	43.07761429	44.44777857	40.15233571	40.55384286	40.48366429	40.95971429	40.96856429	41.22108571	44.06141429	41.38939286	43.78707143	42.93279286	44.10378571	42.45080000	44.60222857	47.70327143	54.83418571	51.95288571	50.55942143	49.74584286	48.44632143	47.46626429	54.22855000	36.09280000	NaN
-0.37795275	NaN	60.24365714	61.27525000	53.97127143	55.67189286	52.73892143	57.40239286	55.66920714	54.85882857	53.51761429	54.75942857	54.79573571	54.08079286	55.66259286	58.70052857	53.59215714	53.32593571	55.22367857	56.45466429	55.30698571	54.97507143	55.33398571	57.88846429	57.76274286	58.76882857	59.68755000	56.31079286	59.80277857	64.45112143	73.43507143	65.34405000	65.71947857	63.96071429	63.44572857	58.52650714	61.54255000	62.32172143	NaN
-0.32195975	NaN	73.45142857	76.78507143	69.82742857	71.51328571	68.40550000	72.44150000	77.78842857	71.23114286	70.95892857	71.91785714	70.54592857	75.00950000	72.86585714	73.58307143	71.96250000	69.86900000	71.28892857	71.68214286	69.73407143	72.06342857	69.97735714	73.46164286	74.45478571	75.16971429	77.06021429	74.80328571	74.89800000	83.71542857	89.20521429	83.84121429	84.19321429	83.70907143	83.08057143	69.15300000	77.06600000	73.88702857	NaN
-0.26596650	NaN	90.48107143	96.34828571	89.66207143	85.31257143	88.27950000	87.30142857	90.63707143	89.44692857	87.50971429	89.29514286	90.86285714	91.05571429	93.07542857	90.85400000	89.17092857	88.44242857	81.77214286	86.64778571	87.39928571	86.53721429	86.79707143	89.95714286	92.53264286	92.08328571	91.32092857	93.17492857	92.78035714	99.16607143	109.84542857	104.85500000	101.99407143	100.31142857	99.39621429	87.38214286	85.00014286	NaN	NaN
-0.20997350	NaN	108.27185714	114.87271429	111.65085714	108.24685714	106.18914286	109.30635714	103.94850000	105.54878571	105.49200000	104.11157143	109.16785714	109.56950000	110.88814286	110.29150000	105.78435714	102.20092857	105.09335714	104.14800000	103.38692857	101.33771429	102.75392857	103.17464286	103.19692857	108.86128571	107.74935714	104.59264286	111.42357143	112.39742857	124.87650000	119.99942857	115.55314286	111.98321429	104.70671429	104.68528571	107.88564286	NaN	NaN
-0.15398062	NaN	110.02535714	128.28850000	125.11278571	126.00007143	121.56392857	119.88450000	122.12442857	120.25021429	120.26300000	123.39100000	124.02942857	122.83121429	122.61607143	126.97964286	123.78500000	114.12100000	118.50321429	116.79328571	117.74142857	116.03028571	118.95964286	117.15950000	120.39571429	120.52107143	118.86121429	121.82092857	127.05664286	127.27978571	141.16907143	139.12628571	131.27664286	133.26007143	122.73535714	137.74428571	127.82700000	NaN	NaN
-0.09798752	NaN	149.02435714	131.53650000	138.37050000	137.59157143	140.81335714	134.55935714	138.81478571	135.86907143	139.02928571	135.02200000	130.41385714	142.37764286	139.89071429	134.31464286	135.64278571	131.68092857	126.93550000	133.21564286	127.14142857	127.33614286	126.67000000	131.71178571	129.36135714	131.47557143	131.74850000	131.08928571	133.82042857	143.53378571	157.12142857	156.90542857	149.64114286	143.17978571	135.65871429	137.76892857	147.45678571	NaN	NaN
-0.04199463	NaN	177.07492857	152.92385714	150.40150000	150.83571429	145.70321429	144.21278571	147.99364286	140.36121429	145.84957143	143.50964286	143.92135714	154.86328571	153.44328571	146.35464286	146.82092857	138.52571429	135.28114286	140.09500000	136.66485714	133.90614286	138.24200000	138.20550000	139.19364286	139.94642857	142.29942857	142.16271429	148.12421429	146.14957143	168.45721429	163.53042857	163.99685714	147.86128571	148.02871429	153.76914286	155.64214286	NaN	NaN
0.01399831	NaN	121.48828571	161.34307143	158.19585714	154.82600000	153.75485714	154.97907143	148.37664286	148.91185714	149.63564286	147.64714286	151.52885714	152.50264286	150.78435714	148.96792857	148.68185714	140.43564286	140.01964286	141.54157143	140.27085714	136.22807143	140.37328571	141.12521429	143.49350000	141.26407143	137.74400000	143.55614286	154.60050000	154.54492857	179.57650000	162.99328571	164.38821429	151.95700000	151.70442857	160.28357143	139.43342857	NaN	NaN
0.06999141	NaN	NaN	159.89314286	159.09842857	156.98378571	153.71400000	154.23964286	148.58435714	147.58571429	153.90828571	151.86514286	150.42671429	155.17428571	156.02164286	149.51821429	146.65807143	143.49914286	142.23664286	139.30135714	137.20950000	136.66085714	137.07621429	139.44935714	144.25507143	142.21692857	140.55542857	142.66928571	142.90028571	146.10285714	173.81792857	167.87921429	163.83485714	148.58942857	147.49835714	155.82535714	147.72235714	NaN	NaN
0.12598463	NaN	NaN	151.69364286	153.90550000	149.60628571	152.45557143	149.87785714	141.26842857	144.22300000	143.86300000	147.35671429	140.82471429	143.11421429	148.40007143	145.06550000	143.43485714	135.72907143	137.34071429	129.64857143	129.37878571	130.82157143	128.99764286	132.44700000	138.53542857	132.07957143	134.28471429	133.59457143	140.10307143	141.06271429	161.96600000	154.25085714	150.66021429	155.37228571	143.15728571	138.27678571	139.07464286	NaN	NaN
0.18197750	NaN	NaN	144.88014286	142.15357143	134.73271429	141.26485714	137.05264286	134.54235714	128.63500000	134.25407143	131.91357143	132.55450000	134.17535714	134.72400000	132.29635714	128.84864286	124.80942857	121.43500000	122.21007143	115.86178571	118.40171429	119.14300000	120.74057143	122.90200000	124.02964286	118.51385714	126.74935714	128.46621429	133.39000000	155.57528571	150.63578571	140.35150000	138.26557143	136.04257143	129.47521429	127.49300000	NaN	NaN
0.23797050	NaN	NaN	123.05092857	128.92257143	121.93035714	126.28214286	124.94828571	118.68307143	117.63278571	114.97178571	114.96885714	116.94628571	123.77364286	117.51707143	118.57900000	112.00471429	109.17035714	108.11128571	105.93414286	103.30114286	97.91357143	102.21328571	105.23400000	106.45450000	108.38878571	106.65800000	109.00107143	111.69514286	121.05871429	136.35121429	128.24742857	129.97492857	119.49764286	112.21371429	115.53235714	121.87571429	NaN	NaN
0.29396350	NaN	NaN	118.05471429	109.34885714	105.11421429	102.68957143	106.84385714	101.06307143	98.73907143	100.93914286	99.46900000	103.57264286	101.45671429	100.35357143	98.83364286	96.14464286	96.16228571	90.70971429	86.01014286	86.23807143	84.60307143	87.38650000	89.83914286	91.02271429	89.27364286	87.81878571	88.31764286	91.05935714	97.41192857	108.04750000	109.76171429	110.55592857	102.95450000	88.44207143	89.35407143	96.39371429	NaN	NaN
0.34995637	NaN	NaN	96.67842857	86.44978571	93.50321429	86.69964286	88.75257143	80.65542857	79.36471429	81.94685714	78.17400000	80.81521429	83.90964286	80.47378571	79.42850000	76.26235714	73.13135714	72.39671429	66.29678571	65.44092857	66.83092857	69.29157143	67.71778571	70.99971429	68.64907143	70.96150000	71.99392857	73.45471429	77.99814286	89.43628571	85.19600000	86.18135714	78.85178571	71.24984286	68.32407143	62.31144286	NaN	NaN
0.40594937	NaN	NaN	68.76678571	70.89414286	70.46371429	68.44542857	63.91964286	61.45971429	59.04452143	62.25685714	60.67240714	60.23692857	65.06682857	60.60287857	58.58162143	58.18966429	55.11216429	55.74980000	51.27520000	51.26827857	51.41906429	51.45922857	51.27571429	53.88357143	52.45044286	51.44184286	54.92788571	56.52287143	66.82920714	70.69578571	62.77983571	58.86639286	50.10153571	57.41239286	54.81620714	53.88539286	NaN	NaN
0.46194225	NaN	NaN	47.29011429	50.32702143	50.75098571	50.81835000	50.20704286	46.85217857	43.73429286	43.74212857	42.54300000	44.72800714	44.62716429	44.58060714	43.13103571	41.31138571	40.46750714	39.46215000	36.06207857	34.49624286	35.75765000	34.57844286	35.22192857	37.90913571	37.29042857	36.52465714	37.38012143	37.49751429	43.83180714	50.73904286	49.29227143	42.51037857	37.94172857	34.97330714	37.54029286	28.75786429	NaN	NaN
0.51793525	NaN	NaN	30.10597143	32.06474286	32.40518571	33.23490000	31.56174286	28.81527857	28.90087857	27.72684286	28.49782857	30.18228571	29.35837143	26.79019286	25.79369286	26.20784286	25.50042857	24.98066429	22.93620000	21.66562857	23.66082143	21.71418571	23.42799286	24.73478571	22.97947143	22.47576429	25.05112857	27.73922857	30.40383571	31.84621429	28.28320000	27.67976429	25.17487857	27.17154286	23.71192857	NaN	NaN	NaN
0.57392813	NaN	NaN	23.35937857	22.90337857	19.50696429	20.72020714	19.68112143	18.19772143	16.85011429	17.67567857	17.87065000	18.36082857	17.13469286	16.55185000	15.62288571	15.35617143	13.76751429	12.74631429	12.77265000	13.39860000	12.69512143	12.66895000	13.13117143	13.06648571	12.43156429	13.87501429	13.11807143	15.67480714	18.60857143	18.62845000	18.03237143	15.76807143	12.45210714	15.57063571	14.59604286	NaN	NaN	NaN
0.62992100	NaN	NaN	10.07178500	10.79080714	11.08446429	10.69947857	9.73871429	10.40972857	9.83601429	10.01963571	8.30479286	8.74822143	9.02450714	8.83079286	8.51213571	7.83689571	8.12543571	8.03983143	6.98966143	6.92054500	6.57832357	6.35516143	6.85672214	7.11617143	6.66336214	7.07126143	6.62497643	8.25601429	8.17199071	9.47432143	8.97544286	8.01651143	8.15721714	7.15491429	5.95259429	NaN	NaN	NaN
0.68591475	NaN	NaN	6.39426214	5.22493357	5.35255929	4.76090143	5.22435929	4.70135000	4.91982000	4.78223286	3.87136643	4.61028643	4.44701786	4.80926214	4.22017357	4.10692500	4.33869643	3.20102500	3.71977000	3.36303857	3.16114643	3.17166429	3.24945143	3.80222500	2.60341500	2.64890000	2.78016857	4.08339857	4.82229857	3.33054714	2.67158500	4.03074857	2.37792071	1.58668214	1.74339564	NaN	NaN	NaN
0.74190775	NaN	NaN	2.19849150	2.75507071	3.47204429	2.52929286	2.44257714	2.32691714	2.31516500	2.74376357	2.56384357	2.75502857	2.45012929	2.08161929	1.57110214	2.34763714	3.15241000	1.81622643	2.30622286	1.84943214	2.03755357	2.07802786	1.99118429	2.05032000	2.43438143	1.86407929	1.99525286	2.38417857	1.65712714	1.84300500	3.18039571	2.79863786	1.30650536	2.40701714	0.03908607	NaN	NaN	NaN
0.79790063	NaN	NaN	1.92984786	1.44656786	2.09126714	1.36458286	2.30632000	2.04357357	1.75227571	1.62053286	1.64090071	1.67199786	1.60410214	2.00549286	1.82343000	1.61168786	2.42356571	1.11238286	1.86174357	1.36987714	1.79077643	1.30329857	1.56501000	1.28142214	1.38897643	1.30038500	1.73183214	1.73237857	1.16200643	1.87238357	0.89212300	2.18849214	1.59955571	0.50769071	1.20687600	NaN	NaN	NaN
0.85389350	NaN	NaN	3.38755357	1.36112357	1.83169857	1.55935143	1.62982571	1.22677714	1.08452800	1.73203500	1.70905786	1.37448643	1.40531214	1.77430929	1.46228429	1.41807500	1.45236643	1.13264071	1.41713286	1.23914464	1.54517929	1.75092000	1.71445000	1.46124071	0.99944714	0.95344150	1.23901571	1.09918550	0.92440850	1.60458929	1.82756536	0.26701566	1.01359007	0.12266771	0.78940636	NaN	NaN	NaN
0.90988650	NaN	NaN	1.65922657	1.08147336	1.76334643	1.44546357	1.58192571	1.72434000	1.12452936	1.76464571	1.92645857	1.56100643	1.16529986	1.39470571	1.53684786	1.25182857	1.22981643	0.98464607	0.83320071	1.27421836	1.44023643	1.17260071	1.16228286	1.04144164	0.88264214	0.77970571	1.44887071	1.05587107	0.98438250	2.41396214	1.26692929	0.22417207	0.41927235	0.75474171	0.65269143	NaN	NaN	NaN
0.96587950	NaN	NaN	2.79824071	1.30092550	1.10188271	1.42270357	1.49222500	1.76044857	1.53973571	1.17869357	1.70620571	1.29989286	1.43886143	1.74569429	1.63375714	1.02450500	1.48632500	1.14379286	1.14172357	1.18882286	1.15202714	0.73241986	1.13293857	0.80602836	0.93594271	0.99408429	0.61770250	1.48426071	0.91896079	0.65487207	0.72571450	1.62959979	0.11511764	0.41738231	0.55076500	NaN	NaN	NaN
1.02187063	NaN	NaN	1.56690714	2.33401357	1.55711500	1.15273071	1.75842071	1.43525143	1.93542929	1.61852214	0.98034171	1.39288643	0.98761850	1.27356714	1.34284286	1.14880357	0.89337071	1.44593286	1.01317357	0.89114929	0.92309143	0.78131836	0.98032214	1.08306500	0.97926357	0.61806871	0.99025886	1.26318357	1.58952143	0.87904721	0.96302357	0.75687329	0.86419093	0.04451264	NaN	NaN	NaN	NaN
1.07786625	NaN	NaN	NaN	0.92877350	2.19031143	1.51127143	1.44752857	1.25424143	1.33275286	1.22658000	1.40083643	1.49473500	1.09923907	1.77231714	1.55550357	0.82593214	1.20296193	1.47324500	0.82181493	0.99755714	0.98236857	1.00859479	0.78181286	1.04725429	0.74338393	0.67095314	0.80731929	0.88394036	1.06600986	1.07238093	0.71686799	0.66784629	0.90340257	0.21664626	NaN	NaN	NaN	NaN
1.13386000	NaN	NaN	NaN	1.28630143	1.13954736	1.57134286	1.14086786	1.76229643	1.22427786	1.27942500	1.00705243	1.41426857	1.31211714	1.09796000	1.42125357	1.25512571	1.10762714	1.25445357	0.70578286	0.84939293	0.94181714	1.13869857	1.11450500	0.80447486	0.85338929	0.73660036	0.78372100	0.69749066	0.56642440	1.20712000	1.59918429	0.49792571	NaN	0.86909143	NaN	NaN	NaN	NaN
1.18985000	NaN	NaN	NaN	1.98657929	1.52234929	1.19836214	1.46002929	1.72977429	1.18819214	1.45728857	1.41144214	1.13711500	1.27904071	1.33443500	1.18358643	1.26769500	1.18508786	1.05478357	1.00394000	1.21445857	0.57872071	0.64475271	1.01137071	0.69257479	0.88486279	0.68556143	0.84343279	0.82370743	0.59892279	1.33205071	0.72114014	0.36269357	0.53245545	0.28115150	NaN	NaN	NaN	NaN
1.24584375	NaN	NaN	NaN	1.64319714	1.65845929	0.92377429	0.98983643	1.14992214	1.29082214	1.34538571	0.94559929	1.41100000	1.16561500	1.00212357	0.93134643	1.05149286	1.13940500	1.10804143	1.43793571	1.00097500	0.96816864	0.53784329	0.75816700	0.87498071	0.59787371	0.79782936	0.72619464	0.99850929	1.16136071	0.87748757	1.24799486	0.79178695	0.36778786	0.27153350	NaN	NaN	NaN	NaN
1.30183875	NaN	NaN	NaN	1.66487000	1.35954643	1.14567071	1.14524357	0.62282664	1.45151071	1.32506714	1.34390214	0.89358786	1.10211021	0.98973986	1.34623571	1.11186071	0.67170800	0.87400357	0.83790986	0.88829071	0.80750357	0.75637043	0.90726214	1.10481857	0.65254571	0.40484629	0.76489743	1.07544021	0.81178400	0.68630415	0.49697007	0.58093650	0.36926014	0.55293986	NaN	NaN	NaN	NaN
1.35783000	NaN	NaN	NaN	1.01333686	1.32411929	1.23027714	1.53925714	1.44953000	1.54678357	1.09383286	1.00984214	0.98141064	1.33757000	1.07044357	0.80342421	1.13576764	1.09911471	0.98154879	1.35721786	0.97340286	0.67261879	0.76172700	1.16856357	0.75378393	0.93940286	0.35633064	0.42895264	0.35302679	0.68858900	1.23076500	0.80429879	0.21548500	0.33957536	0.25289062	NaN	NaN	NaN	NaN
1.41382250	NaN	NaN	NaN	1.37792914	0.80596736	1.41928357	1.71189143	1.48294143	1.60183000	0.77215686	1.28721714	1.25176786	1.28267286	1.02029214	1.00580714	0.80617386	0.95642307	0.79941879	0.97741579	0.93960321	0.92659143	0.76381300	0.59888429	0.71936314	0.60254857	0.77038421	0.84587500	0.85706643	0.38741357	0.76496407	0.70411157	0.24432414	0.07257643	NaN	NaN	NaN	NaN	NaN
1.46981625	NaN	NaN	NaN	2.03918129	2.17604357	0.78935929	1.15019286	0.99111071	1.01157071	1.05930357	1.23294000	0.99423714	1.35044643	1.08675786	0.95070500	0.61848143	1.01008571	0.68295714	1.28848214	0.82502164	0.72284364	0.81496429	0.71988736	0.47336100	0.61252436	0.53823007	0.70381950	0.80389286	1.05564957	0.77758279	1.01057329	0.12337736	0.66087631	0.25920714	NaN	NaN	NaN	NaN
1.52581000	NaN	NaN	NaN	1.90906343	1.46684143	0.85362393	1.11943857	0.99556543	1.31879214	1.67277500	1.32055593	0.97101136	0.95189214	0.89019571	0.71893050	0.83370236	0.72798500	0.69662386	0.78638936	1.01718929	0.85062929	0.70099136	0.79081893	0.66652729	0.74814357	0.47228964	0.59205614	0.87331171	1.06415800	0.55533550	0.46227122	0.39371028	0.20944571	0.53609071	NaN	NaN	NaN	NaN
1.58180125	NaN	NaN	NaN	0.76269763	1.34097000	0.94840386	0.78826336	0.80422600	0.77556429	1.39691571	1.20277643	0.93446921	1.42081571	0.98068214	0.66981557	0.89998757	0.78217821	0.62520450	0.86445500	0.90134714	0.79562593	0.63594200	0.78387071	0.59600850	0.55040986	0.46583429	0.59555986	0.63956550	0.51140993	1.25236357	NaN	0.30279586	0.82874644	0.39758436	NaN	NaN	NaN	NaN
1.63779500	NaN	NaN	NaN	1.67011450	1.12212993	1.37122571	1.19414000	1.31214643	0.68926921	1.14645429	1.03220029	1.04026143	1.04619286	0.89729929	0.72787979	1.05542071	0.74074600	0.69482886	0.93586500	0.53716629	0.71376500	0.42963907	0.46164464	0.63880307	0.64575614	0.34558814	0.74996379	0.86956843	0.48896392	0.97329729	0.31400707	1.01657214	0.04202636	NaN	NaN	NaN	NaN	NaN
1.69379000	NaN	NaN	NaN	1.22601500	1.30641879	1.74864500	1.14259714	1.13624014	0.95298786	0.81016536	1.26654286	0.82864979	0.96273714	0.81732836	0.58526679	0.83334293	1.09667571	0.65106329	0.73620207	0.39245321	0.75075793	0.75792357	0.47869757	0.30880624	0.42115807	0.49902579	0.61816429	0.75630643	0.90605021	0.58682864	0.17346907	0.78612714	0.40644400	1.14307607	NaN	NaN	NaN	NaN
1.74978000	NaN	NaN	NaN	1.33840143	0.88640093	1.46806500	1.16026143	0.75728650	0.61159343	1.18099071	1.07922357	1.06436357	0.83155571	0.82319757	0.88048214	1.01327143	0.74555464	0.75547079	0.73228707	0.55724893	0.64503243	0.50488900	0.38852143	0.52296714	0.54865921	0.36140557	0.37048314	0.40714821	0.65667001	0.33887866	0.18828843	0.69497636	0.52932429	1.29092021	NaN	NaN	NaN	NaN
1.80577500	NaN	NaN	NaN	1.93734214	1.01870964	1.73673214	1.30641786	1.03029821	0.92948979	1.35594357	0.95261243	1.27269286	1.28713214	0.75320100	0.90455143	1.05852857	0.54214321	0.78572786	0.53721407	0.83634586	0.64729300	0.56284721	0.48199200	0.77035314	0.65628114	0.59140357	0.64710971	0.65031314	1.04791286	0.65576714	0.59043429	0.28212214	0.00019534	0.58377857	NaN	NaN	NaN	NaN
1.86176875	NaN	NaN	NaN	1.87518429	1.07918993	1.90575143	0.75653293	1.19490893	1.11623143	0.76943864	1.05573714	0.70889864	1.07482643	1.11017371	0.97727929	0.69519907	1.05408929	0.96655471	0.62562893	0.89638357	0.43951136	0.37227471	0.49904007	0.57581671	0.54938357	0.51801414	0.85886571	0.85340750	0.31886850	0.71009412	0.42832686	0.47724600	0.46474907	1.01475286	NaN	NaN	NaN	NaN
1.91776000	NaN	NaN	NaN	1.47128293	1.24465714	0.87792364	0.83074121	1.22725071	1.05546679	0.81448964	0.78885936	1.01860257	0.71985400	0.55535514	1.03280450	0.84323736	0.78085493	0.60152293	0.72020129	0.66402621	0.74819321	0.70378607	0.55932350	0.62352050	0.35512500	0.35858516	0.59066350	0.46120850	0.26698257	0.27250343	0.72338543	0.33087664	0.59151736	NaN	NaN	NaN	NaN	NaN
1.97375250	NaN	NaN	NaN	1.58802857	0.68694007	1.08557250	1.47011714	1.20463643	0.93604629	0.84626357	0.82883879	0.86452314	0.93849993	0.70503864	0.88075571	0.71809914	0.98549814	0.71563557	0.56680436	0.58185393	0.58669143	0.54620429	0.40710243	0.60666779	0.37553007	0.69676421	0.39043986	0.67099136	0.23242893	0.54725443	0.55832602	NaN	NaN	NaN	NaN	NaN	NaN	NaN
2.02974750	NaN	NaN	NaN	NaN	1.71600214	1.51232500	1.24900857	0.92887793	1.18266743	0.84825571	0.64716821	0.98711550	0.64318657	0.86210843	0.69202686	0.72178600	0.46627400	0.63326029	0.71017614	0.29151893	0.59348693	0.55332814	0.46983050	0.15165407	0.31770457	0.73932536	0.65327807	0.20747411	0.23313208	0.63005300	NaN	0.20638903	NaN	NaN	NaN	NaN	NaN	NaN
2.08574000	NaN	NaN	NaN	NaN	0.43711979	1.24562043	1.23577814	1.35051929	1.05890500	0.74158921	1.14812857	0.98822286	0.72866293	0.73546943	0.60991921	0.96611507	0.53838050	0.55262750	0.54795029	0.64438043	0.47071343	0.38565807	0.60783986	0.44313936	0.54926464	0.32944246	0.27693725	0.68106029	0.56895300	0.37250614	0.40103493	0.27180371	0.26115071	NaN	NaN	NaN	NaN	NaN
2.14173125	NaN	NaN	NaN	NaN	0.79190614	1.12552000	0.79470671	1.16154429	0.88382979	0.87362100	0.70433643	1.12703357	0.86012779	0.84666200	0.58486857	0.94436529	0.91315200	0.61770879	0.65815643	0.89508757	0.51245136	0.49646936	0.43455471	0.47445929	0.39277326	0.39033931	0.30822436	0.85798171	0.77179371	0.50432050	0.39932071	0.50940921	0.05924664	NaN	NaN	NaN	NaN	NaN
2.19772500	NaN	NaN	NaN	NaN	1.83793357	1.00773564	0.92186400	0.93455800	0.48333286	0.86104000	0.87255643	0.83809271	0.60827907	0.92581279	0.90605143	0.70952714	0.41782457	0.57659336	0.46593050	0.75293157	0.44993759	0.46722307	0.37944893	0.35330300	0.61970611	0.38377707	0.39911700	0.52659843	0.55115171	0.40266293	0.34499164	0.52261543	NaN	NaN	NaN	NaN	NaN	NaN
2.25372000	NaN	NaN	NaN	NaN	0.69071369	1.26545429	1.01845800	0.98765143	1.00759907	0.76901650	0.82767143	0.99593414	0.68243729	0.75224650	0.66009607	0.62572414	0.32920293	0.57250807	0.71716957	0.64421779	0.50594686	0.20450529	0.57651543	0.69185721	0.37817100	0.62159557	0.27802650	0.26662936	0.61073679	0.87484786	0.09626786	NaN	NaN	NaN	NaN	NaN	NaN	NaN
2.30971000	NaN	NaN	NaN	NaN	1.32733714	1.31456107	1.08788443	0.72380536	1.18663579	0.80380879	1.09908357	0.86544614	0.61513307	0.94141857	0.65104171	0.55703243	0.61763686	0.56282179	0.29388800	0.68591064	0.60756064	0.43991850	0.72153671	0.35906900	0.27387557	0.28871946	0.72928064	0.29480486	0.30793200	0.02367407	0.78928907	0.24450021	NaN	NaN	NaN	NaN	NaN	NaN
2.36570500	NaN	NaN	NaN	NaN	1.40819571	1.41100121	0.89846621	1.23611071	1.11790864	0.57925800	1.03800214	1.07040286	0.54450450	0.73834986	0.67613571	0.43858650	0.81224493	0.67781343	0.63417000	0.62359436	0.31545293	0.38079421	0.13944838	0.24854026	0.21773429	0.49923607	0.48533236	0.54596264	0.33307149	0.74010607	0.53756600	0.27147621	NaN	NaN	NaN	NaN	NaN	NaN
2.42169875	NaN	NaN	NaN	NaN	1.61284007	1.19422821	1.35365357	0.81525714	1.17449043	1.32935571	0.74274707	0.83504929	0.75955029	0.73330293	0.74409243	0.41911664	0.74191929	0.53742829	0.50444264	0.54556850	0.30852696	0.39995064	0.48376657	0.52798704	0.48090264	0.41444404	0.38956500	0.32090393	0.84356214	0.66702743	0.20939000	0.81231550	NaN	NaN	NaN	NaN	NaN	NaN
2.47769000	NaN	NaN	NaN	NaN	2.56461071	1.43504043	1.65235571	1.29800000	1.25984757	1.57019307	1.33206357	1.41356929	0.99110550	0.81420136	0.86423707	0.80504600	0.59143905	0.83788714	0.58238071	0.50391629	0.51039379	0.51555729	0.73514421	0.29291279	0.36211421	0.62413536	0.70407057	0.48579764	0.59226107	0.34034857	0.25385755	0.61490350	NaN	NaN	NaN	NaN	NaN	NaN
2.53368250	NaN	NaN	NaN	NaN	1.82790286	2.83095643	1.54626071	1.74516786	1.68790571	1.66970429	1.28198929	0.83013807	0.75645164	0.70295014	0.72239000	0.68868793	0.58235429	0.70566521	0.55598214	0.33257829	0.36156036	0.60339700	0.49811014	0.35327300	0.31821193	0.45096279	0.48252488	0.65893700	0.72420300	0.58781857	0.83788971	NaN	2.03322786	NaN	NaN	NaN	NaN	NaN
2.58967750	NaN	NaN	NaN	NaN	2.37962071	2.75776857	2.68010786	2.75882357	1.71688521	2.09989500	1.06591643	1.48350214	0.81854286	0.99338093	1.04565357	0.97369250	0.72272179	0.66852657	0.55440157	0.51015750	0.88636000	0.57731275	0.55164686	0.32776198	0.43727157	0.69159443	0.71932190	0.70723121	0.46118221	1.51116571	0.52069671	0.58830729	0.20093643	NaN	NaN	NaN	NaN	NaN
2.64567000	NaN	NaN	NaN	NaN	3.27477186	3.59924714	3.79402786	3.08747357	2.92072357	2.91373571	2.28432143	1.94517429	1.45581457	1.64811357	1.03477643	1.11589071	0.85150364	0.57817429	0.65123464	0.96174429	0.80499000	0.84318214	1.03066786	0.58793171	0.56449593	0.72006436	0.42862493	0.43348479	0.79103496	0.65029293	0.55829154	0.34638871	NaN	NaN	NaN	NaN	NaN	NaN
2.70166125	NaN	NaN	NaN	NaN	3.38606643	3.60604000	3.58957643	4.24995143	3.61479429	3.47517286	3.09572429	2.36776857	2.61520357	2.12696714	2.00658643	1.32654214	0.95816714	1.25709643	0.89911500	0.98359514	0.70180157	0.95218786	0.79080279	1.02365357	0.83907971	1.05758686	0.78409264	1.19630714	0.84215557	0.88619693	1.43062588	1.45569786	NaN	NaN	NaN	NaN	NaN	NaN
2.75765500	NaN	NaN	NaN	NaN	5.94931686	4.99631929	4.50670571	4.96933929	3.62287929	4.61004357	4.06468214	2.94116429	2.60330500	2.75169643	1.94717857	2.02424143	1.80673357	1.81124714	1.55447714	1.18300064	0.96764000	1.17423357	1.51138500	0.95479043	0.81405207	0.98413443	1.29353386	2.00443429	1.06752000	0.83798014	1.31451357	0.79484450	NaN	NaN	NaN	NaN	NaN	NaN
2.81365000	NaN	NaN	NaN	NaN	5.68046071	6.54602286	5.14763286	5.86826786	4.36708857	5.80663143	5.05635429	3.28182143	3.97603643	2.62156143	2.63380857	2.68266714	2.79628286	1.94944571	1.92939286	2.08898429	1.90444714	1.76448929	1.71248000	1.37924143	1.47323857	1.86783571	1.13683336	2.31259286	1.79270971	1.19603493	1.56802143	0.47221293	NaN	NaN	NaN	NaN	NaN	NaN
2.86964000	NaN	NaN	NaN	NaN	10.43023571	6.70581714	7.33401571	6.23449000	5.70859143	5.00183500	4.29397071	4.86576643	4.26053929	2.97896643	3.48485786	3.46089000	3.79772143	2.74766071	2.07015286	2.69481143	2.26932714	1.88351643	1.62476500	1.94553214	1.30615250	2.36836143	1.14232779	1.99582000	2.29410571	2.01224857	1.41572071	0.83708671	NaN	NaN	NaN	NaN	NaN	NaN
2.92563375	NaN	NaN	NaN	NaN	4.67760429	7.86402143	7.13451643	6.41062857	6.29208500	5.85728929	6.27820071	5.64902286	5.22436214	5.25739000	4.48133429	4.64061286	3.62757929	3.06147429	3.01608429	3.07722500	2.08235857	3.00819000	2.40926214	2.04050857	1.64788571	2.13208214	1.48052364	2.48283643	1.40757714	2.17083993	1.83403686	0.62184857	NaN	NaN	NaN	NaN	NaN	NaN
2.98162875	NaN	NaN	NaN	NaN	0.12974929	7.93217143	6.96656500	7.38228571	7.69659286	6.28450714	6.53463643	6.00942429	5.75366357	5.50040071	4.83306429	4.97325714	4.61137571	4.22315857	3.69056429	3.66502500	3.01197571	3.22346000	2.57955357	2.33679643	2.19295286	2.63279143	2.01877571	2.78197571	1.46816600	2.57714214	1.04040557	0.42914000	NaN	NaN	NaN	NaN	NaN	NaN
3.03762000	NaN	NaN	NaN	NaN	NaN	4.64071429	7.48036429	7.08538929	6.85228571	6.75577214	5.89266500	5.93510357	6.45060000	5.20830143	4.16828857	5.84044214	4.70170071	4.06767786	3.71718857	3.52709929	3.06382000	3.50336714	2.85648143	2.50593929	2.18589786	2.50017071	1.82450921	3.08933357	1.78365171	1.40281600	1.65941086	NaN	NaN	NaN	NaN	NaN	NaN	NaN
3.09361375	NaN	NaN	NaN	NaN	NaN	5.00397143	6.65890500	7.78931429	6.45198143	7.35946429	6.12388000	5.21598714	5.97249929	5.64197071	5.75785357	5.16569643	4.97515429	4.78568071	3.84804571	3.71883500	3.91580857	3.17554214	2.79188429	2.44675214	2.15652929	2.49605857	1.38579821	2.08528500	1.94565493	1.98464179	1.12150714	1.69077836	NaN	NaN	NaN	NaN	NaN	NaN
3.14960750	NaN	NaN	NaN	NaN	NaN	6.06692500	4.85356571	5.95505786	6.34937357	6.27348571	5.70307429	5.46368643	5.86556929	6.42539143	5.24531429	4.79643929	5.15627571	5.59270143	3.81124571	3.65741714	3.51233429	2.93273929	3.13742429	3.04043714	1.89086429	2.94010429	1.84751500	2.53819857	1.42502714	1.92377643	1.18200786	2.18503429	NaN	NaN	NaN	NaN	NaN	NaN
3.20560000	NaN	NaN	NaN	NaN	NaN	5.12545571	4.45769786	5.05972643	5.22948500	4.65415714	5.36082000	5.05562071	5.06152357	4.66376143	4.88479714	5.24432786	4.31414214	4.98664929	4.22578929	4.02556357	2.91226214	3.05533000	2.75940500	2.59124500	2.22176071	2.45241071	2.86595929	2.48039500	1.34756671	1.19041371	0.34043579	NaN	NaN	NaN	NaN	NaN	NaN	NaN
3.26159125	NaN	NaN	NaN	NaN	NaN	3.92922071	4.04705571	5.24862857	4.23278071	5.03581000	4.10810357	4.58957500	3.86786357	3.82291357	5.10914643	3.62441714	4.41906929	3.84622357	3.45689714	2.93733929	3.15987643	2.53129786	2.10143143	1.72202929	2.21482786	1.74662714	2.57039693	2.06605286	2.63195350	1.78073786	0.69748500	NaN	NaN	NaN	NaN	NaN	NaN	NaN
3.31758625	NaN	NaN	NaN	NaN	NaN	1.43524750	3.69591714	4.43805857	3.21383643	3.74540214	3.55430357	4.15916643	3.84492714	3.46088429	4.16055071	3.49114857	3.93098929	3.52162643	3.06000143	2.27884929	2.43338643	2.43851929	2.05253929	1.44656743	1.71634850	1.46344643	1.23903286	1.27631564	1.89577493	1.38806550	0.51184286	NaN	NaN	NaN	NaN	NaN	NaN	NaN
3.37358000	NaN	NaN	NaN	NaN	NaN	1.02689779	2.55441429	2.94623214	2.49757500	2.41588500	2.76685857	2.87345429	2.85326214	2.80753786	3.22705000	3.25094214	2.31645429	2.75725214	2.10673071	1.84757357	2.06827357	1.70178643	1.51517786	1.12862929	0.94890371	1.31684686	1.41823714	1.43707786	1.26371543	0.82849643	NaN	NaN	NaN	NaN	NaN	NaN	NaN	NaN
3.42957000	NaN	NaN	NaN	NaN	NaN	0.98028664	1.61793029	2.12095000	1.77799857	1.88728857	1.90630643	2.53305929	1.66440000	2.13977429	1.61957929	2.28226429	1.99702786	2.03181286	1.71654429	1.82821357	1.26534000	1.53517286	1.27809429	1.11805857	0.71863443	1.04622679	0.54653375	1.28386407	0.55539961	0.67417857	0.16681929	NaN	NaN	NaN	NaN	NaN	NaN	NaN
3.48556375	NaN	NaN	NaN	NaN	NaN	1.56711286	0.72740933	1.47774864	1.20747064	1.28167093	1.43721864	1.64425357	1.32697357	0.95581864	1.71709571	1.40710357	1.42508786	1.28637736	1.27888500	0.94415521	0.95319964	0.89579314	0.70512800	0.66165829	0.76487650	0.73558814	0.85772593	0.69356100	0.23048364	0.72129357	0.79188857	NaN	NaN	NaN	NaN	NaN	NaN	NaN
3.54155875	NaN	NaN	NaN	NaN	NaN	0.79019357	1.51810214	0.79207664	0.88134571	1.01952429	0.98686686	1.00276957	0.97424643	0.97384714	0.75714724	0.99898643	0.98740857	1.29995857	0.68698907	0.81795171	0.73575293	0.79516336	0.50413521	0.60631086	0.67895643	0.83911286	0.78615000	0.81988057	0.68004214	0.47245043	0.00861700	NaN	NaN	NaN	NaN	NaN	NaN	NaN
3.59755000	NaN	NaN	NaN	NaN	NaN	1.43501786	1.06342121	0.74033543	0.87437143	1.10296229	0.62416414	0.75369907	0.50337364	0.69216721	0.70038179	0.75992357	0.69857336	0.48000681	0.38920771	0.45976993	0.52811029	0.79235357	0.56568707	0.40406671	0.25590850	0.17637443	0.19968150	0.60002784	0.64136543	1.19906714	0.80403457	NaN	NaN	NaN	NaN	NaN	NaN	NaN
3.65354250	NaN	NaN	NaN	NaN	NaN	0.09887143	1.49159864	0.78598951	0.40911479	0.65197460	1.00360793	0.48989900	0.63199957	0.47217714	0.44357679	0.62876671	0.25873329	0.43769457	0.46073179	0.31762379	0.61448414	0.51363443	0.55754879	0.31863571	0.60130964	0.26947579	0.45950850	0.78825150	0.38946864	0.26356143	0.09400929	NaN	NaN	NaN	NaN	NaN	NaN	NaN
3.70953750	NaN	NaN	NaN	NaN	NaN	0.54242629	0.48457890	0.57382664	0.95835286	0.69746621	0.70924321	0.48400193	0.79380900	0.51568521	0.49200986	0.66428386	0.49209364	0.51406307	0.49206579	0.34675764	0.28181336	0.38578997	0.33851079	0.37786000	0.34994878	0.53102643	0.69377710	0.91008876	0.39379150	0.50187064	NaN	NaN	NaN	NaN	NaN	NaN	NaN	NaN
3.76553000	NaN	NaN	NaN	NaN	NaN	1.27035571	0.72241029	0.79500336	0.80534257	0.77325664	0.36502611	0.54298414	0.50994829	0.61351679	0.48252843	0.60753814	0.41359750	0.56680429	0.45264379	0.38692243	0.32741229	0.60749736	0.64596586	0.54803421	0.21476107	0.20238450	0.63852500	0.47638093	0.73279450	0.05323971	NaN	NaN	NaN	NaN	NaN	NaN	NaN	NaN
3.82152125	NaN	NaN	NaN	NaN	NaN	1.71399286	0.60854057	0.47994107	0.65879429	0.88214079	0.65752050	0.69340550	0.71667821	0.40364150	0.36365472	0.52245136	0.30528535	0.42025798	0.41097350	0.70496379	0.50038707	0.38400857	0.47259921	0.39303921	0.56969243	0.11969343	0.68821100	0.14059243	0.48236579	1.02079714	NaN	NaN	NaN	NaN	NaN	NaN	NaN	NaN
3.87751625	NaN	NaN	NaN	NaN	NaN	2.42870000	0.63183379	1.07500871	0.82000286	0.65575021	0.72977586	0.43664714	0.66674207	0.57630557	0.47882143	0.32996671	0.52834100	0.41406354	0.43656757	0.41611636	0.44800693	0.34004564	0.32353507	0.49764064	0.34158054	0.38876035	0.21921979	0.62604807	0.67041734	0.34563686	1.91986643	NaN	NaN	NaN	NaN	NaN	NaN	NaN
3.93351000	NaN	NaN	NaN	NaN	NaN	NaN	1.08445843	0.56611889	0.76014200	0.46347114	0.83176171	0.47836886	0.73911379	0.70110936	0.68450229	0.49306379	0.50362164	0.41934841	0.96039357	0.66116486	0.32171821	0.41923174	0.30274386	0.43202486	0.37199751	0.29095281	0.50657507	0.49430043	0.91393743	0.45020343	NaN	NaN	NaN	NaN	NaN	NaN	NaN	NaN
3.98950000	NaN	NaN	NaN	NaN	NaN	NaN	0.65064986	0.35344707	0.79428979	0.61060579	0.45959286	0.52737164	0.55204250	0.44611671	0.41553841	0.47072821	0.51359779	0.41596743	0.32240743	0.45525536	0.39534971	0.62760364	0.33683193	0.61868014	0.38005650	0.66151036	0.24383893	0.47205371	0.22216014	0.61936929	NaN	NaN	NaN	NaN	NaN	NaN	NaN	NaN
4.04549375	NaN	NaN	NaN	NaN	NaN	NaN	0.45955457	0.73928900	0.39460750	0.47921600	0.66134307	0.46871021	0.42300429	0.62835347	0.54397093	0.43757085	0.35206259	0.36627071	0.31673910	0.41919964	0.44332021	0.46214229	0.63630443	0.34171150	0.27804957	0.79074400	0.39566864	0.66367736	0.90416343	1.29618714	NaN	NaN	NaN	NaN	NaN	NaN	NaN	NaN
4.10148875	NaN	NaN	NaN	NaN	NaN	NaN	1.09817857	1.12403771	0.83477500	0.47163771	0.71514314	0.53635257	0.85057079	0.49044307	0.75249293	0.41174643	0.43548644	0.45233071	0.27296886	0.65278757	0.54303486	0.31288321	0.43711671	0.31529479	0.48542266	0.40182136	0.96274571	0.76927400	0.48871943	0.73963079	NaN	NaN	NaN	NaN	NaN	NaN	NaN	NaN
4.15748000	NaN	NaN	NaN	NaN	NaN	NaN	1.05584114	1.00097929	0.31336557	0.99324650	0.88774357	0.46263471	0.63986986	0.54246171	0.64311264	0.44456829	0.53064407	0.75943086	0.70787379	0.27266207	0.33804921	0.43130898	0.41036186	0.40471543	0.13769464	0.82061000	0.67985557	0.62312821	0.76968071	0.78118043	NaN	NaN	NaN	NaN	NaN	NaN	NaN	NaN
4.21347250	NaN	NaN	NaN	NaN	NaN	NaN	0.62628493	0.54323393	0.65412921	0.59910439	0.90945436	0.65425179	0.29675693	0.52882100	0.79499614	0.42766842	0.32322157	0.55314636	0.56631157	0.41937329	0.51380607	0.49245179	0.66253871	0.47110493	0.50362029	0.29612386	0.93175443	0.31810914	0.66896357	0.51175385	NaN	NaN	NaN	NaN	NaN	NaN	NaN	NaN
4.26946625	NaN	NaN	NaN	NaN	NaN	NaN	1.40452929	0.48568700	0.57324679	0.69102800	0.56711543	0.58203771	0.66394905	0.49024879	0.34312451	0.54360992	0.50205471	0.52148243	0.48376207	0.41786436	0.46093050	0.35936607	0.52826957	0.50959291	0.50622657	0.52813973	0.12772379	0.63613536	0.19224429	0.56386143	NaN	NaN	NaN	NaN	NaN	NaN	NaN	NaN
4.32546000	NaN	NaN	NaN	NaN	NaN	NaN	NaN	1.18364221	0.31797593	0.67835021	0.70743971	0.56693022	0.33688214	0.78040457	0.66942636	0.31990950	0.48016336	0.52140950	0.61849429	0.39657869	0.58134295	0.41127333	0.44184271	0.48744512	0.37824243	0.31529699	0.20590979	0.74430071	0.72388571	NaN	NaN	NaN	NaN	NaN	NaN	NaN	NaN	NaN
4.38145250	NaN	NaN	NaN	NaN	NaN	NaN	1.43080143	1.10566000	0.88670771	1.02829329	0.69213707	0.69588921	0.36086436	0.56635114	0.74739157	0.81423050	0.55380236	0.66065636	0.58977721	0.67414479	0.41122507	0.58456486	0.34232003	0.21173514	0.66602136	0.29988179	0.55464100	0.18410393	0.60918993	0.96443000	NaN	NaN	NaN	NaN	NaN	NaN	NaN	NaN
4.43744625	NaN	NaN	NaN	NaN	NaN	NaN	1.29764357	1.49442893	1.40366507	0.63368743	0.83787107	0.68617300	0.61549077	0.60952736	0.75309129	0.62042150	0.45586207	0.51338707	0.44565296	0.65541643	0.37052314	0.60535643	0.55450471	0.63184264	0.34720243	1.06267857	1.24942336	0.37049000	1.06919300	NaN	NaN	NaN	NaN	NaN	NaN	NaN	NaN	NaN
4.49344000	NaN	NaN	NaN	NaN	NaN	NaN	0.85169143	1.67292086	1.38110429	1.27519143	1.17305450	0.85294879	0.89615064	0.82159750	0.62792186	0.53922079	0.48868750	0.33582955	0.42755734	0.65452750	0.34732556	0.61587564	0.37539343	0.88944786	0.69943164	0.63126154	0.73749907	0.18097200	0.49318636	NaN	NaN	NaN	NaN	NaN	NaN	NaN	NaN	NaN
4.54943000	NaN	NaN	NaN	NaN	NaN	NaN	4.09433429	1.90352571	1.93643071	1.71121714	1.40801164	1.03644657	1.03693921	0.83074671	0.67472957	0.72570386	0.70905171	0.41688286	0.39619343	0.47259807	0.75545886	0.56263971	0.44106229	0.59407555	0.79516857	0.82643793	0.84737314	0.20938007	0.36602207	NaN	NaN	NaN	NaN	NaN	NaN	NaN	NaN	NaN
4.60542500	NaN	NaN	NaN	NaN	NaN	NaN	5.64007857	2.19523143	1.84012214	1.89410929	1.80975000	1.08734714	1.03788357	0.96317286	0.80899907	0.85218914	0.72892314	0.86724621	0.65480986	0.71718821	0.72307729	0.98578136	0.89120436	0.60566679	0.95454136	1.14625921	0.33368929	0.62945421	0.72217214	NaN	NaN	NaN	NaN	NaN	NaN	NaN	NaN	NaN
4.66141875	NaN	NaN	NaN	NaN	NaN	NaN	10.63045000	1.94896914	2.19459429	2.28359500	1.63630714	1.70888786	1.18465214	0.71872007	0.72320186	1.28133443	0.83316964	0.82541514	0.60139700	0.86774771	0.65981693	0.76613629	0.84743721	0.54149664	0.80056914	1.04996929	0.31510850	0.89005471	0.40476714	NaN	NaN	NaN	NaN	NaN	NaN	NaN	NaN	NaN
4.71741000	NaN	NaN	NaN	NaN	NaN	NaN	NaN	1.68473271	2.22684357	2.04975429	1.84756071	1.62708786	1.69017857	1.50972857	0.97774314	1.11201143	1.14804971	0.98924214	0.71602871	0.61815819	0.62200664	1.00844050	0.76055500	0.86837729	0.66774260	0.75802479	1.73343286	1.30270286	1.31444429	NaN	NaN	NaN	NaN	NaN	NaN	NaN	NaN	NaN
4.77340250	NaN	NaN	NaN	NaN	NaN	NaN	NaN	2.72750786	2.44305714	2.60568429	2.46631571	1.51677429	1.82059929	1.58677143	1.66465143	1.29367071	0.92821450	0.82386936	0.72018586	0.74257736	0.73333843	0.80925021	0.92889379	0.73453113	0.59000821	1.47065071	0.34780414	1.01448000	0.44719857	NaN	NaN	NaN	NaN	NaN	NaN	NaN	NaN	NaN
4.82939750	NaN	NaN	NaN	NaN	NaN	NaN	NaN	2.92740064	2.26721214	2.40352000	2.03903929	1.88028500	2.11449143	1.38426171	1.03852171	1.29940000	0.88660250	1.13061286	1.20047786	1.26891429	0.80671243	0.73241314	1.00810671	0.96270200	1.86189214	1.45198371	0.35870236	0.89429286	NaN	NaN	NaN	NaN	NaN	NaN	NaN	NaN	NaN	NaN
4.88539000	NaN	NaN	NaN	NaN	NaN	NaN	NaN	3.15621714	2.30626143	1.90379964	1.96671857	2.35585357	1.19777143	1.45111143	1.33999071	1.31574571	1.41571643	1.77886286	0.75764957	0.97660500	1.43858000	0.83540329	0.70556357	1.13307750	1.57092771	1.15530252	2.35527286	1.17312357	NaN	NaN	NaN	NaN	NaN	NaN	NaN	NaN	NaN	NaN
4.94138125	NaN	NaN	NaN	NaN	NaN	NaN	NaN	2.45417457	2.61451357	2.16691571	2.20428786	2.35595357	2.16649643	1.87695857	1.26809857	0.66907614	1.17683629	1.40044786	1.02269693	1.03114357	0.86024086	0.73671141	1.10498936	1.32784214	1.06450857	0.61540057	1.13150364	1.03213071	2.14605429	NaN	NaN	NaN	NaN	NaN	NaN	NaN	NaN	NaN
4.99737500	NaN	NaN	NaN	NaN	NaN	NaN	NaN	1.69228214	1.75149164	2.31432286	1.37711886	2.12635786	2.18028143	1.90602000	1.33200636	1.21205643	1.26417429	1.49631500	1.16261321	0.89134786	0.92122400	1.32585436	0.85005957	1.19890700	1.20015786	1.19123900	0.58569529	1.84641286	NaN	NaN	NaN	NaN	NaN	NaN	NaN	NaN	NaN	NaN
5.05337000	NaN	NaN	NaN	NaN	NaN	NaN	NaN	2.49401500	2.20310857	1.94257279	1.72682407	1.50257000	2.06829071	2.31726786	1.72865357	1.39497643	1.60018571	1.19207529	1.43067000	0.82667786	1.00232114	1.21337571	0.94311579	1.54411343	0.74387576	1.23105900	0.85267236	1.19202986	NaN	NaN	NaN	NaN	NaN	NaN	NaN	NaN	NaN	NaN
5.10936000	NaN	NaN	NaN	NaN	NaN	NaN	NaN	3.20748221	1.45231614	1.32219114	1.60623429	1.75202500	1.32639571	1.93249500	1.50850214	1.47979543	1.50367921	1.29114500	1.22007643	0.98161886	0.95845286	1.08769479	0.96698636	1.03932636	0.60722950	1.30407979	1.32290143	0.32045407	NaN	NaN	NaN	NaN	NaN	NaN	NaN	NaN	NaN	NaN
5.16535500	NaN	NaN	NaN	NaN	NaN	NaN	NaN	1.75819214	1.61108829	0.97411838	1.76728500	1.23116821	2.03834786	1.70169214	1.18267400	1.48537271	1.45313214	1.26177000	1.31312071	1.20353571	0.79607350	0.78135986	0.90621136	0.82668707	1.17288300	1.07565536	1.12399871	1.48884929	NaN	NaN	NaN	NaN	NaN	NaN	NaN	NaN	NaN	NaN
5.22134875	NaN	NaN	NaN	NaN	NaN	NaN	NaN	NaN	1.33466429	1.36054857	1.27838736	1.35216500	1.14653964	1.54625571	1.72583500	1.39806786	1.31504357	1.26298643	0.93663357	1.09018486	1.05168629	0.84255000	0.85862257	0.69208979	0.22075996	0.92937429	0.72632657	0.51358571	NaN	NaN	NaN	NaN	NaN	NaN	NaN	NaN	NaN	NaN
5.27734000	NaN	NaN	NaN	NaN	NaN	NaN	NaN	2.48314786	0.60335079	1.70009143	1.79762357	1.64828786	0.92891800	1.21697843	1.64182071	1.51821664	1.41420714	1.08100864	0.99268764	0.95701879	0.68942229	0.61987450	0.85895857	1.11453214	0.93227807	0.24714579	0.23779271	1.76858571	NaN	NaN	NaN	NaN	NaN	NaN	NaN	NaN	NaN	NaN
5.33333250	NaN	NaN	NaN	NaN	NaN	NaN	NaN	NaN	0.84544101	0.79994807	1.44464429	0.85503357	1.83573357	1.51120557	1.16305929	1.66671071	1.18836521	1.24618950	0.95756121	1.05836214	0.86379586	0.75993357	0.55339736	0.59791771	0.70361100	1.03466621	0.96525079	1.35039857	NaN	NaN	NaN	NaN	NaN	NaN	NaN	NaN	NaN	NaN
5.38932750	NaN	NaN	NaN	NaN	NaN	NaN	NaN	NaN	1.22340929	1.50294143	1.52590871	1.30896571	1.52613229	1.51149357	1.55982143	1.52316786	1.06212336	1.28406457	0.94740143	1.22922714	0.90274929	1.14939329	0.64859129	0.95970814	0.58569971	0.35247271	0.27385071	NaN	NaN	NaN	NaN	NaN	NaN	NaN	NaN	NaN	NaN	NaN
5.44532000	NaN	NaN	NaN	NaN	NaN	NaN	NaN	NaN	1.12773714	1.39587236	1.77702411	1.95677714	1.28860664	1.48377786	1.25803214	1.54331171	1.27666357	1.07832979	1.05612857	1.23100429	1.45999286	1.04715557	1.10712279	0.67928107	1.25122400	0.35100800	1.03596571	NaN	NaN	NaN	NaN	NaN	NaN	NaN	NaN	NaN	NaN	NaN
5.50131125	NaN	NaN	NaN	NaN	NaN	NaN	NaN	NaN	1.08963529	1.57341829	2.06117286	1.22711114	1.70750643	1.30734857	1.48551000	1.41390643	1.16266793	1.11726571	1.39122786	1.04748143	1.17339786	1.00480286	0.93507193	1.03051186	0.79186307	0.94770950	0.80982214	NaN	NaN	NaN	NaN	NaN	NaN	NaN	NaN	NaN	NaN	NaN
5.55730500	NaN	NaN	NaN	NaN	NaN	NaN	NaN	NaN	1.55771643	1.24912857	1.27260221	1.40295100	1.64374643	1.07698593	0.98754729	1.32094786	0.87491614	1.17528286	1.17592271	1.24147429	1.29083679	0.88443500	0.78254850	1.42180579	0.81321479	0.93775357	NaN	NaN	NaN	NaN	NaN	NaN	NaN	NaN	NaN	NaN	NaN	NaN
5.61330000	NaN	NaN	NaN	NaN	NaN	NaN	NaN	NaN	0.86912186	1.76820650	1.33091214	1.45178929	1.70602757	1.52589157	1.21849343	1.11921493	1.57835500	0.95246571	1.23869171	0.97987429	0.98181714	0.82604643	0.83193850	1.55661714	1.18229829	1.14598079	0.33765571	NaN	NaN	NaN	NaN	NaN	NaN	NaN	NaN	NaN	NaN	NaN
5.66929000	NaN	NaN	NaN	NaN	NaN	NaN	NaN	NaN	0.73548214	1.74077786	1.32014400	1.48723071	1.67479571	1.23548643	1.20231000	1.30173257	1.04189307	0.96656571	0.81775943	0.98346764	1.10003350	0.87927496	0.89942021	1.41682071	0.81628757	1.04637871	0.41858843	NaN	NaN	NaN	NaN	NaN	NaN	NaN	NaN	NaN	NaN	NaN
5.72528500	NaN	NaN	NaN	NaN	NaN	NaN	NaN	NaN	1.65904143	1.12437786	1.35080971	1.90456286	1.28900029	0.88842257	1.13209643	1.28581143	0.86305343	1.19252750	1.13625979	1.21070171	0.77995950	0.96294036	0.95958571	0.51815064	0.69718443	NaN	0.57896493	NaN	NaN	NaN	NaN	NaN	NaN	NaN	NaN	NaN	NaN	NaN
5.78127875	NaN	NaN	NaN	NaN	NaN	NaN	NaN	NaN	0.87571136	1.67132571	1.27720171	1.22193479	1.58101571	1.59560714	1.18756143	1.18970000	1.10777614	0.85471336	0.90545771	0.67285643	1.22698643	0.84660179	0.94128486	0.87182621	0.76982507	0.93523786	NaN	NaN	NaN	NaN	NaN	NaN	NaN	NaN	NaN	NaN	NaN	NaN
5.83727000	NaN	NaN	NaN	NaN	NaN	NaN	NaN	NaN	1.43246429	1.40304857	1.29548264	1.30187100	1.15013429	1.16024071	1.16041507	1.40729786	1.41500429	0.83153129	0.91420514	1.00188229	1.27807214	0.77874471	0.71302443	0.95305071	0.79261029	0.97585714	NaN	NaN	NaN	NaN	NaN	NaN	NaN	NaN	NaN	NaN	NaN	NaN
5.89326375	NaN	NaN	NaN	NaN	NaN	NaN	NaN	NaN	1.03995714	1.30123214	2.12823071	0.83086993	1.27359943	1.25941307	1.15845214	0.79317464	1.37305279	1.14513436	0.94349921	0.73835157	1.19373671	0.83300814	1.06484014	1.27508714	0.35996786	0.51172629	NaN	NaN	NaN	NaN	NaN	NaN	NaN	NaN	NaN	NaN	NaN	NaN
5.94925750	NaN	NaN	NaN	NaN	NaN	NaN	NaN	NaN	NaN	1.60102621	1.45224300	1.34703607	1.30208500	1.06503907	1.20571071	1.25233021	1.28331886	0.93743857	1.21383907	1.00865100	0.83170607	1.06579000	1.37584229	1.32462657	0.20649146	0.74530000	NaN	NaN	NaN	NaN	NaN	NaN	NaN	NaN	NaN	NaN	NaN	NaN
6.00525000	NaN	NaN	NaN	NaN	NaN	NaN	NaN	NaN	NaN	1.81613829	1.13743764	1.52217836	1.25927643	1.40975500	1.25339429	1.18534521	0.73196457	1.07700743	1.12148421	1.11466071	0.72668279	1.07345243	2.06649000	1.32142729	1.16688643	0.78604929	NaN	NaN	NaN	NaN	NaN	NaN	NaN	NaN	NaN	NaN	NaN	NaN
6.06124125	NaN	NaN	NaN	NaN	NaN	NaN	NaN	NaN	NaN	1.22405957	1.19666846	1.08766543	1.55825914	1.29319079	1.39218714	1.15010443	1.18634429	1.46317507	1.06042071	1.27975857	0.89509736	1.20230393	0.78034364	1.23041507	1.01493900	0.51552564	NaN	NaN	NaN	NaN	NaN	NaN	NaN	NaN	NaN	NaN	NaN	NaN
6.11723625	NaN	NaN	NaN	NaN	NaN	NaN	NaN	NaN	NaN	1.37354514	1.71592286	1.96565121	1.29976571	1.37234607	1.24917714	0.90873079	1.48219286	1.50188429	1.12412929	1.03031857	1.06104536	1.37719086	2.39431429	2.29004143	0.95411214	NaN	NaN	NaN	NaN	NaN	NaN	NaN	NaN	NaN	NaN	NaN	NaN	NaN
6.17323000	NaN	NaN	NaN	NaN	NaN	NaN	NaN	NaN	NaN	0.85287457	1.70168729	1.23357393	1.43748857	1.41562493	1.16411850	1.20973364	1.19346786	1.47928929	1.35156243	1.24561214	1.17879807	1.30250071	1.52668164	1.81262821	1.50922707	1.34856714	NaN	NaN	NaN	NaN	NaN	NaN	NaN	NaN	NaN	NaN	NaN	NaN
6.22922000	NaN	NaN	NaN	NaN	NaN	NaN	NaN	NaN	NaN	1.13437971	1.80090071	1.68761000	1.42901143	1.51886643	1.23682786	1.20126443	1.06399257	1.08658914	1.23900721	1.13424136	1.05866516	1.40913800	0.67566150	1.50202429	2.23592271	NaN	NaN	NaN	NaN	NaN	NaN	NaN	NaN	NaN	NaN	NaN	NaN	NaN
6.28521375	NaN	NaN	NaN	NaN	NaN	NaN	NaN	NaN	NaN	1.77825357	1.48096571	1.47495050	1.16132714	1.40127479	1.01527150	1.28276257	1.66248857	1.34261886	1.43334593	1.16933929	1.08086186	1.52158600	0.96440107	1.29689857	1.52097500	NaN	NaN	NaN	NaN	NaN	NaN	NaN	NaN	NaN	NaN	NaN	NaN	NaN
6.34120875	NaN	NaN	NaN	NaN	NaN	NaN	NaN	NaN	NaN	1.23614857	1.38194357	1.37674086	0.90863879	1.11871071	0.78105186	1.37519107	1.43044293	1.18958043	1.25967286	1.39718429	1.14444564	0.86844479	1.79698857	1.17649871	1.55388143	NaN	NaN	NaN	NaN	NaN	NaN	NaN	NaN	NaN	NaN	NaN	NaN	NaN
6.39720000	NaN	NaN	NaN	NaN	NaN	NaN	NaN	NaN	NaN	2.64449929	2.15079000	1.27167643	1.70846729	1.46498571	1.31422286	1.41373386	1.34266571	1.55347114	1.43476714	1.16426500	1.00438201	1.81500114	2.00578614	1.16353871	1.21432071	NaN	NaN	NaN	NaN	NaN	NaN	NaN	NaN	NaN	NaN	NaN	NaN	NaN
6.45319375	NaN	NaN	NaN	NaN	NaN	NaN	NaN	NaN	NaN	2.57721429	1.39720479	1.30009321	1.11419193	1.54597643	1.29515214	1.60878571	1.77179357	1.34696071	1.58819143	1.48248071	1.50534571	1.58844371	1.05213000	1.50227057	NaN	NaN	NaN	NaN	NaN	NaN	NaN	NaN	NaN	NaN	NaN	NaN	NaN	NaN
6.50918750	NaN	NaN	NaN	NaN	NaN	NaN	NaN	NaN	NaN	NaN	1.45735571	1.53257357	1.13826469	0.98227336	1.67991571	2.35137786	1.53723143	1.59366500	1.19335979	1.34321021	1.61722571	2.11809429	1.10365614	1.45184314	1.84262996	NaN	NaN	NaN	NaN	NaN	NaN	NaN	NaN	NaN	NaN	NaN	NaN	NaN
6.56518000	NaN	NaN	NaN	NaN	NaN	NaN	NaN	NaN	NaN	NaN	2.72903571	1.63458357	1.55148571	1.51977071	1.72911286	1.63415629	1.19037143	1.69247714	0.95193214	1.21366714	1.26460550	1.63705643	1.74671950	1.82644143	1.68501857	NaN	NaN	NaN	NaN	NaN	NaN	NaN	NaN	NaN	NaN	NaN	NaN	NaN
6.62117125	NaN	NaN	NaN	NaN	NaN	NaN	NaN	NaN	NaN	NaN	0.94840243	1.59889729	1.41748186	1.62828071	1.41780086	1.69654000	1.26407929	1.51741000	1.17672986	1.41589950	1.19586286	1.87760500	1.72323000	1.80063693	NaN	NaN	NaN	NaN	NaN	NaN	NaN	NaN	NaN	NaN	NaN	NaN	NaN	NaN
6.67716625	NaN	NaN	NaN	NaN	NaN	NaN	NaN	NaN	NaN	NaN	1.68973071	2.33960571	1.46367336	1.68382571	1.63674071	1.55875286	1.62430450	1.35363143	1.04744064	1.64493571	1.65052929	1.49296936	1.78393286	2.42105214	NaN	NaN	NaN	NaN	NaN	NaN	NaN	NaN	NaN	NaN	NaN	NaN	NaN	NaN
6.73316000	NaN	NaN	NaN	NaN	NaN	NaN	NaN	NaN	NaN	NaN	1.24858143	1.00131186	1.64010571	1.05470164	2.23526500	1.56126214	1.37213071	1.43213214	1.69769429	1.32847343	1.06943593	1.42408214	2.31145214	1.29163036	NaN	NaN	NaN	NaN	NaN	NaN	NaN	NaN	NaN	NaN	NaN	NaN	NaN	NaN
6.78915000	NaN	NaN	NaN	NaN	NaN	NaN	NaN	NaN	NaN	NaN	1.27335357	1.89468721	1.68369064	1.37146500	1.85050429	1.84077214	1.70194071	1.16029150	1.71706643	1.21466750	2.10478357	1.66632071	1.02685714	1.92971357	NaN	NaN	NaN	NaN	NaN	NaN	NaN	NaN	NaN	NaN	NaN	NaN	NaN	NaN
6.84514375	NaN	NaN	NaN	NaN	NaN	NaN	NaN	NaN	NaN	NaN	2.10734786	1.81503107	1.64593929	1.34120857	1.65578857	1.96153286	2.07185286	1.41697000	1.54690986	1.23325407	1.72338714	2.17047500	1.31501071	3.03557071	NaN	NaN	NaN	NaN	NaN	NaN	NaN	NaN	NaN	NaN	NaN	NaN	NaN	NaN
6.90113875	NaN	NaN	NaN	NaN	NaN	NaN	NaN	NaN	NaN	NaN	NaN	1.60412857	2.11799071	1.12945464	0.85980536	0.80717593	1.49504786	1.38283143	1.24773400	1.72987000	2.21155671	1.44119879	1.28297014	1.11134286	NaN	NaN	NaN	NaN	NaN	NaN	NaN	NaN	NaN	NaN	NaN	NaN	NaN	NaN
6.95713000	NaN	NaN	NaN	NaN	NaN	NaN	NaN	NaN	NaN	NaN	NaN	0.08780714	0.11758143	0.04175493	0.10029357	0.06274393	NaN	0.01407621	0.12143714	0.07230786	NaN	NaN	NaN	NaN	NaN	NaN	NaN	NaN	NaN	NaN	NaN	NaN	NaN	NaN	NaN	NaN	NaN	NaN
7.01312250	NaN	NaN	NaN	NaN	NaN	NaN	NaN	NaN	NaN	NaN	NaN	NaN	NaN	NaN	NaN	NaN	NaN	NaN	NaN	NaN	NaN	NaN	NaN	NaN	NaN	NaN	NaN	NaN	NaN	NaN	NaN	NaN	NaN	NaN	NaN	NaN	NaN	NaN
7.06911750	NaN	NaN	NaN	NaN	NaN	NaN	NaN	NaN	NaN	NaN	NaN	NaN	NaN	NaN	NaN	NaN	NaN	NaN	NaN	NaN	NaN	NaN	NaN	NaN	NaN	NaN	NaN	NaN	NaN	NaN	NaN	NaN	NaN	NaN	NaN	NaN	NaN	NaN
7.12511000	NaN	NaN	NaN	NaN	NaN	NaN	NaN	NaN	NaN	NaN	NaN	NaN	NaN	NaN	NaN	NaN	NaN	NaN	NaN	NaN	NaN	NaN	NaN	NaN	NaN	NaN	NaN	NaN	NaN	NaN	NaN	NaN	NaN	NaN	NaN	NaN	NaN	NaN
7.18110250	NaN	NaN	NaN	NaN	NaN	NaN	NaN	NaN	NaN	NaN	NaN	NaN	NaN	NaN	NaN	NaN	NaN	NaN	NaN	NaN	NaN	NaN	NaN	NaN	NaN	NaN	NaN	NaN	NaN	NaN	NaN	NaN	NaN	NaN	NaN	NaN	NaN	NaN
7.23709625	NaN	NaN	NaN	NaN	NaN	NaN	NaN	NaN	NaN	NaN	NaN	NaN	NaN	NaN	NaN	NaN	NaN	NaN	NaN	NaN	NaN	NaN	NaN	NaN	NaN	NaN	NaN	NaN	NaN	NaN	NaN	NaN	NaN	NaN	NaN	NaN	NaN	NaN
7.29309000	NaN	NaN	NaN	NaN	NaN	NaN	NaN	NaN	NaN	NaN	NaN	NaN	NaN	NaN	NaN	NaN	NaN	NaN	NaN	NaN	NaN	NaN	NaN	NaN	NaN	NaN	NaN	NaN	NaN	NaN	NaN	NaN	NaN	NaN	NaN	NaN	NaN	NaN
7.34908000	NaN	NaN	NaN	NaN	NaN	NaN	NaN	NaN	NaN	NaN	NaN	NaN	NaN	NaN	NaN	NaN	NaN	NaN	NaN	NaN	NaN	NaN	NaN	NaN	NaN	NaN	NaN	NaN	NaN	NaN	NaN	NaN	NaN	NaN	NaN	NaN	NaN	NaN
7.40507500	NaN	NaN	NaN	NaN	NaN	NaN	NaN	NaN	NaN	NaN	NaN	NaN	NaN	NaN	NaN	NaN	NaN	NaN	NaN	NaN	NaN	NaN	NaN	NaN	NaN	NaN	NaN	NaN	NaN	NaN	NaN	NaN	NaN	NaN	NaN	NaN	NaN	NaN
7.46106875	NaN	NaN	NaN	NaN	NaN	NaN	NaN	NaN	NaN	NaN	NaN	NaN	NaN	NaN	NaN	NaN	NaN	NaN	NaN	NaN	NaN	NaN	NaN	NaN	NaN	NaN	NaN	NaN	NaN	NaN	NaN	NaN	NaN	NaN	NaN	NaN	NaN	NaN
7.51706000	NaN	NaN	NaN	NaN	NaN	NaN	NaN	NaN	NaN	NaN	NaN	NaN	NaN	NaN	NaN	NaN	NaN	NaN	NaN	NaN	NaN	NaN	NaN	NaN	NaN	NaN	NaN	NaN	NaN	NaN	NaN	NaN	NaN	NaN	NaN	NaN	NaN	NaN
7.57305250	NaN	NaN	NaN	NaN	NaN	NaN	NaN	NaN	NaN	NaN	NaN	NaN	NaN	NaN	NaN	NaN	NaN	NaN	NaN	NaN	NaN	NaN	NaN	NaN	NaN	NaN	NaN	NaN	NaN	NaN	NaN	NaN	NaN	NaN	NaN	NaN	NaN	NaN
7.62904625	NaN	NaN	NaN	NaN	NaN	NaN	NaN	NaN	NaN	NaN	NaN	NaN	NaN	NaN	NaN	NaN	NaN	NaN	NaN	NaN	NaN	NaN	NaN	NaN	NaN	NaN	NaN	NaN	NaN	NaN	NaN	NaN	NaN	NaN	NaN	NaN	NaN	NaN
7.68504000	NaN	NaN	NaN	NaN	NaN	NaN	NaN	NaN	NaN	NaN	NaN	NaN	NaN	NaN	NaN	NaN	NaN	NaN	NaN	NaN	NaN	NaN	NaN	NaN	NaN	NaN	NaN	NaN	NaN	NaN	NaN	NaN	NaN	NaN	NaN	NaN	NaN	NaN
7.74103250	NaN	NaN	NaN	NaN	NaN	NaN	NaN	NaN	NaN	NaN	NaN	NaN	NaN	NaN	NaN	NaN	NaN	NaN	NaN	NaN	NaN	NaN	NaN	NaN	NaN	NaN	NaN	NaN	NaN	NaN	NaN	NaN	NaN	NaN	NaN	NaN	NaN	NaN
7.79702625	NaN	NaN	NaN	NaN	NaN	NaN	NaN	NaN	NaN	NaN	NaN	NaN	NaN	NaN	NaN	NaN	NaN	NaN	NaN	NaN	NaN	NaN	NaN	NaN	NaN	NaN	NaN	NaN	NaN	NaN	NaN	NaN	NaN	NaN	NaN	NaN	NaN	NaN
7.85302000	NaN	NaN	NaN	NaN	NaN	NaN	NaN	NaN	NaN	NaN	NaN	NaN	NaN	NaN	NaN	NaN	NaN	NaN	NaN	NaN	NaN	NaN	NaN	NaN	NaN	NaN	NaN	NaN	NaN	NaN	NaN	NaN	NaN	NaN	NaN	NaN	NaN	NaN
7.90901000	NaN	NaN	NaN	NaN	NaN	NaN	NaN	NaN	NaN	NaN	NaN	NaN	NaN	NaN	NaN	NaN	NaN	NaN	NaN	NaN	NaN	NaN	NaN	NaN	NaN	NaN	NaN	NaN	NaN	NaN	NaN	NaN	NaN	NaN	NaN	NaN	NaN	NaN
7.96500500	NaN	NaN	NaN	NaN	NaN	NaN	NaN	NaN	NaN	NaN	NaN	NaN	NaN	NaN	NaN	NaN	NaN	NaN	NaN	NaN	NaN	NaN	NaN	NaN	NaN	NaN	NaN	NaN	NaN	NaN	NaN	NaN	NaN	NaN	NaN	NaN	NaN	NaN
