# Supplementary material for: Field-induced bound-state condensation and spin-nematic phase in SrCu2(BO3)2 revealed by neutron scattering up to 25.9 T
Source: Nat Commun. 2024 Jan 10;15:442. doi: 10.1038/s41467-023-44115-z (PMC10781965; doi:10.1038/s41467-023-44115-z)
Supplement: Supplementary file 3 — Source Data [file 41467_2023_44115_MOESM3_ESM.zip › source_data/Fig2b_INS_colormap_15T.dat]

Energy/Qh	1.24000000	1.20000000	1.16000000	1.12000000	1.08000000	1.04000000	1.00000000	0.96000000	0.92000000	0.88000000	0.84000000	0.80000000	0.76000000	0.72000000	0.68000000	0.64000000	0.60000000	0.56000000	0.52000000	0.48000000	0.44000000	0.40000000	0.36000000	0.32000000	0.28000000	0.24000000	0.20000000	0.16000000	0.12000000	0.08000000	0.04000000	-0.00000000	-0.04000000	-0.08000000	-0.12000000	-0.16000000	-0.20000000	-0.24000000
-7.98600000	0.11960543	0.11873043	0.10836650	0.09964529	0.12396293	0.06492207	0.09094614	0.11623000	0.17948943	0.06582907	0.08647750	0.12231207	0.03324149	0.09229879	0.10503307	0.07036264	0.03649838	0.16370993	0.05231236	0.04236786	0.06279829	0.08057843	0.03987871	0.09025200	0.13146400	0.03694029	0.08428479	0.07332436	0.08810214	0.05635214	0.04250621	0.02406486	0.04697029	0.10112779	0.08644971	0.05921964	0.02839380	0.07555207
-7.94050778	0.21835436	0.40313014	0.33652007	0.24880000	0.21719136	0.23017786	0.35057143	0.18792914	0.23694971	0.21644093	0.24342593	0.18345021	0.19861929	0.20360629	0.17308521	0.21374150	0.17404757	0.23184514	0.21447457	0.32219457	0.11539957	0.15665743	0.18257936	0.14051671	0.15478771	0.15019950	0.15676764	0.07401076	0.22496043	0.13160979	0.23976900	0.05995466	0.01541271	0.15320750	0.16645407	0.12180450	0.19176486	0.05455881
-7.88101500	0.19259957	0.23833250	0.35418571	0.20867929	0.15449493	0.17032400	0.21338107	0.23787171	0.15619736	0.09389884	0.19067450	0.19214721	0.28938629	0.24299593	0.14482243	0.17329193	0.18314450	0.23639479	0.16267114	0.19550407	0.19616579	0.15318921	0.16495414	0.16947686	0.11633614	0.14557036	0.08717543	0.08841707	0.17633171	0.05989968	0.12462014	0.03602496	0.17406742	0.06540045	0.07357943	0.21149929	0.10122910	0.18325916
-7.82502000	0.16621671	0.22154800	0.38467036	0.18495021	0.12519994	0.13878229	0.23789950	0.20292807	0.24773750	0.18198064	0.10978550	0.31928721	0.17462571	0.22683500	0.15578507	0.14778000	0.11547400	0.19526514	0.22824764	0.11077179	0.12051979	0.14587379	0.14707200	0.05198659	0.06886835	0.09656693	0.09473007	0.15693286	0.09644699	0.11638117	0.11752579	0.12780500	0.29724229	0.11213764	0.18439021	0.24339500	0.09582886	0.35234214
-7.76903000	0.18318736	0.21483393	0.24161157	0.22572079	0.28487571	0.19410150	0.34191107	0.16702464	0.23989750	0.24594557	0.16842364	0.17979086	0.17882757	0.31081264	0.21108686	0.13976057	0.15023021	0.11688343	0.19026550	0.20673214	0.15076200	0.25993979	0.11075893	0.14942214	0.14046393	0.14756114	0.16569593	0.12352579	0.14484336	0.14652043	0.12598850	0.20999614	0.26056393	0.00771845	0.09281760	0.19114607	0.05190769	0.26138429
-7.71303625	0.40068121	0.29867343	0.21053686	0.25092836	0.24300821	0.19234729	0.27584900	0.17709593	0.25180664	0.22994293	0.23253786	0.18026421	0.18118421	0.20955221	0.20842986	0.19777736	0.12058564	0.21080579	0.20172664	0.13098943	0.16367121	0.19076436	0.16423550	0.15533679	0.22219893	0.16818521	0.18712000	0.09055536	0.13756757	0.11655307	0.09947136	0.13078650	0.17176586	0.02639314	0.20776101	0.23739250	0.13019314	0.15114096
-7.65704125	0.26908779	0.23750821	0.38900814	0.27377314	0.25338400	0.11804979	0.23799707	0.22107379	0.17156086	0.20847807	0.19739871	0.24365929	0.20670414	0.14461150	0.17213243	0.22696493	0.10108964	0.14876714	0.10008571	0.11594408	0.19054414	0.13313079	0.22773821	0.15342343	0.18610721	0.10109579	0.23279064	0.21334336	0.12120386	0.05873024	0.10745629	0.09290164	0.11026529	0.17209757	0.19374571	0.20257357	0.14832329	0.20561179
-7.60105000	0.26221679	0.35387657	0.31713557	0.34660179	0.15513900	0.16187914	0.16453350	0.16036264	0.12480064	0.15572536	0.28491357	0.20259571	0.27350586	0.14863600	0.11440421	0.28614186	0.17790157	0.15232550	0.05879939	0.19091821	0.18949529	0.13185436	0.15724564	0.24537743	0.16824157	0.16861307	0.17346971	0.29234700	0.13355400	0.13609250	0.18537057	0.11055814	0.19729979	0.30128093	0.17995564	0.19388193	0.14890650	0.07832000
-7.54505750	0.28239729	0.18508143	0.22805964	0.27675021	0.20508057	0.28662964	0.21986436	0.21760721	0.15758693	0.12755300	0.21105543	0.25043436	0.31695043	0.14769943	0.12736179	0.21835386	0.35924836	0.18878907	0.11723450	0.17620943	0.11914000	0.11368259	0.16806900	0.17119114	0.15941364	0.11385636	0.17201836	0.12758814	0.12993807	0.15606986	0.13191686	0.08737879	0.17591200	0.15142093	0.03389607	0.31551621	0.04290279	0.07624293
-7.48906375	0.30930614	0.25913650	0.16549279	0.14227521	0.23811207	0.33256450	0.19711271	0.15259129	0.21602543	0.26802793	0.19236507	0.24368064	0.27281679	0.24542121	0.12485136	0.16771571	0.16917657	0.10197904	0.15813750	0.18501643	0.18681664	0.14375966	0.14060879	0.16539143	0.12682964	0.11462871	0.12492421	0.18116293	0.17745636	0.08414644	0.09991943	0.25807279	0.09063501	0.23538443	0.04305049	0.04775538	0.04954964	0.15004236
-7.43307000	0.33638707	0.15989750	0.22968071	0.17829414	0.16726257	0.31670793	0.14629650	0.14975179	0.24934464	0.24535464	0.17403807	0.17846979	0.21586671	0.21250786	0.16041979	0.30668807	0.20471407	0.26981457	0.13409651	0.18906300	0.18542786	0.21502086	0.07074038	0.05483839	0.19112486	0.10928800	0.15106329	0.21394264	0.12341800	0.05741311	0.18516029	0.10480709	0.12195650	0.09018771	0.07656089	0.06158887	0.07853464	0.11985330
-7.37707875	0.25614421	0.31412486	0.30096086	0.18954379	0.30578171	0.30510814	0.15201086	0.21286107	0.29320693	0.15000407	0.12896857	0.17241657	0.22055014	0.19387243	0.20850707	0.10839571	0.17806850	0.22533929	0.21942336	0.13609664	0.19860857	0.15265286	0.15392850	0.14104150	0.15859393	0.19398307	0.13948114	0.11754914	0.09660486	0.05342241	0.17526786	0.06051054	0.04840086	0.17665279	0.12015400	0.08415466	0.07981714	0.06949543
-7.32108500	0.22264564	0.37433179	0.22719707	0.19060321	0.34895150	0.27126236	0.19872550	0.18865614	0.17150771	0.19636486	0.23456129	0.18873971	0.16454007	0.15556029	0.20740193	0.17644471	0.15878521	0.24024307	0.21105050	0.15179300	0.13532686	0.11008386	0.19524957	0.17193843	0.26518850	0.20035257	0.22076950	0.11067707	0.12111079	0.09663379	0.08855882	0.06377130	0.10574410	0.15721314	0.08816500	0.27208157	0.17192493	0.14173300
-7.26509000	0.25100143	0.20053979	0.25591600	0.17237736	0.41240064	0.26378179	0.19434936	0.33425836	0.20889586	0.20904086	0.32871007	0.18062593	0.16778664	0.21166057	0.25200986	0.15315821	0.16892514	0.15985771	0.22043450	0.25239407	0.15179371	0.16662257	0.21106893	0.24701679	0.22162629	0.10937221	0.25185236	0.10352514	0.13484771	0.10975136	0.20191257	0.11842707	0.15255500	0.20076993	0.25931043	0.19081814	0.16947493	0.11391650
-7.20910000	0.22128771	0.21254657	0.46414250	0.13714829	0.29468771	0.30131400	0.14564150	0.26024021	0.19248157	0.20213471	0.26010814	0.19051036	0.31586800	0.24248971	0.19940143	0.22404564	0.29876071	0.15649543	0.12157536	0.13302736	0.13284236	0.26707793	0.19320571	0.22692857	0.16371221	0.10289265	0.18912029	0.16009286	0.11462129	0.16427114	0.15571143	0.17060407	0.12734157	0.15513779	0.18671979	0.14105679	0.21332879	0.05786331
-7.15310625	0.29656221	0.18876179	0.34890736	0.19552600	0.28320264	0.24108886	0.17146014	0.24249864	0.18289757	0.22967943	0.23060150	0.17136507	0.14679293	0.19729864	0.15438843	0.32866021	0.22826529	0.23299957	0.17801514	0.19239857	0.13751600	0.21124500	0.11632700	0.14469114	0.11783864	0.26833243	0.12215893	0.22771964	0.17180193	0.16468829	0.14699657	0.20972293	0.02227319	0.13001573	0.26444143	0.17845350	0.19162757	0.12190821
-7.09711250	0.31789450	0.20649900	0.36199836	0.13709800	0.31928357	0.23948850	0.17258557	0.19693636	0.27742971	0.20544629	0.22793293	0.14801107	0.13377436	0.15174036	0.17590529	0.21253257	0.14609707	0.21554400	0.15926243	0.16394636	0.16425929	0.16284093	0.20719829	0.22505871	0.18006750	0.17245564	0.14778557	0.14330771	0.09547050	0.17460029	0.11477793	0.08676726	0.14290529	0.16665964	0.18661071	0.18872650	0.18580536	0.09220548
-7.04112000	0.36546786	0.23670257	0.26098129	0.30871321	0.23139500	0.21712443	0.28759843	0.24459150	0.12560371	0.16895850	0.19880814	0.14187271	0.17856993	0.20904443	0.24172650	0.18770221	0.25925436	0.30999086	0.28020829	0.23173171	0.19181929	0.09986707	0.23947321	0.17292257	0.11589900	0.15188986	0.09545114	0.12559400	0.10002321	0.16616707	0.15012650	0.04733041	0.17462326	0.17995050	0.13851507	0.53605514	0.15414707	0.17075350
-6.98512750	0.30907000	0.18718771	0.37787636	0.29316614	0.16541664	0.36315036	0.21369400	0.27942086	0.09237289	0.17552557	0.22618129	0.22406794	0.20285079	0.26776550	0.21043921	0.19008179	0.20318886	0.16563100	0.13285950	0.16803986	0.20940293	0.21035857	0.20713107	0.13699521	0.11357507	0.16960764	0.06844601	0.12529621	0.16144000	0.11054429	0.07892504	0.18472121	0.17733838	0.16466307	0.14912164	0.29258579	0.19419321	0.20837979
-6.92913375	0.27140171	0.25033186	0.40106714	0.43610100	0.12319529	0.37567143	0.33852943	0.16996371	0.27086029	0.23309057	0.27235186	0.26603864	0.17703557	0.20767657	0.08411529	0.24023071	0.14069636	0.16805357	0.14113914	0.24082793	0.23086186	0.20208629	0.13227536	0.11040090	0.15908386	0.10831114	0.14374204	0.09027957	0.17207107	0.15514607	0.15409550	0.09082507	0.06660691	0.15739500	0.06145293	0.16790364	0.09438986	0.11799014
-6.87314000	0.26102650	0.32428914	0.47365514	0.36913893	0.21934807	0.19930657	0.29129364	0.27142714	0.18625607	0.22427429	0.27857414	0.14352264	0.27570536	0.21190043	0.22626579	0.17399371	0.16281429	0.20723371	0.20480707	0.20364607	0.10271079	0.14813036	0.12670921	0.24980393	0.19710071	0.18047171	0.12852275	0.18962886	0.10407457	0.16983414	0.09037486	0.13435721	0.05999349	0.34475514	0.12783279	0.31289814	0.15318629	0.09402014
-6.81714875	0.40874586	0.38080443	0.42055543	0.28664943	0.26272357	0.22637500	0.27516400	0.23245086	0.21378750	0.20064029	0.15344379	0.15796936	0.22312543	0.23738179	0.26008829	0.21732257	0.14951057	0.09096174	0.20083229	0.29114850	0.18817243	0.21981457	0.11932129	0.18368314	0.15262950	0.10600471	0.20264936	0.22164557	0.12372336	0.15221000	0.10659950	0.07941838	0.14106950	0.10949518	0.11246636	0.13943021	0.18071371	0.11159786
-6.76115500	0.33041107	0.32464957	0.36589214	0.29791250	0.30915864	0.33896479	0.21779757	0.33484893	0.26339471	0.29303214	0.12385029	0.11782479	0.20445007	0.18704850	0.25245657	0.27225529	0.17803043	0.20141829	0.13321529	0.14818571	0.17232636	0.16289650	0.15816214	0.11683986	0.07689494	0.09175200	0.11673414	0.12115609	0.06903365	0.17845179	0.14834393	0.28232693	0.26489421	0.12042543	0.14415171	0.19009843	0.23902436	0.29017571
-6.70516125	0.23952364	0.38346293	0.22977093	0.23099493	0.19100393	0.39410029	0.21777000	0.29853000	0.11707686	0.22148307	0.20339707	0.14637079	0.26360714	0.20603086	0.24842329	0.19918857	0.21685550	0.25596293	0.15144936	0.13361414	0.20770871	0.16834357	0.14293671	0.16130321	0.23246857	0.09224171	0.12526993	0.08616793	0.10613614	0.17645857	0.11670414	0.27022857	0.22265757	0.07116519	0.02606924	0.06856781	0.12084764	0.25094293
-6.64917000	0.22506043	0.39208450	0.18305407	0.46329507	0.16639007	0.29944193	0.22882579	0.26991629	0.18622386	0.18912243	0.18234121	0.23006879	0.24254679	0.18222586	0.18824550	0.24276550	0.12519329	0.17620736	0.10584207	0.13321314	0.18806800	0.15193914	0.09189657	0.21521264	0.21981957	0.13035014	0.13874450	0.12982807	0.17851179	0.22916379	0.13379400	0.30261250	0.11679756	0.05860550	0.26153621	0.28826536	0.22240379	0.20611936
-6.59317625	0.21421586	0.39153429	0.29528364	0.31689657	0.31811943	0.25029014	0.25317171	0.21622664	0.16668464	0.13971757	0.23213657	0.19373100	0.29070721	0.25554464	0.21705721	0.15763007	0.11401143	0.24433779	0.20756350	0.19179179	0.22151857	0.20441407	0.13852436	0.25845336	0.16133707	0.20437107	0.12013057	0.15296779	0.15973443	0.21158857	0.13951714	0.09384343	0.11476007	0.11603888	0.19746229	0.17455793	0.10513550	0.21002121
-6.53718250	0.29981136	0.26391864	0.41270921	0.32316236	0.37740836	0.27231971	0.23467621	0.30360379	0.11141857	0.15722964	0.19773457	0.20379050	0.20446021	0.28462121	0.14798257	0.22565836	0.12620179	0.22235921	0.18761650	0.24708393	0.14294129	0.25310343	0.23052021	0.26275064	0.09832269	0.24915657	0.12407793	0.10783343	0.15152350	0.19586029	0.18204614	0.25005700	0.20317657	0.29195971	0.12399527	0.22321436	0.07936993	0.06971029
-6.48119000	0.33381429	0.38918871	0.23664057	0.30963929	0.28369257	0.30706771	0.17666864	0.25030543	0.20270707	0.29925721	0.21340464	0.21357800	0.23031107	0.33544329	0.16384407	0.19860693	0.25192829	0.26221786	0.18769479	0.25481057	0.12807750	0.10201864	0.21937864	0.10911155	0.17796414	0.17044436	0.19302921	0.11985243	0.07980436	0.14616729	0.11622693	0.25046021	0.20087314	0.14872036	0.16571136	0.10347257	0.33543486	NaN
-6.42519750	0.16706743	0.33559021	0.19570086	0.29702171	0.29243936	0.23117971	0.28514757	0.14039079	0.20158279	0.31270914	0.25422471	0.24963614	0.18844836	0.24459771	0.14948479	0.13391274	0.26875236	0.31383086	0.11423436	0.30909600	0.19631879	0.08325957	0.13922686	0.14690319	0.18430786	0.20823907	0.08315575	0.18347686	0.21553214	0.14232321	0.13259914	0.24388043	0.13540686	0.19531564	0.25648300	0.14569814	0.19446436	0.20694114
-6.36920375	0.31308014	0.30310993	0.27339586	0.30251821	0.20584714	0.29726729	0.32055786	0.19459157	0.23060671	0.28246179	0.25355421	0.21466807	0.33669200	0.28982600	0.15784479	0.20115114	0.12812729	0.16897429	0.15986821	0.22438157	0.20725714	0.13764950	0.24566614	0.24202929	0.20509493	0.21641371	0.16417500	0.19516929	0.22216843	0.13468029	0.06703076	0.20742943	0.19775114	0.32288979	0.29169450	0.18848829	0.24928643	0.19854236
-6.31321000	0.25244243	0.27743364	0.20939450	0.25243364	0.22471936	0.36454700	0.36043700	0.25299329	0.29699514	0.13148686	0.25247443	0.22886893	0.25241971	0.16322257	0.15780964	0.20626114	0.16711950	0.18446721	0.20170550	0.20363443	0.23270750	0.17247414	0.18840921	0.15998879	0.20118979	0.09176498	0.18933693	0.11759600	0.13614693	0.20073493	0.07792244	0.15790357	0.22332143	0.10146578	0.15471344	0.08778007	0.16568380	0.07193172
-6.25721875	0.25081679	0.28277300	0.16038179	0.29029814	0.43437179	0.28382479	0.29828050	0.36791293	0.38706929	0.18455707	0.24643157	0.23105607	0.22085643	0.19800921	0.19079757	0.24468457	0.17279107	0.16371043	0.21746800	0.23078050	0.07896889	0.25398029	0.16491986	0.18473793	0.08785691	0.15694393	0.24808336	0.14755829	0.12107729	0.15303650	0.19549321	0.10654579	0.15050829	0.06283121	0.09211651	0.07280105	0.12022144	0.12149569
-6.20122500	0.51766007	0.21182257	0.31703907	0.21372214	0.19074679	0.22976621	0.19931993	0.21446043	0.26211871	0.26646721	0.20692900	0.20971879	0.22595200	0.28676500	0.26897793	0.23925386	0.25766364	0.20053621	0.34698343	0.12530221	0.18944943	0.17479350	0.15703100	0.24507814	0.19569543	0.16106093	0.21355893	0.20316536	0.15644886	0.10301593	0.21543757	0.12568567	0.16991743	0.15903821	0.16856764	NaN	0.14242314	0.18976693
-6.14523000	0.34548557	0.29166393	0.21413179	0.32199479	0.26666157	0.31649214	0.33187879	0.22959629	0.27186771	0.28019164	0.23255714	0.28117021	0.16507271	0.24994443	0.17381414	0.18969514	0.26820964	0.18812464	0.18630929	0.17822314	0.22707486	0.20487700	0.17846286	0.24886250	0.21291750	0.19014386	0.20807871	0.14318907	0.15064893	0.12532336	0.10170793	0.20085093	0.15188243	0.29528707	0.08249200	0.19223614	0.09898324	0.32309043
-6.08924000	0.26753457	0.30470071	0.28214314	0.28157593	0.20409043	0.21075957	0.23972300	0.29944614	0.33119664	0.34583929	0.33344671	0.30809507	0.25850764	0.20762857	0.20533964	0.20824186	0.10756821	0.25932993	0.21679686	0.06854150	0.13934850	0.15588600	0.22793900	0.16411000	0.22552250	0.14487186	0.22633307	0.19697357	0.13998050	0.06003457	0.14102614	0.23841507	0.29329264	0.12316193	0.12268271	0.15273871	0.21217871	0.09918014
-6.03324625	0.27902214	0.29923921	0.38810807	0.21398279	0.19240786	0.26253271	0.36577086	0.31197843	0.37899886	0.33545357	0.30481393	0.26745893	0.18290521	0.15322429	0.22607679	0.21607664	0.21006214	0.25373557	0.22856093	0.28431171	0.22295564	0.14598714	0.15673614	0.15800057	0.24800771	0.14763879	0.10853529	0.15100107	0.13520021	0.17466386	0.15087571	0.25794693	0.18566807	0.32919721	0.18641307	0.12737529	0.16591814	0.14296806
-5.97725125	0.32874336	0.41916400	0.32754964	0.20930064	0.23208364	0.25272029	0.30030036	0.20567914	0.39298543	0.37942307	0.35809014	0.27661093	0.24101614	0.20517814	0.20875157	0.23771221	0.26198100	0.29138179	0.26894543	0.25428914	0.21741450	0.22522164	0.12080164	0.09089843	0.22132057	0.15854679	0.11969086	0.14724414	0.10982183	0.18754243	0.19999386	0.31608550	0.14246207	0.15709493	0.02146211	0.30913979	0.04195681	0.16278179
-5.92126000	0.44134350	0.52621607	0.31257336	0.21967614	0.42777793	0.35593579	0.40838514	0.44954629	0.31663079	0.36128557	0.26995743	0.24383893	0.35846436	0.26233586	0.16337614	0.20519964	0.24105864	0.25845700	0.23671179	0.17369014	0.17338129	0.15083057	0.06140886	0.19863936	0.30365236	0.23002157	0.21544836	0.19451964	0.11538549	0.31155143	0.20257093	0.17338679	0.12256464	0.15736793	0.12381564	0.30145971	0.10499681	0.03100429
-5.86526750	0.29163150	0.48378964	0.43081871	0.34277879	0.30237079	0.34786171	0.41928764	0.29722314	0.20233179	0.21629371	0.21093200	0.23637179	0.32307400	0.20045357	0.22346593	0.24557914	0.25992843	0.16870350	0.15789721	0.21620700	0.09445350	0.16351293	0.17835586	0.16023536	0.13961182	0.27647557	0.14961612	0.13228879	0.13000300	0.14437923	0.16861207	0.27555286	0.18904007	0.16205807	0.12454564	0.21421421	0.11556957	0.04772855
-5.80927375	0.17257971	0.26590479	0.32788779	0.29607479	0.41179600	0.39070821	0.25343250	0.26608821	0.25742814	0.34015293	0.20753529	0.21250657	0.21983436	0.17681571	0.24913786	0.39239050	0.20091764	0.26133514	0.25656479	0.19510243	0.27255300	0.15680729	0.19709821	0.20176829	0.23322479	0.22244257	0.14896579	0.17568107	0.12293986	0.12977600	0.13962450	0.23400350	0.15080139	0.32934564	0.29339379	0.41087043	0.06218580	0.19386671
-5.75328000	0.33718257	0.37504600	0.33363571	0.16321543	0.31242171	0.24031250	0.35579293	0.28380457	0.31280893	0.34485121	0.29693250	0.29682993	0.31029500	0.26618936	0.22979443	0.17639743	0.19593829	0.23242450	0.19004700	0.20861764	0.16675429	0.15314343	0.20634571	0.30291264	0.26597793	0.19135629	0.10404559	0.12891500	0.12557779	0.18043279	0.13563100	0.15101179	0.19825836	0.31279286	0.22543721	0.26054714	0.16285500	0.23154629
-5.69728875	0.36522607	0.46016714	0.46006471	0.34487593	0.21411679	0.23169414	0.29824357	0.25046157	0.20270414	0.27068593	0.29834021	0.23895893	0.31025150	0.32113136	0.29668743	0.17336386	0.34753429	0.24298957	0.24424736	0.11514186	0.20147329	0.22728250	0.21638679	0.23602364	0.28128621	0.16176007	0.07886695	0.18686329	0.13879193	0.12953712	0.07215076	0.16638579	0.28619936	0.22686821	0.17781207	0.12258921	0.21219900	0.10108836
-5.64129375	0.48028986	0.35660121	0.40904886	0.17963543	0.21697886	0.25535343	0.37982979	0.30408743	0.30475450	0.24269943	0.36192657	0.30464371	0.24239400	0.24633914	0.29606086	0.28492329	0.21013786	0.21623400	0.24782550	0.27620379	0.22677550	0.17985557	0.21783207	0.16290400	0.25254507	0.16826321	0.16140236	0.14929021	0.20493329	0.12825871	0.12080735	0.07503614	0.15131986	0.30060157	0.16499057	0.09587061	0.17333664	0.00733864
-5.58530000	0.33786600	0.31515864	0.27323493	0.28679329	0.49556971	0.37630650	0.29796236	0.34192857	0.34218779	0.26052493	0.37855364	0.26975843	0.20971214	0.29202771	0.25553621	0.20787643	0.30397743	0.25295136	0.31012293	0.14661007	0.23054286	0.12646721	0.25874350	0.21253493	0.20886414	0.21389079	0.13993757	0.10394021	0.14746914	0.19307593	0.04802280	0.17907179	0.19851350	0.07681927	0.20880379	0.25091609	0.18747107	0.20262493
-5.52931000	0.31377836	0.35802343	0.46483200	0.30061907	0.22540879	0.38639814	0.22575600	0.40247357	0.31512000	0.18684114	0.25148379	0.33947029	0.27255257	0.19876629	0.34468386	0.25101664	0.24664614	0.17207179	0.18188593	0.28226864	0.21098957	0.12802243	0.19504986	0.28149114	0.15618986	0.21323436	0.21871114	0.23079379	0.24154207	0.18493671	0.12405579	0.09193221	0.25399814	0.03814936	0.23591357	0.14248388	0.26489957	0.13427964
-5.47331625	0.26111814	0.28112300	0.45688864	0.33527914	0.32926000	0.23061664	0.40421007	0.27949150	0.41489086	0.30611721	0.36180729	0.25019243	0.26764750	0.16078579	0.23430407	0.16750414	0.27671007	0.26118129	0.16419129	0.24487936	0.17815064	0.18794550	0.25567871	0.12730729	0.13229564	0.13983619	0.17778657	0.18640886	0.23984171	0.24617500	0.07172059	0.13646519	0.25072179	0.27058907	0.04060901	0.05141024	0.19320707	0.06724231
-5.41732125	0.36693721	0.36395043	0.38850414	0.30953686	0.46840093	0.41503271	0.34477221	0.18496936	0.45511729	0.29225150	0.53949150	0.32466821	0.19602971	0.13013536	0.23880736	0.29965071	0.35953093	0.29826364	0.34154450	0.16742107	0.20317521	0.24763314	0.20540100	0.16891243	0.25854021	0.18871664	0.21532707	0.27134100	0.14893964	0.17348864	0.17257879	0.19528271	0.23111286	0.23785686	0.06566544	0.05483875	0.19450414	0.11686721
-5.36133000	0.39088921	0.31931229	0.30213093	0.26386057	0.22899657	0.17711721	0.47874243	0.33549836	0.37297657	0.40002493	0.34070550	0.35706014	0.35401943	0.31253357	0.25256071	0.20048129	0.26574707	0.27622429	0.24502171	0.24792243	0.21355964	0.32197800	0.16214129	0.23325664	0.30148614	0.11733050	0.19975329	0.21017457	0.15080664	0.18062850	0.13916843	0.10794274	0.17634686	0.21886914	0.20259857	0.12691679	0.29860814	0.07520264
-5.30533750	0.37706829	0.45838793	0.35432993	0.27782714	0.24413014	0.19109363	0.33015179	0.29283686	0.23583471	0.36871243	0.38539107	0.31348450	0.38991750	0.30318157	0.36181764	0.18849743	0.30771143	0.27962936	0.21162979	0.17015914	0.22536471	0.17659279	0.16627193	0.19473800	0.22527650	0.13897307	0.17394271	0.26226257	0.15148107	0.15982071	0.25307771	0.11404064	0.10615336	0.22454543	0.31042400	0.27432064	0.08340340	0.04860764
-5.24934375	0.57329043	0.49150657	0.34731271	0.46029336	0.41451971	0.29947479	0.26968107	0.34465643	0.31425571	0.33946050	0.27135314	0.17534221	0.26986993	0.23952071	0.43823421	0.27053686	0.22196393	0.24667536	0.33014621	0.37969179	0.26648614	0.12538936	0.22044536	0.18313236	0.35912071	0.20037664	0.17396836	0.24243157	0.18480336	0.11158164	0.23972536	0.15813429	0.15807093	0.16557121	0.18139529	0.32465171	0.04139179	0.19431207
-5.19335000	0.50646243	0.43440821	0.29421336	0.36461350	0.23964371	0.30040129	0.34182264	0.40905936	0.43417814	0.37474657	0.26377843	0.35520036	0.30201143	0.19558414	0.34046807	0.24058900	0.28006964	0.22698236	0.15313357	0.25331229	0.38189286	0.15712912	0.35609271	0.13666336	0.27552550	0.19884343	0.27237450	0.22887829	0.13844250	0.13985386	0.27843129	0.13319086	0.17396764	0.23325914	0.13750157	0.31311657	0.21088500	0.29081650
-5.13735875	0.35872536	0.49504550	0.38678214	0.58090571	0.34325857	0.28452271	0.30244536	0.38216343	0.34434493	0.44224050	0.30295350	0.35278021	0.39639829	0.34249043	0.26939714	0.26487750	0.29734157	0.28167100	0.19248650	0.19856050	0.30077593	0.30039593	0.36003157	0.21715179	0.25052293	0.20318914	0.19407279	0.26030243	0.25945607	0.14787750	0.31451564	0.08919143	0.23536971	0.32312036	0.08212990	0.24162993	0.31527879	0.15992388
-5.08136500	0.24155814	0.44937943	0.59197293	0.27652850	0.39981793	0.30560071	0.32503193	0.37202407	0.28111921	0.28404900	0.32415321	0.23104379	0.27647279	0.39869807	0.25389207	0.26378571	0.25038793	0.30836214	0.28357700	0.15700614	0.30614836	0.17554679	0.28012186	0.15064529	0.13844586	0.20767343	0.17199021	0.27617350	0.16974786	0.15592064	0.23955779	0.26696900	0.28172479	0.12232313	0.34454079	0.08408341	0.17789625	0.08753064
-5.02537000	0.30300050	0.37288471	0.27017264	0.38741279	0.62550643	0.40902221	0.30152793	0.33917529	0.29617043	0.32671114	0.29747171	0.42483764	0.34986957	0.26290543	0.27727393	0.26713607	0.21001643	0.18607371	0.25977843	0.14192250	0.25627057	0.15105300	0.24031343	0.14455157	0.22619086	0.17437936	0.14402364	0.15799421	0.26164121	0.15694529	0.14463664	0.41443650	0.25173593	0.16340529	0.24955943	0.20396586	0.19079146	0.15539591
-4.96938000	0.43133521	0.32120264	0.36521914	0.25455486	0.55082779	0.24691050	0.08742991	0.38721929	0.38792879	0.43548843	0.30962279	0.22819921	0.34703357	0.25291729	0.30753950	0.24413557	0.15413386	0.33950650	0.19339793	0.31718064	0.19511007	0.23848964	0.18915557	0.13139086	0.18089179	0.12264071	0.13047007	0.20101064	0.19165421	0.15089257	0.23693943	0.18166378	0.21623393	0.15744314	0.09286183	0.21553500	0.12547018	0.14105950
-4.91338625	0.54404486	0.52927329	0.23726207	0.39650250	0.35337679	0.34515407	0.36678779	0.29696871	0.24964393	0.27217543	0.26808600	0.16259514	0.23558671	0.29601750	0.16620436	0.19925250	0.28097493	0.24737650	0.17933707	0.31876050	0.22098929	0.25249836	0.25530500	0.20464643	0.22025586	0.13339114	0.15816143	0.19184264	0.16110550	0.17372593	0.26031657	0.16367136	0.36524357	0.19665621	0.20126729	0.10742980	0.11916521	0.20317807
-4.85739125	0.31975179	0.36199143	0.47526921	0.40793207	0.25541657	0.46633029	0.55273279	0.33088714	0.31435379	0.32217607	0.40626579	0.23802750	0.33440729	0.35958764	0.21934286	0.28157771	0.23790750	0.21325936	0.25133543	0.33477557	0.25979929	0.21549043	0.16216136	0.18608929	0.26722857	0.23076700	0.23700886	0.16625764	0.16748179	0.21731514	0.15240414	0.22301114	0.25722429	0.08509379	0.11747333	0.27104400	NaN	0.25097657
-4.80140000	0.27191736	0.39373743	0.46816571	0.43939357	0.43311336	0.36933621	0.46129050	0.28524250	0.41906821	0.49723650	0.33316607	0.28680457	0.34195421	0.33866529	0.19017057	0.38055179	0.23907686	0.30724093	0.23278243	0.19900779	0.27423236	0.20858086	0.25573057	0.27339450	0.14063157	0.21201379	0.22111436	0.25073721	0.25810200	0.35070379	0.20128619	0.08398289	0.25109071	0.27392171	0.34204536	0.28800136	0.09807543	0.08486400
-4.74540750	0.28694943	0.43497536	0.45622129	0.39706450	0.29816121	0.44662443	0.47271914	0.35711150	0.26560371	0.32471286	0.39250293	0.35100636	0.36757029	0.32273450	0.25770879	0.29177014	0.26861879	0.21836171	0.33816750	0.19316143	0.25731693	0.19982671	0.22169193	0.21333721	0.16300750	0.20351243	0.23908200	0.27001500	0.24806871	0.24935764	0.25626950	0.18427443	0.15966271	0.13775079	0.06626817	0.14009598	0.29128836	NaN
-4.68941375	0.38792714	0.21469893	0.54618807	0.36731914	0.36283700	0.29200000	0.48468464	0.40769036	0.23803293	0.33308436	0.36703357	0.33626986	0.46905021	0.26761700	0.38127743	0.24562521	0.36122464	0.23667457	0.16590829	0.15838243	0.14742443	0.33564664	0.17369871	0.12175914	0.16475764	0.25868021	0.14779107	0.37752071	0.19079164	0.24037371	0.22268793	0.05048703	0.39567900	0.07212919	0.10966151	0.11572379	0.05500309	0.15367429
-4.63342000	0.33125479	0.31870229	0.61915500	0.54127807	0.38016664	0.53051464	0.48892386	0.28917257	0.42937971	0.27047221	0.46219621	0.38114957	0.30321950	0.36975979	0.37276457	0.32087121	0.12217054	0.22493936	0.20971129	0.31952421	0.28741057	0.19592750	0.27405457	0.23679414	0.26065929	0.27975914	0.10258517	0.20449007	0.14681243	0.16402129	0.15746964	0.13205109	0.31739193	0.08517514	0.29419636	0.20883857	0.12950050	0.36339757
-4.57742875	0.44027121	0.26177414	0.50807871	0.29027857	0.35129700	0.33225414	0.42500586	0.44326564	0.34927657	0.35402636	0.39669907	0.32702436	0.52785550	0.29481236	0.27372929	0.25847429	0.28648994	0.34658979	0.20773814	0.33546571	0.37545686	0.23671836	0.22288300	0.23833486	0.27168686	0.27249629	0.25556457	0.17303179	0.33693057	0.21140614	0.13218379	0.27038800	0.13037129	0.16951771	0.16124864	0.25353536	0.24842579	0.13082893
-4.52143500	0.62854114	0.54888064	0.42455729	0.29482714	0.37693507	0.36257193	0.35980957	0.46385343	0.36778443	0.39696736	0.39901779	0.29559936	0.36864864	0.33427229	0.35493729	0.22108786	0.27150386	0.24011271	0.25626771	0.18990507	0.22033321	0.24699421	0.19560214	0.19621800	0.30185836	0.25936421	0.16732493	0.14728829	0.16055401	0.09415450	0.19533071	0.22006143	0.11548701	0.33008893	0.21220479	0.25559721	0.18760414	NaN
-4.46544000	0.44941607	0.51394029	0.25957500	0.43313264	0.47569536	0.53182286	0.36434550	0.43895936	0.36988221	0.35065779	0.45623200	0.33256407	0.34750329	0.37329857	0.34590736	0.23982393	0.20720107	0.31170479	0.34175950	0.21575564	0.25656079	0.25707557	0.18442271	0.21018671	0.29124400	0.20645136	0.23674186	0.27082836	0.22906471	0.12495843	0.28845329	0.12987267	0.24840950	0.23644471	0.16821814	0.08065256	0.23515511	0.01582986
-4.40945000	0.40040764	0.54428050	0.34619057	0.40133086	0.47377850	0.39898693	0.37011121	0.42476743	0.40603464	0.47171686	0.36125643	0.34109771	0.38542500	0.32235886	0.46847114	0.34762264	0.30165864	0.27945071	0.28941614	0.19503050	0.20701400	0.30887700	0.21078871	0.14579750	0.16738907	0.29775821	0.23235264	0.17750157	0.21990350	0.21445629	0.29153157	0.23106436	0.22448964	0.20051836	0.17782843	0.32345029	0.20730700	0.05096550
-4.35345625	0.55417993	0.71433571	0.38603850	0.46444507	0.59140650	0.33537750	0.47970493	0.48569007	0.24197450	0.46047029	0.37684393	0.41169036	0.30820271	0.27134007	0.36986879	0.31273679	0.34459536	0.32615886	0.28933571	0.16103950	0.30986571	0.26633179	0.34828121	0.36513179	0.16253886	0.25532307	0.25062286	0.17648557	0.15538350	0.15306586	0.26175436	0.34161614	0.23352357	0.31189243	0.16107443	0.37022450	0.46042471	0.10127912
-4.29746125	0.37063893	0.58467600	0.57841657	0.30085543	0.50448486	0.32234757	0.46718257	0.46688850	0.30323214	0.47561786	0.29263021	0.33748114	0.26392229	0.24988357	0.30861543	0.29467593	0.26253793	0.24401407	0.38356071	0.24038793	0.25059657	0.28063457	0.35959021	0.28500229	0.29917957	0.25007521	0.19004693	0.14071171	0.22629807	0.33149764	0.27552579	0.21353364	0.14868771	0.25084793	0.14427412	0.19197700	0.23580471	0.19842343
-4.24147000	0.46914093	0.42430379	0.53714986	0.37419993	0.32398079	0.42215450	0.51268157	0.49315243	0.24869993	0.36570200	0.38880629	0.31740536	0.38188436	0.23879100	0.27122086	0.31575529	0.33602371	0.26980164	0.31519657	0.20295200	0.40466986	0.29537936	0.27074400	0.27882650	0.26315750	0.30001279	0.14621461	0.21907807	0.16968664	0.21924250	0.40905364	0.14218207	0.12639226	0.21369865	0.22252807	0.40944371	0.17400447	0.11984712
-4.18547750	0.56737200	0.45436714	0.61043429	0.33694607	0.30896443	0.62716464	0.54564436	0.36988079	0.34341986	0.30762700	0.29836486	0.41667500	0.35302143	0.35607400	0.29600579	0.40588943	0.31901386	0.32367007	0.30506207	0.36173186	0.32218243	0.20186500	0.34900907	0.16043093	0.22815236	0.28441829	0.23221029	0.24380164	0.23449164	0.17904157	0.28258271	0.14155929	0.31281300	0.12950514	0.16732139	0.16302279	0.13071718	0.23728736
-4.12948250	0.48019814	0.59824707	0.47905993	0.43460564	0.36505229	0.49253943	0.36750264	0.29672786	0.30820079	0.36095950	0.32561186	0.36631857	0.34952229	0.35209943	0.38663986	0.34135357	0.33133650	0.36423707	0.24845100	0.44912407	0.22443036	0.30631507	0.30030764	0.22506771	0.09253314	0.30154886	0.31943029	0.25469607	0.25796021	0.17887807	0.25725971	0.11196191	0.36920100	0.10448654	0.00828886	0.20127751	NaN	0.41898343
-4.07349000	0.29288757	0.47666529	0.36457107	0.49147064	0.49224829	0.48769200	0.54410293	0.51998036	0.43733386	0.40385714	0.46151200	0.36601136	0.44159243	0.35721600	0.29747229	0.34944386	0.23722486	0.23905457	0.40392150	0.37682436	0.21568386	0.31305936	0.34195293	0.31112564	0.35899414	0.25171029	0.22585450	0.22367093	0.31221807	0.28466700	0.30475093	0.21981257	0.34375514	0.05051724	0.35224486	0.02546729	NaN	0.17340671
-4.01749875	0.57438636	0.44334721	0.30581214	0.51627950	0.66065993	0.55210907	0.55165457	0.34673921	0.44304843	0.47108364	0.48575629	0.42428286	0.46508636	0.28056293	0.36383921	0.26141757	0.33893443	0.38799764	0.25856093	0.22913543	0.27728886	0.34157857	0.23326307	0.33905621	0.34989550	0.25454250	0.15770664	0.22422886	0.14168986	0.08608051	0.25436807	0.24774093	0.51045686	0.25236579	0.40336643	0.12871507	0.32476964	0.06895957
-3.96150500	0.35106264	0.51293171	0.45854736	0.67216800	0.50751643	0.38162893	0.34651807	0.54258450	0.31435200	0.41986879	0.50357514	0.46251664	0.40885714	0.29922843	0.39370543	0.31347057	0.22272764	0.24273293	0.30130036	0.35782857	0.36651779	0.27198464	0.36223879	0.20740457	0.30551664	0.29205679	0.34868329	0.27062100	0.21966036	0.25956893	0.34382693	0.29574971	0.44552807	0.28800543	0.40276307	0.23120236	0.37132636	0.25179300
-3.90551000	0.44118157	0.29631193	0.42302736	0.51883114	0.54036743	0.36844236	0.55544636	0.39395079	0.31662350	0.31929943	0.39311200	0.40242357	0.28340764	0.37801857	0.36240579	0.23822571	0.36833971	0.34123893	0.26477007	0.37336157	0.28448093	0.30271293	0.35056857	0.36340779	0.23284300	0.25952036	0.25499400	0.28258686	0.15266921	0.24839936	0.23209414	0.03913399	0.33676586	0.18651979	0.25206971	0.11762519	0.20136121	0.33869129
-3.84952000	0.72264586	0.58666607	0.63784443	0.48680286	0.33906971	0.61832757	0.62066750	0.33097114	0.41435914	0.32963457	0.45898271	0.54232543	0.41567057	0.42009264	0.28884336	0.31849943	0.36396207	0.35032243	0.27363307	0.25971186	0.24205386	0.29768050	0.25887836	0.25086629	0.23611386	0.20586621	0.29511571	0.27858793	0.25991207	0.27110579	0.24985871	0.06082601	0.44304436	0.29544514	0.16318050	0.17653686	0.32878757	0.14754707
-3.79352625	0.48253129	0.42899643	0.56975643	0.58332771	0.49323307	0.55129279	0.59528336	0.38385457	0.39999600	0.40276786	0.39305907	0.47022343	0.42483107	0.28862786	0.46045550	0.28189629	0.35280114	0.31333100	0.29383321	0.25804086	0.20801600	0.25970686	0.32209471	0.25614750	0.32650750	0.29699657	0.33094479	0.17124600	0.21353021	0.31635250	0.20299850	0.17747729	0.23591193	0.12459262	0.29518743	0.34381171	0.04591100	0.28228886
-3.73753250	0.54937543	0.63430236	0.58355871	0.67235871	0.58789143	0.42672079	0.56201629	0.46148386	0.51706979	0.51857100	0.37581986	0.44235829	0.36922150	0.27906243	0.33595514	0.37627893	0.33757650	0.40369621	0.15369950	0.26380107	0.29577386	0.29930336	0.42191279	0.23532179	0.34900921	0.53104686	0.23981550	0.14429707	0.18758336	0.20913786	0.37765821	0.21586571	0.16757266	0.32392929	0.61944243	0.69655236	0.06971843	0.00875814
-3.68154000	0.57230500	0.69356079	0.49884493	0.42115214	0.44743086	0.60521450	0.46073179	0.66771143	0.45187100	0.61112000	0.26294993	0.46387157	0.38643536	0.39272943	0.39732557	0.31119557	0.22897164	0.36021550	0.21745271	0.30270057	0.25559464	0.26048800	0.26379464	0.23562471	0.31286550	0.38037236	0.27022643	0.21973836	0.27689436	0.17942233	0.34822721	0.16382429	0.25139857	0.35541986	0.38217750	0.03726824	0.13266893	0.00617505
-3.62554750	0.51677643	0.63477043	0.49498021	0.55537250	0.51089471	0.64166036	0.47696057	0.70521714	0.64706214	0.58116857	0.45127479	0.57145800	0.48414579	0.33674293	0.49242636	0.20229179	0.43705471	0.33417257	0.38287543	0.30382243	0.28689993	0.21976650	0.29916443	0.31668850	0.38843857	0.34955757	0.36979064	0.25378257	0.16944807	0.23584214	0.26356043	0.22842271	0.47954593	0.31595893	0.28188364	0.32533164	0.17663693	0.44723779
-3.56955375	0.95013450	0.68222621	0.59670964	0.58755350	0.64896793	0.56800879	0.44003807	0.44725657	0.50195579	0.68568764	0.35939079	0.39909936	0.33884093	0.39233379	0.41327014	0.38235321	0.44029021	0.39203579	0.31270293	0.26592079	0.33512114	0.21942893	0.31836064	0.25375521	0.30251736	0.34819229	0.25181793	0.21823836	0.24902364	0.39532400	0.23007850	0.19321440	0.36363521	0.19386279	0.31308593	0.14679571	NaN	0.19356546
-3.51356000	0.87194500	0.59351486	0.54165143	0.71795771	0.37858021	0.51815064	0.71497550	0.58220157	0.57161514	0.66565929	0.51624236	0.41568900	0.53046707	0.35892329	0.26593471	0.31178650	0.32988629	0.36326129	0.44395921	0.32049700	0.25591379	0.23689307	0.25152729	0.43003636	0.26838043	0.40566671	0.25419400	0.20316343	0.21602479	0.12833965	0.29949814	0.32016479	0.33421893	0.36504964	0.31345257	0.34072107	0.23093985	0.03510329
-3.45756875	0.43003729	0.67177843	0.57083671	0.60217600	0.61522336	0.49579743	0.43973421	0.41274521	0.42714843	0.38623907	0.58137171	0.44968993	0.48494157	0.39360150	0.36941364	0.44649650	0.37287343	0.27375114	0.22850779	0.35688843	0.42719014	0.32616486	0.25627943	0.31433071	0.28578100	0.30660657	0.28947900	0.23580907	0.28551314	0.17134500	0.18255950	0.16928264	0.36101229	0.45753571	0.18143857	0.13987226	0.37555493	0.04694504
-3.40157500	0.71734443	0.71791857	0.53194657	0.65587679	0.49676029	0.53698771	0.43034943	0.55970857	0.49114779	0.49030007	0.48833721	0.43326914	0.57448121	0.33129636	0.53510157	0.37976500	0.30070814	0.43937407	0.33479529	0.33221657	0.44632736	0.30626000	0.39191236	0.39646336	0.30428271	0.28748171	0.25199907	0.31573336	0.36422350	0.28472450	0.14061381	0.06276419	0.41078157	0.30363607	0.20135071	0.30756050	0.09823964	0.23781336
-3.34558000	0.83226629	0.83288571	0.61360293	0.44411343	0.40823507	0.49025564	0.50256914	0.58114243	0.64218229	0.52524936	0.62434357	0.56797043	0.55544057	0.40041121	0.54214243	0.38581336	0.24654579	0.36893664	0.35655486	0.30726886	0.29216529	0.42139257	0.46637043	0.44111693	0.25901043	0.39374286	0.34251971	0.29557671	0.29354579	0.22577214	0.25430129	0.31027329	0.39831907	0.32978779	0.12406479	0.28491400	0.07166607	0.12866957
-3.28959000	0.64827086	0.62506636	0.54635036	0.50619421	0.40319114	0.66826800	0.60206714	0.62277379	0.53478071	0.52909786	0.61438300	0.36383514	0.43253136	0.36877386	0.37974379	0.46000229	0.27809693	0.37235393	0.36767300	0.37609079	0.28175500	0.49571679	0.35652536	0.34176343	0.33331821	0.45844179	0.22586450	0.31785614	0.33976629	0.26677064	0.39402536	0.40345300	0.32984250	0.44951771	0.18945921	0.38258600	0.37949057	0.17936593
-3.23359625	0.65428557	0.61492550	0.63169571	0.53938136	0.59594264	0.47588550	0.58322850	0.67772050	0.53091079	0.62064121	0.54533893	0.42753464	0.52258721	0.44623314	0.40279407	0.48394464	0.38356186	0.40002236	0.29416179	0.32947043	0.27550364	0.48972450	0.31042121	0.41437193	0.44311350	0.30856793	0.26748164	0.45101086	0.34294557	0.37287193	0.36727400	0.35743571	0.27577700	0.14603744	0.04082714	0.15711938	0.07398429	0.24298229
-3.17760125	0.79148700	0.46791650	0.64226257	0.51298764	0.68543014	0.75824164	0.72622214	0.60494629	0.52221329	0.44375757	0.56498229	0.56304936	0.48378500	0.48216229	0.38286250	0.36784379	0.42321114	0.32371564	0.38531793	0.47412221	0.38044793	0.38345021	0.36832629	0.34002379	0.49262814	0.27329800	0.32491129	0.43334407	0.30429050	0.29338021	0.32612936	0.54872886	0.18068976	0.36747286	0.45600950	0.09126621	NaN	0.30526300
-3.12161000	0.62786829	0.62455671	0.73033071	0.61714207	0.61353271	0.27227214	0.65769414	0.57750093	0.46720250	0.51939900	0.53097757	0.42049914	0.48370950	0.39225121	0.46662207	0.50992721	0.54443407	0.45133393	0.42897771	0.43834786	0.38461029	0.32242314	0.32200971	0.48782357	0.38152636	0.31619150	0.25701943	0.26388057	0.22068279	0.25938329	0.48333014	0.42693021	0.35248143	0.18029164	0.36267350	0.11566686	0.09926691	0.34030345
-3.06561750	0.54483714	0.47486471	0.58936114	0.69787571	0.47789307	0.26536200	0.70527750	0.79679000	0.36251464	0.52639586	0.65080850	0.52655079	0.46823693	0.45426771	0.45276057	0.32006043	0.45202907	0.29372493	0.41878557	0.19996150	0.31725636	0.51884307	0.37130336	0.37677793	0.26934336	0.29413879	0.25483686	0.18835300	0.24827000	0.34392886	0.60093007	0.54607414	0.26224357	0.29105750	0.45513636	0.33669143	0.09996321	0.24086036
-3.00962375	0.75494607	0.57248564	0.81704779	0.61712450	0.55298114	0.77002421	0.58749214	0.54922850	0.63272643	0.42419864	0.55755264	0.72952843	0.48664550	0.56523229	0.52580693	0.40146250	0.32698300	0.37986529	0.40420150	0.52732914	0.35482771	0.41047900	0.48218421	0.29653071	0.19659443	0.40114371	0.19837393	0.29367657	0.42932086	0.40253993	0.45484571	0.25196357	0.35293064	0.45012629	0.39675864	0.17339707	0.12697068	0.13934249
-2.95363000	0.78908071	0.71579643	0.61125564	0.72774893	0.56526543	0.64532514	0.31296671	0.52597871	0.58440621	0.52540200	0.54652050	0.55611343	0.46615857	0.49616864	0.46589279	0.41101343	0.52349536	0.34113007	0.43330450	0.37915336	0.36403279	0.39966714	0.41918214	0.21840493	0.24133243	0.41801157	0.30491171	0.30954814	0.30877657	0.48527943	0.16515853	0.53941186	0.33012357	0.22795000	0.52079457	0.27342607	0.46409736	NaN
-2.89763875	0.68127029	0.78670071	0.83686357	0.64674200	0.43544529	0.52509936	0.38750329	0.65558457	0.61415464	0.59073279	0.47282893	0.50953929	0.61366800	0.52614657	0.38132286	0.58129800	0.52029243	0.41062500	0.40651293	0.40649707	0.40531993	0.31003179	0.36587057	0.37953271	0.31053007	0.38354607	0.28462493	0.23709293	0.21662671	0.37693936	0.27416500	0.81288979	0.49198443	0.43978379	0.23448636	0.10453853	0.48261914	0.02426600
-2.84164500	0.73212000	0.69421686	0.47780629	0.77085200	0.50849550	0.62944393	0.57250371	0.68197571	0.73298000	0.42552629	0.61371571	0.47234379	0.50337800	0.54301400	0.41472300	0.46333650	0.42330136	0.44047643	0.44465200	0.43194086	0.34212686	0.40065271	0.29552457	0.35734121	0.43674264	0.27944993	0.35680786	0.42755414	0.35721557	0.51384150	0.32878443	0.29135407	0.38480486	0.36738657	0.42873286	0.34833493	0.17094361	0.24038243
-2.78565000	0.61298521	0.80619807	0.59531321	0.61059064	0.51782386	0.81815264	0.76134429	0.75164036	0.48088221	0.37890114	0.61591857	0.53841814	0.55220793	0.50205143	0.30611500	0.42473393	0.49387729	0.62516486	0.42046057	0.56761857	0.33830457	0.47636321	0.24399779	0.29802843	0.35883071	0.37984071	0.45246014	0.30311643	0.26492079	0.35938921	0.23333821	0.40580000	0.39238000	0.26358377	0.36703099	0.24756371	0.12657329	0.13897371
-2.72966000	0.86771571	0.69945486	0.87305714	0.81333286	0.62393443	0.87966643	0.69641929	0.57412879	0.53611964	0.61886429	0.57508493	0.49496243	0.46772657	0.63971207	0.44494500	0.55620764	0.42841971	0.48342714	0.36143264	0.47516257	0.43877421	0.32881671	0.46537879	0.33026114	0.32198707	0.29283136	0.33238093	0.30176693	0.30590850	0.44874521	0.29219500	0.61240429	0.42268050	0.32214179	0.75166457	0.10774744	0.46650136	0.22784993
-2.67366625	0.83364071	0.76783636	0.72623664	0.77859429	0.67213493	0.71772857	0.55614471	0.64787214	0.57183921	0.40676464	0.77376000	0.46350893	0.46633936	0.52468171	0.49508429	0.62514021	0.48092400	0.49438521	0.43544129	0.43811086	0.42089021	0.40488179	0.43788171	0.31068764	0.48754086	0.37344529	0.36708564	0.35190236	0.34071893	0.55198064	0.40251914	0.43117443	0.53994200	0.51859757	0.04750307	0.16740086	0.01262371	0.05203214
-2.61767125	0.84526786	0.95103000	0.81603571	0.72606914	0.63016571	0.84413000	0.86252714	0.62439507	0.55727479	0.60064329	0.97786000	0.68186429	0.31199879	0.64093850	0.63439164	0.40089864	0.42504179	0.36298900	0.36674000	0.34434014	0.41772021	0.46734471	0.40029286	0.38478321	0.40532693	0.51415243	0.32159143	0.39947136	0.30171457	0.47926621	0.38739100	0.34004614	0.35898786	0.35941350	0.51130714	0.21474143	0.13885721	0.06441585
-2.56168000	0.79762307	0.83319357	1.10790857	0.85257857	0.80943371	0.74999857	0.93827071	0.76574171	0.79213500	0.67816121	0.65708286	0.69287429	0.60294464	0.66333600	0.45828479	0.39083800	0.51158171	0.51900514	0.29854107	0.34769893	0.34716850	0.58691093	0.41523650	0.43708221	0.31528293	0.37086507	0.38567500	0.24273979	0.26523421	0.38774443	0.70747707	0.61171079	0.40612507	0.40898214	0.78062786	0.41236829	0.35918186	0.22352750
-2.50568750	0.74222071	0.91860786	0.72096679	0.84551836	0.89407286	0.65010143	0.93102500	0.76719143	0.87771929	0.56928879	0.58512464	0.61716493	0.61579914	0.46470343	0.65301579	0.53933271	0.63862429	0.57329814	0.46448579	0.33958386	0.41931643	0.40528536	0.39038964	0.33650086	0.43171507	0.32653714	0.47403179	0.20720686	0.18933107	0.32448643	0.21532914	0.45483964	0.31648586	0.31152586	0.37891429	0.06855231	0.00615869	0.07209042
-2.44969375	1.03047221	0.80772714	0.90049286	0.70090229	1.00300300	0.80118857	0.87358357	0.79805050	0.87636286	0.59310186	0.76184286	0.52700850	0.51654679	0.66314314	0.49947021	0.42472514	0.57614529	0.68540421	0.55964507	0.42015671	0.42157014	0.37539421	0.40955893	0.37134621	0.45904486	0.34571900	0.41705529	0.38166350	0.29578500	0.53830864	0.54130614	0.49314171	0.16287695	0.29757786	0.39045236	0.32049543	0.06144940	0.19179750
-2.39370000	1.08749571	0.95746571	1.00948071	1.03175714	0.55725271	0.87553929	0.93497071	0.74199943	0.53294014	0.70691514	0.57973286	0.69979450	0.57998007	0.57319064	0.43882957	0.42996857	0.41758579	0.46831914	0.47995771	0.57650100	0.36294886	0.34534686	0.35119743	0.35206650	0.38321400	0.36385121	0.33832593	0.38556671	0.35899979	0.26225743	0.58716407	0.37956907	0.40197907	0.25193486	0.31317907	0.37256136	0.19129900	0.03466087
-2.33770875	1.00959000	0.97264714	0.93297500	0.66163314	0.80187036	0.74656786	0.84594286	0.76022786	0.83491214	0.68914907	0.70122000	0.55932707	0.71127286	0.61335914	0.59615107	0.58839564	0.43523093	0.53721564	0.48800486	0.50214057	0.42344229	0.39254900	0.48351057	0.45238986	0.31460193	0.35399043	0.28071857	0.38959514	0.52451421	0.45056321	0.55119514	0.33809514	0.32267138	0.15444579	0.50820279	0.48046650	0.03732007	0.15103438
-2.28171500	0.81929286	0.99780214	0.75077379	0.99941357	0.65482407	0.91241764	0.50473079	0.97905643	0.76613529	0.71180071	0.65069064	0.72232786	0.61979071	0.51483714	0.56633757	0.68965379	0.65624529	0.63443714	0.58560900	0.47306386	0.42120336	0.52692421	0.60508543	0.48453836	0.30214414	0.38967057	0.52369736	0.36632986	0.43980650	0.31898707	0.52376971	0.39637286	0.37626750	0.43652343	0.10608754	0.42993921	0.26933693	0.14225261
-2.22572000	0.99094500	0.97453014	0.83315100	0.81346786	0.69201550	0.76657571	0.69686071	1.14535071	0.76953371	0.64027707	0.76197614	0.57201314	0.69059257	0.59727793	0.55140693	0.46963286	0.38094536	0.51699450	0.45980050	0.57282200	0.57454550	0.43723586	0.50331007	0.40049407	0.35097314	0.52037657	0.33078743	0.43093193	0.37845243	0.45132529	0.85343357	0.46401700	0.27969236	0.24038186	0.23031507	0.45156943	0.13472307	0.07471012
-2.16973000	1.40728071	1.29601000	0.94778571	0.80650071	0.82869286	0.92997357	0.70889643	0.83151286	0.94316143	1.01881714	0.76160664	0.72512214	0.71646429	0.69400357	0.80322071	0.71696357	0.47685579	0.53780029	0.53273664	0.49679907	0.48568079	0.50716043	0.57223236	0.52716571	0.33602179	0.34938500	0.43205429	0.31628914	0.52680907	0.48441214	0.84029357	0.48490600	0.29229429	0.26735814	0.40353786	0.17197421	0.25071600	0.20340057
-2.11373625	1.27780571	0.96974143	1.01396143	1.01923500	0.85827429	0.69454850	0.83618007	0.83410843	0.68198743	1.06050500	0.69942743	0.66487143	0.74410857	0.65318857	0.49973421	0.59722479	0.46966986	0.60141614	0.58245707	0.49751500	0.57330057	0.55015093	0.52164421	0.38180193	0.34560071	0.30436257	0.53121871	0.39993507	0.42873400	0.47198700	0.69657436	0.25900829	0.18440029	0.23393050	0.62902671	0.23298859	0.16389329	0.04065593
-2.05774125	1.63526429	0.80000929	1.06386786	0.88307000	0.81316357	0.81566429	0.91674857	1.04745286	1.09113786	1.06327071	0.86069286	0.70293643	0.52633864	0.80132000	0.73298921	0.59412843	0.65197107	0.55730450	0.64462050	0.57002150	0.50821457	0.49624393	0.40007736	0.25671086	0.35777614	0.47144429	0.40776314	0.46078579	0.40005236	0.59304386	0.49561389	0.37727779	0.33729350	0.22275193	0.35380293	0.33366857	0.24253550	0.30830071
-2.00175000	1.02416414	0.82565250	1.01270857	0.74757500	1.25693571	0.77855357	1.05575714	0.81323571	0.84537429	0.99258643	0.85439143	0.87786357	0.76417429	0.81371714	0.56296379	0.79139214	0.56635200	0.84476143	0.69670800	0.72789279	0.50774650	0.58848786	0.38977400	0.45343479	0.40745657	0.50100600	0.45179821	0.30816450	0.48769443	0.52862664	0.26096543	0.46999579	0.55035750	0.60854457	0.42171929	0.69092500	0.38513794	0.20638879
-1.94575750	0.56408964	0.87050543	1.30727143	0.88952929	0.94482071	1.20274143	0.80242157	0.84384214	0.86592500	0.77797714	0.98409786	0.97197500	0.59494986	0.67877143	0.55817171	0.75365221	0.57775579	0.63282607	0.55887364	0.51106136	0.48630443	0.48186964	0.61857729	0.29917879	0.38771164	0.67441671	0.65275307	0.42098514	0.37019707	0.39143629	0.34924912	0.54115900	0.41597107	0.67153500	0.26020771	0.07542688	0.14815575	0.01790121
-1.88976250	0.77179907	1.30448786	1.13763429	0.99006429	0.91691143	0.87961143	0.95414143	0.96586714	0.76610929	0.89646714	0.94884571	0.87731214	0.63225629	0.72115736	0.83056929	0.54137307	0.71241086	0.69566629	0.57655800	0.64754300	0.50263321	0.46825179	0.64825593	0.44960271	0.36460529	0.60065679	0.34362214	0.43786129	0.60125200	0.44388379	0.70415479	0.90626929	0.32859200	0.81608193	0.10504742	0.21177993	0.65488357	0.13809007
-1.83377000	1.12548714	1.50059543	1.30837643	1.30657214	0.80686314	0.83295143	0.90483143	1.05729143	0.71567493	1.20303143	0.81559500	0.89014286	0.73408250	0.97311214	0.80988357	0.96049929	0.87022779	0.59056736	0.61423536	0.81578857	0.34971457	0.58111136	0.61970186	0.47502450	0.48973957	0.49661957	0.41508386	0.45751957	0.56720621	0.62102029	0.99962500	0.70294557	0.58815721	0.57844521	0.16410407	0.40756279	0.73744214	0.04578041
-1.77777875	0.76530086	1.09749136	1.00841357	1.15918571	0.85313929	1.13560357	0.93702357	1.00762429	0.77595786	0.85390571	1.07435286	0.74318286	0.97944429	0.86945500	0.68793000	0.57395814	0.54685786	0.58266271	0.56857536	0.47010850	0.44768364	0.58335593	0.50379600	0.59968193	0.54776579	0.58710071	0.40620243	0.42513136	0.41877686	0.69974400	0.69127421	0.57169121	0.31313707	0.56999093	0.21343466	0.46462314	0.10333957	0.49817257
-1.72178500	1.49267143	0.89878779	1.04894714	1.12879071	0.98579857	1.36492571	0.98926571	1.12803857	1.15477643	0.80310643	0.83837929	1.10793286	0.93128857	0.79904643	0.86395643	0.78201571	0.58948100	0.64452771	0.67563086	0.59573793	0.56684643	0.52724014	0.58274857	0.51170986	0.57636607	0.56382864	0.52957364	0.39060014	0.33530929	0.76657207	0.44052679	0.49470893	0.72784893	0.29938657	0.33084503	0.25310919	0.16732243	0.34748850
-1.66579000	1.26892714	1.04645714	1.30341571	1.01650429	1.22636143	1.12382143	0.93383643	0.87544071	0.93147786	0.83925336	0.89086071	1.12805500	1.07861000	0.66086986	0.76778000	0.77951143	0.67946607	0.64947043	0.58515414	0.79962643	0.57229414	0.51036500	0.63009586	0.71336400	0.62438550	0.71743143	0.59213057	0.52266379	0.48090250	0.49074136	0.52891000	0.57501079	0.72210464	0.43395286	0.22734779	0.29057964	0.39282786	0.28678743
-1.60980000	1.62685643	1.45580500	1.27660929	0.80607929	0.75371243	0.83195264	1.49054571	0.71802286	1.08011357	0.75513457	0.95189786	1.04360500	0.86035286	0.80085214	0.75034786	0.91191500	0.82126571	1.00514429	0.76758214	0.80348929	0.83149143	0.71865143	0.59883871	0.71554507	0.62494500	0.53212521	0.58089886	0.37077321	0.60710386	0.81109857	0.45940421	0.41046379	0.39893293	0.50955836	0.37334221	0.65511929	0.49124400	0.30803193
-1.55380625	1.47351000	1.14282000	1.50111857	1.22284500	1.10083357	0.95643929	1.15797929	1.33032786	1.09484000	1.06709143	0.73875214	1.00349286	0.87194714	0.88443571	1.00010786	0.79976643	0.82658357	0.93726214	1.04071571	0.92615857	0.69054450	0.68503329	0.48253357	0.66683786	0.59870943	0.60941129	0.59937321	0.52210914	0.40002586	0.78941979	0.64585729	0.51691493	0.59701329	0.50971743	0.38625993	0.26556309	0.13685707	0.26379993
-1.49781125	1.52790786	0.92220286	1.17425500	1.13429786	1.15558571	0.93457643	0.92574643	0.99532929	1.23272500	1.05840214	1.07767714	1.03417214	0.83145571	0.78659786	0.81644000	0.69565143	0.72849307	0.73983643	0.68713786	0.70585357	0.63170814	0.77694786	0.61448800	0.57556150	0.53318429	0.68707979	0.66862364	0.54409264	0.61526814	0.64623836	0.69505036	1.03380421	0.25914093	0.35478121	0.21752574	0.14471093	0.15938207	0.00505452
-1.44182000	0.90871765	0.92945107	1.27894214	0.93279571	1.03233643	1.40823929	1.04746857	1.24522429	1.26287714	1.06164286	0.99584643	1.07188071	1.25411571	0.84495143	0.90477000	0.84928929	0.78433871	0.86120800	0.94424500	0.80325786	0.69293479	0.85045214	0.67916343	0.76527357	0.51260621	0.51657714	0.65798736	0.73744807	0.53317407	0.78698571	0.49383314	0.34533993	0.49984986	0.31891621	0.22376717	0.13446029	0.15020443	0.66286286
-1.38582750	0.27454786	0.88718536	1.05049143	1.37418857	0.98798714	0.95210500	0.78453221	1.07741500	1.38656929	1.00731500	0.98835571	1.17650143	1.13068000	1.11770857	1.22876357	0.91806786	0.92534214	0.81699429	0.84956214	0.75445571	0.83650857	0.83551571	0.67839143	0.87160571	0.88478643	0.64827071	0.60955421	0.42541036	0.64000471	0.62154771	0.74760929	0.58507486	0.81014000	0.61393671	0.40243064	0.22532857	0.18140386	NaN
-1.32983250	NaN	1.43294786	1.24659214	1.27704571	1.35515714	1.18212286	1.02190214	0.94002286	1.05364714	1.10042714	1.12920571	1.07602714	1.21391714	0.94555786	1.02294786	0.81508143	0.70758079	1.05989500	0.85221429	0.73906214	0.84249214	0.82616857	0.76777500	0.75966643	0.52539164	0.64924271	0.70457114	0.64826514	0.72140336	0.67893664	0.99378943	0.80366971	0.69908900	0.82080643	0.65642729	0.04151579	1.05541993	0.12855571
-1.27384000	1.08674357	1.76337786	1.04770857	0.91701714	1.00778000	1.37790786	0.92409000	1.28511929	0.99812500	1.09032429	1.12255714	1.18242929	1.05109071	1.13185071	0.99784357	1.12630929	0.86748786	0.87123571	1.04078357	0.81027214	0.73871857	1.02434500	1.11761857	0.75456207	0.77812500	0.74736286	0.64726357	0.56152757	0.76430486	0.74644786	1.24708286	0.95382714	0.57162850	0.88083143	0.66001407	0.27523175	0.65305000	0.59374612
-1.21784875	NaN	1.28283786	1.58716357	1.24602357	1.25337786	1.25373143	1.08269571	1.40081786	1.32138571	1.02264500	1.00393643	1.18104500	0.94308214	0.99301429	1.32765643	1.36901500	0.81246214	1.06972857	1.00550929	1.08290071	0.71901000	0.76321886	0.83307714	0.79882286	0.74909786	0.61802893	0.69791714	0.62557171	0.86711079	1.00289500	0.75401586	0.78056464	0.90427071	0.54988364	0.44658122	0.46790114	0.13088164	NaN
-1.16185500	NaN	1.25151071	1.09322357	1.13986643	1.18334214	1.36003071	1.16539500	1.18846000	0.97659500	1.21094286	0.91517786	0.95173786	1.01741214	1.13315000	1.20669643	0.94247500	1.08870857	1.09762571	0.87660643	1.08814214	1.07936786	0.61547757	1.23013857	0.68177521	0.86630407	0.74970679	0.58417900	0.53051979	0.88721500	0.93816929	0.69068114	1.00901786	0.71930814	0.68910207	0.13293829	0.91574357	0.11583619	NaN
-1.10586000	NaN	1.59368000	1.34449786	1.54391857	1.39670071	1.11952786	0.90873286	1.29675286	1.02319786	1.13824214	1.29987357	1.28731786	1.08496214	1.20196571	1.25479643	1.18158429	1.02260000	1.01021286	1.12956643	0.89053286	1.07003500	0.94435857	1.03944357	0.77254493	0.85498714	0.77858536	0.71498714	0.66201543	1.12121000	0.72167736	1.26507643	0.78242179	0.69705036	0.71911086	0.62991743	0.71066386	0.32825373	NaN
-1.04987000	NaN	1.13195000	1.14884571	1.14926643	1.30479429	1.17940857	1.13277786	1.27867429	1.27180786	1.24289214	1.24052286	1.30927857	1.28331500	1.12459071	1.12062786	1.00849071	0.84405000	0.94736857	1.07425714	1.01644000	1.08598071	0.80698500	0.90049429	0.93909929	0.82661643	0.66972300	0.68928250	0.91651429	1.13601714	0.85926379	1.16072929	1.04414214	0.89184714	0.67453000	0.51339779	0.44334729	NaN	NaN
-0.99387438	NaN	0.97347000	1.30985286	1.11375929	1.42012214	1.26624143	1.07824786	1.42039000	1.32576357	1.22058714	1.15132500	0.91518571	1.37687786	1.23332357	1.14739500	0.93133714	1.10203929	1.28116286	1.26955857	1.05503500	0.96857929	1.20116286	1.19208143	0.98630500	0.98760071	0.71620643	0.77198621	0.94450643	1.00025929	0.89397000	1.24939071	1.27218714	0.96911957	0.48695529	0.31593143	0.43339267	0.76394057	NaN
-0.93788250	NaN	1.66739429	1.30533429	1.38195286	1.21444643	1.39687214	0.96114143	1.27772071	1.41273714	1.34514357	1.06795429	1.41735071	1.07018071	1.36685857	1.06785143	1.43730143	1.10391786	1.18590643	1.03006071	1.02571286	1.02181929	1.03632143	0.98088286	0.84724357	1.15370571	0.87310929	1.01146000	1.07962143	1.42879571	1.36205071	1.18295857	1.21606500	0.81359093	1.19667500	0.41309514	0.74569357	0.80445771	NaN
-0.88188962	NaN	1.63647500	1.50324571	1.32533143	1.34998143	1.42899214	1.15178000	1.17171500	1.37627143	1.45092143	1.23843286	1.44566214	1.10939714	1.05071214	0.98588857	1.53525500	1.19308214	1.32413286	1.39422786	1.30080929	1.21506786	0.91394143	0.88475571	1.07969714	1.04633571	1.16893143	1.25347143	1.00264571	1.05551714	1.28568000	1.11133429	0.94309407	1.02889000	1.63294143	0.86131143	0.62722779	0.71389186	NaN
-0.82589663	NaN	1.66117071	1.22986857	1.37777214	1.83857857	1.58211286	1.44843000	1.38298429	1.73350643	1.30686000	1.47801929	1.55465857	1.13354714	1.22483643	1.56133286	1.44227000	1.03655500	1.39396714	1.59717357	1.41480929	1.36319286	1.37147643	1.42145500	1.25483143	1.19462143	1.14235214	1.32107643	1.38870357	1.30738429	1.69947143	1.46442071	1.74492857	2.08161214	1.71978857	0.88838621	1.19822336	0.89062471	NaN
-0.76990362	NaN	2.18935286	2.17609571	1.95620286	1.82729929	1.81497643	1.83724429	2.41377357	1.79638500	1.90526357	2.13818500	2.04241929	1.86422857	2.03890143	1.96092714	1.72449071	2.15955714	2.28139429	2.12251714	1.91347286	2.02017714	1.75138000	1.93099214	2.25812214	1.79564000	2.36228571	1.49745500	2.18470000	2.11785357	1.92737786	2.19706429	2.89198071	2.21755000	2.90613786	1.72906850	2.77728643	1.80565429	NaN
-0.71391075	NaN	2.09607357	2.49783714	2.63988000	2.96070214	2.86270429	2.49261714	3.66534429	3.31801571	3.18650000	3.65517786	3.24560929	3.50455643	3.57487714	3.68611429	3.19281143	3.26316786	3.37418000	3.52845000	3.53154643	3.73573143	3.40822786	4.12148643	4.61999929	3.91434643	3.71002500	4.01912357	3.33502857	4.75396500	5.11787714	4.04080071	3.52620357	3.20745357	4.12404786	3.09922143	3.47254857	2.48764071	NaN
-0.65791775	NaN	4.55723286	5.77522357	5.65252286	5.38323143	5.66988071	5.46265357	6.17669929	5.90259000	6.61634571	6.31415071	5.93571786	5.99371143	6.14273714	6.41162714	6.36677929	6.37926929	6.30730143	7.07775714	7.13535000	6.83858429	7.41947071	6.87858857	6.77957857	7.13626643	7.25368714	7.29246214	7.58959286	8.80325000	9.56720000	8.96993571	7.71592929	6.89339000	7.45602214	9.01950714	6.14276214	5.70210857	NaN
-0.60192450	NaN	10.87232857	10.72965714	9.78175000	11.10583571	10.44719286	10.31295000	11.55234286	11.12537857	11.00293571	11.05187857	11.46807143	11.44857857	11.31835714	12.10897857	11.73250714	11.32312143	11.57470714	12.40525000	12.02282143	12.43802857	11.93685000	12.36380000	12.90440000	12.50556429	12.23175714	12.87819286	13.13240714	13.51402143	15.18295000	12.73343571	17.22742143	14.24927143	13.75412143	11.81202143	14.02905000	11.74313571	NaN
-0.54593163	NaN	14.97294286	20.07349286	17.00705714	16.68809286	15.88785714	18.58911429	17.33015000	19.07212857	18.96935000	17.86220714	18.12340714	19.55812143	18.57334286	18.75950000	19.51505000	17.52976429	18.37371429	18.85000000	20.04178571	19.19898571	20.33366429	21.21137143	20.18323571	21.03865714	20.25052857	20.44387857	22.00138571	22.13517143	23.81119286	21.00929286	22.43342143	22.84787143	22.49103571	23.01217143	21.27767857	18.16115000	NaN
-0.48993862	NaN	28.47881429	28.27145000	28.84902143	26.60263571	26.43335714	27.50301429	28.34211429	27.13712857	27.52710714	28.13756429	27.69033571	29.00879286	29.61118571	30.03958571	28.04934286	27.38858571	28.15190000	29.18787857	28.89611429	29.18426429	30.05446429	30.47502857	30.36899286	31.65787143	30.22803571	31.12793571	30.42570000	32.99469286	35.92545000	36.15295714	33.90578571	33.15045714	31.92005000	31.97467143	31.98002143	32.17212143	NaN
-0.43394562	NaN	40.37970000	43.02332143	41.03181429	37.65365000	37.81488571	38.58429286	40.47148571	41.68916429	38.82438571	39.61195000	40.44490714	42.43960000	42.30957143	43.00304286	40.50022857	40.65396429	40.69860714	41.75266429	41.63700000	41.48864286	41.88382857	42.43077857	42.91407143	44.70780714	43.95217857	43.84880714	45.78082143	46.01130714	51.36150714	47.34240714	51.69358571	50.60256429	42.06556429	45.01040000	44.55132143	42.96488571	NaN
-0.37795275	NaN	55.15447143	57.62406429	56.03490714	52.27045000	52.74302143	54.40770714	54.45257143	54.76419286	54.84257857	53.19321429	55.76460000	57.56707857	58.19225714	57.55500000	55.04613571	52.86952143	54.65260714	56.43896429	55.06655714	55.87967143	54.95681429	56.25303571	56.63309286	58.78872143	57.88300714	59.41575714	57.94263571	61.25877857	68.93864286	64.01428571	67.18780000	61.15145714	63.98450000	59.93072857	63.63082143	58.63262857	NaN
-0.32195975	NaN	73.70871429	77.81371429	71.14978571	70.12450000	69.08114286	69.03442857	71.42578571	70.65228571	70.93142857	70.39328571	72.04342857	73.52857143	73.25150000	72.96964286	72.10428571	68.62150000	69.93957143	69.41221429	69.70414286	69.97714286	70.77242857	71.54007143	73.03821429	72.63764286	74.02592857	72.86000000	75.19664286	79.39457143	84.39814286	84.52464286	83.96285714	80.40950000	82.82614286	70.49257143	82.05792857	88.76035714	NaN
-0.26596650	NaN	86.99342857	93.35000000	90.25721429	87.18007143	85.52300000	87.28528571	88.20085714	90.44307143	87.36478571	87.69371429	89.05564286	88.40007143	91.22635714	91.54000000	89.39607143	86.07357143	85.50578571	84.99842857	85.26378571	85.33971429	87.69557143	86.96300000	88.98328571	91.25700000	89.21228571	89.84200000	93.87500000	97.29050000	106.07257143	104.56535714	98.59535714	93.00807143	97.43157143	89.93721429	97.40200000	NaN	NaN
-0.20997350	NaN	106.54871429	109.72764286	105.27864286	103.84685714	104.68021429	109.13171429	105.23292857	105.36507143	104.63550000	106.98914286	107.12485714	104.86721429	111.42007143	108.49342857	109.44300000	103.09114286	101.68564286	98.24292857	102.36628571	102.03585714	101.90535714	105.90871429	104.85400000	106.13478571	105.04714286	107.22835714	110.31192857	114.33564286	122.31378571	125.69085714	115.71364286	114.42357143	114.72728571	112.10807143	117.13414286	NaN	NaN
-0.15398062	NaN	127.04335714	125.25135714	125.15057143	121.36264286	122.20300000	119.78235714	121.76250000	122.85242857	119.90335714	120.52750000	121.37757143	124.90550000	125.34007143	122.99721429	121.81707143	117.04371429	115.70842857	115.92671429	115.77178571	115.91328571	115.53114286	116.55221429	120.82657143	118.72764286	118.31971429	121.74828571	125.13528571	126.66578571	144.19850000	142.34550000	135.87221429	132.11385714	125.00500000	126.88871429	130.99464286	NaN	NaN
-0.09798752	NaN	127.23935714	141.30171429	142.51700000	134.21771429	138.03978571	135.14292857	135.93535714	134.45900000	134.25907143	134.67542857	137.04785714	136.94028571	140.28664286	138.19178571	131.93892857	128.59507143	132.61507143	126.32435714	127.58700000	127.40021429	123.49664286	129.76271429	130.47007143	132.36364286	131.72492857	132.97528571	135.27078571	139.63121429	154.45142857	152.37478571	152.87385714	145.40871429	134.01257143	144.88985714	138.20621429	NaN	NaN
-0.04199463	NaN	145.26042857	156.66771429	151.89285714	148.81900000	144.99414286	144.92935714	145.83192857	142.70350000	141.17707143	146.53871429	144.87242857	147.36914286	149.78464286	146.44492857	142.08021429	137.31042857	134.90928571	136.89100000	135.02557143	136.04328571	134.35292857	138.71292857	137.52350000	141.35885714	141.57971429	140.81964286	141.07078571	154.66850000	171.47185714	156.11578571	160.88035714	149.71500000	152.19614286	147.42021429	150.08771429	NaN	NaN
0.01399831	NaN	142.99064286	158.37671429	156.23364286	153.41235714	151.88671429	154.84192857	152.04821429	150.29092857	148.09285714	150.11471429	151.42000000	150.84407143	151.64735714	149.27742857	146.09814286	139.08600000	141.38571429	139.18714286	135.49471429	139.12578571	137.66092857	141.57285714	143.45071429	141.89171429	142.09864286	145.36000000	146.37185714	156.56042857	165.72385714	166.28871429	164.05128571	157.78435714	151.06328571	153.40978571	156.83635714	NaN	NaN
0.06999141	NaN	NaN	154.93585714	158.60871429	152.86092857	153.75314286	153.67435714	150.92414286	148.35635714	148.30942857	147.42100000	148.87271429	153.44992857	154.93414286	150.23300000	145.58357143	142.19607143	138.89450000	138.89592857	134.01471429	135.56150000	134.45914286	137.49314286	139.30678571	140.33514286	138.66978571	139.51085714	145.37950000	149.54507143	167.45678571	166.19957143	156.99600000	160.02014286	148.26350000	152.04950000	152.11800000	NaN	NaN
0.12598463	NaN	NaN	156.23578571	150.03150000	155.06885714	150.71892857	148.08607143	147.33457143	145.22321429	144.33342857	142.94492857	144.18900000	144.58428571	145.84035714	141.74828571	139.02228571	133.75092857	134.19985714	127.25042857	128.48821429	125.72464286	130.09135714	130.17285714	130.83071429	133.45557143	129.27778571	134.49378571	136.05192857	141.93842857	161.21942857	157.92492857	155.10035714	150.84057143	144.18971429	143.13250000	142.41464286	NaN	NaN
0.18197750	NaN	NaN	145.74307143	143.39171429	138.44471429	139.18807143	139.39242857	133.38407143	131.56728571	133.25414286	128.81557143	130.78435714	137.06385714	133.29871429	129.68250000	129.51635714	122.42707143	122.10264286	117.38757143	116.54314286	113.88042857	118.15464286	118.59664286	121.53871429	122.17835714	118.49928571	122.94714286	127.41357143	128.19635714	149.18050000	147.74157143	141.65150000	140.86007143	129.07557143	130.07007143	126.12278571	NaN	NaN
0.23797050	NaN	NaN	122.07307143	125.59085714	125.92750000	124.94485714	123.08364286	116.88664286	116.86978571	115.60264286	113.67292857	118.00314286	120.46207143	119.18907143	114.00671429	111.10678571	109.89328571	106.28550000	103.74557143	101.78428571	101.08592857	100.39114286	104.40642857	104.24221429	105.45742857	104.26650000	106.46021429	106.92514286	119.75428571	133.27492857	129.38307143	132.86985714	123.30364286	106.42264286	107.32928571	112.34792857	NaN	NaN
0.29396350	NaN	NaN	105.75892857	106.87678571	105.26135714	102.58200000	100.91757143	100.14807143	98.71571429	100.62628571	98.45250000	98.75521429	101.56885714	99.59535714	96.98964286	94.41635714	92.63635714	89.97728571	85.81200000	83.98200000	85.82164286	83.01157143	85.63521429	87.57278571	89.46221429	87.25535714	90.65492857	91.42435714	102.45707143	111.80064286	108.63942857	107.88578571	103.64042857	93.34942857	93.51178571	97.50600000	NaN	NaN
0.34995637	NaN	NaN	92.95071429	89.89514286	88.05371429	85.66264286	86.19085714	79.81942857	81.92335714	79.21850000	82.31357143	80.33714286	81.10900000	81.19385714	77.55657143	74.80528571	74.62057143	72.06321429	66.72392857	66.05200000	68.26014286	68.38500000	68.03308571	71.09135714	69.35300000	66.65235714	70.10228571	72.77307143	84.23785714	86.61642857	92.23035714	84.53814286	80.91192857	73.85757143	75.43785714	75.79821429	NaN	NaN
0.40594937	NaN	NaN	70.26707143	71.87185714	67.62971429	65.12947143	65.17537143	61.06677857	61.52496429	61.31778571	60.41555714	61.70122857	61.93537143	59.47480000	58.58405714	57.27582857	55.51585000	53.90710000	51.32360714	51.34382857	51.11961429	50.89001429	51.26692857	51.31361429	52.74200714	51.99052143	54.20090000	56.55614286	62.13281429	69.99314286	70.26521429	67.13185714	56.84992857	51.18290000	55.73746429	60.06494286	NaN	NaN
0.46194225	NaN	NaN	45.44155714	51.25518571	48.44494286	47.29393571	47.25268571	45.35155000	42.06049286	43.16849286	42.70362857	44.21310714	43.86520000	43.95120000	41.25455714	41.37937143	40.24309286	36.68492143	36.39856429	35.49415714	34.47020714	35.32717143	35.77067143	35.00955714	37.29948571	34.62482143	36.62231429	39.00887143	42.07042857	49.45211429	48.34800714	43.24145714	37.86133571	37.60979286	34.02933571	37.05305714	NaN	NaN
0.51793525	NaN	NaN	35.16870714	33.09040000	32.95418571	32.47392857	31.43332857	30.31067143	29.55390000	28.74006429	29.18470000	27.89155000	28.95546429	28.35293571	28.27689286	25.75671429	26.68342143	24.94749286	23.23342857	22.05200714	22.62240000	23.23085000	22.89546429	22.21518571	23.34628571	21.38079286	24.61017857	24.99995714	30.10531429	35.11813571	32.53985714	28.06125714	25.51862857	23.70945000	22.25050000	NaN	NaN	NaN
0.57392813	NaN	NaN	20.61832857	20.06815714	21.49892143	19.28887143	20.22601429	16.41870714	17.26927857	17.41940000	16.93941429	17.84484286	17.03370000	16.44809286	15.31741429	14.66434286	15.19025714	14.23977143	13.59019286	13.59924286	13.26672857	13.66482143	13.12002143	12.77002857	13.55520714	12.85462143	13.20287143	16.23375714	17.01877857	19.58005714	17.05506429	13.87653571	13.55570000	13.73075714	14.97680714	NaN	NaN	NaN
0.62992100	NaN	NaN	12.31095714	11.11420714	11.26284286	10.72541429	11.10912143	9.61368571	9.09472857	8.82075714	9.16471429	8.92403571	8.76240714	9.47211429	8.42762571	8.59163571	8.56436429	8.15607143	7.01348929	6.70185071	6.42653786	7.45163286	7.15491643	6.24900143	6.73049357	6.65962643	7.00891929	7.87488571	9.39908286	9.92255000	8.82265714	8.47999286	8.10999714	6.60388214	5.13117000	NaN	NaN	NaN
0.68591475	NaN	NaN	6.38464786	6.46587286	5.35895714	6.23052286	5.91687214	5.48117643	4.70216357	4.68970500	4.79915357	4.82651000	4.76684929	4.82974429	4.73575000	4.26599429	3.72167857	3.64442500	3.57042714	3.78314071	3.66012214	3.43237286	3.00692500	3.03800857	3.76541929	3.26184786	3.50870071	4.61722286	3.83189143	4.62856786	4.05054214	4.08992000	4.19267286	3.74204786	2.08126500	NaN	NaN	NaN
0.74190775	NaN	NaN	4.36722214	4.28425714	4.23213143	3.88482071	2.85841857	3.16993143	2.89103571	2.62129357	2.80222714	2.88902071	2.27374000	2.53926857	2.62329714	2.42182143	2.27001071	2.25955286	1.92190286	2.24767786	2.19853000	2.19900143	1.64564500	1.87757000	1.99182286	1.76285571	2.04163286	2.39498714	2.81617643	2.72338357	2.42406357	2.76473929	2.73586571	1.83232286	0.89230950	NaN	NaN	NaN
0.79790063	NaN	NaN	3.55002643	3.28327714	3.09250714	3.20309714	2.73770929	2.43858571	2.37961857	2.39365071	2.44030929	2.32720500	2.21804214	2.05084857	2.28182286	2.00846071	1.97036857	1.58080857	1.65019714	1.45905929	1.41960429	1.87280429	1.82201786	1.95516071	1.83504500	1.62505429	1.40914214	1.50663000	2.25365929	1.88911214	2.26798714	2.19110500	2.13603000	1.45777357	0.64066554	NaN	NaN	NaN
0.85389350	NaN	NaN	1.42276429	3.16578571	2.16678000	3.18280500	2.76905214	2.85154857	2.31136000	2.28945786	2.52700071	2.45017429	1.99446000	2.50450571	2.18899429	1.43511786	1.67633000	1.96203714	1.52812286	1.73541071	1.62445714	1.57116714	1.72341643	1.59662357	1.53991857	1.42480429	1.13796357	1.40263429	1.54232214	2.30995286	1.93337929	1.27474143	1.42832000	0.77535857	0.74306214	NaN	NaN	NaN
0.90988650	NaN	NaN	3.51672714	3.71893357	2.67538571	2.33767500	2.66957714	2.80236786	2.56310857	2.31533071	2.34850643	2.37349286	1.92083500	2.55552571	2.12141429	1.88452857	1.94788643	1.74557143	1.81489929	2.02723643	1.89635357	1.72112786	1.46255357	1.53513214	1.21080143	1.63360429	1.50231714	1.31371071	2.38132929	1.55480500	2.13890357	1.62254929	1.56585571	1.66549679	1.37465785	NaN	NaN	NaN
0.96587950	NaN	NaN	2.75911286	3.15677714	3.00580500	3.15108429	3.25553071	1.76425571	2.51764500	2.63903643	2.60341143	2.47722429	2.25346786	2.10837500	2.22571643	2.22397571	1.81769214	2.02638929	1.71775929	1.60591643	1.52112357	1.70425571	1.30029643	1.40857214	1.15735500	1.19432286	1.61575643	1.39432714	1.39681714	1.60284429	1.82319286	2.04142786	0.94022400	0.76586614	0.29259000	NaN	NaN	NaN
1.02187063	NaN	NaN	NaN	2.23773214	3.30560000	3.18953714	3.13827429	2.84327071	3.03286786	2.56925857	2.50857000	2.50269357	2.12608500	2.46759500	2.32850214	1.94993857	1.94113857	1.88812643	1.82304500	1.89757929	1.83092429	1.85305929	1.56288429	1.41657786	1.49476429	1.28191786	1.32172429	1.13492571	1.33566143	1.96136929	1.48934643	0.73316179	0.99333000	1.48574214	NaN	NaN	NaN	NaN
1.07786625	NaN	NaN	4.26632071	3.78316500	3.29933214	2.76825714	3.19084714	2.43430214	2.88199714	2.77087000	2.61009214	1.94337571	2.29244643	2.56501286	2.32377071	2.07529429	2.01997286	1.98281643	1.97591643	1.67956643	1.46414000	1.74557071	1.59381500	1.22446786	1.33599643	1.15377714	1.40228429	1.18583357	1.68989571	1.40489500	1.82642286	1.19893336	1.01597479	0.92526693	NaN	NaN	NaN	NaN
1.13386000	NaN	NaN	NaN	2.74924286	2.78404500	2.86398286	2.84566286	2.89922571	2.58418786	2.45918286	2.55872214	2.35791357	2.15929786	2.20225714	2.27443429	1.93357857	1.96533214	2.47056071	1.78210571	1.68275214	1.65350000	1.53934214	1.20666929	1.37628571	1.17703786	1.17575286	1.13232714	1.55613786	1.82731929	1.88268071	1.48101500	1.19973714	0.68057200	0.98152279	0.52777979	NaN	NaN	NaN
1.18985000	NaN	NaN	NaN	2.96505357	3.07689143	2.87674714	3.04756786	2.87372714	2.36811071	2.55596786	2.50573643	2.21299071	2.60099571	2.34683643	2.07309000	2.16270714	2.12906786	1.90798286	1.93295571	1.64810714	1.67149571	1.51372643	1.67561786	1.51268000	1.24555143	0.92962193	0.98686000	1.28658143	1.41703643	1.58208857	1.43611857	1.42373243	0.82208043	0.61251814	NaN	NaN	NaN	NaN
1.24584375	NaN	NaN	NaN	2.87897357	2.20425857	3.03968929	2.51936143	2.51482429	2.13162786	2.24227857	2.23334786	1.88597500	2.42184786	2.17967786	2.17587214	2.39211429	1.77412500	2.32197929	1.91185714	1.84971429	1.35899000	1.38799286	1.41681714	1.42239786	1.18844071	1.17268357	1.41751286	1.39109643	0.92061500	1.55161143	0.99835429	1.19114793	0.89718600	0.38013207	NaN	NaN	NaN	NaN
1.30183875	NaN	NaN	NaN	2.58705929	2.60836500	2.01506429	2.43173286	2.59555214	2.13705929	2.10262286	2.05435929	2.05672214	2.03658357	2.05021143	1.78748071	2.20290214	2.04664643	1.74876571	1.68498786	1.50116429	1.41811286	1.49213571	1.35376500	1.31364786	1.26077143	0.86665429	1.23944000	0.86312357	1.48140929	1.77662357	1.07495857	1.49190000	0.68540094	0.56843907	NaN	NaN	NaN	NaN
1.35783000	NaN	NaN	NaN	2.37129786	2.79050929	2.40654143	2.01752857	2.22533786	1.89552000	2.10323643	2.33875571	1.92904786	1.74773357	1.74521500	2.13061857	2.13131143	2.06935500	1.69626714	1.49720500	1.61334500	1.34575071	1.12004286	1.22462929	1.12649286	0.97461071	1.29654857	1.17620193	1.25877643	1.04899000	1.17039464	1.35114986	0.64052807	0.58967486	0.32797100	NaN	NaN	NaN	NaN
1.41382250	NaN	NaN	NaN	1.97420500	2.34742286	1.68196571	1.91810286	1.93834786	1.95487214	1.65705214	1.65676071	2.11064214	1.73612500	2.04845786	1.75306429	1.68889929	1.53437071	1.80206286	1.58161286	1.09492929	1.15181786	1.21101357	1.10203571	1.01283786	0.97615143	0.86178114	0.82291507	1.08134143	1.04169143	1.15770786	1.14731621	0.82780043	0.70295571	0.64043143	NaN	NaN	NaN	NaN
1.46981625	NaN	NaN	NaN	2.44828443	1.45526907	1.77378571	2.08749071	1.54343071	1.52066643	1.46651571	1.40512214	1.87117429	1.69078857	1.41256000	1.56583786	1.45869000	1.40591000	1.51122500	1.42422500	0.99230929	1.11094214	1.30161643	1.06368286	0.74290929	0.87828443	0.88070714	0.87019071	0.88132086	1.18555500	0.81500450	1.37150000	0.63103207	0.48850971	0.21184626	NaN	NaN	NaN	NaN
1.52581000	NaN	NaN	NaN	1.79904357	1.66138286	1.85056500	1.83682357	1.96414857	1.42759571	1.06906786	1.60559643	1.45504357	1.52801714	1.50884929	1.34595357	1.13371143	1.51047429	1.30185214	1.18105143	1.10681429	1.24769000	1.14856429	1.17946214	1.03639214	0.77745886	0.85500007	0.59907793	0.51004636	0.79559243	1.02162107	0.82532714	0.78370779	0.57322707	0.40206036	NaN	NaN	NaN	NaN
1.58180125	NaN	NaN	NaN	1.86409786	1.62547643	1.31978857	1.67568429	1.65111643	1.01832571	1.40652000	0.96651571	1.30711214	1.25998500	1.28584000	1.24717286	1.20560929	1.05120500	0.98941000	1.37022071	0.96720643	0.94312850	0.93048571	0.84866457	0.86569500	0.77442429	0.90154750	0.75721321	0.60017550	0.80938014	0.75314586	0.53554179	0.19813400	0.31053000	0.22836364	NaN	NaN	NaN	NaN
1.63779500	NaN	NaN	NaN	0.94894714	1.93425143	1.20363000	1.05560214	1.10537286	1.11711357	1.43201357	1.32356286	1.29007643	1.36357786	1.23438714	1.04952357	1.07086857	0.87933429	0.93798357	1.00247071	0.85013543	0.59321450	0.91310000	0.64837229	0.72617214	0.53590336	0.60420086	0.66043650	0.57962679	0.89368229	0.38114750	0.37510671	0.48237486	0.55886743	NaN	NaN	NaN	NaN	NaN
1.69379000	NaN	NaN	NaN	0.99931000	1.15280700	1.38333857	1.05996643	1.19529429	1.13875071	1.13228143	1.29921643	1.09942143	1.05895643	1.15125929	0.90152671	0.86653143	0.71179714	0.73438657	0.76605357	0.93617857	0.77848714	0.83796979	0.65016500	0.63689907	0.52070343	0.41211757	0.35365029	0.90869157	0.50943050	0.85958071	0.32227936	0.33595364	0.16652007	0.12534214	NaN	NaN	NaN	NaN
1.74978000	NaN	NaN	NaN	1.10978643	1.13128150	1.32133429	1.36906214	1.15778643	1.16292571	1.02564857	0.82246564	0.91501000	0.91241286	0.83030600	0.88018964	0.96024500	0.73334643	0.74330143	0.77538357	0.75815693	0.67672079	0.67474186	0.39990043	0.66084921	0.46462214	0.38754021	0.44945552	0.62615957	0.43299957	0.85716929	0.66300757	0.56536714	0.27222581	0.15842457	NaN	NaN	NaN	NaN
1.80577500	NaN	NaN	NaN	1.01101314	1.36294286	1.17154214	1.25035000	1.17053071	0.85775143	1.15968000	1.00711929	0.99550714	0.93043786	0.95109143	0.98777286	0.90572929	0.85485779	0.71719471	0.70148771	0.75095471	0.61695071	0.70517850	0.72116857	0.50835936	0.51461429	0.58121079	0.70702121	0.47129831	0.48659243	0.82079464	0.52214051	0.14531471	0.58823629	0.77670043	NaN	NaN	NaN	NaN
1.86176875	NaN	NaN	NaN	0.81857500	1.09093857	1.07748786	0.86946071	0.84564800	1.13456000	1.27436000	1.01543214	1.08502643	0.90187000	0.89160414	0.90261350	0.97710857	0.82781357	0.68776257	0.87856357	0.52682721	0.79025357	0.57890100	0.56444700	0.45117371	0.52049350	0.43778514	0.50717836	0.65654336	0.73639221	0.44658788	0.55330550	0.76786971	0.39046300	0.81720850	NaN	NaN	NaN	NaN
1.91776000	NaN	NaN	NaN	1.51636157	1.24615564	0.93387800	0.96931893	0.83566664	1.06361286	1.11095571	0.82857143	0.90782143	0.97545357	0.84006214	0.87543000	0.83735214	0.75591836	0.88996643	0.78063429	0.58822457	0.63153571	0.51668950	0.55908714	0.53773264	0.46330229	0.37253364	0.65556250	0.75410050	0.52685036	0.71962764	0.82304286	0.65407650	0.75668364	0.42610314	NaN	NaN	NaN	NaN
1.97375250	NaN	NaN	NaN	0.74544214	1.13040164	1.15265786	1.42778286	1.18642357	0.92662679	0.99824429	0.90724136	0.81905243	0.70332236	0.92470500	0.93074929	0.60222643	0.95860286	0.46985614	0.62131493	0.69889071	0.67365914	0.54414993	0.45291321	0.49959943	0.45839429	0.45613586	0.63478507	0.47927629	0.81563900	0.37159714	0.31703557	0.33996126	NaN	NaN	NaN	NaN	NaN	NaN
2.02974750	NaN	NaN	NaN	1.28287929	1.42651714	1.17153500	1.00344593	0.78870721	1.26487714	0.90726929	0.84972243	0.74509514	0.84362236	0.68521979	0.92982643	0.69831943	0.90149071	0.62527793	0.53616257	0.46131764	0.65660786	0.53711786	0.58353071	0.50068207	0.32181318	0.46853050	0.40126636	0.31212743	0.47797043	0.46648621	0.61518664	0.37427807	0.33408800	NaN	NaN	NaN	NaN	NaN
2.08574000	NaN	NaN	NaN	NaN	0.88756471	0.75697014	0.86648500	1.06699714	0.88960807	0.90136979	0.92224786	0.90726214	0.80781021	0.94340786	0.87132500	0.70074836	0.51627657	0.86473336	0.52258193	0.79559464	0.68650643	0.62509707	0.65855179	0.44042614	0.30223436	0.59053986	0.29961079	0.46451100	0.69110229	0.59503350	0.56100629	0.44995789	0.40144107	NaN	NaN	NaN	NaN	NaN
2.14173125	NaN	NaN	NaN	NaN	0.57322371	1.37830500	1.20288429	1.17611071	1.05471286	1.19179071	0.95549143	0.79687114	0.82665500	0.86096571	0.76617429	0.70361793	0.65382971	0.59530100	0.54054871	0.57223907	0.59106800	0.50892236	0.43397936	0.52903914	0.54910371	0.45875993	0.40647057	0.56957443	0.47300929	0.24325394	0.85980500	0.42579064	0.31540943	NaN	NaN	NaN	NaN	NaN
2.19772500	NaN	NaN	NaN	NaN	1.12888729	1.13363714	1.30813286	1.10996557	0.84788093	0.96314429	0.95172571	0.83190214	0.63114643	0.69004857	0.75287500	0.76690900	0.51242529	0.72743836	0.62503150	0.60568543	0.57714300	0.61581236	0.44700914	0.52981943	0.50721486	0.37034664	0.57701700	0.87064671	0.40255916	0.56158007	0.17254507	0.22492972	0.17265471	NaN	NaN	NaN	NaN	NaN
2.25372000	NaN	NaN	NaN	NaN	1.04826714	1.00865429	1.14098929	1.11583500	0.90722429	1.06958643	0.81639921	0.85949107	0.81006621	0.60227450	0.76285379	0.58966286	0.62595129	0.54498214	0.51864671	0.47755493	0.45120921	0.47219586	0.46930764	0.47393207	0.49218514	0.45457214	0.64098750	0.49693336	0.45318757	0.51638686	0.40592850	0.47209707	NaN	NaN	NaN	NaN	NaN	NaN
2.30971000	NaN	NaN	NaN	NaN	1.29965786	1.15230071	1.11754671	0.87847114	0.82621429	1.03229857	0.72753343	0.77862529	0.88572500	0.70556600	0.74931357	0.63160257	0.59002114	0.51287879	0.56613757	0.63302493	0.50399129	0.43741179	0.52519136	0.42765636	0.29494600	0.53675893	0.45370571	0.41324400	0.34670643	0.28723203	0.45208336	0.12306914	NaN	NaN	NaN	NaN	NaN	NaN
2.36570500	NaN	NaN	NaN	NaN	0.97570807	0.92257357	1.10879714	0.72796307	0.81463243	0.89642114	0.62223600	0.86496764	0.91144357	0.83790357	0.98690500	0.65509950	0.65919093	0.73129286	0.58630757	0.71344979	0.57880264	0.35017229	0.47370479	0.51891536	0.48371536	0.63941379	0.41802136	0.42384743	0.85360850	0.38010529	0.63102471	0.31074057	0.25346857	NaN	NaN	NaN	NaN	NaN
2.42169875	NaN	NaN	NaN	NaN	1.39638000	1.34353443	1.27578286	1.14516286	1.06537900	1.25522714	1.00321429	0.92965571	0.69805393	1.03171857	0.76990786	0.98828143	0.42244357	0.73299836	0.58002550	0.60699229	0.34645471	0.49173929	0.33459143	0.42761636	0.46187536	0.31277441	0.62441386	0.59048136	0.39677886	0.54810157	0.33695264	0.27486021	0.29196429	NaN	NaN	NaN	NaN	NaN
2.47769000	NaN	NaN	NaN	NaN	1.78668971	1.21788857	1.36447214	1.22926286	1.27715429	1.21892286	1.15696786	1.12775214	1.03540857	0.71707121	0.80348643	0.67663750	0.87813071	0.63694393	0.54914707	0.53655693	0.66990871	0.60225593	0.48081579	0.55031193	0.35245736	0.63333893	0.62498850	0.45062664	0.84082793	0.80608636	0.40264914	0.01357414	0.13638571	NaN	NaN	NaN	NaN	NaN
2.53368250	NaN	NaN	NaN	NaN	1.20413029	1.35041214	1.49626429	1.23224214	1.32398857	1.15085429	1.29890571	1.29484000	0.85751429	0.50423407	1.01415071	0.63184100	0.66830800	0.66422364	0.61864650	0.70897114	0.52982229	0.61251200	0.63468843	0.51336686	0.40124193	0.69789571	0.86199907	0.30875843	0.76004621	0.44391114	0.67897600	0.56054921	0.76223643	NaN	NaN	NaN	NaN	NaN
2.58967750	NaN	NaN	NaN	NaN	0.73925379	1.91878071	1.58224286	1.38000000	1.34396500	1.10035786	1.47363286	1.06870571	1.04650714	0.89584143	0.85526264	0.74431979	0.61363443	0.62633221	0.74558421	0.65521286	0.52306686	0.55845864	0.40984679	0.49858579	0.51382686	0.55798436	0.39418450	0.55559793	0.83566007	0.35203050	0.33596751	0.11666493	0.05264171	NaN	NaN	NaN	NaN	NaN
2.64567000	NaN	NaN	NaN	NaN	2.17718857	2.11251143	2.06546143	2.03586929	2.02664357	1.85629214	1.49153643	1.16826429	0.92077929	1.02361786	1.09469929	0.86059714	0.84099686	0.71784357	0.74529079	0.82312521	0.87423179	0.45966371	0.64849493	0.52538457	0.75792679	0.68672200	1.03489114	0.68717036	0.63529214	0.47392950	0.21633757	0.35551564	1.26600536	NaN	NaN	NaN	NaN	NaN
2.70166125	NaN	NaN	NaN	NaN	2.22688579	2.38348071	2.39947714	2.02956071	2.02936357	1.66203071	1.99772500	1.63049500	1.29825143	1.60910929	1.00239479	1.06201357	0.86669450	0.76456236	0.96690514	0.78354500	0.71878843	0.57376086	0.60924657	0.63958571	0.53718914	0.63442136	0.57588814	0.83750700	0.59537100	1.16297843	0.57041857	0.77252757	NaN	NaN	NaN	NaN	NaN	NaN
2.75765500	NaN	NaN	NaN	NaN	4.23778357	2.98547429	2.47795286	2.97093786	2.38763643	2.18719357	1.84363714	2.07462357	1.52329071	1.37559643	1.23210500	1.22489643	1.19428857	0.88598714	0.99124929	0.85621500	0.67230550	0.81839950	0.71950971	0.70444514	0.52439007	0.48324864	1.05047071	0.90378700	0.59939721	0.52203311	0.41619571	0.55535779	NaN	NaN	NaN	NaN	NaN	NaN
2.81365000	NaN	NaN	NaN	NaN	4.89597357	3.85775714	3.29726214	3.01365857	2.68413143	2.81114571	2.24288286	2.46716000	2.22685286	1.94093857	1.54653357	1.44086357	1.18651357	1.03473071	1.03734000	1.05390071	1.23728571	0.96982071	1.05103757	0.71962464	0.68539564	0.69968571	0.91053243	0.85052179	0.63311343	0.46774790	0.61284464	0.78684529	NaN	NaN	NaN	NaN	NaN	NaN
2.86964000	NaN	NaN	NaN	NaN	4.97441286	3.19181643	3.91194714	3.31001357	3.05090071	2.96717143	2.55873786	2.56785643	2.18212786	1.99788000	1.74360429	1.59410643	1.43809357	1.24134000	1.11888429	0.91671429	1.07906643	1.12598786	0.88504021	0.92798271	0.89810579	0.71618343	1.28418857	0.88931721	0.69669793	0.68891743	0.97092350	0.53846229	NaN	NaN	NaN	NaN	NaN	NaN
2.92563375	NaN	NaN	NaN	NaN	3.57007286	4.01550500	3.51606786	3.90074714	3.91476357	2.89279500	3.21227143	2.92644143	2.44830786	2.08855500	2.05476643	1.90446857	1.25890786	1.63120214	1.57297357	1.22326786	1.14746571	0.91564757	0.98301571	0.83026450	1.04223071	1.01782771	1.36827721	1.41967643	0.80230157	0.83378900	0.67451264	0.61225279	NaN	NaN	NaN	NaN	NaN	NaN
2.98162875	NaN	NaN	NaN	NaN	2.68284586	3.98231643	4.19088571	3.43123214	3.52241071	2.81590071	2.97313286	2.63270286	2.17663214	2.23410500	2.33747929	1.84587571	1.43122643	1.76262214	1.33787000	1.37609429	1.28664571	0.93381143	1.13538571	0.95407714	0.85569214	1.02595593	0.79994221	0.81029464	0.88141257	0.60685793	0.51211586	0.34706571	NaN	NaN	NaN	NaN	NaN	NaN
3.03762000	NaN	NaN	NaN	NaN	7.74587357	4.72110857	3.79985929	3.99411643	3.58030786	2.89042214	3.10036071	3.40920357	2.61093857	2.49312071	2.30308286	1.89714429	1.91421857	1.73734500	1.51839357	1.36369286	1.03155500	1.06907143	1.05527286	0.93781186	0.96592071	0.89403550	0.86945921	0.87191829	0.86490357	0.56786957	0.70408171	0.15889786	NaN	NaN	NaN	NaN	NaN	NaN
3.09361375	NaN	NaN	NaN	NaN	NaN	4.36905143	3.79474929	3.96796429	3.15844643	2.93467857	2.82121714	2.82468786	2.69064714	2.34177786	2.41462143	2.09807500	1.93994286	1.80144071	1.81599643	1.24266071	1.24982357	1.05181714	0.87590929	0.97106329	0.90383614	0.72546586	0.94159171	1.11757000	0.74345886	1.12465864	0.57155300	0.58812214	NaN	NaN	NaN	NaN	NaN	NaN
3.14960750	NaN	NaN	NaN	NaN	NaN	4.09741857	3.80319000	2.93425643	2.73878571	3.44348929	3.04732071	2.95819500	2.62815571	2.70500929	2.44156000	1.96132571	2.02128643	1.36247786	1.65402857	1.18780929	1.30430643	1.17630286	1.20623357	0.98351571	1.10302500	1.04455829	1.02666793	0.86509071	0.45829857	0.63493786	0.22988221	NaN	NaN	NaN	NaN	NaN	NaN	NaN
3.20560000	NaN	NaN	NaN	NaN	NaN	2.33965071	3.22499000	2.87366000	2.75750643	3.27980143	2.52965071	2.51954714	2.49973786	2.32788071	2.17146786	1.79464429	1.57659571	1.60814143	1.55529643	0.94121000	1.03407714	1.11108000	0.98018500	0.73422550	1.12165571	0.81182357	0.64504764	0.96700364	0.81720357	0.21643100	0.46843636	0.52283371	NaN	NaN	NaN	NaN	NaN	NaN
3.26159125	NaN	NaN	NaN	NaN	NaN	1.71488864	2.92413000	1.93949214	2.34606714	1.82012357	2.18924429	2.19541000	2.21360357	2.18269571	2.03821143	1.71882429	1.48305357	1.36081714	1.10741786	1.29788929	1.21062143	0.68419936	1.01681900	0.65699671	0.77010814	0.81922250	0.69118386	0.64416707	0.26476177	0.77846108	0.51046036	NaN	NaN	NaN	NaN	NaN	NaN	NaN
3.31758625	NaN	NaN	NaN	NaN	NaN	1.67260500	2.05909571	2.04166143	2.10910357	2.16260643	1.53803786	1.82975500	1.88377786	2.03559929	1.89080429	1.72105786	1.22663714	1.32188929	1.49641571	1.27501857	0.95497857	0.76005957	0.83770643	0.76149221	0.85974650	0.74887386	0.74366614	0.47677114	0.61398129	0.58311257	0.18140643	NaN	NaN	NaN	NaN	NaN	NaN	NaN
3.37358000	NaN	NaN	NaN	NaN	NaN	2.05257571	1.86790571	1.61306571	1.43905000	1.75573214	1.47028214	1.52284643	1.53392857	1.57591357	1.65405357	1.43776071	1.16638714	1.06774071	1.03047857	0.90511643	0.95248071	0.82972857	0.75927421	0.81458343	0.50586464	0.80998321	0.60434521	0.61824471	0.47545100	0.21674879	0.37770486	NaN	NaN	NaN	NaN	NaN	NaN	NaN
3.42957000	NaN	NaN	NaN	NaN	NaN	2.06577571	1.36830000	1.12989486	1.32073857	1.43667143	1.22649714	1.38589071	1.14045214	1.28809929	1.39148786	0.96535971	0.99795429	0.95804557	0.86788786	0.77195471	1.07588143	0.90582714	0.60298493	0.64215229	0.64867886	0.50370356	0.49657086	0.41145005	0.68824906	0.43396500	0.69260929	NaN	NaN	NaN	NaN	NaN	NaN	NaN
3.48556375	NaN	NaN	NaN	NaN	NaN	1.13218864	1.28320971	1.32840143	1.02413671	1.54014571	1.23457643	1.08072286	1.16096286	0.87475729	1.34273643	1.24674000	0.96270286	0.67556957	0.88779214	0.78580364	0.61511200	0.72649936	0.61696686	0.39970021	0.45658871	0.26455629	0.67712764	0.68849137	1.01440108	0.57672529	0.72034086	NaN	NaN	NaN	NaN	NaN	NaN	NaN
3.54155875	NaN	NaN	NaN	NaN	NaN	1.21455571	1.07326857	0.97933557	0.79409450	0.93721357	1.13253071	0.87236579	0.84160786	1.01884429	0.77966093	1.01470714	0.90738286	0.70909371	0.93399664	0.63593493	0.87069779	0.61670407	0.55519721	0.55922229	0.52373107	0.57813371	0.66564479	0.43935574	0.87265929	0.87967650	NaN	NaN	NaN	NaN	NaN	NaN	NaN	NaN
3.59755000	NaN	NaN	NaN	NaN	NaN	1.53515529	0.95254500	0.69890979	0.87956357	1.42333286	1.10223536	0.70398014	0.87437136	0.83990129	0.89112571	0.58919200	0.66845229	0.62643764	0.63852486	0.80581857	0.72173714	0.61116657	0.51494279	0.61407443	0.63945829	0.82265679	0.37720643	0.98341857	0.44564486	0.45455949	NaN	NaN	NaN	NaN	NaN	NaN	NaN	NaN
3.65354250	NaN	NaN	NaN	NaN	NaN	0.91498857	1.19785857	1.30122571	0.91707321	0.65201564	0.86223271	0.77131064	0.88574314	0.97325821	1.00670000	0.81397900	0.77947000	0.82272071	0.74294079	0.54651771	0.75027786	0.49921500	0.53816529	0.52943986	0.35115195	0.44122414	0.56714021	0.23050784	0.88030447	0.45357921	0.23849000	NaN	NaN	NaN	NaN	NaN	NaN	NaN
3.70953750	NaN	NaN	NaN	NaN	NaN	1.18652650	1.15895786	0.81794129	0.83784050	0.70196579	0.78519979	0.85360907	0.89155193	0.76986550	0.75623414	0.73043279	0.61252800	0.60502543	0.67275043	0.46294543	0.46107743	0.58963421	0.55218850	0.56825150	0.60817843	0.44428786	0.41505952	0.41690343	0.78907671	0.11576543	0.29382236	NaN	NaN	NaN	NaN	NaN	NaN	NaN
3.76553000	NaN	NaN	NaN	NaN	NaN	1.83543857	1.21588000	0.92785143	0.82686343	0.97066429	1.06076050	0.99781143	0.71428800	0.71342329	0.70556829	0.62195236	0.80196900	0.66871307	0.74024764	0.53965607	0.59452643	0.63271964	0.62680414	0.50027050	0.85541471	0.42976457	0.55281364	0.50112864	0.25983029	0.51950896	0.50968679	NaN	NaN	NaN	NaN	NaN	NaN	NaN
3.82152125	NaN	NaN	NaN	NaN	NaN	0.46876714	1.15484793	1.01242943	0.84846750	0.65195764	0.68826321	0.62957057	0.83868664	0.68046643	0.65587571	0.77093179	0.54579400	0.60590521	0.59621429	0.83162800	0.69285536	0.56755614	0.57189321	0.58576250	0.73191279	0.48768052	0.60147436	0.48907714	0.65027043	0.41340243	0.91219286	NaN	NaN	NaN	NaN	NaN	NaN	NaN
3.87751625	NaN	NaN	NaN	NaN	NaN	NaN	0.54031629	0.73878800	0.95926429	0.68541393	0.76879950	0.70733307	0.81876993	0.97000786	0.77068936	0.65079429	0.66988964	0.76053900	0.71424064	0.56552786	0.60973707	0.68626429	0.43478464	0.48373864	0.45165364	0.51618443	0.44792742	0.61091054	0.43914321	0.41173080	NaN	NaN	NaN	NaN	NaN	NaN	NaN	NaN
3.93351000	NaN	NaN	NaN	NaN	NaN	NaN	1.28788336	0.89259571	0.82950879	0.53579279	0.87991479	0.98647929	0.91239686	0.72968107	0.63512686	0.83771514	0.79378764	0.59388436	0.68967936	0.56452271	0.55610986	0.55550336	0.52059614	0.51616979	0.61443864	0.63735650	0.29780595	0.66334943	1.02628864	0.13690668	NaN	NaN	NaN	NaN	NaN	NaN	NaN	NaN
3.98950000	NaN	NaN	NaN	NaN	NaN	NaN	0.55497879	0.62700793	1.11511021	1.23025143	0.62563286	0.79655193	0.83666507	0.78414850	0.77605286	0.67468479	0.43396864	0.78749071	0.37519650	0.49345543	0.56166621	0.56303664	0.60592579	0.39339943	0.77740700	0.59774807	0.97971971	0.61261400	0.83656114	0.30974757	NaN	NaN	NaN	NaN	NaN	NaN	NaN	NaN
4.04549375	NaN	NaN	NaN	NaN	NaN	NaN	1.00680286	1.00610436	0.64903386	0.71560157	1.09765664	0.81326071	0.72498921	0.75955186	0.65670193	0.74339886	0.74749336	0.76061036	0.55677586	0.71014007	0.60912986	0.59629393	0.49663736	0.50052764	0.55417529	0.44511707	0.52640221	0.56570814	0.50763779	0.86566514	NaN	NaN	NaN	NaN	NaN	NaN	NaN	NaN
4.10148875	NaN	NaN	NaN	NaN	NaN	NaN	0.76821021	0.88150407	0.63697000	0.71896650	0.73525571	0.80704071	0.49392536	0.70116464	0.77108221	0.74748657	0.72254693	0.77088243	0.59001029	0.64625243	0.43700586	0.72858336	0.51583893	0.53158336	0.43873086	0.55653664	0.42195621	0.82034185	0.27341557	0.13079143	NaN	NaN	NaN	NaN	NaN	NaN	NaN	NaN
4.15748000	NaN	NaN	NaN	NaN	NaN	NaN	1.07720279	0.78632907	0.96065457	1.22872286	0.82665286	0.68250757	0.83070793	0.78463607	0.86840057	0.72433586	0.68280114	0.61564164	0.64203021	0.84457786	0.70670486	0.63787186	0.67865979	0.47071193	0.68144643	0.72819964	0.28833841	0.46318436	0.59594693	0.28247107	NaN	NaN	NaN	NaN	NaN	NaN	NaN	NaN
4.21347250	NaN	NaN	NaN	NaN	NaN	NaN	1.11273798	0.78735207	1.08657136	0.94966379	1.00640714	0.76137164	0.91672143	0.83454650	0.79857014	0.62677129	0.78971486	0.53294771	0.63288771	0.56127979	0.49544379	0.59813150	0.66679879	0.58161764	0.42194757	0.77437957	0.85284988	0.43493864	0.23705786	NaN	NaN	NaN	NaN	NaN	NaN	NaN	NaN	NaN
4.26946625	NaN	NaN	NaN	NaN	NaN	NaN	1.62228071	1.34950857	0.88536450	0.99311500	0.98246086	0.95896157	0.94942714	0.79019929	0.79349529	0.68937371	0.71842050	0.67894979	0.70906064	0.70329171	0.65176693	0.55402900	0.62041871	0.77436864	0.50552321	0.76899497	0.35614699	0.89521014	0.13411221	NaN	NaN	NaN	NaN	NaN	NaN	NaN	NaN	NaN
4.32546000	NaN	NaN	NaN	NaN	NaN	NaN	0.80110750	0.92937286	1.18498714	1.08154929	1.23968143	1.04408171	0.63910593	0.77781350	0.76328064	0.64613907	0.53411414	0.73753571	0.75455386	0.49418064	0.63093150	0.46918636	0.78372500	0.59509321	0.81800007	0.67204671	1.21143929	0.65486444	0.44383171	0.00793829	NaN	NaN	NaN	NaN	NaN	NaN	NaN	NaN
4.38145250	NaN	NaN	NaN	NaN	NaN	NaN	0.80835786	1.14182421	1.07569736	0.90918000	1.02172643	0.88182886	0.74915436	0.69492243	0.75399743	0.66730886	1.01123529	0.61850636	0.62242857	0.75798564	0.66418971	0.62831807	0.53929443	0.40681664	0.75625007	0.90516264	0.62814986	0.59427886	0.81802129	1.48068857	NaN	NaN	NaN	NaN	NaN	NaN	NaN	NaN
4.43744625	NaN	NaN	NaN	NaN	NaN	NaN	2.37259300	1.47214643	1.42134643	1.40395214	1.34999671	0.83232850	0.88697429	1.03381350	0.89331429	0.85487564	0.60316393	0.92044571	0.77621800	0.70849536	0.69414971	0.67187279	0.59522421	0.68362164	0.70726036	0.67150529	0.62139571	1.19917250	NaN	NaN	NaN	NaN	NaN	NaN	NaN	NaN	NaN	NaN
4.49344000	NaN	NaN	NaN	NaN	NaN	NaN	3.48425643	1.64262243	1.43380000	1.49890429	1.07433143	1.18496043	1.13971286	0.74251957	0.98193479	0.65116857	0.63183057	0.80168250	0.85948271	0.78938243	0.73691643	0.79522871	0.88772429	0.45414029	0.75122921	1.42048679	1.07808471	0.66090371	0.39741436	NaN	NaN	NaN	NaN	NaN	NaN	NaN	NaN	NaN
4.54943000	NaN	NaN	NaN	NaN	NaN	NaN	3.89362600	2.16988000	2.28941929	1.71973857	0.87266686	1.17192979	1.11679000	1.14235850	1.20170357	0.92002643	0.86935729	0.98983121	0.82156200	0.91997057	0.95442236	0.87484950	0.75698936	0.94542893	1.12040536	0.77384121	0.63492889	0.60264121	0.44165411	NaN	NaN	NaN	NaN	NaN	NaN	NaN	NaN	NaN
4.60542500	NaN	NaN	NaN	NaN	NaN	NaN	3.14549714	2.55257429	2.29202786	1.81862000	1.58527429	1.22502786	1.45385786	1.36725214	1.13843143	1.05362000	0.79863171	1.13924271	0.87347464	0.95978429	0.80417421	0.92936214	0.97340429	0.67380457	0.72223000	0.65172293	1.30615043	0.58925079	0.36565914	NaN	NaN	NaN	NaN	NaN	NaN	NaN	NaN	NaN
4.66141875	NaN	NaN	NaN	NaN	NaN	NaN	2.70361429	2.23282857	2.30418357	2.00357286	1.70326357	1.75618500	1.58795000	1.50123000	1.33019071	1.02591571	1.09087214	1.04771500	1.11486286	0.88651143	1.11087143	0.93750071	0.95250900	1.02066236	0.70872021	1.44135714	0.56721450	1.05326421	0.40981769	NaN	NaN	NaN	NaN	NaN	NaN	NaN	NaN	NaN
4.71741000	NaN	NaN	NaN	NaN	NaN	NaN	NaN	3.04159143	2.80970571	2.20859714	2.13503786	1.98105214	2.17903429	1.69959929	1.70946000	1.14834857	1.19019214	1.34458714	0.98998164	0.97043429	1.28326286	1.22153929	1.05725857	0.84064614	1.44414921	1.19970357	1.01608314	0.48452703	1.65779107	NaN	NaN	NaN	NaN	NaN	NaN	NaN	NaN	NaN
4.77340250	NaN	NaN	NaN	NaN	NaN	NaN	NaN	3.17006643	2.84021643	2.44792857	2.71109500	2.06138071	1.99135071	1.42048786	1.41862500	1.47290571	1.39539357	1.16386714	1.60262643	1.28226929	1.36016643	1.38166357	0.93286436	1.42549000	1.04110479	1.27201414	1.36321086	0.87837564	1.05826071	NaN	NaN	NaN	NaN	NaN	NaN	NaN	NaN	NaN
4.82939750	NaN	NaN	NaN	NaN	NaN	NaN	NaN	2.12250436	2.39963643	2.87469929	3.10102071	2.35210500	2.31265000	2.29840571	1.83476071	1.71182571	1.83574286	1.71531214	1.41998929	1.50199286	1.37635857	1.23495929	1.25971071	1.52263571	1.18252121	1.69907986	1.07627214	0.49874243	1.43040714	NaN	NaN	NaN	NaN	NaN	NaN	NaN	NaN	NaN
4.88539000	NaN	NaN	NaN	NaN	NaN	NaN	NaN	2.90330286	3.05756000	2.81892857	2.74016929	2.62746286	2.44937429	2.22519214	1.86585643	2.08283857	2.41101429	1.70038500	1.85884857	1.55638857	1.69393643	1.43155357	1.58761429	1.38939350	1.32302743	1.81766214	1.20289829	0.71659064	NaN	NaN	NaN	NaN	NaN	NaN	NaN	NaN	NaN	NaN
4.94138125	NaN	NaN	NaN	NaN	NaN	NaN	NaN	3.01823071	2.77450000	2.86852786	2.70881286	2.79180857	3.05108857	2.89596071	2.21344286	2.25358500	1.99567643	1.64424143	1.95817143	1.87078786	1.57220000	1.73938714	1.09768357	1.45329571	1.61428429	1.43884571	1.35273357	1.05275857	1.92444429	NaN	NaN	NaN	NaN	NaN	NaN	NaN	NaN	NaN
4.99737500	NaN	NaN	NaN	NaN	NaN	NaN	NaN	3.18056143	2.93854714	2.93158500	2.30090429	2.78997286	2.89076214	2.92938143	2.36292786	2.39845429	2.43183786	2.35746357	1.93212786	2.21677286	1.58512786	1.81755357	1.42042000	1.70789500	1.73683143	1.42363371	1.80703429	0.96349060	0.75079286	NaN	NaN	NaN	NaN	NaN	NaN	NaN	NaN	NaN
5.05337000	NaN	NaN	NaN	NaN	NaN	NaN	NaN	2.97788500	3.01507643	3.13549500	2.69696286	2.68772000	2.53429857	2.99458786	2.94407000	2.58588071	2.51345429	2.45670429	2.34568786	2.19083571	1.95667786	1.87415929	1.67776143	2.18167714	1.98795929	1.91009000	1.90360657	1.33856500	NaN	NaN	NaN	NaN	NaN	NaN	NaN	NaN	NaN	NaN
5.10936000	NaN	NaN	NaN	NaN	NaN	NaN	NaN	2.83831029	2.37837000	2.61524929	2.92193143	2.66057857	2.66752500	3.09816000	3.11906786	2.46520571	2.52094500	2.27880071	2.36858071	2.26480143	1.99829929	1.64255643	1.64646643	1.60615300	2.15430071	1.50821250	1.60745079	1.18433207	NaN	NaN	NaN	NaN	NaN	NaN	NaN	NaN	NaN	NaN
5.16535500	NaN	NaN	NaN	NaN	NaN	NaN	NaN	1.01117643	2.18453993	2.46495571	2.50201500	2.79444500	2.90854286	2.82767714	2.67178929	3.15130500	2.56871071	2.25057357	2.34559500	2.16377571	1.41108621	1.55298929	1.14117071	1.34142029	1.78548071	1.58009993	1.22085600	1.13942671	NaN	NaN	NaN	NaN	NaN	NaN	NaN	NaN	NaN	NaN
5.22134875	NaN	NaN	NaN	NaN	NaN	NaN	NaN	2.85258214	2.53576786	1.51248571	2.65542786	1.58959000	2.51007429	2.42248500	2.44906857	2.23692357	2.35882214	2.30592214	1.73456786	2.43859000	1.63477000	1.44692357	1.14168857	1.14903779	1.36155429	1.74997786	1.14973957	0.25644507	NaN	NaN	NaN	NaN	NaN	NaN	NaN	NaN	NaN	NaN
5.27734000	NaN	NaN	NaN	NaN	NaN	NaN	NaN	2.58541057	1.84669929	1.91866857	2.00214357	2.38666143	1.76817643	2.21721071	2.13779786	2.08555286	2.09436500	2.28227500	1.80349857	1.62706357	1.67007357	1.30293350	1.19161957	1.29846643	1.17048843	0.92497607	0.99326771	0.50660157	NaN	NaN	NaN	NaN	NaN	NaN	NaN	NaN	NaN	NaN
5.33333250	NaN	NaN	NaN	NaN	NaN	NaN	NaN	4.52457643	2.34184929	1.92765214	2.19034000	1.94868071	1.87311643	1.60024000	2.08022714	1.82631714	1.76126571	1.80013571	1.52685929	1.38062500	1.53875500	1.45465714	1.16714214	0.85769329	0.78485900	0.80376857	0.40218986	0.83130564	NaN	NaN	NaN	NaN	NaN	NaN	NaN	NaN	NaN	NaN
5.38932750	NaN	NaN	NaN	NaN	NaN	NaN	NaN	NaN	1.46292100	2.20008571	1.76230214	1.64102500	1.65598000	1.83679000	1.68068000	1.50974286	1.77533857	1.51765000	1.44980786	1.33077071	1.32476071	0.95010707	1.11609457	0.74542929	1.04939536	1.37102929	0.94100786	0.64276500	NaN	NaN	NaN	NaN	NaN	NaN	NaN	NaN	NaN	NaN
5.44532000	NaN	NaN	NaN	NaN	NaN	NaN	NaN	NaN	1.41451586	1.38707214	1.57940571	1.33882379	1.83671714	1.56130500	1.56387857	1.47064857	1.14577714	1.56072121	1.22525357	1.43495857	1.07384714	0.92654721	0.84909100	1.10081871	0.70212621	0.57086786	0.52106491	3.35270786	NaN	NaN	NaN	NaN	NaN	NaN	NaN	NaN	NaN	NaN
5.50131125	NaN	NaN	NaN	NaN	NaN	NaN	NaN	NaN	1.69312714	1.39972286	1.81882000	1.30434571	1.70621357	1.72940071	1.01372343	1.38350571	1.04719150	1.11367836	1.22471786	1.05560400	0.88983257	0.97821414	0.53848357	1.17864500	0.79338401	0.84987669	0.66805814	NaN	NaN	NaN	NaN	NaN	NaN	NaN	NaN	NaN	NaN	NaN
5.55730500	NaN	NaN	NaN	NaN	NaN	NaN	NaN	NaN	2.16276571	1.76482000	1.29723571	1.07227107	1.30620429	1.22355786	1.39447857	1.34846214	1.04127429	1.11568071	0.90764936	0.92512557	0.75559629	0.81554429	0.85820971	0.65426764	0.70974193	0.90750321	0.68995163	NaN	NaN	NaN	NaN	NaN	NaN	NaN	NaN	NaN	NaN	NaN
5.61330000	NaN	NaN	NaN	NaN	NaN	NaN	NaN	NaN	1.05455429	1.62659929	1.04620671	1.31927571	1.22181571	1.31502000	1.09857714	1.36623057	1.06649343	1.07310950	1.02648186	1.11194071	0.88150671	0.70965279	1.06113857	0.73504539	0.91721929	0.95490493	1.28975114	NaN	NaN	NaN	NaN	NaN	NaN	NaN	NaN	NaN	NaN	NaN
5.66929000	NaN	NaN	NaN	NaN	NaN	NaN	NaN	NaN	1.15177571	0.91810071	1.13555357	0.98855336	1.16025357	1.20664571	1.25344857	0.92671093	0.94588457	0.89842729	1.07293643	0.85702900	1.03934429	0.93575500	1.04729293	0.74206857	0.66792175	0.70804086	0.71892407	NaN	NaN	NaN	NaN	NaN	NaN	NaN	NaN	NaN	NaN	NaN
5.72528500	NaN	NaN	NaN	NaN	NaN	NaN	NaN	NaN	0.95151586	1.30797793	1.27149286	1.09021050	1.37982357	1.17911429	1.05580357	0.96377786	1.06875286	0.90637964	1.01518857	0.99464786	0.83734014	0.77198571	0.82744536	0.29771600	0.60991886	0.45911116	0.64558357	NaN	NaN	NaN	NaN	NaN	NaN	NaN	NaN	NaN	NaN	NaN
5.78127875	NaN	NaN	NaN	NaN	NaN	NaN	NaN	NaN	0.90149000	1.18765071	1.23388500	1.38384857	1.14570143	1.17830714	0.69884357	1.04143500	1.17447357	0.95775079	0.92231236	0.75451929	0.81366000	0.75180579	0.83195600	0.65088021	1.08815478	0.49634557	0.71546071	NaN	NaN	NaN	NaN	NaN	NaN	NaN	NaN	NaN	NaN	NaN
5.83727000	NaN	NaN	NaN	NaN	NaN	NaN	NaN	NaN	0.49341886	1.11428507	0.64693771	1.02562571	1.15149357	1.15456071	1.01429457	1.06205286	1.05627143	0.93372971	0.80375029	0.89804714	0.90304679	0.72264121	0.97194471	0.79298543	0.97471957	1.02706979	0.41552429	NaN	NaN	NaN	NaN	NaN	NaN	NaN	NaN	NaN	NaN	NaN
5.89326375	NaN	NaN	NaN	NaN	NaN	NaN	NaN	NaN	1.17284429	0.92589350	0.79467236	0.89645041	0.85513986	1.29014664	1.00574721	1.01182864	0.84405621	1.20093286	1.07847857	0.85351286	0.83219336	0.77858796	1.21019714	0.76992243	0.57618771	0.67148879	NaN	NaN	NaN	NaN	NaN	NaN	NaN	NaN	NaN	NaN	NaN	NaN
5.94925750	NaN	NaN	NaN	NaN	NaN	NaN	NaN	NaN	0.46051143	0.74246800	0.98001900	1.52175857	1.03969607	1.05662007	1.27319786	1.08582143	1.00214793	1.05149286	0.93947029	1.05084586	1.10945800	1.08278929	1.10281186	0.93475936	0.87744743	0.71955736	NaN	NaN	NaN	NaN	NaN	NaN	NaN	NaN	NaN	NaN	NaN	NaN
6.00525000	NaN	NaN	NaN	NaN	NaN	NaN	NaN	NaN	NaN	1.07779564	1.23106329	0.93549743	1.41021857	1.38011286	1.24328664	1.16861943	0.90465214	1.26959643	1.21793286	1.12950429	1.07246071	1.02061771	1.34428686	0.26501679	0.86768379	1.21449538	NaN	NaN	NaN	NaN	NaN	NaN	NaN	NaN	NaN	NaN	NaN	NaN
6.06124125	NaN	NaN	NaN	NaN	NaN	NaN	NaN	NaN	NaN	1.76563500	1.66532143	1.40069143	1.26838643	1.18235643	1.57210429	1.30103264	1.18229743	0.91989757	0.94876450	0.82612621	1.06752357	1.04198836	0.88376136	1.09748264	0.94576286	1.18754071	NaN	NaN	NaN	NaN	NaN	NaN	NaN	NaN	NaN	NaN	NaN	NaN
6.11723625	NaN	NaN	NaN	NaN	NaN	NaN	NaN	NaN	NaN	1.36140786	1.47162143	1.55570143	1.33588643	1.06978286	1.47726143	1.00578043	1.32055143	1.36045071	1.28840857	1.35601071	1.02967500	0.99918629	1.52458786	1.55080579	1.00608714	0.97114429	NaN	NaN	NaN	NaN	NaN	NaN	NaN	NaN	NaN	NaN	NaN	NaN
6.17323000	NaN	NaN	NaN	NaN	NaN	NaN	NaN	NaN	NaN	1.47564214	1.17169607	1.30109643	1.47517000	1.18589786	1.29894643	1.21622971	0.96426021	1.25562786	1.13432357	1.14095786	0.93504250	0.88842507	1.30117150	1.42113764	0.82730271	1.32609714	NaN	NaN	NaN	NaN	NaN	NaN	NaN	NaN	NaN	NaN	NaN	NaN
6.22922000	NaN	NaN	NaN	NaN	NaN	NaN	NaN	NaN	NaN	1.84461643	1.40834643	1.50810679	1.40305086	1.07035214	1.23157000	0.97387157	0.96525014	1.35507929	0.87733586	0.97564129	0.93903929	1.03620400	1.13065071	1.12120571	1.06427971	0.91313214	NaN	NaN	NaN	NaN	NaN	NaN	NaN	NaN	NaN	NaN	NaN	NaN
6.28521375	NaN	NaN	NaN	NaN	NaN	NaN	NaN	NaN	NaN	0.83995036	1.23834779	1.44576714	1.22864857	1.25479743	1.44001786	1.14055579	1.19086936	1.30851714	1.05374357	1.07890714	1.07549807	0.94871736	1.31663471	1.65675971	1.53350436	NaN	NaN	NaN	NaN	NaN	NaN	NaN	NaN	NaN	NaN	NaN	NaN	NaN
6.34120875	NaN	NaN	NaN	NaN	NaN	NaN	NaN	NaN	NaN	1.49974650	1.18322929	1.30134071	1.30336571	1.18214071	1.17079864	1.35196857	1.07420929	0.93262579	1.12220143	1.19737864	0.89140793	1.69269000	1.03075500	0.82587636	0.73210007	NaN	NaN	NaN	NaN	NaN	NaN	NaN	NaN	NaN	NaN	NaN	NaN	NaN
6.39720000	NaN	NaN	NaN	NaN	NaN	NaN	NaN	NaN	NaN	1.31784071	1.93290786	1.16976714	1.53751714	1.38425500	1.30225357	1.29476286	1.07090714	1.10037143	1.18564350	1.12161857	1.23496214	1.56748357	0.85468150	1.24649714	2.13237729	NaN	NaN	NaN	NaN	NaN	NaN	NaN	NaN	NaN	NaN	NaN	NaN	NaN
6.45319375	NaN	NaN	NaN	NaN	NaN	NaN	NaN	NaN	NaN	1.41978571	1.78597214	1.27564286	1.42910500	1.39273000	1.56351429	1.07508643	1.49375929	1.38175214	1.20948714	1.12453000	1.14871643	1.69033500	1.33187414	1.82247286	1.27104000	NaN	NaN	NaN	NaN	NaN	NaN	NaN	NaN	NaN	NaN	NaN	NaN	NaN
6.50918750	NaN	NaN	NaN	NaN	NaN	NaN	NaN	NaN	NaN	NaN	1.79847957	1.86004929	1.61406143	1.34446714	1.44343571	1.69642000	1.37342929	1.32890857	1.59357143	1.28480429	1.27052500	1.64505071	1.47175500	1.04772786	1.23355186	NaN	NaN	NaN	NaN	NaN	NaN	NaN	NaN	NaN	NaN	NaN	NaN	NaN
6.56518000	NaN	NaN	NaN	NaN	NaN	NaN	NaN	NaN	NaN	NaN	1.96583786	1.74966357	1.63782000	1.54669071	1.58313500	1.47086643	1.16899929	1.28995571	1.29568071	1.54112214	1.16320857	1.52347550	1.87916643	1.64947357	1.46213286	NaN	NaN	NaN	NaN	NaN	NaN	NaN	NaN	NaN	NaN	NaN	NaN	NaN
6.62117125	NaN	NaN	NaN	NaN	NaN	NaN	NaN	NaN	NaN	NaN	2.56522643	1.96744857	1.73056000	1.21911314	1.36084507	1.23235500	1.45594071	1.36824643	1.23869429	1.20180429	1.05153929	1.31384686	2.08284357	2.01860286	0.55753643	NaN	NaN	NaN	NaN	NaN	NaN	NaN	NaN	NaN	NaN	NaN	NaN	NaN
6.67716625	NaN	NaN	NaN	NaN	NaN	NaN	NaN	NaN	NaN	NaN	2.30049521	2.15262000	1.19578500	1.36173643	1.39775786	1.59176357	1.36400671	1.58623643	1.25326071	1.23523286	1.58506071	1.15524507	2.04246429	1.12318014	NaN	NaN	NaN	NaN	NaN	NaN	NaN	NaN	NaN	NaN	NaN	NaN	NaN	NaN
6.73316000	NaN	NaN	NaN	NaN	NaN	NaN	NaN	NaN	NaN	NaN	2.07747514	1.99668500	1.77341357	1.71011643	2.15738429	1.66314214	1.76840643	1.33534071	1.28449143	1.49532357	1.89147071	1.93541950	2.29886500	1.67645071	NaN	NaN	NaN	NaN	NaN	NaN	NaN	NaN	NaN	NaN	NaN	NaN	NaN	NaN
6.78915000	NaN	NaN	NaN	NaN	NaN	NaN	NaN	NaN	NaN	NaN	1.72512071	1.70470000	2.36350643	1.64102857	1.78160643	1.71581071	1.72128500	1.79391143	1.40039143	1.48206643	1.69625214	2.36272357	2.15512571	1.23702071	NaN	NaN	NaN	NaN	NaN	NaN	NaN	NaN	NaN	NaN	NaN	NaN	NaN	NaN
6.84514375	NaN	NaN	NaN	NaN	NaN	NaN	NaN	NaN	NaN	NaN	2.52975579	2.11918786	1.93568714	2.03102214	1.96996286	1.90822571	1.90109143	2.17298643	1.70407429	1.38231071	2.09611286	2.21245286	1.58400629	1.57373036	NaN	NaN	NaN	NaN	NaN	NaN	NaN	NaN	NaN	NaN	NaN	NaN	NaN	NaN
6.90113875	NaN	NaN	NaN	NaN	NaN	NaN	NaN	NaN	NaN	NaN	3.83239143	2.24912286	1.57753743	1.74137879	1.42889857	1.13320964	1.28324507	1.29914571	1.33653643	1.29396714	1.55104479	1.87626357	1.37325714	2.38585571	NaN	NaN	NaN	NaN	NaN	NaN	NaN	NaN	NaN	NaN	NaN	NaN	NaN	NaN
6.95713000	NaN	NaN	NaN	NaN	NaN	NaN	NaN	NaN	NaN	NaN	NaN	0.23720071	0.03057907	0.09306286	0.03646414	0.03168557	0.02717243	0.03130800	0.03563186	0.05518407	NaN	NaN	NaN	NaN	NaN	NaN	NaN	NaN	NaN	NaN	NaN	NaN	NaN	NaN	NaN	NaN	NaN	NaN
7.01312250	NaN	NaN	NaN	NaN	NaN	NaN	NaN	NaN	NaN	NaN	NaN	NaN	NaN	NaN	NaN	NaN	NaN	NaN	NaN	NaN	NaN	NaN	NaN	NaN	NaN	NaN	NaN	NaN	NaN	NaN	NaN	NaN	NaN	NaN	NaN	NaN	NaN	NaN
7.06911750	NaN	NaN	NaN	NaN	NaN	NaN	NaN	NaN	NaN	NaN	NaN	NaN	NaN	NaN	NaN	NaN	NaN	NaN	NaN	NaN	NaN	NaN	NaN	NaN	NaN	NaN	NaN	NaN	NaN	NaN	NaN	NaN	NaN	NaN	NaN	NaN	NaN	NaN
7.12511000	NaN	NaN	NaN	NaN	NaN	NaN	NaN	NaN	NaN	NaN	NaN	NaN	NaN	NaN	NaN	NaN	NaN	NaN	NaN	NaN	NaN	NaN	NaN	NaN	NaN	NaN	NaN	NaN	NaN	NaN	NaN	NaN	NaN	NaN	NaN	NaN	NaN	NaN
7.18110250	NaN	NaN	NaN	NaN	NaN	NaN	NaN	NaN	NaN	NaN	NaN	NaN	NaN	NaN	NaN	NaN	NaN	NaN	NaN	NaN	NaN	NaN	NaN	NaN	NaN	NaN	NaN	NaN	NaN	NaN	NaN	NaN	NaN	NaN	NaN	NaN	NaN	NaN
7.23709625	NaN	NaN	NaN	NaN	NaN	NaN	NaN	NaN	NaN	NaN	NaN	NaN	NaN	NaN	NaN	NaN	NaN	NaN	NaN	NaN	NaN	NaN	NaN	NaN	NaN	NaN	NaN	NaN	NaN	NaN	NaN	NaN	NaN	NaN	NaN	NaN	NaN	NaN
7.29309000	NaN	NaN	NaN	NaN	NaN	NaN	NaN	NaN	NaN	NaN	NaN	NaN	NaN	NaN	NaN	NaN	NaN	NaN	NaN	NaN	NaN	NaN	NaN	NaN	NaN	NaN	NaN	NaN	NaN	NaN	NaN	NaN	NaN	NaN	NaN	NaN	NaN	NaN
7.34908000	NaN	NaN	NaN	NaN	NaN	NaN	NaN	NaN	NaN	NaN	NaN	NaN	NaN	NaN	NaN	NaN	NaN	NaN	NaN	NaN	NaN	NaN	NaN	NaN	NaN	NaN	NaN	NaN	NaN	NaN	NaN	NaN	NaN	NaN	NaN	NaN	NaN	NaN
7.40507500	NaN	NaN	NaN	NaN	NaN	NaN	NaN	NaN	NaN	NaN	NaN	NaN	NaN	NaN	NaN	NaN	NaN	NaN	NaN	NaN	NaN	NaN	NaN	NaN	NaN	NaN	NaN	NaN	NaN	NaN	NaN	NaN	NaN	NaN	NaN	NaN	NaN	NaN
7.46106875	NaN	NaN	NaN	NaN	NaN	NaN	NaN	NaN	NaN	NaN	NaN	NaN	NaN	NaN	NaN	NaN	NaN	NaN	NaN	NaN	NaN	NaN	NaN	NaN	NaN	NaN	NaN	NaN	NaN	NaN	NaN	NaN	NaN	NaN	NaN	NaN	NaN	NaN
7.51706000	NaN	NaN	NaN	NaN	NaN	NaN	NaN	NaN	NaN	NaN	NaN	NaN	NaN	NaN	NaN	NaN	NaN	NaN	NaN	NaN	NaN	NaN	NaN	NaN	NaN	NaN	NaN	NaN	NaN	NaN	NaN	NaN	NaN	NaN	NaN	NaN	NaN	NaN
7.57305250	NaN	NaN	NaN	NaN	NaN	NaN	NaN	NaN	NaN	NaN	NaN	NaN	NaN	NaN	NaN	NaN	NaN	NaN	NaN	NaN	NaN	NaN	NaN	NaN	NaN	NaN	NaN	NaN	NaN	NaN	NaN	NaN	NaN	NaN	NaN	NaN	NaN	NaN
7.62904625	NaN	NaN	NaN	NaN	NaN	NaN	NaN	NaN	NaN	NaN	NaN	NaN	NaN	NaN	NaN	NaN	NaN	NaN	NaN	NaN	NaN	NaN	NaN	NaN	NaN	NaN	NaN	NaN	NaN	NaN	NaN	NaN	NaN	NaN	NaN	NaN	NaN	NaN
7.68504000	NaN	NaN	NaN	NaN	NaN	NaN	NaN	NaN	NaN	NaN	NaN	NaN	NaN	NaN	NaN	NaN	NaN	NaN	NaN	NaN	NaN	NaN	NaN	NaN	NaN	NaN	NaN	NaN	NaN	NaN	NaN	NaN	NaN	NaN	NaN	NaN	NaN	NaN
7.74103250	NaN	NaN	NaN	NaN	NaN	NaN	NaN	NaN	NaN	NaN	NaN	NaN	NaN	NaN	NaN	NaN	NaN	NaN	NaN	NaN	NaN	NaN	NaN	NaN	NaN	NaN	NaN	NaN	NaN	NaN	NaN	NaN	NaN	NaN	NaN	NaN	NaN	NaN
7.79702625	NaN	NaN	NaN	NaN	NaN	NaN	NaN	NaN	NaN	NaN	NaN	NaN	NaN	NaN	NaN	NaN	NaN	NaN	NaN	NaN	NaN	NaN	NaN	NaN	NaN	NaN	NaN	NaN	NaN	NaN	NaN	NaN	NaN	NaN	NaN	NaN	NaN	NaN
7.85302000	NaN	NaN	NaN	NaN	NaN	NaN	NaN	NaN	NaN	NaN	NaN	NaN	NaN	NaN	NaN	NaN	NaN	NaN	NaN	NaN	NaN	NaN	NaN	NaN	NaN	NaN	NaN	NaN	NaN	NaN	NaN	NaN	NaN	NaN	NaN	NaN	NaN	NaN
7.90901000	NaN	NaN	NaN	NaN	NaN	NaN	NaN	NaN	NaN	NaN	NaN	NaN	NaN	NaN	NaN	NaN	NaN	NaN	NaN	NaN	NaN	NaN	NaN	NaN	NaN	NaN	NaN	NaN	NaN	NaN	NaN	NaN	NaN	NaN	NaN	NaN	NaN	NaN
7.96500500	NaN	NaN	NaN	NaN	NaN	NaN	NaN	NaN	NaN	NaN	NaN	NaN	NaN	NaN	NaN	NaN	NaN	NaN	NaN	NaN	NaN	NaN	NaN	NaN	NaN	NaN	NaN	NaN	NaN	NaN	NaN	NaN	NaN	NaN	NaN	NaN	NaN	NaN
