# Supplementary material for: Field-induced bound-state condensation and spin-nematic phase in SrCu2(BO3)2 revealed by neutron scattering up to 25.9 T
Source: Nat Commun. 2024 Jan 10;15:442. doi: 10.1038/s41467-023-44115-z (PMC10781965; doi:10.1038/s41467-023-44115-z)
Supplement: Supplementary file 3 — Source Data [file 41467_2023_44115_MOESM3_ESM.zip › source_data/Fig2c_INS_colormap_18T.dat]

Energy/Qh	1.24000000	1.20000000	1.16000000	1.12000000	1.08000000	1.04000000	1.00000000	0.96000000	0.92000000	0.88000000	0.84000000	0.80000000	0.76000000	0.72000000	0.68000000	0.64000000	0.60000000	0.56000000	0.52000000	0.48000000	0.44000000	0.40000000	0.36000000	0.32000000	0.28000000	0.24000000	0.20000000	0.16000000	0.12000000	0.08000000	0.04000000	-0.00000000	-0.04000000	-0.08000000	-0.12000000	-0.16000000	-0.20000000	-0.24000000
-7.98600000	0.05751850	0.12947393	0.17471886	0.04954521	0.12901686	0.11199571	0.06511614	0.11508979	0.10468307	0.11670607	0.12160657	0.15738236	0.04407443	0.03119276	0.11225700	0.06921679	0.04799000	0.00613970	0.11178336	0.03958704	0.01065220	0.09945671	0.02257501	0.08081957	0.05630371	0.04423304	0.06870293	0.06416779	0.05883071	0.10658243	0.03661907	0.05606650	0.14588836	0.04377493	0.07896293	0.07840821	0.06777336	0.09684629
-7.94050778	0.18144321	0.26514100	0.33089850	0.14973114	0.33070300	0.20768829	0.19956100	0.20507714	0.30018614	0.15145129	0.24677229	0.22776314	0.12907000	0.18448450	0.18651707	0.19424286	0.16691864	0.10389423	0.14425964	0.15027636	0.15833343	0.25442164	0.12039890	0.20092200	0.19528836	0.23398321	0.17840493	0.14447943	0.23423679	0.22150121	0.10274286	0.21434850	0.09966393	0.13182021	0.16130800	0.23249050	0.20360214	0.12456114
-7.88101500	0.21404550	0.20294336	0.27395257	0.12203293	0.18987543	0.19303100	0.28043679	0.29296471	0.24975993	0.14468314	0.24105229	0.12627600	0.12937321	0.19874786	0.15007157	0.19906707	0.17691743	0.20664164	0.20989786	0.14685336	0.16530300	0.11807493	0.10499429	0.11134907	0.23741629	0.13322007	0.17018907	0.17751986	0.14601179	0.09552350	0.08548221	0.11986014	0.08375086	0.14690679	0.11298079	0.23707286	0.04933919	0.15633450
-7.82502000	0.16530179	0.21368114	0.17875486	0.14858629	0.22817121	0.26586421	0.31156450	0.38170643	0.28192600	0.18039500	0.16125550	0.22497207	0.15385686	0.20186536	0.19753443	0.10528836	0.18422943	0.17752786	0.12527614	0.17904179	0.14411300	0.15063164	0.14541343	0.14135136	0.09988836	0.05950249	0.17518436	0.11631286	0.11425550	0.12944557	0.08434457	0.18077443	0.07609918	0.14246914	0.05974250	0.15531834	0.16168300	0.24056057
-7.76903000	0.11340150	0.19121864	0.20505479	0.22126164	0.19258521	0.14039244	0.22821907	0.35310800	0.19154129	0.22956193	0.08533792	0.15905607	0.18548443	0.17846564	0.13736300	0.23979971	0.14356993	0.14233136	0.06069709	0.20438343	0.17262807	0.20551614	0.19469929	0.21592386	0.14981221	0.06883636	0.13291457	0.21396843	0.14870771	0.16849936	0.09424286	0.17828350	0.09400043	0.21733150	0.04734466	0.21310007	0.09691890	0.09013007
-7.71303625	0.09868141	0.24333771	0.31310750	0.25680757	0.30418450	0.13454536	0.13916800	0.14893029	0.33423171	0.25240400	0.18734657	0.11226764	0.19056721	0.19423821	0.24587836	0.27761357	0.14142514	0.14755893	0.08886379	0.22487964	0.15431286	0.16923086	0.19521057	0.17624386	0.14133093	0.12310221	0.11022293	0.16145621	0.09755464	0.11022093	0.04939079	0.10557336	0.20226550	0.18976336	0.08839757	0.40893636	0.28315043	0.14391843
-7.65704125	0.16387829	0.23140029	0.23210779	0.26991086	0.28026800	0.28643643	0.18397257	0.19466307	0.22720229	0.25848557	0.23151029	0.21282914	0.15096779	0.32094679	0.24904564	0.14521857	0.17605929	0.14387386	0.19765450	0.18456793	0.17274064	0.22399400	0.11629271	0.20359700	0.21903243	0.14381029	0.07264400	0.12424586	0.07592358	0.08776429	0.09755957	0.14125186	0.15326850	0.13851079	0.15383043	0.26277157	0.20431950	0.18490331
-7.60105000	0.25290014	0.22863986	0.14031879	0.20577743	0.22626850	0.27590393	0.25092964	0.15662014	0.19447671	0.19921871	0.20329936	0.22853500	0.26255436	0.22151950	0.36238071	0.19202786	0.25568779	0.19216921	0.12010064	0.10643054	0.17510729	0.15240829	0.14263207	0.09546809	0.13033264	0.14901764	0.22498800	0.20435000	0.11640464	0.08590057	0.14813843	0.20248421	0.16469493	0.14404508	0.10025623	0.07379348	0.04998559	0.22242579
-7.54505750	0.33485571	0.18423564	0.10542270	0.21963664	0.24137521	0.19423700	0.22299371	0.20265636	0.24945150	0.28176043	0.23935700	0.16323900	0.25553864	0.18559364	0.21997471	0.22352650	0.23392250	0.16359257	0.15869293	0.09662907	0.08863707	0.08213313	0.12449814	0.15497871	0.13812800	0.11092964	0.20491886	0.15952014	0.12778607	0.10152143	0.18458264	0.17424171	0.16465393	0.06618765	0.13848614	0.05676794	0.13100000	0.29649486
-7.48906375	0.21716343	0.19737221	0.20023829	0.21224271	0.22226464	0.30143764	0.19397121	0.20046593	0.17004386	0.23358421	0.14178036	0.28741629	0.15569164	0.18673100	0.13381843	0.15866714	0.17340414	0.16550629	0.20858914	0.13622014	0.12651371	0.09266371	0.09190479	0.13733514	0.16273886	0.08167079	0.16042250	0.17303657	0.20561536	0.13933600	0.15308943	0.14764007	0.08712591	0.09869043	0.25492771	0.19648943	0.15248621	0.14833614
-7.43307000	0.26426543	0.17513986	0.33438157	0.08020315	0.25829600	0.30186343	0.23476429	0.25785729	0.15642993	0.15679357	0.18581514	0.19887514	0.16716436	0.13789129	0.13247121	0.17408821	0.21344729	0.17724886	0.19712079	0.07396140	0.17586386	0.19167364	0.07940507	0.20767893	0.22324643	0.15458743	0.20014493	0.15176571	0.16779750	0.17216429	0.14388629	0.16387529	0.12621271	0.26160857	0.12279921	0.16329957	0.11826532	0.06073561
-7.37707875	0.30387657	0.31052979	0.24882886	0.15042700	0.34964964	0.27441643	0.23173343	0.33438036	0.13988814	0.16517907	0.19553136	0.13989786	0.11046629	0.21437743	0.16842293	0.25749914	0.13408264	0.16655543	0.17802486	0.12259802	0.13511771	0.17138371	0.14083121	0.22078943	0.13339907	0.05900829	0.20517336	0.09071679	0.21832521	0.15656371	0.11896679	0.07898621	0.14181364	0.08258909	0.07942050	0.37368800	0.03719374	0.01335541
-7.32108500	0.27542550	0.31181193	0.16854143	0.16084557	0.36148536	0.21253700	0.27528350	0.30783229	0.21836657	0.09249921	0.20044886	0.20268507	0.21470743	0.18891836	0.19720579	0.19086679	0.14486579	0.21732186	0.16818814	0.23749464	0.16319129	0.08560048	0.12987093	0.13870550	0.17608571	0.09079343	0.20381850	0.07168716	0.15431593	0.22639943	0.13284929	0.06062128	0.15162464	0.10323540	0.16371279	0.07895735	0.14910343	0.01359452
-7.26509000	0.35537121	0.26364600	0.22464507	0.19094229	0.32089586	0.19924107	0.31250793	0.24482607	0.18650964	0.20299871	0.16833329	0.08165936	0.17643364	0.15811071	0.24677986	0.21250786	0.11938557	0.16072157	0.15576829	0.22895371	0.16587379	0.09771422	0.28951500	0.10617993	0.20316764	0.11683629	0.16189536	0.02352310	0.12487093	0.16085850	0.11605086	0.16389043	0.14297100	0.11145771	0.05841265	0.03517789	0.25549843	0.06869668
-7.20910000	0.32305864	0.23609050	0.32975457	0.15625314	0.18289743	0.29830693	0.20696100	0.17017000	0.21603350	0.24836864	0.22038929	0.10873986	0.19414671	0.21922921	0.15048136	0.15698579	0.14422543	0.19646293	0.13884014	0.17246043	0.24209250	0.16737314	0.15041364	0.09964150	0.11104721	0.23178471	0.15955993	0.22372193	0.10859893	0.11059443	0.06005246	0.12859357	0.16124750	0.14002458	0.00710391	0.05843279	0.22085464	0.00184345
-7.15310625	0.18955486	0.26861757	0.14014292	0.36921164	0.21189150	0.27165350	0.28708664	0.16581779	0.22640750	0.26883171	0.25807057	0.20462429	0.23664871	0.25417036	0.22841729	0.13925029	0.17388200	0.21966329	0.08980936	0.18268386	0.16606729	0.15311157	0.19012650	0.15222100	0.14880129	0.15738493	0.08620721	0.12864763	0.16811764	0.11024943	0.13692124	0.10632679	0.15602936	0.09305594	0.13052914	0.13401564	0.32579779	0.07249278
-7.09711250	0.26942714	0.38575379	0.45838043	0.27762464	0.10183329	0.26284457	0.24042364	0.27482821	0.20143779	0.21639786	0.14093986	0.15586871	0.18644336	0.17977436	0.17491386	0.17235593	0.19098943	0.13538879	0.16559764	0.10829136	0.11450286	0.14845029	0.22302507	0.13166107	0.07188494	0.18465293	0.11251293	0.10269730	0.10474086	0.12372114	0.10737189	0.12832050	0.09106093	0.22454207	0.06500147	0.18714643	0.25053071	NaN
-7.04112000	0.41865979	0.22690121	0.14954736	0.36069229	0.19679379	0.30638357	0.18492286	0.23395886	0.35802571	0.26853250	0.34657400	0.19103443	0.13585986	0.24551929	0.15977229	0.20806364	0.20400086	0.23436529	0.16375971	0.09759564	0.22022771	0.17704214	0.11780893	0.10640900	0.12265657	0.17063814	0.12315607	0.15543986	0.21495529	0.09333100	0.15136993	0.17788307	0.10194436	NaN	0.26285343	0.14648059	0.32952364	0.00755029
-6.98512750	0.24576071	0.21424993	0.13264529	0.38243471	0.29325929	0.22984957	0.33077807	0.23812257	0.27088136	0.23004879	0.20686050	0.25104279	0.21634471	0.26202643	0.14727993	0.20579579	0.17456879	0.13884679	0.14207300	0.14636757	0.17101471	0.08159291	0.15566779	0.15373293	0.22134893	0.17497400	0.15234779	0.13504300	0.20679414	0.07241588	0.09158493	0.17246743	0.19388021	0.05640144	0.22792129	0.19718664	0.22965550	0.15726257
-6.92913375	0.45412100	0.24654471	0.22889700	0.24181429	0.37501729	0.26697021	0.29501964	0.28095007	0.16037786	0.17919307	0.19971829	0.25186621	0.29800193	0.18546607	0.13102493	0.20704264	0.14190821	0.10927850	0.26891514	0.21331471	0.16470129	0.13861836	0.21363107	0.13023457	0.13184802	0.16575107	0.08044050	0.07320696	0.18414400	0.11749689	0.13745957	0.05177393	0.20372900	0.14434571	0.12124893	0.14302374	0.18659257	0.16929029
-6.87314000	0.39551257	0.26631543	0.17675014	0.17005636	0.27133857	0.27220129	0.29912421	0.25394993	0.14855986	0.18253057	0.10519364	0.16260707	0.20619357	0.25294893	0.17693993	0.17431164	0.12854357	0.19038614	0.14504300	0.21601107	0.20407336	0.09573057	0.07403094	0.26091621	0.09770606	0.14283786	0.28831907	0.13790586	0.14618700	0.07998146	0.14374193	0.22989707	0.14928879	0.07233661	0.16497057	0.11617429	0.04905599	0.06313809
-6.81714875	0.31654271	0.32532486	0.27421064	0.22323486	0.24498414	0.28179029	0.29689157	0.20780414	0.12511101	0.20492764	0.19339657	0.23838664	0.22195971	0.22097893	0.28755643	0.33793007	0.14684814	0.10084579	0.22650664	0.13742557	0.12851307	0.12540993	0.11886612	0.17667800	0.17500307	0.22195471	0.14954064	0.23864979	0.18241721	0.11580721	0.11604464	0.19117714	0.14272257	0.13647704	0.14596729	0.05252057	0.10179264	0.02063593
-6.76115500	0.27701850	0.43141864	0.25016907	0.28860729	0.20843064	0.26349443	0.29167557	0.24925721	0.21523064	0.18021886	0.19313243	0.28104507	0.26763743	0.28308500	0.32044643	0.15095714	0.14880186	0.14581064	0.19045964	0.17715286	0.15293700	0.20490571	0.23281221	0.10717471	0.13053321	0.24498529	0.12535580	0.17709643	0.14647864	0.13663729	0.17358086	0.27300000	0.28312221	0.21168757	0.18892743	0.12186279	0.24133936	0.13150293
-6.70516125	0.20073879	0.31966371	0.20156150	0.35311929	0.20303736	0.24866286	0.16136307	0.24415479	0.29626343	0.16558979	0.26672686	0.28762971	0.21925893	0.18334814	0.29609829	0.19908771	0.12844214	0.08029308	0.19003886	0.25048679	0.17900043	0.26684200	0.19337750	0.15665357	0.10951257	0.20268686	0.17333386	0.10449014	0.10491864	0.07993544	0.14239664	0.17448336	0.17815743	0.23629343	0.12023950	0.11184679	0.08767843	0.29956050
-6.64917000	0.33450571	0.38538107	0.31094893	0.27760686	0.34441500	0.35802979	0.20296179	0.26797843	0.23359571	0.21423664	0.19151721	0.25976414	0.35326457	0.14457386	0.27867993	0.22965143	0.19237129	0.24486793	0.28193671	0.23882029	0.21934971	0.21268043	0.15056950	0.13730507	0.16826000	0.12592171	0.17289236	0.24013521	0.12912429	0.09782164	0.11272156	0.22352900	0.17908364	0.12812929	0.15604193	0.08905378	0.08915036	0.21264179
-6.59317625	0.34165307	0.42776936	0.30375079	0.28754543	0.38316443	0.22459771	0.23758914	0.32533193	0.24595307	0.14917043	0.28127236	0.37457943	0.15834793	0.19232479	0.18800457	0.23496386	0.10119921	0.19479893	0.25152971	0.10721043	0.09141274	0.16525129	0.14154936	0.22165829	0.14857864	0.13720521	0.16299629	0.17168393	0.15022564	0.13424064	0.08449791	0.17219757	0.13885686	0.07604955	0.37648214	0.10661443	0.11107460	0.10232835
-6.53718250	0.27082779	0.30314779	0.22591707	0.24763264	0.36794757	0.38488364	0.22761493	0.25106079	0.25045707	0.28298300	0.17000379	0.20834750	0.24392979	0.17243157	0.16513600	0.20285657	0.14475929	0.24151329	0.18281579	0.08088141	0.19617036	0.18857171	0.15159357	0.28981321	0.16263471	0.15016879	0.14215907	0.20242814	0.13738657	0.17557121	0.13418071	0.09351236	0.14024609	NaN	0.18542784	0.09666014	NaN	0.14178214
-6.48119000	0.31230057	0.24524700	0.28119000	0.22561479	0.31247464	0.24706893	0.34672929	0.24476479	0.33379093	0.16761043	0.19530643	0.29144200	0.18016536	0.27988964	0.13551422	0.19165879	0.25562843	0.16760021	0.27984464	0.12521093	0.12961521	0.17003171	0.16116214	0.17897343	0.14720686	0.23874686	0.21673257	0.13067764	0.16567879	0.17468486	0.06588089	0.25287321	0.19942521	0.18557214	0.22873679	0.17131564	NaN	0.10254757
-6.42519750	0.35839943	0.41665971	0.31069179	0.29621950	0.14364886	0.19012057	0.38498164	0.32074486	0.13535243	0.22039164	0.16472790	0.22614007	0.18623150	0.21147729	0.13720279	0.24847057	0.15671071	0.17214457	0.19928107	0.20044179	0.17083293	0.20233564	0.20435986	0.14502221	0.12579393	0.13336121	0.18144950	0.19089550	0.14248079	0.13942036	0.08777664	0.21951129	0.19738621	0.13708143	0.17133179	0.09854286	0.01842929	NaN
-6.36920375	0.39588186	0.28676229	0.27546121	0.42914564	0.30937150	0.16065836	0.28713357	0.22885743	0.16514321	0.22940721	0.19216736	0.22956550	0.19567564	0.21827871	0.14925871	0.27512871	0.12347593	0.24260036	0.21480779	0.16705457	0.20043329	0.14422629	0.26529871	0.15245057	0.15090343	0.17456571	0.15377771	0.18944179	0.17626721	0.17177957	0.05699195	0.15614829	0.09186352	0.28162829	0.18149014	0.09076157	0.11126614	0.01992029
-6.31321000	0.45106821	0.39040900	0.37299400	0.28065264	0.48337664	0.38501650	0.29678321	0.19226079	0.18592171	0.16291507	0.26902579	0.17090350	0.23095407	0.18391329	0.13592386	0.23169964	0.10548586	0.24635986	0.18474329	0.10744200	0.12864000	0.10769514	0.14989757	0.10588186	0.18154600	0.17495693	0.11231407	0.10768950	0.09600243	0.12425593	0.10670207	0.05423014	0.07246006	0.32310243	0.21556479	0.17092229	0.15295864	0.08358016
-6.25721875	0.41860686	0.34626186	0.35022179	0.30032564	0.42117636	0.27659871	0.30157864	0.18495921	0.21912629	0.20061550	0.19736414	0.19476586	0.32501157	0.19484000	0.26624007	0.22055971	0.19726579	0.28022607	0.32840943	0.22103793	0.19797179	0.18583757	0.17639543	0.08505400	0.17556279	0.17003593	0.28026671	0.18858150	0.15456043	0.10692164	0.14781664	0.13141079	0.17374686	0.26262549	0.26074621	0.15968907	0.12415911	0.18623164
-6.20122500	0.21043936	0.33629421	0.22796071	0.25895157	0.15076343	0.29380821	0.34980429	0.29628857	0.26099343	0.28290971	0.16231264	0.28113714	0.27184593	0.13104021	0.18220757	0.26786664	0.20050071	0.31942443	0.19436036	0.19880786	0.27385343	0.22891664	0.07877328	0.13932629	0.17142686	0.25408114	0.27948679	0.13999057	0.23452236	0.09327071	0.10956257	0.18555421	0.17564193	0.09885854	0.09698867	0.10014171	0.09257312	0.12247461
-6.14523000	0.36994843	0.40005286	0.34963436	0.35763786	0.39912943	0.21709014	0.30761929	0.31912721	0.23733786	0.29606636	0.28262543	0.27591343	0.26282857	0.17963271	0.14510736	0.20105179	0.27795814	0.20663257	0.10077662	0.19287950	0.24153864	0.16878036	0.09509093	0.19166450	0.11827357	0.20452143	0.11149236	0.17638450	0.18814121	0.12276071	0.09970018	0.17003929	0.18819543	0.42939671	0.13465679	0.13575814	0.03067541	0.31618000
-6.08924000	0.34458471	0.43314721	0.33384007	0.33346793	0.29694929	0.35578393	0.21289443	0.35652700	0.23949314	0.28961129	0.19712186	0.32801893	0.29582107	0.29752679	0.26416879	0.27229850	0.24712293	0.15495164	0.24508207	0.02463155	0.17369436	0.19132714	0.12029179	0.22121371	0.10955479	0.19374329	0.20954979	0.20485521	0.18137836	0.14042457	0.18897564	0.30568093	0.10763510	0.44951329	0.20891207	0.00455617	0.05476591	NaN
-6.03324625	0.36111714	0.38574714	0.33420943	0.42117514	0.38589971	0.49914743	0.24983171	0.27923171	0.16664057	0.37963921	0.24835207	0.35426864	0.25057736	0.34551000	0.33129629	0.18605221	0.32372893	0.36610907	0.13769507	0.22543400	0.18127586	0.25937886	0.16488300	0.29406314	0.25771950	0.20239993	0.07367935	0.12907997	0.19487093	0.11508743	0.10765200	0.21698336	0.12036643	0.19226693	0.16635729	NaN	0.30321321	0.15878693
-5.97725125	0.28337686	0.49543307	0.27512921	0.35572286	0.27844864	0.29936579	0.26817057	0.20262957	0.39746407	0.26386929	0.29246279	0.19918907	0.29038843	0.28092521	0.23878300	0.21921479	0.29634150	0.28470907	0.20738229	0.19007579	0.21413036	0.19600593	0.15810971	0.15487479	0.22058450	0.20903164	0.14207929	0.16718200	0.19650564	0.10908229	0.26709714	0.21443114	0.26456200	0.25311829	0.10326656	0.18979476	0.20866936	0.19947314
-5.92126000	0.30544314	0.48400957	0.35274436	0.25916079	0.31725907	0.23438257	0.35849036	0.31808671	0.36895421	0.24253793	0.34989721	0.14416479	0.29838271	0.16712471	0.18831236	0.30412521	0.22868679	0.16221829	0.16512550	0.27938250	0.19746029	0.24734750	0.16680107	0.12511179	0.19445171	0.19759350	0.23977071	0.11397986	0.23311521	0.10239350	0.21425986	0.19122117	0.19269529	0.17116069	0.16249807	0.16956364	0.23835514	0.10649522
-5.86526750	0.30038371	0.19832557	0.25343921	0.31631400	0.20038429	0.36849714	0.29937000	0.30059171	0.32961500	0.30849700	0.19658964	0.16877929	0.27947679	0.22239929	0.16358829	0.26048021	0.22143436	0.17737971	0.24337857	0.07662043	0.17369150	0.26625900	0.19080900	0.18217200	0.11927429	0.18452993	0.19930579	0.14913257	0.27271193	0.08387922	0.16534743	0.12278086	0.27972564	0.40577379	0.14920007	0.25755764	0.04083614	0.09102016
-5.80927375	0.30032571	0.33065079	0.34608193	0.40796864	0.27161593	0.43253850	0.26765443	0.30578636	0.25765857	0.28849950	0.24104679	0.29246871	0.15028364	0.28239793	0.21747007	0.17090850	0.25689700	0.17818443	0.14548564	0.15984964	0.10644079	0.14506714	0.19612414	0.14671743	0.15668457	0.21719829	0.17408414	0.15720886	0.21102014	0.11574486	0.25704236	0.21607714	0.20625957	0.11954514	0.16766121	0.34469843	0.18343550	0.15356266
-5.75328000	0.24220964	0.19511950	0.28766700	0.39269943	0.36877157	0.39293536	0.33181043	0.26783893	0.25809143	0.17481007	0.27867807	0.25072750	0.18849443	0.23522129	0.33277443	0.29986314	0.28770586	0.20199629	0.24285557	0.29748207	0.15714636	0.30951236	0.25021400	0.16793493	0.24505250	0.26701836	0.09567857	0.22331236	0.24243457	0.15665829	0.18584407	0.20937400	0.11226179	0.18288629	0.22062336	0.14528557	0.16590379	0.07802139
-5.69728875	0.21483257	0.22299221	0.31609107	0.29021193	0.31307457	0.21305857	0.19996964	0.38954829	0.22591693	0.29773200	0.24326907	0.29797479	0.22514229	0.24548500	0.17654414	0.24348414	0.26685357	0.23759971	0.31691264	0.22382671	0.19709421	0.20767543	0.19796571	0.15314543	0.22247986	0.15813164	0.16092579	0.13797007	0.20552107	0.15028769	0.19383929	0.05447660	0.29851007	0.20967436	0.04238822	0.10985484	0.11398596	0.11660472
-5.64129375	0.23943071	0.27548671	0.32283471	0.28622793	0.34384493	0.35567850	0.28107421	0.28084407	0.27439886	0.20053200	0.20537750	0.27977964	0.16565521	0.23863886	0.24559936	0.34278329	0.24189079	0.12462207	0.29074329	0.32619564	0.22510264	0.19495250	0.16468450	0.17844843	0.15709807	0.21225243	0.21776193	0.21937686	0.20326579	0.10018450	0.20203179	0.20897200	0.20212336	0.33728557	0.16489436	0.19172757	0.16105557	0.31403157
-5.58530000	0.38767293	0.50717857	0.34996043	0.22660971	0.27581650	0.42684486	0.28924871	0.27018436	0.36036550	0.21557450	0.28485907	0.27966043	0.27511129	0.17377179	0.23568614	0.20251257	0.30757921	0.29390564	0.23138600	0.19675257	0.28903421	0.13207114	0.17434936	0.18900079	0.23581829	0.18975143	0.14917700	0.23666707	0.18660521	0.20419436	0.22932121	0.30274900	0.26855421	0.20644257	0.22774021	0.26676857	0.17683229	0.15630786
-5.52931000	0.30192057	0.33117829	0.44291650	0.32573157	0.24073250	0.32598614	0.28587407	0.40232250	0.32531821	0.23692264	0.16993986	0.30258614	0.23061993	0.20916493	0.17590464	0.31427379	0.20602014	0.20803043	0.16352150	0.13012879	0.29414014	0.22861114	0.14953986	0.14561629	0.18993657	0.24477750	0.25024471	0.17121821	0.20890864	0.24524036	0.19538443	0.34777329	0.24018329	0.09794468	0.20685314	0.13610929	0.20903656	0.22401329
-5.47331625	0.34398071	0.38111514	0.51902064	0.36056350	0.25250307	0.22184721	0.32411543	0.28996093	0.33460671	0.11092586	0.22068979	0.26924900	0.18332093	0.27208714	0.26552864	0.32050864	0.25333136	0.22393450	0.15413911	0.14192964	0.23317436	0.23581014	0.25845714	0.21246229	0.22843864	0.23075000	0.24297486	0.23439586	0.15108986	0.15301714	0.23262643	0.26946643	0.17183421	0.10055253	0.09297569	0.35440150	0.17906514	0.11508047
-5.41732125	0.44468721	0.41680129	0.27753464	0.33201214	0.22895071	0.39364800	0.37550736	0.26974786	0.22929807	0.18859979	0.33259386	0.17208350	0.21227936	0.24995379	0.25195036	0.37507686	0.18886150	0.34286721	0.16008400	0.12958021	0.18397300	0.19289693	0.15385414	0.13992000	0.22685764	0.27689014	0.15676957	0.17690500	0.12276062	0.18371786	0.18560121	0.16652200	0.22316757	0.22811793	0.08268414	0.22844021	0.17888521	0.12808771
-5.36133000	0.30928907	0.37716129	0.33689100	0.26533100	0.22496579	0.34570350	0.37162857	0.37815750	0.28818214	0.28162150	0.29525321	0.27830886	0.23613800	0.22669257	0.25533043	0.37549179	0.27436057	0.28120157	0.13614057	0.16434314	0.18321014	0.23109771	0.19771571	0.18553607	0.22306786	0.13125964	0.25408057	0.25728064	0.08012314	0.19842514	0.11378929	0.17354286	0.16619536	0.06983511	0.06961971	0.29464400	0.14474747	0.19830557
-5.30533750	0.32830586	0.33480521	0.53000279	0.40776507	0.29181400	0.30354107	0.21767029	0.30687957	0.38326707	0.32168300	0.29279300	0.28538679	0.22570114	0.13339243	0.22445671	0.29695279	0.38156671	0.26698550	0.17853414	0.24479286	0.26251657	0.14961514	0.12497857	0.22213150	0.27897907	0.34208793	0.18685300	0.20967336	0.18493707	0.22675543	0.15603521	0.09396344	0.11586134	0.24892700	0.05190110	0.20299829	0.11728879	0.24536243
-5.24934375	0.38813493	0.34241157	0.36214007	0.37277243	0.33052907	0.51205914	0.32511814	0.28428900	0.27905664	0.43066929	0.29813650	0.34336514	0.26485643	0.18813971	0.34977307	0.24758550	0.30188079	0.22001979	0.22533929	0.28029271	0.22709843	0.19413564	0.14246793	0.11126271	0.14574200	0.28887643	0.19431229	0.15790307	0.32550986	0.29658057	0.24148550	0.13017264	0.22086671	0.14413533	0.19074843	0.20828493	0.24342350	0.17625882
-5.19335000	0.38169600	0.19966643	0.27067957	0.30384686	0.37463414	0.24246357	0.33361300	0.29534107	0.29878079	0.43595571	0.33917743	0.29312279	0.29496629	0.26335571	0.32010814	0.23610586	0.27368629	0.25155100	0.19079493	0.22695629	0.24718707	0.18965479	0.23345636	0.18862007	0.06376878	0.18528929	0.21171400	0.15625950	0.20941193	0.15522121	0.24512743	0.07761416	0.27891607	0.19236243	0.15902871	0.17928214	0.28494693	0.48249764
-5.13735875	0.23700021	0.41574514	0.28926343	0.47215164	0.23690164	0.35340086	0.43815857	0.35651421	0.32252050	0.30769093	0.40740764	0.39897679	0.32675864	0.33391779	0.40231993	0.24847571	0.23935421	0.27133214	0.24327500	0.25842014	0.16509893	0.23461529	0.25555007	0.18114979	0.16085550	0.19962143	0.12430114	0.15338557	0.19696364	0.20472600	0.19702229	0.10465942	0.22627229	0.11752524	0.18001314	0.31094479	0.03322593	0.20363800
-5.08136500	0.42441471	0.39489950	0.50904293	0.26191064	0.46389836	0.40918886	0.35831507	0.50271764	0.42399829	0.36301193	0.44146900	0.30372700	0.27456293	0.28655393	0.35359679	0.33841579	0.22169743	0.23693414	0.20212471	0.26182593	0.22959771	0.21213857	0.16178007	0.22230021	0.15259943	0.32506229	0.11272564	0.29757550	0.17283300	0.24988386	0.26255121	0.15496271	0.12208563	0.07914522	0.15242579	0.27383771	0.30911629	0.22324393
-5.02537000	0.39507614	0.37753886	0.21637650	0.25701414	0.33412607	0.50403786	0.33879757	0.33652493	0.28223014	0.32589886	0.30350364	0.33211429	0.23552029	0.26978379	0.29485214	0.31898743	0.19123521	0.18992579	0.24621129	0.21926636	0.21542707	0.17517193	0.27874264	0.20322943	0.28481521	0.27990450	0.20203650	0.18726479	0.15360093	0.17611971	0.11833334	0.17400500	0.25050293	0.23967121	0.22677093	0.19645164	0.40615957	0.16342193
-4.96938000	0.46083786	0.41222136	0.32726371	0.31691814	0.46091579	0.21018886	0.38365943	0.31171071	0.23698529	0.30777843	0.34373929	0.28566621	0.25627536	0.38992236	0.30184157	0.37284893	0.35413329	0.13011164	0.25548457	0.40472036	0.24181986	0.14915150	0.34554243	0.21910829	0.33999871	0.26576743	0.18887714	0.29892000	0.13337836	0.28112093	0.29458971	0.10607307	0.08071643	0.06587545	0.03725129	0.13798993	0.11606156	0.22805514
-4.91338625	0.33853857	0.23726564	0.30300764	0.22914850	0.25720350	0.29585357	0.27245500	0.35460950	0.27286579	0.22615643	0.30192250	0.21755221	0.25458671	0.21319486	0.28465864	0.24039664	0.24506079	0.31107150	0.28091071	0.35020729	0.23279229	0.23584136	0.19805293	0.23142250	0.21181743	0.25779550	0.17885279	0.23523079	0.20632807	0.17213629	0.14810471	0.20077421	0.11435913	0.22962486	0.12284635	0.24757479	0.14576593	0.53704893
-4.85739125	0.54049957	0.21880857	0.31775300	0.33793671	0.34918279	0.37191314	0.53385050	0.36188379	0.31494264	0.31855793	0.32416957	0.36496100	0.23062836	0.24249371	0.38830771	0.29430750	0.41000136	0.32678707	0.17024000	0.35940071	0.15813871	0.18365714	0.24617707	0.28912671	0.21137050	0.21167950	0.26803593	0.27255400	0.19287957	0.25794664	0.22371314	0.26099414	0.19924036	0.23871393	0.36994264	0.24922136	0.12633500	0.09541440
-4.80140000	0.38122771	0.56175379	0.32856993	0.29033800	0.39118021	0.30947750	0.52657771	0.45488500	0.31109714	0.23198329	0.36247379	0.32896207	0.33639214	0.27073307	0.26800321	0.19347100	0.24327807	0.35012321	0.22437964	0.17121307	0.15932979	0.21181543	0.17997429	0.17905443	0.19863471	0.23315386	0.15630179	0.25416350	0.19713107	0.25135343	0.24330857	0.41989457	0.17683022	0.19885514	0.34802814	0.19460959	0.07832349	0.10626207
-4.74540750	0.61733564	0.51965836	0.47775757	0.26103186	0.43854450	0.40636886	0.50165771	0.46068064	0.36183343	0.33326329	0.29160221	0.35339571	0.28348614	0.27224871	0.31819371	0.28096464	0.34114229	0.31448029	0.26393471	0.22269286	0.25845486	0.27490864	0.23658414	0.18265050	0.26008014	0.32661050	0.36024314	0.23600286	0.23539929	0.18916414	0.12276832	0.18410957	0.11615379	0.23313164	0.23846171	0.20853271	0.02801850	NaN
-4.68941375	0.50785386	0.46821779	0.30569479	0.53802921	0.28865957	0.39233000	0.30568150	0.26728679	0.27991514	0.36905207	0.30873600	0.17670129	0.29054164	0.30204343	0.35999550	0.39631721	0.23314893	0.26723914	0.18031964	0.42563657	0.28279229	0.22198507	0.24595250	0.23050593	0.20336257	0.22282014	0.28006693	0.29702679	0.12617050	0.17794000	0.34907421	0.11747825	0.07632471	0.10383929	0.15424336	0.39212179	0.24222079	0.12182356
-4.63342000	0.51304286	0.55119586	0.47767786	0.38077236	0.40338764	0.46046579	0.27084564	0.24216214	0.41121250	0.38295971	0.36945029	0.37149636	0.28822464	0.29132121	0.42802293	0.25752214	0.26559343	0.27760629	0.18213300	0.30592743	0.36169664	0.31614343	0.29449500	0.32363564	0.19454607	0.28199371	0.22489350	0.25494329	0.26700500	0.23482900	0.23683157	0.35969079	0.25775943	0.21582600	0.07801500	0.62539029	0.49200464	0.35078171
-4.57742875	0.46978936	0.63419307	0.35298757	0.49093364	0.42522336	0.42206443	0.29257693	0.29789029	0.31383607	0.29346929	0.43841621	0.19437400	0.41208114	0.33227100	0.29985207	0.20071093	0.26282721	0.23212729	0.26637157	0.20642043	0.21509943	0.29410314	0.20020150	0.24616207	0.30595586	0.25778393	0.31672843	0.17632029	0.13775843	0.08533776	0.24119600	0.25585193	0.28909322	0.40963729	0.36616257	0.24774384	0.11020321	0.44277150
-4.52143500	0.28849671	0.32767093	0.41427321	0.45184764	0.29581386	0.33041957	0.33217300	0.43154300	0.27578514	0.35713464	0.29530486	0.34977843	0.31293657	0.42971750	0.32700850	0.19866543	0.37170171	0.30356793	0.38494029	0.15872307	0.24099279	0.30349557	0.16140779	0.17933814	0.23656800	0.23884907	0.17187607	0.19156236	0.15854464	0.16070557	0.03979306	0.18859443	0.26194152	0.14105195	0.36276879	0.23214650	0.10190386	0.14304144
-4.46544000	0.55644793	0.45645843	0.31639600	0.53592529	0.29844486	0.45079336	0.26880100	0.31183164	0.34340864	0.26600100	0.41133671	0.32377836	0.42705971	0.40295007	0.35722129	0.34969821	0.27493143	0.33417850	0.34139621	0.19292664	0.23605064	0.32302229	0.16658707	0.19356357	0.20046521	0.26671793	0.35155593	0.26180636	0.17960321	0.11558350	0.21497371	0.14006736	0.30208829	0.15102671	0.44760371	0.24360293	0.07763029	0.16489272
-4.40945000	0.65252707	0.34792500	0.36955093	0.46337543	0.47084114	0.21064064	0.26455064	0.27480279	0.32409721	0.36078293	0.42925743	0.32026221	0.36306257	0.35639893	0.17860314	0.35501321	0.31402907	0.20015836	0.36188707	0.25105600	0.17610307	0.30474071	0.23443771	0.27242257	0.25361514	0.28182843	0.23895521	0.14609371	0.24361071	0.12807014	0.10122857	0.20346200	0.14573979	0.20947107	0.10005882	0.19457136	0.05662911	0.05668109
-4.35345625	0.35319136	0.38295450	0.51384543	0.41517293	0.32095271	0.45563893	0.28589171	0.22328671	0.38650143	0.32457036	0.39587936	0.39855357	0.35930193	0.33230229	0.31692329	0.25395743	0.29369079	0.27646771	0.21624950	0.27392229	0.19579814	0.25378607	0.19188693	0.25269343	0.19206779	0.22999550	0.30375221	0.21291964	0.20494350	0.12004018	0.20857979	0.27544207	0.29817607	0.10576043	0.23690643	0.19174514	0.44376036	0.39785079
-4.29746125	0.46125007	0.51085493	0.49626464	0.52044879	0.38254900	0.29014343	0.48904143	0.51078200	0.37241907	0.44740186	0.39508814	0.41562136	0.22291250	0.39862607	0.26377036	0.28863007	0.31102971	0.31617750	0.28940950	0.21097379	0.30923721	0.27665429	0.29330807	0.37173664	0.25369214	0.29419607	0.27563314	0.28130821	0.23975471	0.20749786	0.41436093	0.47126836	0.20668550	0.13164651	0.09954500	0.15390885	0.05725821	0.21343304
-4.24147000	0.87631929	0.88404143	0.44613979	0.52799443	0.51885850	0.62603507	0.46829314	0.46471500	0.39807843	0.32417071	0.49625786	0.35535343	0.40433386	0.38506286	0.21775914	0.36976100	0.35269914	0.39086864	0.38305929	0.21145343	0.22544793	0.37712300	0.20932614	0.27566571	0.22217271	0.30249400	0.12942886	0.22569207	0.24370607	0.19285729	0.34849800	0.19765536	0.11398236	0.47653757	0.15941557	0.14261041	0.06208443	0.36960793
-4.18547750	0.53048957	0.51983264	0.55585414	0.40649764	0.31606586	0.38689421	0.40943157	0.51691207	0.40834971	0.32011293	0.40236743	0.43972614	0.33506371	0.34349921	0.30401836	0.31557443	0.33301671	0.46605600	0.22130693	0.27550686	0.37000329	0.24339857	0.20504093	0.18333207	0.14502450	0.25450293	0.26324907	0.15903543	0.07859494	0.15724686	0.30027057	0.26611336	0.08040221	0.24993764	0.06709721	0.08781200	0.04782500	0.36877421
-4.12948250	0.67881286	0.44791986	0.20384379	0.49362886	0.52746050	0.39720836	0.27318250	0.30060907	0.38298307	0.42704564	0.39441236	0.34725286	0.43407014	0.38800950	0.28900650	0.34668979	0.31902350	0.24505157	0.15438686	0.18795250	0.30219664	0.20824186	0.22499793	0.24536879	0.20609907	0.23363543	0.17101386	0.09220161	0.22223900	0.17481114	0.27728086	0.20479086	0.52533743	0.27325771	0.24321271	0.20216093	0.26557186	0.01478850
-4.07349000	0.78920000	0.48380843	0.37157500	0.61329636	0.29774000	0.41591536	0.43146600	0.28759443	0.40461307	0.44282450	0.50564836	0.30591829	0.34501943	0.42102143	0.31100257	0.25720493	0.29567779	0.27748243	0.26049979	0.21139150	0.26466364	0.24694200	0.26501393	0.34280279	0.20131671	0.27491857	0.16421843	0.25277914	0.25687907	0.12900557	0.22510577	0.14837331	0.34812043	0.29936329	0.27617043	0.37112107	0.19777343	0.18761679
-4.01749875	0.37537614	0.49426371	0.53028864	0.41199743	0.54407700	0.53269379	0.42389307	0.41450950	0.40151507	0.39474821	0.58451807	0.40303071	0.50676207	0.31543671	0.38672921	0.33848379	0.23724929	0.36382364	0.35671150	0.43769193	0.32815150	0.22719821	0.26334093	0.28584314	0.20742529	0.30205200	0.24584629	0.24936100	0.21445079	0.32480707	0.27187514	0.34644507	0.15164564	0.06784531	0.24753336	0.12334479	0.16496814	0.32152121
-3.96150500	0.63084486	0.42238457	0.39726107	0.61305479	0.47867329	0.46441164	0.47956707	0.47913243	0.42657793	0.49462121	0.36551550	0.46581650	0.37497414	0.27418650	0.36139371	0.25640371	0.35156250	0.27044457	0.29613693	0.36310021	0.33961529	0.36210457	0.15929764	0.40384536	0.25549157	0.27394271	0.21427457	0.16673986	0.18349243	0.25785764	0.36771421	0.25704521	0.17738336	0.27068321	0.28755743	0.21838821	0.06391121	0.15390343
-3.90551000	0.88718786	0.35662643	0.56747464	0.49169943	0.31739736	0.56737329	0.43872886	0.36619836	0.37266921	0.36758986	0.31077286	0.39387779	0.41577629	0.49769993	0.36961950	0.22299107	0.38483550	0.20992786	0.29244157	0.42367236	0.27115250	0.33560850	0.31269164	0.28084757	0.24504300	0.25301593	0.28964486	0.16300214	0.16998586	0.27560964	0.33058471	0.23827936	0.12228346	0.26405914	0.29246864	0.30413407	0.21273043	0.23418143
-3.84952000	0.53985814	0.61934107	0.80920929	0.64364300	0.62013050	0.37912179	0.40231350	0.80536643	0.38905707	0.55376850	0.33549964	0.30939286	0.29588693	0.43740107	0.47384364	0.31461879	0.30145057	0.27960607	0.33414657	0.31363700	0.30840714	0.30021879	0.30458536	0.32930171	0.42011100	0.39973514	0.25511179	0.18069507	0.45725643	0.28575350	0.30884421	0.16692257	0.33360436	0.16510639	0.18862979	0.08452781	0.08916634	0.22764064
-3.79352625	0.49077600	0.37532621	0.38559393	0.63824450	0.44805629	0.39299943	0.38823507	0.55163107	0.41560643	0.41799879	0.32026579	0.38927200	0.41297414	0.38199229	0.38792471	0.33394800	0.40936714	0.29926614	0.38493979	0.38372950	0.30397529	0.24206643	0.29122100	0.26356279	0.25231350	0.29396786	0.27574821	0.18086907	0.18374807	0.23451157	0.18441386	0.15317317	0.20960986	0.15645650	0.56179543	0.07761257	0.04586381	0.25584350
-3.73753250	0.45854464	0.46118464	0.56353600	0.50402300	0.46119214	0.33395671	0.59672814	0.36552864	0.52839300	0.38277836	0.43710950	0.30513121	0.52328743	0.36115979	0.39605507	0.42787536	0.33624929	0.17080607	0.28792707	0.19897914	0.26997879	0.16354871	0.39586364	0.29202157	0.31364714	0.31053850	0.28312943	0.20064471	0.22237943	0.23669093	0.28019057	0.42349879	0.16848493	0.23531271	0.02243098	0.24795664	0.32199807	0.07588993
-3.68154000	0.82729857	0.45175836	0.65053193	0.40740014	0.62874393	0.45843029	0.60560021	0.53370121	0.32060493	0.41161900	0.42259121	0.51345821	0.50028821	0.41168264	0.22538807	0.38455521	0.32512300	0.30768129	0.34059857	0.22354314	0.31777064	0.23134750	0.33971750	0.37703629	0.30418879	0.32456700	0.25184093	0.28154064	0.18336421	0.26081693	0.25026971	0.29411779	0.18115929	0.32876893	0.16263007	0.15307321	0.28281486	NaN
-3.62554750	0.71598586	0.64394136	0.46500250	0.48739757	0.33295107	0.58498257	0.66097929	0.48697536	0.43179686	0.39483664	0.25371836	0.53073921	0.45347429	0.48943779	0.27654757	0.36401143	0.52883100	0.36075779	0.40378350	0.40280443	0.39320114	0.23447729	0.17656871	0.39559979	0.21464986	0.40806921	0.28139971	0.28930643	0.20771829	0.37891421	0.37882514	0.10664671	0.19417907	0.20232736	0.13917466	0.17411664	0.33344441	NaN
-3.56955375	0.48922529	0.71952950	0.56644243	0.68797071	0.53632614	0.40869721	0.49917200	0.54246400	0.59380400	0.53103336	0.30950629	0.49901864	0.33073929	0.43565471	0.38332664	0.28990114	0.32707014	0.35926693	0.28336593	0.37169479	0.39412879	0.38412586	0.26583943	0.22045643	0.31512143	0.32386986	0.42116743	0.20408521	0.17843171	0.42479507	0.21232350	0.34376614	0.14859346	0.29060093	0.24182221	0.22924786	0.17375193	NaN
-3.51356000	0.59429050	0.49995814	0.67771643	0.67112857	0.48260243	0.43895764	0.38336486	0.54994664	0.46748800	0.40410007	0.41089221	0.58290864	0.37567357	0.43073207	0.41576471	0.25353621	0.28917386	0.34825593	0.32882021	0.42572029	0.33315936	0.38068993	0.25727021	0.27970257	0.19584221	0.31831479	0.29093621	0.19700757	0.38388650	0.30362714	0.18247043	0.58489757	0.57443407	0.61269229	0.19765129	0.31529979	0.25340143	0.11761325
-3.45756875	0.66753043	0.50529750	0.57695321	0.41529857	0.44587293	0.57879521	0.58120907	0.45278679	0.52084593	0.37940793	0.47121529	0.39668514	0.39909793	0.36238693	0.34538486	0.34849557	0.26783829	0.35688164	0.37673264	0.47032007	0.33290979	0.22122893	0.38171579	0.21463593	0.23110893	0.30683207	0.36496621	0.23771050	0.25527600	0.28710086	0.29786650	0.34927593	0.37987336	0.38560929	0.18731664	0.63125550	0.12750821	0.08106343
-3.40157500	0.42848950	0.62858743	0.61456836	0.66261650	0.45246600	0.67810636	0.48778479	0.58857236	0.55376886	0.39129721	0.43318893	0.34707214	0.39816329	0.48121821	0.57080529	0.42301736	0.29671336	0.29019836	0.31693850	0.41384907	0.33325743	0.21344064	0.13077014	0.37958857	0.36565693	0.30934250	0.29269971	0.29481457	0.26500164	0.33765836	0.37615107	0.34073657	0.24044614	0.17042750	0.21370400	0.31900850	0.26094871	0.21767534
-3.34558000	0.66572893	0.63760350	0.65464743	0.58309471	0.64368621	0.49711400	0.70531286	0.65654857	0.62689907	0.63722564	0.35126821	0.64413814	0.48508650	0.37149100	0.46605986	0.46732214	0.38292707	0.36236386	0.36669071	0.46555179	0.32443657	0.36831057	0.15329257	0.31497800	0.35510221	0.29655200	0.34538121	0.14949971	0.32584829	0.38370171	0.19232221	0.47669436	0.21717171	0.27362007	0.26616707	0.22847226	0.20333912	0.29230914
-3.28959000	0.57833707	0.67656193	0.61320671	0.63824150	0.39137393	0.46482657	0.55182457	0.52959336	0.49699650	0.64517164	0.31758443	0.43742750	0.45486750	0.27308836	0.33815714	0.36094721	0.34059136	0.40039300	0.50912800	0.27192686	0.36026607	0.38486329	0.36406357	0.41593143	0.27377236	0.34509471	0.38557679	0.28888521	0.25808643	0.27103421	0.30217600	0.31025321	0.20191486	0.44765321	0.34891643	0.31564150	0.19091586	0.35680073
-3.23359625	1.01914214	0.82027214	1.00622286	0.63354957	0.63789243	0.66681786	0.74260700	0.54238136	0.72341357	0.51581743	0.53682243	0.45653043	0.54715850	0.40333979	0.39894321	0.43764786	0.51318350	0.33430557	0.46228700	0.39393550	0.27671886	0.33844629	0.24494036	0.31659014	0.28843693	0.33850836	0.20641464	0.29277750	0.31855036	0.34865321	0.25826257	0.28235436	0.14596750	0.49066150	0.08279684	0.30164836	0.19066614	0.21389621
-3.17760125	0.73483871	0.78645236	0.64948871	0.58990393	0.35285400	0.70502493	0.47237286	0.56528850	0.64380393	0.58208943	0.45298793	0.40024629	0.58123071	0.50364586	0.43963093	0.44100457	0.42046536	0.35454771	0.51570979	0.41424464	0.33869214	0.38704271	0.34420714	0.28059864	0.47532050	0.40162943	0.29277136	0.22122793	0.25582086	0.30879336	0.38289264	0.38228329	0.20593686	0.33468986	0.07678768	0.24914650	0.29719500	0.25473600
-3.12161000	0.53286950	0.64805671	0.59543121	0.50387871	0.48542150	0.59216014	0.68909214	0.72875643	0.66686836	0.65374307	0.52782643	0.46949371	0.42828243	0.46845000	0.44522214	0.42703943	0.35117436	0.44336714	0.32101107	0.24565029	0.35456293	0.34458136	0.39227179	0.23902843	0.40222829	0.30670286	0.27996664	0.27698186	0.43230571	0.37318521	0.29026693	0.43902479	0.32507329	0.16803907	0.22469064	0.37976350	0.25303279	0.15321579
-3.06561750	0.97414857	0.61012443	0.55578486	0.42423664	0.67147971	0.59770443	0.55384279	0.62265579	0.55364000	0.48347579	0.53293200	0.72473229	0.46207821	0.43206264	0.38966221	0.30007379	0.38713243	0.29056093	0.47717500	0.36152757	0.29884271	0.31800957	0.33189436	0.47665621	0.61766164	0.23072900	0.33401064	0.37746043	0.49562043	0.41692864	0.16350200	0.32216479	0.25251371	0.17035471	0.17771521	0.24404893	0.13394371	0.47114386
-3.00962375	0.78950286	0.49452314	0.68172686	0.81761929	0.59701121	0.51444179	0.59871386	0.46883407	0.79009571	0.50039157	0.50726571	0.58372900	0.40375386	0.37140129	0.42828814	0.41329514	0.29539443	0.32087693	0.48765879	0.33845536	0.17390179	0.39138543	0.24416079	0.34590593	0.36078379	0.39859650	0.33019093	0.24680157	0.25297379	0.30622000	0.29467200	0.23647221	0.26765850	0.56493757	0.15299600	0.03174136	0.12177721	0.05388023
-2.95363000	0.80196250	0.34119871	0.71355843	0.40909671	0.59329800	0.38606207	0.48381121	0.74640714	0.55337221	0.67668929	0.60757614	0.49740150	0.76570471	0.31714400	0.39947429	0.51613336	0.45312271	0.34267464	0.43467529	0.37746036	0.33482479	0.36553979	0.24247764	0.31684514	0.29072857	0.52652829	0.37186986	0.43354600	0.38581114	0.23458536	0.35030921	0.08685500	0.33446821	0.50778143	0.22708193	0.30511964	0.20708093	0.22005229
-2.89763875	0.59493386	0.70720500	0.73398857	0.79012571	0.70822621	0.41143243	0.45838536	0.60748593	0.59983893	0.68939586	0.52329586	0.53175529	0.62248664	0.42520171	0.42884850	0.43377093	0.59552671	0.30173636	0.19776457	0.42705721	0.42827164	0.27861979	0.20650029	0.31719043	0.35750621	0.35665214	0.26645243	0.46002600	0.39040614	0.53820750	0.31678457	0.39965384	0.47761314	0.11635261	0.23507250	0.28134564	0.24754443	0.33196100
-2.84164500	0.84504714	0.64817957	0.71740250	0.65856486	0.68499436	0.45018957	0.53775300	0.76545479	0.51109921	0.70630679	0.61443436	0.53709071	0.49261207	0.44726707	0.58627329	0.46574464	0.47902143	0.36394079	0.38655264	0.27213136	0.31901271	0.43433093	0.32120493	0.33681257	0.37430250	0.38722743	0.31706921	0.26017407	0.32615343	0.38983179	0.27763943	0.25621136	0.42534143	0.23028600	0.31627836	0.28669943	0.10268906	NaN
-2.78565000	0.87713286	0.80016214	0.75786286	0.65787014	0.50140136	0.56388414	0.62349571	0.60536279	0.60673100	0.47821807	0.58630793	0.64055279	0.44936443	0.45200000	0.49984714	0.61451393	0.29237471	0.36637021	0.45167393	0.51982343	0.35996221	0.45754550	0.27633536	0.30833329	0.48810629	0.41708964	0.28944664	0.34466686	0.22725686	0.23177007	0.25945621	0.35114229	0.26766693	0.41994864	0.24706114	0.33103671	0.16280764	0.39674964
-2.72966000	0.67086671	0.85125357	0.82915836	1.06888714	0.67501286	0.61534293	0.56238579	0.56361414	0.57587414	0.45506293	0.61880821	0.77046857	0.57768529	0.69428500	0.41988393	0.61883793	0.40481650	0.58426779	0.33955479	0.58254250	0.31007514	0.34976536	0.35259243	0.35792057	0.38825500	0.35516214	0.26831650	0.22588179	0.30984293	0.56954979	0.19033050	0.32538050	0.24090036	0.26097786	0.29286399	0.15629829	0.21298014	0.33676754
-2.67366625	0.59107543	0.77166071	0.85151929	0.77263357	0.49725243	0.97154371	0.64659707	0.69065357	0.63890436	0.43515300	0.67418679	0.90483214	0.57140343	0.56265600	0.37138393	0.48237043	0.46072743	0.47596236	0.36422150	0.41732721	0.49935857	0.37780643	0.43152329	0.44545136	0.32101250	0.33466950	0.26647421	0.36090043	0.34486014	0.31394707	0.45174529	0.29192571	0.10183206	0.42079661	0.35911198	0.26058638	0.24027407	0.36685193
-2.61767125	1.01743929	0.74843621	0.69596593	0.53121400	0.72007014	0.68043393	0.53513350	0.92409429	0.68302786	0.44112479	0.63666471	0.60075014	0.48341229	0.57399121	0.57927436	0.55616721	0.51561943	0.49828786	0.49585629	0.40557657	0.40939979	0.34538871	0.36198664	0.55847907	0.43467457	0.35414057	0.36929157	0.30597886	0.36986079	0.41212386	0.30968321	0.36945450	0.37040143	0.44594871	0.05072995	0.04854957	NaN	0.83426957
-2.56168000	0.81436571	0.65123550	0.51173086	0.94534214	0.67962150	0.93193214	0.62373236	0.64500179	0.55431700	0.48559886	0.63021671	0.59845979	0.69310829	0.48201243	0.57903936	0.43655429	0.53190507	0.57898621	0.42037493	0.44405043	0.43550257	0.39403807	0.34485271	0.44900493	0.30547221	0.25441086	0.38092679	0.32741557	0.34529229	0.28075929	0.28272829	0.38852471	0.35003479	0.20200479	0.20021114	0.30049471	0.36748893	0.15441479
-2.50568750	0.92700571	0.81734500	0.82209071	0.76150143	0.65285907	0.80309571	0.82611643	0.69688171	0.64393257	0.59826014	0.70333864	0.72865214	0.63406921	0.43060436	0.54082229	0.51936464	0.43023279	0.38376843	0.49841500	0.61570321	0.29559214	0.43268879	0.37387479	0.50922900	0.45978093	0.48312257	0.41048143	0.34298286	0.32502636	0.35502164	0.12739636	0.64664607	0.45549550	0.44810493	0.19142793	NaN	NaN	0.30872221
-2.44969375	0.79135336	0.85954071	0.66558664	0.80785071	0.96593143	0.94997714	0.58134250	0.66670357	0.78541500	0.80916429	0.66278429	0.62571100	0.68833607	0.61245843	0.52470057	0.56140786	0.41382150	0.36803043	0.68296400	0.30819371	0.34633743	0.59270179	0.55675314	0.29394421	0.50464829	0.49214314	0.37004457	0.44000407	0.43433621	0.37223357	0.47654471	0.49318407	0.32884893	0.26178236	0.27973621	0.29566533	NaN	0.24661294
-2.39370000	0.86083507	0.76923057	0.87240836	0.83467571	1.11912500	0.75780486	0.81736357	0.67429393	0.75080429	0.61965086	0.60082071	0.60237193	0.51302357	0.68158714	0.66357271	0.64036914	0.60471107	0.47930514	0.55748679	0.41404207	0.48777879	0.44307586	0.23752893	0.37708643	0.47766479	0.49456357	0.32860200	0.29757400	0.21012707	0.17512550	0.46339136	0.34232164	0.48886650	0.38991043	0.31789393	0.10061089	0.28507493	0.19545336
-2.33770875	0.95578414	0.72289429	0.59862679	1.01213857	0.95049786	0.82714429	0.70114786	0.66806743	0.79684500	0.49634000	0.63590936	0.72943214	0.73543143	0.65015214	0.42578157	0.58902164	0.55396350	0.41715214	0.52782600	0.46654500	0.34021629	0.33841729	0.46052679	0.30216250	0.24688864	0.48692907	0.32104179	0.31937471	0.33706143	0.19835544	0.56865350	0.27671743	0.46248529	0.31926814	0.35788843	0.18624921	0.31681407	NaN
-2.28171500	0.71847014	0.84935943	0.83697214	0.65485579	0.73634900	0.76320643	0.67569421	0.97008000	0.74315429	0.73702714	0.72478243	0.60774750	0.57344414	0.57297950	0.57654550	0.60650629	0.52904564	0.43486793	0.75177786	0.34447636	0.50332336	0.51332129	0.44694321	0.52082800	0.38672950	0.47061307	0.25801379	0.34611793	0.20606057	0.21581249	0.42482693	0.26731111	0.65754043	0.36923629	0.32175343	0.19707436	0.10136307	NaN
-2.22572000	0.85787286	0.93355929	0.98650214	0.94600657	1.15197429	0.90619286	0.89171571	0.86676643	0.66604800	0.77114643	0.73363929	0.57919929	0.62256193	0.64595429	0.68704564	0.62188579	0.58149600	0.54489671	0.61203029	0.49528986	0.55011421	0.40381429	0.50849836	0.46043729	0.50720564	0.27989236	0.34568236	0.40502871	0.27906786	0.44418336	0.64343936	0.42803521	0.59638807	0.24261021	0.23925357	0.39467371	0.48519593	0.25442186
-2.16973000	0.77358429	1.22181214	1.02824000	0.77130000	0.91134929	0.74808786	0.66623143	0.91724071	0.89162500	0.88996214	0.71255143	1.01948571	0.73484229	0.65541036	0.64504343	0.45165771	0.66257279	0.57375843	0.70039986	0.73477186	0.43962193	0.53521307	0.49318164	0.55462579	0.53527493	0.41944521	0.36474436	0.29093657	0.26906507	0.44329657	0.26648271	0.43255986	0.58835771	0.55242893	0.16767028	0.12793325	0.00713786	0.29020364
-2.11373625	0.96984071	0.97226071	0.78721857	1.24884643	0.89677214	0.75193929	0.92267714	0.85937129	0.75635357	0.87932571	0.69977214	0.61161864	0.77777429	0.71154214	0.81815500	0.76382857	0.42659164	0.37433000	0.55276607	0.69833143	0.47795236	0.37418993	0.47928350	0.41658486	0.53602057	0.31727536	0.31309286	0.44844814	0.32877914	0.46190371	0.29146750	0.43438471	0.35733829	0.27315029	0.31345214	0.33428225	0.20499956	0.32172436
-2.05774125	1.13404786	0.84508471	1.15097214	1.15091571	0.68714021	0.72827064	1.09898071	0.90252643	0.92241643	0.74467929	0.86217214	0.84888357	0.79269929	0.86016857	0.68157807	0.70931271	0.64943321	0.59349679	0.72358500	0.55090700	0.72370193	0.40589936	0.46443043	0.42091750	0.52030086	0.29376350	0.60828886	0.35143586	0.41943771	0.49969786	0.50192471	0.51368764	0.26693093	0.37191100	0.83169636	0.05657964	0.10187164	0.20220886
-2.00175000	0.90594750	0.82512957	1.04699929	0.87144071	0.62731629	0.99148857	0.99162786	0.84793571	0.81490464	0.63869907	0.87633929	0.73843050	0.83236214	0.75803500	0.81737500	0.67179743	0.49071321	0.56781786	0.58262736	0.66569879	0.64905264	0.52967693	0.69521286	0.56040150	0.36807579	0.36362000	0.49293364	0.26880743	0.44764450	0.52983664	0.18151207	0.47994829	0.46655157	0.21933764	0.45139514	0.34872850	0.32349264	0.24295464
-1.94575750	1.03049514	1.28910500	0.93075571	0.94787071	0.81724907	0.87521500	0.82577121	0.85018143	0.89599643	0.57604843	1.02435857	0.67286500	0.84799214	0.80606357	0.76200143	0.60176436	0.69894214	0.67425521	0.50796307	0.67927857	0.50151764	0.50448964	0.61745121	0.56071043	0.50020993	0.37504857	0.44387429	0.51544457	0.35968300	0.78940400	0.34550207	0.45568657	0.32326129	0.35245629	0.24805507	0.02976964	0.22160607	0.14949376
-1.88976250	1.02658071	1.09182286	1.03381071	0.75713514	1.00328000	0.81566214	1.10801500	1.07652357	0.87070429	0.89724714	0.86506071	0.88239500	0.95335929	0.76394286	0.81303821	0.63154364	0.71909171	0.70105000	0.57089650	0.80137143	0.58793000	0.60481557	0.57681907	0.51305207	0.50829929	0.41819300	0.59150793	0.53295500	0.29322657	0.41100671	0.29789494	0.31324857	0.60668857	0.51059736	0.25426121	0.39567829	0.20143293	0.08493643
-1.83377000	0.86518921	1.21587214	0.93339679	0.94476593	1.27124571	1.08693214	0.83761643	0.86587143	0.99351286	0.66940864	0.89520429	0.94290143	0.89195214	0.98984714	0.62870471	0.72268357	0.86408143	0.69048457	0.68586500	0.57665014	0.62123014	0.52661521	0.56070121	0.55525279	0.45299350	0.43864900	0.49241664	0.33800293	0.54069679	0.36353929	0.86209900	0.41936114	0.71968764	0.85335336	0.13665461	0.04790023	NaN	0.35767250
-1.77777875	1.00085286	1.77084143	1.58586286	1.04179650	1.11952714	1.12137143	0.79854857	1.00204500	0.95416857	0.95899714	0.87660714	0.95866714	0.83993143	0.79463821	0.88113571	0.77274357	0.76517650	0.49158657	0.60825964	0.65386321	0.51603000	0.49405764	0.68152114	0.50749279	0.44453057	0.40387829	0.66471071	0.40348793	0.52511757	0.54920950	0.48844879	0.58968164	0.23323421	0.41269086	0.30492750	0.65721421	0.13747171	0.18549300
-1.72178500	0.88653593	0.94024714	1.31366357	1.18946857	1.12531000	1.12167500	0.91882929	1.02520643	1.14607571	0.76597786	0.88160071	0.76162929	0.88657071	0.94823000	0.83529286	0.72525714	0.81057643	0.72288207	0.71348357	0.62657021	0.50290821	0.61938600	0.69229143	0.62548543	0.64395436	0.45117321	0.41755221	0.34195586	0.40520171	0.67415050	0.54502657	0.49936993	0.41001157	0.45843479	0.23914086	0.32417736	0.23950441	0.36947657
-1.66579000	0.99155829	0.99053429	0.93132214	0.92649000	1.11978714	1.08525357	1.09442714	0.77727443	1.04580857	0.82822214	0.96038429	0.89141429	0.77410143	0.99487071	0.81549457	0.97285286	0.59116929	0.64612514	0.73054071	0.70063100	0.68653657	0.58161314	0.66443171	0.59998493	0.57456664	0.49834550	0.43922171	0.34095336	0.35176343	0.59117286	0.54067507	0.57287514	0.14644857	0.42527000	0.29711379	0.07643188	0.23486386	0.47049143
-1.60980000	0.69941100	1.03804214	1.17544286	1.10969429	1.07526786	1.15316714	0.79296250	1.14453286	1.01726357	1.14335214	0.97261929	0.89410643	1.11237357	1.00561714	0.61213493	0.97534143	0.69800793	0.56427921	0.82352214	0.81119143	0.71345786	0.70407571	0.69674886	0.51010907	0.48225479	0.45247514	0.37344079	0.64906929	0.35525714	0.46926793	0.40006029	0.57462921	0.32650857	0.54896907	0.55785407	0.27733029	0.10615843	0.33877671
-1.55380625	0.59515171	1.47079357	0.89122929	1.13765500	0.91216643	1.14337714	0.83426736	1.11006143	1.01666786	0.84483857	0.90489500	0.87833143	1.16356071	0.90383500	0.73400214	0.90913000	0.79341143	0.81377500	0.55797279	0.60589836	0.70708114	0.55458393	0.57249771	0.69325457	0.53848264	0.58197357	0.60365050	0.49304179	0.45336257	0.81756907	0.42557129	0.42602179	0.27954286	0.36247707	0.14223186	0.39168979	0.25217907	NaN
-1.49781125	1.93112286	1.25813929	0.79623571	1.04158929	1.07142429	0.91767857	0.94870714	1.28793357	0.89726714	1.07826000	0.91107571	0.82933500	0.98821357	1.03645857	0.95814000	0.84202071	0.91413071	1.04823214	0.79426000	0.77720079	0.76698221	0.81625107	0.62851386	0.70941114	0.69482500	0.66218071	0.40738929	0.44949464	0.66391300	0.52633679	0.48925286	0.42360600	0.27062493	0.12229186	0.33439600	0.24158286	0.29526750	0.55308957
-1.44182000	1.19263043	1.81558786	1.02532214	1.15873714	0.92299429	1.39878643	1.03485643	0.92764643	0.96215857	0.90760214	1.12522357	0.96475643	0.83103571	0.82117429	0.93748071	1.02369071	1.17137286	0.76818036	0.75299500	0.82863071	0.83213000	0.68459043	0.71725600	0.67026193	0.61774157	0.51228943	0.56122643	0.58567221	0.63481036	0.69758586	0.82188386	0.65857129	0.84979671	0.42789836	0.62036114	0.07565314	0.26649271	0.65873457
-1.38582750	1.14391643	1.26020929	1.30701071	1.25567786	1.11398500	1.27327571	1.22596071	0.99113357	1.20503214	1.20047714	1.15636786	0.94207214	1.00603643	0.93718643	1.06660214	1.00566214	0.77579993	0.82229714	0.82498857	0.76368214	0.77061500	0.82950429	0.73414329	0.55746429	0.77586286	0.54415507	0.64723950	0.62370686	0.81499714	0.55174614	0.66320557	0.33730450	0.45688307	0.76989636	0.53134907	0.31273554	0.15556200	0.04105993
-1.32983250	0.17191245	1.24679929	1.15213929	1.14493429	1.04187857	0.98686357	1.28723071	0.89311929	1.19572929	1.09439143	1.24429429	1.09240786	0.89869500	1.01278286	1.02891714	0.96941214	0.80341214	1.08464929	0.80965071	0.84229786	0.87661643	0.60911579	0.89482571	0.87379000	0.82154786	0.56371129	0.58116636	0.45543343	0.50655936	0.69414421	0.54998821	0.43114943	0.52903406	0.51250079	0.27041456	0.70636950	0.29681679	0.67958571
-1.27384000	NaN	1.31117214	1.62470929	1.05835500	1.13938643	1.11239286	0.91369929	1.29731286	0.86104429	1.11569500	1.01260429	1.12528429	1.08233714	0.91161286	1.05760929	1.07380286	0.76131857	0.94484786	0.64245357	0.73472700	0.97405714	1.04058714	0.84943571	0.73652771	0.79013857	0.67857857	0.58071086	0.38752086	0.69450964	0.79231429	0.70865936	0.66733286	0.88892643	0.59145593	0.47338314	0.41010593	0.24001114	0.06185536
-1.21784875	0.09771643	0.66930757	0.99836929	1.36690714	1.19897429	1.06071214	0.99628071	1.20355357	0.84062850	1.15514429	1.23904214	1.08448714	1.14249143	0.91334357	0.99126143	0.86871143	0.98079286	0.92922643	0.78721214	0.93397429	0.85220714	0.78157586	0.78728857	0.86132214	0.79496000	0.75922786	0.60829464	0.53300407	0.66875743	0.60825507	0.71211707	0.42433664	0.79803071	0.53751114	0.89373214	0.60808121	0.02270364	NaN
-1.16185500	2.50993429	1.14744286	1.56942357	1.19899000	1.34321429	1.01165071	0.95977000	1.21867714	1.20091214	1.12795214	0.98524114	1.37570429	0.91791857	1.06442714	1.08819571	1.06320643	1.08584143	1.10255786	1.11369714	0.98776500	0.80584214	0.92372929	0.89318286	1.06778571	0.88158743	0.64207900	0.85455500	0.66448457	0.93427714	1.05156643	0.99078786	0.95702721	0.98386143	0.41112970	0.87771071	0.45918371	0.14151536	NaN
-1.10586000	NaN	1.16353786	1.57674357	1.03702143	1.43201000	1.10271429	1.10014143	1.08101143	1.20540929	1.20030643	0.81747429	1.11236857	1.04762786	1.41892071	1.07014429	1.09386643	1.24740929	0.96540143	1.13673571	1.09715143	0.83850221	0.81939286	0.86025250	0.77697571	0.83143786	0.87559857	0.86893436	0.63021500	0.83618143	0.97370071	0.87475786	0.65794307	0.82886543	0.79806714	1.08915443	0.34419714	0.48565979	NaN
-1.04987000	NaN	1.89391143	1.24281286	1.23008429	1.38608143	1.27402286	1.44987786	1.47792143	1.08669571	1.29379786	1.06168643	1.16737000	1.15356429	1.23263357	1.14044214	1.10603643	1.21973071	0.91615214	0.99129071	0.90507786	1.03777786	0.97929357	0.90862714	0.82187714	1.11446571	0.84659357	0.77660714	0.49810679	0.89940071	0.88886143	0.91355286	0.54234164	0.59771807	0.76927307	1.05568264	0.65297814	0.36744107	NaN
-0.99387438	NaN	1.02592357	0.93454929	1.25804286	1.33995857	1.40530714	1.42078071	1.27534714	1.07833429	1.18109286	1.30308071	1.04941286	1.06423714	1.06894143	1.32381500	1.21374571	0.98974071	1.14115786	1.08249429	1.26826143	1.03770429	1.04087714	0.83558786	1.05407286	1.03629286	0.73991429	0.76959714	0.76512921	0.91482714	1.03602714	1.28795714	1.64598786	0.93618571	1.07464000	1.11820571	0.50509164	0.84332136	NaN
-0.93788250	NaN	1.71108143	1.46393143	1.17019714	1.24966214	0.95764929	1.47473786	1.32745857	1.29905143	1.27295000	1.29182643	1.24730071	1.29339000	1.06962714	1.05972214	1.17434071	1.25164071	1.28677571	1.22072571	1.51149000	1.22593500	1.13149286	0.90951786	1.08735286	0.90788071	1.00880786	1.03498857	1.02570214	1.09970500	0.96519929	1.04742000	1.13424286	1.03478214	1.59992643	0.68346871	0.94448571	0.94754593	NaN
-0.88188962	NaN	1.64075786	1.29827786	1.63370929	1.47377286	1.49157500	1.33856286	1.44673857	1.21382000	1.38909929	1.14474143	1.29182214	1.31243643	1.23533286	1.18636571	1.41231643	1.27965643	1.04439143	1.13853071	1.14383071	1.35924286	1.12701357	1.08199929	1.15381143	0.92077286	0.99904143	1.27625857	0.87024357	0.98113571	1.58652571	1.15873929	1.23369714	1.47235500	1.19657857	0.63528114	0.98240943	0.53946279	NaN
-0.82589663	NaN	1.35418857	1.60386571	1.69205500	1.70084000	1.50580571	1.40648714	1.62822000	1.62479000	1.56173786	1.55593857	1.56168000	1.59367571	1.16689929	1.21606071	1.65224286	1.52536500	1.22432857	1.46528429	1.63217214	1.25656571	1.22813143	1.20593643	1.44986357	1.41643429	1.50292286	1.15604143	1.07444857	1.37943357	1.77208214	1.47289071	1.17563786	1.80572214	1.09423071	1.91940786	0.60968768	1.72289357	NaN
-0.76990362	NaN	1.40124400	2.07338500	2.10752643	1.99814571	1.76401071	1.65012857	1.79232429	1.75460357	2.31682071	2.04796071	1.97273071	2.05904357	1.94522214	1.82192857	2.27205143	1.95481143	1.98521857	2.11939643	1.72530786	2.07393071	2.01097714	1.67289857	2.09461286	2.00558143	2.22460286	2.11327571	1.92175000	2.27520071	2.64356429	2.74533071	2.18330143	2.44116929	2.29837214	1.33857143	1.28438929	0.96075771	NaN
-0.71391075	NaN	2.41040214	2.94295929	2.90557714	3.12327786	2.95608571	3.23736214	3.22307714	3.43975929	3.39914143	3.36965286	3.23629786	3.37527357	3.16062571	3.29198429	3.55483786	3.62034143	3.96814786	3.73889714	3.71883429	3.69378214	3.81861786	3.39586786	3.85615643	4.19546714	4.11956571	4.41400143	3.98939357	4.25633714	4.19580357	3.91607643	4.14035357	3.85834929	4.18531857	3.58148000	3.23640214	3.09436429	NaN
-0.65791775	NaN	5.20804143	5.65408143	5.79110571	5.46221286	5.03440214	5.86586929	6.87716143	6.37402929	5.69543000	5.74883786	6.57316143	6.39835214	7.09817286	6.64007500	6.12821571	6.16088571	6.27249143	6.36528786	7.03205286	7.43656429	7.37754571	7.00063143	7.35903571	7.38015857	6.88110571	7.15366429	7.58955000	9.11410714	8.22130000	7.92556214	8.54054857	7.91560786	7.44438857	7.73620214	8.49377143	7.21150000	NaN
-0.60192450	NaN	10.90682143	10.31606429	10.16526429	11.08419286	9.75902143	10.77434286	11.86648571	11.47452143	11.98837857	11.34074286	10.96372857	11.93962857	12.31333571	11.65534286	11.75132857	11.60405000	10.76367143	11.69917857	13.04067857	11.91919286	12.56102143	12.78571429	12.63873571	12.48990000	12.56126429	12.69549286	12.73882143	14.44941429	15.13830714	14.16328571	15.67770714	14.55437143	12.90659286	12.06200000	13.07941429	11.89523571	NaN
-0.54593163	NaN	16.76573571	18.72889286	18.12845000	18.09092143	17.07147857	18.58036429	18.25902857	17.43030000	17.71440000	18.15820714	18.36693571	19.18405714	19.13021429	19.51392857	19.63515714	18.57798571	19.03930714	20.82054286	20.10193571	19.66200714	19.18450714	20.52053571	20.29437857	20.85035714	20.45483571	21.04243571	22.18849286	22.51105000	24.43325000	22.56896429	22.21803571	22.85422143	21.90707857	21.42667857	20.82676429	22.29863571	NaN
-0.48993862	NaN	30.65827143	27.88881429	27.15857857	25.34219286	26.19855000	27.49180714	27.74998571	26.90702857	27.91647857	28.41512857	27.78662143	28.97441429	29.82042143	29.54746429	28.57570000	28.11932857	28.59282857	27.80852143	29.69135714	30.27136429	28.18957857	30.81869286	30.74665000	30.45255714	32.09992143	30.94692857	30.51952143	32.96402857	38.71227143	35.98320714	34.28472143	32.47853571	36.65890000	30.58900714	29.67001429	33.66956429	NaN
-0.43394562	NaN	42.66482857	42.48985714	40.96792143	40.15397143	38.46650714	40.08048571	40.41504286	40.32490714	40.53757857	41.36884286	40.40415714	40.93727143	42.03207143	42.19137857	41.41304286	38.11449286	40.71097857	40.82317143	40.81602857	41.99003571	41.73407143	42.56809286	43.61068571	43.82673571	43.97594286	42.76883571	44.45606429	47.50902857	48.85663571	50.92159286	51.23119286	52.30526429	44.21936429	43.13307143	42.32280714	46.10182857	NaN
-0.37795275	NaN	60.78021429	59.26706429	53.89002143	54.63687857	53.68101429	54.38939286	55.98045000	55.76270000	54.00355714	54.88915714	56.98665714	54.49285714	55.22167143	59.52697143	54.93752143	54.82073571	53.28339286	57.24020714	56.91104286	55.32891429	55.62630000	56.34566429	58.43357143	57.60679286	58.25626429	59.34867143	59.88467857	63.54842857	70.94107143	65.07878571	67.13557143	65.79342857	62.00028571	62.31417857	60.61107857	68.17202143	NaN
-0.32195975	NaN	66.23614286	78.07221429	71.86035714	70.72292857	68.97328571	73.10307143	69.84092857	73.46535714	70.83407143	69.89142857	71.58107143	73.99907143	72.97650000	75.03814286	72.55435714	68.96042857	71.28078571	70.88192857	71.74107143	68.75300000	70.27821429	74.42850000	71.90271429	76.24035714	72.77264286	73.94928571	77.64057143	80.13785714	88.37314286	86.81442857	80.75692857	82.89071429	74.11364286	79.13578571	78.32214286	89.85107143	NaN
-0.26596650	NaN	101.85064286	93.30214286	92.06414286	87.79721429	86.59942857	86.98821429	86.82185714	89.45928571	88.55192857	88.40250000	87.77328571	89.43842857	92.92428571	93.26321429	90.19942857	85.42571429	87.58085714	87.60342857	88.45178571	85.48021429	87.96800000	89.69978571	89.57200000	89.35521429	90.78128571	91.80771429	94.33735714	96.47192857	103.63685714	104.80285714	101.23957143	103.02721429	92.10957143	91.00050000	95.50621429	NaN	NaN
-0.20997350	NaN	111.48042857	113.56478571	108.02007143	105.82657143	104.84785714	105.15978571	106.99428571	108.15957143	104.53921429	104.65021429	105.70150000	109.80007143	108.58121429	108.34485714	106.27192857	103.13328571	101.53464286	101.82421429	102.67907143	102.76500000	102.93092857	103.36250000	105.79121429	105.17114286	106.64892857	109.36921429	109.56457143	114.91742857	127.23000000	120.34578571	121.74628571	119.18435714	114.34885714	113.92107143	117.58050000	NaN	NaN
-0.15398062	NaN	115.60085714	132.56364286	125.65057143	122.29257143	121.85471429	123.35464286	122.48114286	124.72007143	120.77300000	123.92164286	123.99614286	122.07407143	125.89414286	125.45764286	120.71007143	116.70750000	115.56385714	115.40850000	113.92342857	115.27350000	118.35192857	117.70921429	124.48785714	119.83507143	119.12342857	121.11735714	126.41321429	131.55450000	141.02871429	133.27678571	135.23600000	128.67242857	124.51421429	129.31935714	126.45378571	NaN	NaN
-0.09798752	NaN	145.03664286	144.56807143	140.96700000	136.99828571	134.33792857	135.58835714	136.66592857	135.83100000	135.04950000	134.00971429	136.23178571	138.73257143	141.86935714	138.19007143	134.55264286	130.92564286	129.19185714	128.22492857	125.68550000	127.82550000	126.47414286	129.27464286	132.25135714	132.48085714	132.99292857	133.84935714	136.35500000	141.43221429	158.44764286	151.95235714	147.72664286	149.52892857	142.30578571	133.93185714	146.09121429	NaN	NaN
-0.04199463	NaN	146.32171429	153.40957143	150.07378571	148.29557143	145.08185714	145.66242857	145.03457143	145.76714286	143.14814286	144.84364286	145.63228571	148.84514286	145.44292857	147.56978571	143.36157143	137.52085714	139.26600000	138.27471429	138.35757143	135.76971429	134.39278571	138.75157143	137.57714286	138.75907143	140.59892857	140.32050000	141.51807143	149.14357143	164.08971429	165.17050000	164.23821429	158.44121429	153.83357143	149.20585714	150.78692857	NaN	NaN
0.01399831	NaN	176.97585714	161.08928571	155.83971429	155.49521429	150.36842857	151.68564286	150.62635714	151.80114286	149.55950000	148.70528571	147.67764286	152.63428571	155.42585714	152.02507143	147.67350000	142.69542857	142.20242857	139.00414286	138.62235714	137.09321429	139.65107143	139.66678571	141.90700000	142.97842857	140.68721429	145.36850000	147.43707143	152.17357143	168.26692857	166.93135714	169.42121429	155.32957143	151.31135714	158.01850000	162.14007143	NaN	NaN
0.06999141	NaN	NaN	157.79464286	154.85457143	158.77457143	155.41400000	155.20978571	149.13128571	152.55042857	148.75750000	148.54985714	148.71050000	154.15400000	154.70721429	152.11078571	148.82857143	145.04600000	140.20657143	137.75421429	138.96914286	136.32307143	135.24735714	139.66192857	141.11571429	140.53850000	137.55678571	143.16107143	143.57335714	151.99442857	171.67900000	168.62792857	155.71435714	165.14421429	145.14264286	155.00557143	159.16478571	NaN	NaN
0.12598463	NaN	NaN	160.41792857	152.31971429	145.91514286	150.18007143	146.07235714	144.77978571	144.33050000	143.01742857	139.62921429	143.73307143	143.52992857	147.06357143	147.56300000	137.17621429	133.97785714	132.57571429	130.81892857	130.15342857	125.66514286	130.65907143	132.95850000	132.03050000	134.89421429	133.82142857	134.14571429	139.41871429	145.83757143	162.73750000	163.45628571	160.14092857	150.67542857	135.88621429	142.90264286	143.04935714	NaN	NaN
0.18197750	NaN	NaN	142.75564286	143.01678571	137.78328571	137.39271429	137.67528571	133.34307143	129.97250000	132.32178571	132.84821429	134.08071429	134.02950000	137.22057143	132.45378571	127.76550000	123.60871429	121.38557143	120.15185714	117.01992857	117.24907143	117.31350000	119.93850000	121.40900000	120.24385714	120.55471429	122.84442857	123.63514286	131.92642857	151.95042857	148.37164286	144.73135714	141.27157143	132.12107143	130.98778571	121.44685714	NaN	NaN
0.23797050	NaN	NaN	132.98000000	126.38278571	122.43628571	122.77221429	119.97185714	117.12985714	115.37385714	115.08771429	118.34035714	117.73957143	120.43007143	120.56700000	117.56557143	112.36892857	109.75150000	108.80371429	103.54728571	100.48928571	101.28635714	102.69964286	106.93864286	105.35578571	106.85421429	104.02142857	108.00114286	111.55521429	119.55942857	133.68900000	133.33407143	128.89978571	123.69642857	109.90042857	117.74542857	105.12800000	NaN	NaN
0.29396350	NaN	NaN	109.24392857	108.28935714	102.86492857	108.07271429	104.00592857	100.94500000	102.49792857	99.81928571	99.14028571	102.93678571	101.32921429	101.99492857	98.55678571	93.49142857	92.30621429	89.49321429	85.97464286	84.98907143	85.13221429	87.42164286	88.61750000	87.36978571	92.06321429	85.74700000	88.65200000	96.65271429	101.93764286	115.86000000	110.34128571	106.69042857	102.69821429	92.66421429	90.56278571	107.18471429	NaN	NaN
0.34995637	NaN	NaN	92.17471429	89.26200000	85.49814286	84.90085714	86.22928571	80.91121429	81.17750000	78.69242857	81.05871429	81.37271429	82.42778571	81.46242857	78.37278571	76.28614286	75.34321429	69.29621429	70.46035714	67.34742857	68.29142857	70.17478571	68.13285714	69.38728571	70.10878571	67.16842857	71.33242857	73.38171429	81.66342857	89.26771429	92.50578571	87.04742857	79.75242857	79.97385714	73.15071429	70.87321429	NaN	NaN
0.40594937	NaN	NaN	71.59542857	69.61221429	65.67614286	67.99814286	64.66242857	63.39498571	60.98054286	60.05951429	61.81912143	59.40322857	62.38181429	63.76723571	62.05190000	58.43669286	56.17842857	52.56061429	52.24807857	52.62855714	50.22797143	50.01144286	53.01459286	51.66571429	51.46077857	51.88547143	53.42471429	52.08509286	62.19976429	69.91564286	72.82050000	63.75452857	57.22622857	58.07055714	53.61169286	51.62027857	NaN	NaN
0.46194225	NaN	NaN	49.32825000	48.72875000	49.25523571	48.88530714	47.76467857	45.72389286	45.09821429	43.57758571	43.23948571	45.16982143	46.47623571	44.36855714	42.70552143	41.03757857	39.36530714	38.75356429	36.80219286	35.57082857	36.47262143	35.15515714	36.10769286	36.53804286	35.61700000	34.94067857	37.73476429	39.70095714	43.88252857	50.82941429	49.63660000	47.39484286	41.06002143	37.86197143	39.75143571	38.08960714	NaN	NaN
0.51793525	NaN	NaN	37.27385714	36.75498571	34.53760714	33.76561429	32.41006429	29.60405000	28.94555714	27.74341429	28.59833571	30.28184286	29.01322143	28.46342857	27.65694286	26.99020000	26.75785000	24.67657857	24.21610714	22.37471429	22.79067143	23.53442857	23.59069286	23.35907857	23.05502143	23.18795000	24.18751429	25.10731429	32.99007857	32.15201429	33.71980000	28.29672857	23.87037857	22.09303571	24.90430714	NaN	NaN	NaN
0.57392813	NaN	NaN	25.89462857	21.57640000	22.74017143	21.03640000	18.99530000	19.44401429	17.69081429	18.94190000	17.14812857	18.76588571	17.22058571	16.74384286	16.56109286	15.67946429	15.48310714	14.64861429	13.17457143	13.52577857	13.19770714	12.37491429	14.19682143	13.45881429	12.71687143	14.12279286	13.88889286	15.66780714	18.25032857	20.53945000	19.01017857	17.26395714	15.51055714	13.52395000	14.80318571	NaN	NaN	NaN
0.62992100	NaN	NaN	12.19132143	12.45602143	12.94449286	11.86664286	12.31775714	11.90058571	10.93567143	10.21642143	9.49299286	10.12605000	9.58123571	9.51932857	9.44004286	8.68734286	8.86376429	8.51648571	6.65819286	7.66986643	7.13471357	7.22337143	7.16454500	7.50198857	6.61730643	6.95139286	7.52314500	8.26718571	11.08485714	10.66881429	8.50652857	8.69051429	8.19008571	6.26467286	7.05310857	NaN	NaN	NaN
0.68591475	NaN	NaN	7.43096429	7.07163857	7.22157714	7.40750714	7.16512143	5.69991286	6.34856500	5.61675500	5.48051357	5.01114071	5.25522071	5.75881214	5.34637214	4.67806000	4.73177357	4.21624214	4.31541429	4.26364143	3.77783786	4.13044643	3.96874714	3.87241357	3.82591000	3.61910500	3.51455857	4.51624071	5.49411857	4.68625286	5.64506643	4.41740214	3.89031214	4.02899071	4.29691000	NaN	NaN	NaN
0.74190775	NaN	NaN	4.17300786	4.11913643	4.18937071	4.25172357	4.00098857	3.51365000	3.45621714	3.88244071	3.43772143	3.90815571	3.30614429	3.04089643	3.35283071	3.20047214	3.06549857	2.93750714	2.64918143	2.32627357	2.52723571	2.16595357	2.44513571	2.01587714	2.16090071	2.52129714	2.02894214	2.66499429	3.05994214	3.46589786	2.40385357	2.91187071	2.11789143	2.20439357	1.54659736	NaN	NaN	NaN
0.79790063	NaN	NaN	3.22875714	4.27532000	2.78108571	3.62757857	2.88568857	2.67940643	3.32055857	3.20573357	2.90602429	3.21835714	2.91930643	2.60018071	2.84644786	2.73291571	2.57225214	1.93714857	2.05164214	2.38443429	1.89532714	2.42342357	2.00479714	1.93959857	2.19668929	1.71509429	1.58036857	1.84301000	2.37943143	2.57088500	1.81797429	2.43597429	2.27657286	1.25615857	1.82472071	NaN	NaN	NaN
0.85389350	NaN	NaN	2.12283193	2.78391143	2.98770929	2.90559643	3.05055429	2.65243357	2.63742786	2.80238643	2.63545214	2.42038000	2.64265357	2.40999786	2.38595643	2.50997429	2.97684429	2.08226071	2.21108357	2.08434500	1.75414643	1.93978000	1.76862357	1.68691857	1.75384500	1.67576214	1.51212929	1.50732571	1.73482929	2.09612429	2.32768286	1.25874500	2.15816286	1.81520786	0.88747714	NaN	NaN	NaN
0.90988650	NaN	NaN	5.07679000	2.97521000	2.55669714	2.97272429	3.18513714	2.57655429	2.18740429	2.73572071	2.39569000	2.87008286	2.48217214	2.27457214	2.45282071	2.26313929	2.47243071	1.99978286	1.88616643	1.63009786	1.76071286	1.90840929	1.69379286	1.40521929	1.57922929	1.22316857	1.36523286	1.22952500	1.92832929	1.80329214	1.10898714	1.72681214	1.32093493	0.92124000	0.44239429	NaN	NaN	NaN
0.96587950	NaN	NaN	3.01570429	2.91932143	2.72420643	2.70450357	2.36302429	2.57692357	2.57610500	2.79400714	2.45631786	2.67458214	2.43698429	2.17767857	2.13317929	2.04724500	1.92607357	1.98900286	1.80015429	1.85310500	1.83813857	1.69441143	1.45864286	1.65548143	1.46982857	1.32130429	1.69931714	1.27233071	1.74312500	1.22579786	0.93346250	1.28637500	1.29661186	1.31246171	0.54251214	NaN	NaN	NaN
1.02187063	NaN	NaN	0.83405429	2.44679000	2.46237143	2.62404286	1.94626929	2.25156071	2.07415857	2.22403643	2.08766857	2.56119786	2.28108000	2.24780714	1.86124429	1.86650071	2.20192571	1.92433929	1.56863714	1.57628500	1.52259286	1.46343214	1.30768286	1.31583786	1.19889071	1.16555643	1.16579429	1.14937929	1.67970429	1.26849143	1.30991229	1.38098286	0.94586334	0.08425907	NaN	NaN	NaN	NaN
1.07786625	NaN	NaN	5.24095429	1.95733643	2.32556071	2.04318286	1.86173643	1.81722357	2.18780643	1.90259571	1.77056571	2.08834571	1.99790643	1.64619429	2.14252643	2.01443786	1.91951071	1.80525571	1.68503429	1.43560714	1.69974857	1.34098714	1.17480071	1.15698786	1.02350643	1.04605071	0.88425729	1.29956000	1.10422714	1.10266421	1.20177643	1.31799086	0.84445771	0.68948336	0.99577143	NaN	NaN	NaN
1.13386000	NaN	NaN	NaN	1.33868214	2.55852571	2.05771000	1.79150643	1.86999643	1.60129286	1.95064786	1.80914500	1.65986857	1.85202786	1.58353000	1.56171714	1.44696286	1.70493929	1.81785286	1.30963357	1.34129857	1.21693071	1.76073286	1.21579214	1.06135286	0.76570857	0.74462129	1.02172357	1.33384000	1.25006429	1.06749936	1.21955214	0.81013021	0.68542979	0.57743264	0.45696143	NaN	NaN	NaN
1.18985000	NaN	NaN	NaN	2.02627929	2.12378500	1.87035214	1.49623786	1.69827500	2.02363214	1.36097286	1.14986571	1.53427071	1.59458786	1.62475143	1.54456071	1.37741929	1.79744071	1.38499357	1.41830000	1.39772071	1.13658786	0.92589500	1.16871071	0.99454000	0.89208143	0.82988336	1.05228286	0.79611479	1.38840143	0.94679200	0.82042214	0.98151664	0.07933893	0.33996157	1.29152929	NaN	NaN	NaN
1.24584375	NaN	NaN	NaN	2.14925786	1.61205857	1.72518214	1.57498357	1.09611857	1.32477286	1.37446000	1.25393357	1.56501500	1.77719429	1.41901357	1.28088929	1.58137643	1.59177071	1.29137857	1.05316643	0.93847786	1.02398071	0.76620071	0.94721321	0.90697443	0.92828286	0.80286207	0.75130443	1.05196929	1.18761500	0.99308693	1.03622221	1.08183307	0.55272650	0.35272900	3.37646071	NaN	NaN	NaN
1.30183875	NaN	NaN	NaN	2.05562500	1.78112214	1.36155857	2.05402357	1.42719000	1.62544357	1.42848929	1.40397143	1.11940471	1.34561500	1.28839571	1.65712714	1.25181500	1.25080643	1.01507929	1.31721643	0.86559714	1.18037643	0.81446221	1.03603071	0.75265757	0.80302650	0.77368429	0.94995629	0.59519493	0.88108914	0.80416714	0.76800329	0.95437500	0.27109757	0.27137400	NaN	NaN	NaN	NaN
1.35783000	NaN	NaN	NaN	1.94299357	1.82558214	1.31572286	1.57897857	1.45062714	1.37716929	1.40824143	1.01491214	0.94811979	1.20325571	0.96520643	0.98262786	1.16894929	1.03566643	0.95520071	1.12047214	1.08307786	0.63332821	0.91056429	0.65821671	0.84332714	0.71279429	0.78169786	0.92035443	0.78180021	0.85260464	1.11142057	0.45213657	0.36208407	0.43848910	0.26011886	NaN	NaN	NaN	NaN
1.41382250	NaN	NaN	NaN	0.97361857	1.34788643	1.69994500	1.06969500	1.38364214	1.29010929	1.29176286	1.21697571	1.03853357	1.29686357	1.32426643	1.01442571	0.92269143	0.99047143	1.19719857	0.80250571	0.84475086	0.72613321	0.74738714	0.79362857	0.65416957	0.77036364	0.57172807	0.81684586	0.72904957	0.79539200	0.79677657	0.44342693	0.65070643	0.95788293	0.55940857	NaN	NaN	NaN	NaN
1.46981625	NaN	NaN	NaN	1.21816421	1.06336479	1.45088429	1.05244571	1.25019143	0.95473529	1.06739786	1.11923929	1.03774857	1.05999571	1.05306500	0.92603571	1.04972286	0.98959071	0.91464071	1.05733714	0.69523679	0.75825293	0.73203193	0.73473821	0.73703186	0.51141114	0.69728414	0.63105621	1.00944857	0.66453807	0.96571743	0.80851086	0.60923257	0.76585879	NaN	NaN	NaN	NaN	NaN
1.52581000	NaN	NaN	NaN	0.99028286	1.60482214	1.35072286	1.30123714	1.15574714	1.06159786	1.26704786	1.03086357	0.85146857	0.88119286	0.99874643	0.85313429	1.00971857	0.86683214	0.80281500	0.73176607	0.73356429	0.60776779	0.63873321	0.57872329	0.83476429	0.63096736	0.34544329	0.49478186	0.78237886	0.89486793	0.74552400	0.58468679	0.60322671	0.13325179	0.97669073	NaN	NaN	NaN	NaN
1.58180125	NaN	NaN	NaN	0.67248879	1.34410071	1.47096929	1.24029857	1.61999000	1.16070500	1.29679571	1.15790929	0.87517843	1.11373214	0.80659786	0.97733429	0.61003207	0.85387143	0.82986214	0.82041150	0.82966714	0.73513636	0.56059329	0.72008371	0.57640814	0.60408314	0.34939057	0.74088786	0.60129329	0.90314971	0.55285286	0.29019426	0.31095450	0.61873836	0.42267586	NaN	NaN	NaN	NaN
1.63779500	NaN	NaN	NaN	1.69187500	1.54586071	1.30731714	0.91792071	1.14494929	1.38472357	1.33408000	1.20932857	0.99255786	0.97141571	1.05869857	0.95170286	0.94930286	0.91908286	0.88643636	0.77031571	0.61948936	0.83667071	0.66482807	0.56763300	0.66279700	0.61944571	0.55985943	0.38563750	0.81577100	1.00478257	0.62005307	0.78502986	0.51251525	0.39190543	0.25872150	NaN	NaN	NaN	NaN
1.69379000	NaN	NaN	NaN	1.38982364	1.45008857	1.52054714	1.36327957	1.24102714	1.18469929	1.15998643	1.12839071	0.97860286	0.92120929	1.18842143	0.89680143	0.88308250	0.85734500	0.75593536	0.65838900	0.72819286	0.72489571	0.48941500	0.70325571	0.65099343	0.46304143	0.39014307	0.44001357	0.94095771	0.58329771	0.65471364	0.60070129	0.59428679	0.17956557	NaN	NaN	NaN	NaN	NaN
1.74978000	NaN	NaN	NaN	1.14643714	1.33638571	1.18105500	1.22013714	1.41996500	1.04565357	0.96721529	1.14620214	1.12165357	1.02763643	1.04006429	0.87461643	0.66817107	0.62747029	0.76433407	0.68397550	0.75005643	0.66954543	0.55520671	0.60801950	0.64120214	0.68632650	0.37391321	0.59193157	0.72872243	0.32014821	1.17262707	0.69506836	0.10355486	0.16339729	NaN	NaN	NaN	NaN	NaN
1.80577500	NaN	NaN	NaN	1.93547643	1.06863714	1.23927736	1.33581643	1.35983429	0.95977357	1.25427143	0.94648786	1.13594929	0.96415714	0.86855000	1.05479571	0.86706171	0.79504686	0.67500471	0.75462479	0.61651150	0.73172714	0.47983600	0.54943057	0.63796836	0.43294279	0.59587071	0.51400700	0.93579643	0.29110236	0.64319471	0.52091371	0.76142193	0.37679521	0.42567643	NaN	NaN	NaN	NaN
1.86176875	NaN	NaN	NaN	1.70903857	1.38959500	0.92860436	1.43759714	1.10752857	0.96913664	1.02666571	1.25801500	0.88116793	1.19190071	1.01066714	0.81392607	0.86931429	0.74064843	0.79639214	0.45039164	0.61326657	0.77632286	0.44043707	0.62599179	0.39827071	0.53716807	0.68394707	0.49252107	0.84265979	0.30500986	0.53012193	0.23799779	0.49601352	0.02486321	0.52621929	NaN	NaN	NaN	NaN
1.91776000	NaN	NaN	NaN	2.28566214	1.49249714	1.41850429	1.08272486	1.22136286	1.06392786	0.94220071	1.29318929	0.95602000	0.72407850	0.60642564	0.86175264	1.01851500	0.58114821	0.68615414	0.57839479	0.77960686	0.74661100	0.70256914	0.48460707	0.47647893	0.45486636	0.47873179	0.71218729	0.37076321	0.83393800	0.50773379	0.77911279	0.52879979	0.15188843	NaN	NaN	NaN	NaN	NaN
1.97375250	NaN	NaN	NaN	1.12231643	1.10735214	0.88539571	1.09705429	1.02081286	1.15691700	1.22796929	1.14306571	1.05987514	1.11571429	1.00985571	0.72997921	0.80705121	0.63504621	0.63611821	0.67690071	0.49467479	0.53066693	0.61094893	0.49440729	0.43857721	0.35930750	0.64626679	0.51698307	0.62294529	0.78916250	0.40424693	0.34486307	0.48122279	0.13147736	NaN	NaN	NaN	NaN	NaN
2.02974750	NaN	NaN	NaN	0.52092357	2.10775071	1.09851071	1.20372714	0.97660857	1.32622357	1.09670000	0.69965857	1.05672571	0.84064714	0.93278000	0.82374071	0.78075157	0.89764786	0.89192714	0.86703643	0.74685114	0.49667386	0.42702121	0.61106186	0.60907829	0.51751779	0.40377886	0.31120879	0.67913914	0.68893243	0.27400707	0.63375300	0.12274764	0.16970464	NaN	NaN	NaN	NaN	NaN
2.08574000	NaN	NaN	NaN	NaN	1.66218929	1.42889929	1.12955829	1.04174571	1.00423671	0.85930186	0.91663786	1.09236714	0.97366857	1.01149286	0.70321607	0.62212029	0.83263893	0.62767064	0.66356507	0.59988807	0.45320200	0.54317686	0.51496050	0.42183714	0.47341536	0.51845143	0.70763457	0.64824636	0.79274221	0.56598379	0.48306113	0.59910707	0.78985050	NaN	NaN	NaN	NaN	NaN
2.14173125	NaN	NaN	NaN	NaN	1.48623000	1.30623929	1.11968264	0.94297429	1.25558357	1.03914457	0.73805936	1.04579071	0.87457693	0.62475721	0.80762543	0.72836214	0.72145736	0.68833450	0.84118071	0.62581221	0.60211007	0.51158421	0.49509379	0.26645657	0.47287893	0.74920971	0.48060236	0.92490607	0.57849943	0.53019457	0.63733786	0.61207307	0.38893786	NaN	NaN	NaN	NaN	NaN
2.19772500	NaN	NaN	NaN	NaN	1.33946429	1.68186143	1.44809071	1.20335929	1.00819900	1.17675143	1.04542429	0.82311021	1.14390357	1.11467857	0.71414029	0.88130857	0.77478000	0.99530857	0.55381393	0.54120393	0.63401507	0.57115614	0.57828021	0.50188457	0.58048964	0.57823400	0.44906543	0.46372050	0.45645344	0.47750750	0.74050000	NaN	1.00594750	NaN	NaN	NaN	NaN	NaN
2.25372000	NaN	NaN	NaN	NaN	2.23728786	1.60381357	1.62126000	1.66755786	1.44082214	1.32286429	1.00741571	0.83679929	0.75099086	0.88261214	1.02129071	0.74057000	0.91307029	0.69166679	0.60462871	0.57918321	0.58886614	0.71930500	0.52997621	0.59707957	0.65058857	0.54383121	0.97904000	0.79666507	0.44122771	0.39232395	0.49304464	0.58075457	1.10028021	NaN	NaN	NaN	NaN	NaN
2.30971000	NaN	NaN	NaN	NaN	1.66625143	1.27644307	1.58774429	1.28792143	1.39765571	1.04643957	1.30093929	1.30815000	1.06584857	1.21155714	0.79623371	0.99927429	0.62960843	0.63942100	0.80727357	0.52068793	0.53576429	0.60078929	0.52103000	0.59357086	0.53339936	0.40138100	0.63289657	0.60245614	0.56288800	0.65054200	0.76877757	0.18491914	1.30805000	NaN	NaN	NaN	NaN	NaN
2.36570500	NaN	NaN	NaN	NaN	1.99428357	2.04419500	1.36309071	1.52091643	1.23333071	1.53664643	1.16313171	1.10869643	1.03639929	0.79385786	0.98344714	0.87530000	0.80414900	0.66046800	0.75123464	0.64821600	0.66442857	0.68393721	0.39698700	0.42222464	0.55818957	0.75128864	1.01852443	0.60521550	0.49801571	0.56073829	0.98297757	0.54947221	0.63565821	NaN	NaN	NaN	NaN	NaN
2.42169875	NaN	NaN	NaN	NaN	2.23879571	1.88858429	1.26674214	1.34132929	1.57981571	1.31721214	1.39372500	1.26183929	1.11699857	1.00656429	0.78952343	0.73095957	1.12465286	0.88419786	0.71302293	0.63043050	0.59016443	0.68824714	0.60495093	0.66766643	0.53916529	0.56669343	0.22891929	0.65089979	0.51014314	0.83170321	0.74828199	0.68606721	0.31463233	NaN	NaN	NaN	NaN	NaN
2.47769000	NaN	NaN	NaN	NaN	1.04989943	1.77467929	1.75111786	1.77413000	1.51185771	1.42003357	1.26041214	1.40642357	1.33224357	1.24398571	0.99399786	1.01733286	0.90562286	0.61937886	0.83342636	0.74458914	0.63586814	0.64704871	0.78962971	0.68919479	0.54651371	0.73197793	0.75411400	0.72539643	0.56075121	0.57997850	0.27729112	0.52459293	NaN	NaN	NaN	NaN	NaN	NaN
2.53368250	NaN	NaN	NaN	NaN	1.99102214	1.66804643	1.82563929	1.79122929	1.67313000	1.36646929	1.36809500	1.43711214	1.25311643	0.90931279	0.86433357	0.85669243	0.97003286	0.66838921	0.71555257	0.72558757	0.65632893	0.71830600	0.65424321	0.62782386	0.59500021	0.72074371	0.87750557	0.82199029	0.82051071	0.52321521	0.27790471	NaN	1.59236571	NaN	NaN	NaN	NaN	NaN
2.58967750	NaN	NaN	NaN	NaN	2.28332643	2.10777500	1.69399643	2.27130071	1.48585714	1.24476643	1.51735071	1.52976571	1.35615357	1.43298500	0.99684679	0.93060929	0.90404000	0.79236129	0.88346000	0.60840093	0.63303250	0.71631857	0.59361329	0.56554829	0.47833171	0.87131857	0.69363271	0.73547493	0.73454529	0.62281300	0.39884964	0.40892729	1.86953221	NaN	NaN	NaN	NaN	NaN
2.64567000	NaN	NaN	NaN	NaN	1.02129529	2.16145929	2.10239500	1.91638643	1.75683929	1.75011857	1.30881857	1.22501857	1.37815500	1.61156786	1.13095929	1.17868429	0.95239643	0.92347429	0.76227050	0.57600964	0.75391000	0.69817036	0.83291429	0.72072386	0.61313257	0.88145321	0.97230164	1.20006593	0.65145521	1.00141643	0.70783657	0.45559271	NaN	NaN	NaN	NaN	NaN	NaN
2.70166125	NaN	NaN	NaN	NaN	3.85373000	1.72378786	2.13395571	2.04240214	1.99097500	1.96524786	1.71094786	1.33932000	1.26183214	1.09855643	1.08620000	1.13638571	1.06671500	1.02479929	0.85650000	0.88303700	0.61834421	0.75996193	0.78243000	0.84073679	0.56432007	0.48859364	0.97112829	0.37937271	0.93513350	0.66804821	0.47958864	0.42331750	NaN	NaN	NaN	NaN	NaN	NaN
2.75765500	NaN	NaN	NaN	NaN	3.37783857	2.51340429	2.90483357	2.25918000	1.90269500	2.48589571	1.83541714	1.73896500	1.49948286	1.55397571	1.21860286	1.46738286	1.07531286	0.99927286	0.82810357	0.78088786	0.85694857	0.86385521	0.72166036	0.51486893	0.70302943	0.75053600	0.65672679	0.96032557	1.10666450	0.43681964	0.89648150	0.33685250	NaN	NaN	NaN	NaN	NaN	NaN
2.81365000	NaN	NaN	NaN	NaN	1.86974836	3.21226571	2.80298500	2.28199429	2.32832429	2.21776000	1.96771071	2.23762500	1.69805286	1.40964929	1.48517571	1.18717357	1.21940429	0.99676071	0.71070586	0.68060329	0.80871379	0.82737557	0.78841271	0.78258779	0.61916536	0.81999686	0.58614559	1.00897971	0.89214171	1.01854521	1.01391714	0.54083500	NaN	NaN	NaN	NaN	NaN	NaN
2.86964000	NaN	NaN	NaN	NaN	2.25949071	3.66281429	3.19100000	2.64862071	2.32148286	2.40122643	2.24023714	2.00989000	1.77857571	1.72293143	1.22926857	1.13912429	1.35552571	1.27337929	1.04916571	0.93541357	1.01614429	0.74609421	0.87231107	0.97160643	0.62678621	0.86258407	0.93548014	0.89604357	0.89622579	1.08415050	0.61123794	0.70009479	NaN	NaN	NaN	NaN	NaN	NaN
2.92563375	NaN	NaN	NaN	NaN	3.28307500	3.67229571	2.96001071	3.46391929	2.83763857	2.64454429	2.49398357	2.07388857	1.83272000	1.96953857	1.75841000	1.43047571	1.44482857	1.28315786	1.12897143	1.01916286	0.93112429	0.89464929	0.76797357	0.84169521	0.73020193	0.88698143	0.91918707	1.00441500	1.11137714	0.68470621	0.21307416	0.52018986	NaN	NaN	NaN	NaN	NaN	NaN
2.98162875	NaN	NaN	NaN	NaN	2.03907500	3.90113286	3.33913143	2.97407000	3.42252071	2.61389929	2.89152143	2.10661429	2.39590714	2.03941286	1.37854500	1.83902143	1.50846714	1.63788643	1.10507143	0.86468750	1.10756143	0.90969479	0.92829786	0.72182757	0.61309336	0.73378671	0.77441936	1.40723857	0.57059321	0.52159896	1.03833786	0.46024714	NaN	NaN	NaN	NaN	NaN	NaN
3.03762000	NaN	NaN	NaN	NaN	7.95946857	3.86222286	3.47191357	3.30141929	3.25790786	2.81077714	2.60686286	2.68596714	2.40567857	2.23139071	1.96156857	1.96968357	1.73272929	1.39206214	1.26379071	1.41098214	1.17096714	1.10444371	1.02155143	0.87169136	0.84815850	1.01198657	1.08432507	0.87238307	1.18830500	0.71815650	1.06462636	0.73354636	NaN	NaN	NaN	NaN	NaN	NaN
3.09361375	NaN	NaN	NaN	NaN	NaN	2.99835214	3.11341929	2.75205357	3.17018286	3.00255357	2.76596429	2.59850143	2.11412714	2.47330214	2.14203000	1.72847643	1.86136214	1.82583429	1.44426643	1.20558714	1.25905071	1.02811643	1.05035000	0.85146743	0.86697721	0.82786521	0.93376229	1.11324614	0.74656493	0.52071607	0.45472200	0.45255564	NaN	NaN	NaN	NaN	NaN	NaN
3.14960750	NaN	NaN	NaN	NaN	NaN	2.95623143	4.02658571	2.98999286	3.08438429	2.96370143	2.16864071	2.55300857	2.32396500	2.44065429	1.93888500	2.47643643	1.86938214	1.58618071	1.38331357	1.10145143	1.04733857	1.14768500	1.01606214	0.80661157	1.09321357	0.71789821	0.65869950	0.86655500	1.04709521	0.85457914	0.66085471	0.97432857	NaN	NaN	NaN	NaN	NaN	NaN
3.20560000	NaN	NaN	NaN	NaN	NaN	2.53116571	3.26031786	2.87567643	2.65468714	2.98096286	2.51459286	2.35756500	2.13532286	2.32419214	2.15096714	1.85731857	1.71347500	1.77739357	1.80583357	1.22600571	1.26806143	1.10158286	0.87260450	0.95631143	0.76664871	0.77980086	0.84739107	0.83534329	0.37341364	0.34618164	0.91498364	0.11499429	NaN	NaN	NaN	NaN	NaN	NaN
3.26159125	NaN	NaN	NaN	NaN	NaN	2.81664643	2.34923000	2.60904786	2.95146000	2.53899286	2.18673500	2.17751571	2.36653000	1.99176643	1.94478357	1.72344000	1.67046429	1.43919857	1.34163143	1.08974000	1.07714014	0.99340757	1.11103071	0.78155864	0.70552429	0.61759850	0.80600464	0.99284643	1.12845000	0.83338614	0.73771357	2.48954429	NaN	NaN	NaN	NaN	NaN	NaN
3.31758625	NaN	NaN	NaN	NaN	NaN	2.79246000	2.24978643	2.52681214	2.17847071	1.90666286	2.07786143	1.91214143	2.03771214	1.75571143	1.81458000	1.74202571	1.49529143	1.59564500	1.34935643	0.96927229	1.10932000	0.90863643	0.91553486	0.76587486	0.66062507	0.75152929	1.18199443	0.61256293	0.63954593	0.49470984	0.80968736	NaN	NaN	NaN	NaN	NaN	NaN	NaN
3.37358000	NaN	NaN	NaN	NaN	NaN	2.77120357	1.98345843	1.70853857	1.68372500	1.84970357	2.13345643	1.66111143	1.79118643	1.63943714	1.46659500	1.35713000	1.33442857	1.29275786	0.99239143	0.93150357	1.11292286	0.86093143	0.82495286	0.85261057	0.85658236	0.58968771	0.87733386	0.78339079	0.49335200	0.52762786	1.07156193	NaN	NaN	NaN	NaN	NaN	NaN	NaN
3.42957000	NaN	NaN	NaN	NaN	NaN	1.60112843	2.02717786	1.54502714	1.90692500	1.98952286	1.76932357	1.39852071	1.24626571	1.37730500	1.31784571	1.58049500	1.37698214	1.07140571	0.85112007	1.04390143	0.66902886	0.93250571	0.81145971	0.72614471	0.86107964	0.70281043	0.65555200	0.60159986	0.64399407	0.66946286	0.26840607	NaN	NaN	NaN	NaN	NaN	NaN	NaN
3.48556375	NaN	NaN	NaN	NaN	NaN	1.81285429	1.83735786	1.96671500	1.62885929	1.64383500	1.53482857	1.28964500	1.11950214	1.02995571	1.10683714	1.03671286	1.16088929	0.68551471	0.95289143	0.96385143	0.71425707	0.71529636	0.64182864	0.70288164	0.84003379	1.03615529	0.71898679	0.46786664	0.45363471	0.32370893	0.19742714	NaN	NaN	NaN	NaN	NaN	NaN	NaN
3.54155875	NaN	NaN	NaN	NaN	NaN	1.05708536	1.03852000	1.43466071	1.24301643	1.20799571	1.41436429	1.02030714	0.99610143	1.02098714	0.99996321	0.85083564	1.02191571	0.85681593	0.79589586	0.80999843	0.63243350	0.66242021	0.60201500	0.59762621	0.50123914	0.59050079	0.49101850	0.55963729	0.22132731	0.86077029	0.62214571	NaN	NaN	NaN	NaN	NaN	NaN	NaN
3.59755000	NaN	NaN	NaN	NaN	NaN	1.30648586	0.97500929	1.01312679	1.44219929	1.06327143	1.10874214	0.87909821	0.70252164	0.93314714	0.80043636	0.75183079	0.60540700	0.66584221	0.58762629	0.74587700	0.73049171	0.51706707	0.55224943	0.57328671	0.49349800	0.54310286	0.91449414	0.38428693	0.51938633	0.48738407	NaN	NaN	NaN	NaN	NaN	NaN	NaN	NaN
3.65354250	NaN	NaN	NaN	NaN	NaN	1.61281500	0.97579907	1.09453114	1.02334300	1.20749000	0.97147500	0.83819657	1.06798400	0.92307500	0.89235071	1.04962143	0.83508100	0.78422871	0.75273450	0.60952543	0.55760193	0.51388443	0.57771136	0.50861607	0.44042864	0.52930036	0.44847950	0.53247169	0.64968936	0.73537664	0.78737357	NaN	NaN	NaN	NaN	NaN	NaN	NaN
3.70953750	NaN	NaN	NaN	NaN	NaN	1.25137000	1.06875671	1.03207979	0.94101864	0.96697786	0.78585586	0.74213850	1.05469643	0.84527264	0.64543650	0.79853871	0.84944900	0.61097671	0.57127729	0.64110114	0.66414600	0.61843714	0.42729279	0.44965136	0.49785329	0.86314771	0.91773071	0.20124021	0.80365643	NaN	NaN	NaN	NaN	NaN	NaN	NaN	NaN	NaN
3.76553000	NaN	NaN	NaN	NaN	NaN	0.76003571	1.07761286	0.82820250	0.79981150	1.04801636	0.61809400	0.82099650	0.72947257	0.73210157	0.76790979	0.73073307	0.68900593	0.43688436	0.66780314	0.74992143	0.64110921	0.58261950	0.56221686	0.71306136	0.50737143	0.21155307	0.58522943	0.54914850	0.16766114	0.13060381	NaN	NaN	NaN	NaN	NaN	NaN	NaN	NaN
3.82152125	NaN	NaN	NaN	NaN	NaN	1.31508000	0.86901107	0.85655007	1.27869857	1.21538286	1.13368900	0.86430000	1.05812171	0.68342279	0.87751379	0.71290000	0.77348436	0.64595171	0.90627343	0.77764429	0.47098500	0.70114164	0.55821764	0.38282507	0.48609164	0.80608614	0.52230077	0.42814700	0.43143814	NaN	NaN	NaN	NaN	NaN	NaN	NaN	NaN	NaN
3.87751625	NaN	NaN	NaN	NaN	NaN	NaN	1.23285943	0.91918579	1.27376536	0.99137907	1.19028214	0.95842993	0.87090636	0.77205743	0.83194829	0.53275650	0.63856929	0.78776079	0.68415750	0.60775850	0.63606571	0.65173707	0.49773286	0.56310057	0.43110779	0.82712700	0.52230700	0.50107114	0.42696100	0.03296521	NaN	NaN	NaN	NaN	NaN	NaN	NaN	NaN
3.93351000	NaN	NaN	NaN	NaN	NaN	NaN	0.84166536	0.81931793	1.05249293	0.85309000	0.87121336	0.86776857	0.82705057	0.88396171	0.68378657	0.88334857	0.69114707	0.74542379	0.62334536	0.78748114	0.67960050	0.70984371	0.46175179	0.65887886	0.69259243	0.65607364	0.66503350	0.64143057	0.95071343	0.30447821	NaN	NaN	NaN	NaN	NaN	NaN	NaN	NaN
3.98950000	NaN	NaN	NaN	NaN	NaN	NaN	0.61425336	0.93490714	0.98128607	0.93618979	0.75899579	0.91347071	0.85051571	0.97266357	0.78889393	0.92402286	0.83471764	0.71030093	0.73185793	0.58290614	0.51367071	0.57110693	0.48443814	0.65281029	0.63918743	0.52799407	0.66850564	0.50681707	0.48971014	0.17130386	NaN	NaN	NaN	NaN	NaN	NaN	NaN	NaN
4.04549375	NaN	NaN	NaN	NaN	NaN	NaN	0.77643621	1.03484393	1.28700429	0.81537036	0.75218414	0.86658707	0.56642564	0.63276143	0.74485443	0.64061614	0.70990964	0.56904900	0.77653600	0.61130293	0.75044114	0.61649021	0.45985471	0.60612214	0.35852751	0.61277629	0.64906357	0.69503936	0.20148186	0.29128786	NaN	NaN	NaN	NaN	NaN	NaN	NaN	NaN
4.10148875	NaN	NaN	NaN	NaN	NaN	NaN	0.94071714	0.84813471	1.21278143	1.15599286	1.08269786	0.75684293	0.71008550	0.79094771	0.80974729	0.73485543	0.75309307	0.59872264	0.76415543	0.69625321	0.63080171	0.77807286	0.68462450	0.56620136	0.66465214	0.56785129	0.70978457	1.28629321	0.53693421	0.39520929	NaN	NaN	NaN	NaN	NaN	NaN	NaN	NaN
4.15748000	NaN	NaN	NaN	NaN	NaN	NaN	0.68437779	1.32309500	0.87430714	0.90330386	0.94926007	0.87202336	0.88267429	0.78270543	0.75647757	0.60849736	0.69149771	0.63455271	0.75468621	0.83913693	0.50707779	0.54748479	0.70208264	0.70606586	0.73497271	0.67585021	0.96392093	0.54281119	0.49211262	0.47509421	NaN	NaN	NaN	NaN	NaN	NaN	NaN	NaN
4.21347250	NaN	NaN	NaN	NaN	NaN	NaN	0.77658400	1.14376100	1.52842500	0.96072321	0.86220229	1.06374786	0.99034807	0.70285229	0.74875093	0.59658864	0.71458921	0.65751571	0.63763336	0.69595064	0.62864979	0.78077264	0.34869414	0.58108650	0.51111704	0.71496257	0.99215821	0.49541971	0.39160079	0.27698786	NaN	NaN	NaN	NaN	NaN	NaN	NaN	NaN
4.26946625	NaN	NaN	NaN	NaN	NaN	NaN	0.83367264	0.82768971	1.11395243	0.93859364	0.83503650	0.76653443	0.79038536	0.87627943	0.76145814	0.95764764	0.66004807	0.71083786	0.77300029	0.74126386	0.58077221	0.70936350	0.78204414	0.70406200	0.45641536	0.67243931	0.58122621	0.67093443	0.49691286	NaN	NaN	NaN	NaN	NaN	NaN	NaN	NaN	NaN
4.32546000	NaN	NaN	NaN	NaN	NaN	NaN	1.61719857	0.88774400	1.06670500	1.12026286	0.78049714	0.67884029	0.71550571	0.92800429	0.62232014	0.80151357	0.61618736	0.86726543	0.72276157	0.49308729	0.56027979	0.55093879	0.52179186	0.55105707	0.56836157	0.47219257	0.61977536	0.48330886	0.76873129	1.84269143	NaN	NaN	NaN	NaN	NaN	NaN	NaN	NaN
4.38145250	NaN	NaN	NaN	NaN	NaN	NaN	1.39503429	1.06690843	1.12203357	1.14125786	0.73512714	0.68327279	0.90962950	0.89398336	0.65318143	0.62405250	0.81314357	0.82160271	0.69692071	0.68964493	0.63734236	0.61033371	0.37172300	0.73678150	0.66696307	0.84466950	0.49902207	0.77199424	0.56656471	0.11882143	NaN	NaN	NaN	NaN	NaN	NaN	NaN	NaN
4.43744625	NaN	NaN	NaN	NaN	NaN	NaN	1.34503500	1.16274179	0.83018307	1.22001143	1.10922143	0.82980929	1.05495286	0.68476450	0.71294107	0.66212186	0.76956421	0.77572800	0.84930000	0.64224514	0.72719893	0.64172300	0.49532171	0.76263436	0.59891757	0.49663354	0.87612443	0.52172414	0.60072441	NaN	NaN	NaN	NaN	NaN	NaN	NaN	NaN	NaN
4.49344000	NaN	NaN	NaN	NaN	NaN	NaN	2.05653529	1.29423500	1.15007500	0.99061643	1.03400243	1.14934429	1.17012714	0.63806329	0.78169907	0.77756857	0.92696100	0.63315436	0.63936264	0.73094193	0.90736221	0.71534493	0.70100743	0.73528264	0.79104421	0.87454684	0.98088571	0.57726521	0.29230957	NaN	NaN	NaN	NaN	NaN	NaN	NaN	NaN	NaN
4.54943000	NaN	NaN	NaN	NaN	NaN	NaN	0.93233500	1.14026929	1.09822343	1.37801571	0.91680993	0.96222107	0.92494786	0.78401579	0.87664771	0.86931857	0.84217493	0.59443821	0.95597850	0.95677321	0.76628879	0.65859443	0.88614164	0.44450096	0.75656064	0.36164929	0.82581850	0.37739400	0.92550829	NaN	NaN	NaN	NaN	NaN	NaN	NaN	NaN	NaN
4.60542500	NaN	NaN	NaN	NaN	NaN	NaN	3.83546357	1.30570000	1.20422786	1.58796714	1.17593214	1.09252357	0.74486350	0.95191429	1.04718929	0.88076586	0.79453664	1.11009071	0.79445493	0.76453364	0.86341350	0.73431929	0.79222893	0.82357300	0.90425300	1.00134329	1.15477100	0.44309807	1.24464500	NaN	NaN	NaN	NaN	NaN	NaN	NaN	NaN	NaN
4.66141875	NaN	NaN	NaN	NaN	NaN	NaN	5.15262143	1.76414357	1.74048286	1.35850786	1.23457143	1.24129064	1.00900886	0.95517379	1.15690571	0.82953814	1.06707714	0.92176014	0.73294193	0.85607236	0.96696529	0.59433421	0.91735400	0.68746457	0.66558357	0.87906457	0.77392079	0.37276942	0.92934000	NaN	NaN	NaN	NaN	NaN	NaN	NaN	NaN	NaN
4.71741000	NaN	NaN	NaN	NaN	NaN	NaN	NaN	1.58795786	1.69470714	1.44463571	1.04668929	1.21016286	1.64514143	0.82167786	1.28868929	0.95415714	0.85475714	0.65872379	0.81305914	0.79155400	0.86238071	0.66179886	0.62961393	0.62356664	0.86364743	1.09393429	1.25784336	0.24530021	0.63176571	NaN	NaN	NaN	NaN	NaN	NaN	NaN	NaN	NaN
4.77340250	NaN	NaN	NaN	NaN	NaN	NaN	NaN	1.30485950	1.76359143	1.55292000	1.38616286	1.19445429	0.84333621	1.11598786	1.25943143	1.14090714	1.04504986	1.03504857	0.85208814	1.08507429	0.81590379	0.80135886	0.80254293	1.39501107	1.16341964	0.99955100	0.61952000	0.35414450	1.15461143	NaN	NaN	NaN	NaN	NaN	NaN	NaN	NaN	NaN
4.82939750	NaN	NaN	NaN	NaN	NaN	NaN	NaN	1.27503214	1.83482843	2.02180929	1.33288571	1.29549071	1.25587143	1.37734857	1.09583143	0.94194450	0.82042029	1.02390286	1.03091714	1.07468143	0.96590100	1.02805043	0.69859550	0.99652979	0.85522250	1.28372629	0.46183800	0.22614455	0.42580071	NaN	NaN	NaN	NaN	NaN	NaN	NaN	NaN	NaN
4.88539000	NaN	NaN	NaN	NaN	NaN	NaN	NaN	1.66972286	2.30170643	1.75776786	1.64284714	1.39717643	1.39176500	1.46239929	1.23482071	1.18615786	1.31505071	0.86518086	0.97252771	0.88755014	0.99312071	0.89264986	1.02115357	0.98003836	1.11726343	0.62749800	0.95143971	0.86986729	NaN	NaN	NaN	NaN	NaN	NaN	NaN	NaN	NaN	NaN
4.94138125	NaN	NaN	NaN	NaN	NaN	NaN	NaN	2.06615593	2.22247643	2.07501071	2.10988143	1.71208500	1.64757500	1.49754071	1.40525786	1.16553714	1.34146429	1.11325500	1.01839207	1.16781571	1.06370786	0.98592286	0.89195707	1.07889036	1.05499093	1.06081636	1.17829486	0.86443466	NaN	NaN	NaN	NaN	NaN	NaN	NaN	NaN	NaN	NaN
4.99737500	NaN	NaN	NaN	NaN	NaN	NaN	NaN	2.91465714	2.35453786	1.89809929	1.81876500	1.57440429	1.47431214	1.71993214	1.59675357	1.43294929	1.45963000	1.38034643	0.96866357	1.14742071	1.04499936	1.28691714	1.06372071	1.47521286	1.19647350	0.96843114	1.13805221	0.94671057	NaN	NaN	NaN	NaN	NaN	NaN	NaN	NaN	NaN	NaN
5.05337000	NaN	NaN	NaN	NaN	NaN	NaN	NaN	2.30664071	2.47493857	2.23031929	2.54365000	1.67620429	2.08657357	1.99226714	1.62073929	1.70230571	1.50156214	1.62407714	1.26329071	1.53300214	1.13629000	1.10768714	1.35346029	1.49230929	1.94854929	1.49235214	2.09183929	0.70572564	NaN	NaN	NaN	NaN	NaN	NaN	NaN	NaN	NaN	NaN
5.10936000	NaN	NaN	NaN	NaN	NaN	NaN	NaN	3.31085429	2.27589357	2.38872500	2.25943000	1.99222857	1.90396071	1.62002000	1.99250286	1.79482929	1.84210643	1.69597286	1.55332429	1.62196286	1.10127143	1.28886429	1.28772143	1.80357786	1.32619229	1.33727607	1.03555007	2.39471943	NaN	NaN	NaN	NaN	NaN	NaN	NaN	NaN	NaN	NaN
5.16535500	NaN	NaN	NaN	NaN	NaN	NaN	NaN	3.78450357	2.14414071	2.55291857	1.81426071	2.33429000	2.28348929	1.92887571	1.85826500	2.12877286	1.61193357	1.52196000	1.48488429	1.54155000	1.08419357	1.23305357	0.97799257	1.28243857	1.62255786	1.08094983	1.53419714	1.31443359	NaN	NaN	NaN	NaN	NaN	NaN	NaN	NaN	NaN	NaN
5.22134875	NaN	NaN	NaN	NaN	NaN	NaN	NaN	1.64808014	1.86806643	2.48577071	2.27502643	2.42415571	1.94774429	2.27906929	1.95679643	1.97181571	1.70717714	1.58965214	1.70886643	1.32379643	1.63954357	1.20245000	1.16096714	1.50434514	1.06853164	1.76864643	1.21371857	1.60151314	NaN	NaN	NaN	NaN	NaN	NaN	NaN	NaN	NaN	NaN
5.27734000	NaN	NaN	NaN	NaN	NaN	NaN	NaN	1.92348357	2.93919857	2.14136500	2.21977429	2.34351000	2.03881643	2.24496500	2.27321643	2.21348214	2.09478143	1.63241714	1.51294500	1.54500143	1.49391357	1.03617300	1.37705000	0.96324893	1.25362357	1.11701243	0.64492550	0.52257486	NaN	NaN	NaN	NaN	NaN	NaN	NaN	NaN	NaN	NaN
5.33333250	NaN	NaN	NaN	NaN	NaN	NaN	NaN	14.09059786	2.87919000	2.71024500	2.59993643	2.32699429	2.48324643	2.34600643	2.18658786	2.22591000	2.12570643	1.72514929	1.75357857	1.81704357	1.53620286	1.63913000	1.26942336	1.67419786	1.82872536	0.79797314	1.90206857	1.16682357	NaN	NaN	NaN	NaN	NaN	NaN	NaN	NaN	NaN	NaN
5.38932750	NaN	NaN	NaN	NaN	NaN	NaN	NaN	NaN	2.66169643	3.08576143	2.39955500	2.99368571	2.68005429	2.40748286	2.05116071	2.43225643	2.32116929	2.03485857	1.82815429	1.63436714	1.40582971	1.77172357	1.45570000	1.54996643	1.76874000	1.62330450	1.38189780	NaN	NaN	NaN	NaN	NaN	NaN	NaN	NaN	NaN	NaN	NaN
5.44532000	NaN	NaN	NaN	NaN	NaN	NaN	NaN	NaN	2.48047429	2.24583857	2.53330500	2.88904000	2.12957429	2.62666071	2.46768286	2.28018357	2.27443143	2.16217143	2.07736643	1.97902714	1.77163143	1.16887857	1.53739500	1.47781571	1.57829071	1.30350521	0.82943165	NaN	NaN	NaN	NaN	NaN	NaN	NaN	NaN	NaN	NaN	NaN
5.50131125	NaN	NaN	NaN	NaN	NaN	NaN	NaN	NaN	2.63786714	2.37872143	2.34281857	2.21757571	2.72289000	2.58020571	2.35725571	2.47450571	2.03152929	2.20036429	1.88299286	1.95893857	1.72871214	1.66721857	1.34546821	1.30642000	1.14326379	1.35769486	0.59329286	NaN	NaN	NaN	NaN	NaN	NaN	NaN	NaN	NaN	NaN	NaN
5.55730500	NaN	NaN	NaN	NaN	NaN	NaN	NaN	NaN	2.78559549	2.24835929	2.79919500	3.05075714	2.42393643	2.31429571	2.06974357	2.20570857	1.85331357	2.00081000	1.94382071	1.63482643	1.57489786	1.66447286	1.27241571	1.34792124	1.68763979	1.27569821	1.02804785	NaN	NaN	NaN	NaN	NaN	NaN	NaN	NaN	NaN	NaN	NaN
5.61330000	NaN	NaN	NaN	NaN	NaN	NaN	NaN	NaN	2.06521500	2.25760429	2.65341286	2.21994500	2.03871929	2.17227929	2.47516786	2.27675357	1.96983357	1.87347357	1.92055429	1.62700071	1.58642000	1.34411643	1.40714071	1.80834214	1.13508714	0.76214464	0.73408764	NaN	NaN	NaN	NaN	NaN	NaN	NaN	NaN	NaN	NaN	NaN
5.66929000	NaN	NaN	NaN	NaN	NaN	NaN	NaN	NaN	3.41413314	2.34848500	2.63852071	1.88606357	2.02227357	2.32895857	1.87947071	1.69877071	1.94480786	1.94854929	2.09298214	1.78220143	1.42687786	1.20740929	1.44463214	2.02763714	1.45681357	0.95490171	0.70630693	NaN	NaN	NaN	NaN	NaN	NaN	NaN	NaN	NaN	NaN	NaN
5.72528500	NaN	NaN	NaN	NaN	NaN	NaN	NaN	NaN	1.53946500	1.87681643	2.19394286	2.27723500	1.93730929	2.18843214	1.62938000	1.75162571	1.85247429	1.58782857	1.49968857	1.41562357	1.29840429	1.26696214	1.08793664	1.47016143	1.27447527	1.04363000	0.78097914	NaN	NaN	NaN	NaN	NaN	NaN	NaN	NaN	NaN	NaN	NaN
5.78127875	NaN	NaN	NaN	NaN	NaN	NaN	NaN	NaN	1.21313643	1.76219000	1.40325000	1.73918714	1.59741071	1.71173929	1.58044357	1.69674143	1.50885714	1.36210214	1.56453214	1.34026357	1.29559357	1.37491786	1.34809571	1.19050871	1.11704500	0.77149900	0.79930143	NaN	NaN	NaN	NaN	NaN	NaN	NaN	NaN	NaN	NaN	NaN
5.83727000	NaN	NaN	NaN	NaN	NaN	NaN	NaN	NaN	2.70129429	1.35536693	1.57140186	1.47862571	1.39856014	1.34758714	1.19597000	1.49298286	1.39169286	1.46079857	1.29040286	1.39846286	1.14751643	1.09473571	1.26543214	1.29420236	1.05189214	0.80798443	0.44258571	NaN	NaN	NaN	NaN	NaN	NaN	NaN	NaN	NaN	NaN	NaN
5.89326375	NaN	NaN	NaN	NaN	NaN	NaN	NaN	NaN	0.42259429	2.23486071	1.37673929	1.18146500	1.69621857	1.12340857	1.18002250	1.22306429	1.40621000	1.19482714	1.18988643	1.20238714	1.19909214	1.14165943	0.89531800	0.90396586	1.33268679	0.89746500	2.75795000	NaN	NaN	NaN	NaN	NaN	NaN	NaN	NaN	NaN	NaN	NaN
5.94925750	NaN	NaN	NaN	NaN	NaN	NaN	NaN	NaN	0.93761429	1.67204386	1.45838500	1.35891929	1.26617214	1.46134429	1.28036071	1.41767286	0.93562021	1.23957829	1.37833357	1.19061857	0.97608329	1.09186786	1.16336859	1.15526364	0.72441971	0.51244286	NaN	NaN	NaN	NaN	NaN	NaN	NaN	NaN	NaN	NaN	NaN	NaN
6.00525000	NaN	NaN	NaN	NaN	NaN	NaN	NaN	NaN	NaN	1.27036893	1.56589500	1.67996786	1.53345000	1.41797357	1.38475079	1.45249857	1.14783786	1.36773657	1.21086286	1.07267693	1.04410500	1.05237493	0.99039750	1.02514586	1.00212829	1.35699000	NaN	NaN	NaN	NaN	NaN	NaN	NaN	NaN	NaN	NaN	NaN	NaN
6.06124125	NaN	NaN	NaN	NaN	NaN	NaN	NaN	NaN	NaN	0.80426893	1.18645143	1.56888714	1.54904357	1.33274214	1.41947214	1.34682429	1.40962571	1.21956429	1.01885014	1.07219286	1.13507571	0.88077236	1.42244264	0.79123550	1.24260979	1.70142714	NaN	NaN	NaN	NaN	NaN	NaN	NaN	NaN	NaN	NaN	NaN	NaN
6.11723625	NaN	NaN	NaN	NaN	NaN	NaN	NaN	NaN	NaN	1.40913071	1.30159286	1.04152214	1.35678071	1.51297000	1.51104143	1.49635857	1.36970500	1.32700643	1.32321857	1.21638929	1.23163714	1.33578214	1.41975286	0.86550857	0.52167836	1.00402786	NaN	NaN	NaN	NaN	NaN	NaN	NaN	NaN	NaN	NaN	NaN	NaN
6.17323000	NaN	NaN	NaN	NaN	NaN	NaN	NaN	NaN	NaN	1.41245250	1.20722800	1.01490150	1.24652429	1.40467214	1.11708643	0.98932071	1.08089857	1.10603350	1.31498357	1.16613607	1.11341357	1.08483136	1.59144357	1.65873450	1.19365057	1.33548964	NaN	NaN	NaN	NaN	NaN	NaN	NaN	NaN	NaN	NaN	NaN	NaN
6.22922000	NaN	NaN	NaN	NaN	NaN	NaN	NaN	NaN	NaN	1.23151357	1.31322550	1.25953286	0.98453871	1.38397286	1.16017071	1.16032071	1.27856643	0.97277886	1.06674714	1.00100821	1.04005014	1.16295107	1.17084736	1.56222786	1.97924286	1.40205786	NaN	NaN	NaN	NaN	NaN	NaN	NaN	NaN	NaN	NaN	NaN	NaN
6.28521375	NaN	NaN	NaN	NaN	NaN	NaN	NaN	NaN	NaN	0.78341143	1.13613214	1.38849071	1.26992429	1.09251000	1.21469643	1.09618000	1.04565307	1.16788786	1.11315836	1.44901857	0.89687079	0.89609450	1.35168050	1.39595186	1.71532950	NaN	NaN	NaN	NaN	NaN	NaN	NaN	NaN	NaN	NaN	NaN	NaN	NaN
6.34120875	NaN	NaN	NaN	NaN	NaN	NaN	NaN	NaN	NaN	1.05763000	1.95190786	1.44249500	1.24682929	1.15301500	1.33237357	1.15947929	1.21497214	1.07282714	1.22346436	1.29970714	1.22259343	1.30715571	1.28620457	1.69749600	1.24124493	NaN	NaN	NaN	NaN	NaN	NaN	NaN	NaN	NaN	NaN	NaN	NaN	NaN
6.39720000	NaN	NaN	NaN	NaN	NaN	NaN	NaN	NaN	NaN	2.25869429	1.27985779	1.13843100	1.20478857	1.02794286	1.39201857	1.31744429	1.28994714	1.27975643	1.25328786	1.09428571	1.14151536	1.25202593	1.28303386	0.86478286	0.55171336	NaN	NaN	NaN	NaN	NaN	NaN	NaN	NaN	NaN	NaN	NaN	NaN	NaN
6.45319375	NaN	NaN	NaN	NaN	NaN	NaN	NaN	NaN	NaN	1.12607143	2.01785786	1.49216857	1.57583786	1.47376071	1.43185929	1.27504429	1.13801000	1.21842500	1.44318929	1.34791857	1.31211714	1.42903371	1.23884557	1.92084500	0.68021286	NaN	NaN	NaN	NaN	NaN	NaN	NaN	NaN	NaN	NaN	NaN	NaN	NaN
6.50918750	NaN	NaN	NaN	NaN	NaN	NaN	NaN	NaN	NaN	NaN	1.94341636	1.76891286	1.36138521	1.41759214	1.55805071	1.22748286	0.88615307	1.45787357	1.29992786	1.40399286	1.20195429	1.53664143	1.63444750	1.88611564	1.80064450	NaN	NaN	NaN	NaN	NaN	NaN	NaN	NaN	NaN	NaN	NaN	NaN	NaN
6.56518000	NaN	NaN	NaN	NaN	NaN	NaN	NaN	NaN	NaN	NaN	1.29029286	1.62223179	1.49737143	1.52054186	1.33635714	1.58583643	1.18335821	1.36995786	1.21977914	1.23339571	1.13944357	2.07529429	1.49774229	1.70764857	0.68616500	NaN	NaN	NaN	NaN	NaN	NaN	NaN	NaN	NaN	NaN	NaN	NaN	NaN
6.62117125	NaN	NaN	NaN	NaN	NaN	NaN	NaN	NaN	NaN	NaN	1.39113121	1.60920071	1.49013357	1.71624071	1.30944929	1.18095929	1.69609500	1.23826743	1.14268429	1.15382571	1.23512786	1.74384171	1.46326786	1.74119214	0.65833700	NaN	NaN	NaN	NaN	NaN	NaN	NaN	NaN	NaN	NaN	NaN	NaN	NaN
6.67716625	NaN	NaN	NaN	NaN	NaN	NaN	NaN	NaN	NaN	NaN	1.61085943	1.92682143	1.61027500	1.57559857	1.24015000	1.23356143	1.21106500	1.16340200	1.14632600	1.38663929	1.24311000	1.08552429	2.34779857	1.08757071	NaN	NaN	NaN	NaN	NaN	NaN	NaN	NaN	NaN	NaN	NaN	NaN	NaN	NaN
6.73316000	NaN	NaN	NaN	NaN	NaN	NaN	NaN	NaN	NaN	NaN	1.22748014	1.50832286	1.65014214	1.38239714	1.46473286	1.44369714	1.19580500	1.44607714	1.28442821	1.35930357	1.32949429	1.85304286	1.80620214	1.44829143	NaN	NaN	NaN	NaN	NaN	NaN	NaN	NaN	NaN	NaN	NaN	NaN	NaN	NaN
6.78915000	NaN	NaN	NaN	NaN	NaN	NaN	NaN	NaN	NaN	NaN	1.02439157	1.69697379	1.64132500	1.83111786	1.32292357	1.38636786	1.46561857	1.58381500	1.70869500	1.59106071	1.45044807	1.83702214	1.92315714	2.30960300	NaN	NaN	NaN	NaN	NaN	NaN	NaN	NaN	NaN	NaN	NaN	NaN	NaN	NaN
6.84514375	NaN	NaN	NaN	NaN	NaN	NaN	NaN	NaN	NaN	NaN	1.51222571	1.95909286	1.82413214	1.55523714	1.65061357	1.62585643	1.76505000	1.47993929	1.43909857	1.58144786	1.60093357	2.88009643	2.04145643	2.03873429	NaN	NaN	NaN	NaN	NaN	NaN	NaN	NaN	NaN	NaN	NaN	NaN	NaN	NaN
6.90113875	NaN	NaN	NaN	NaN	NaN	NaN	NaN	NaN	NaN	NaN	NaN	1.48992686	2.04382714	1.36077714	1.29726286	1.31300143	1.19122000	0.88191714	1.39666071	1.33464786	1.15220493	1.51254286	1.50550436	1.56132857	NaN	NaN	NaN	NaN	NaN	NaN	NaN	NaN	NaN	NaN	NaN	NaN	NaN	NaN
6.95713000	NaN	NaN	NaN	NaN	NaN	NaN	NaN	NaN	NaN	NaN	NaN	0.08186071	0.04018129	0.02133179	0.05180479	0.08279714	0.01825221	0.01794929	0.01689521	NaN	NaN	NaN	NaN	NaN	NaN	NaN	NaN	NaN	NaN	NaN	NaN	NaN	NaN	NaN	NaN	NaN	NaN	NaN
7.01312250	NaN	NaN	NaN	NaN	NaN	NaN	NaN	NaN	NaN	NaN	NaN	NaN	NaN	NaN	NaN	NaN	NaN	NaN	NaN	NaN	NaN	NaN	NaN	NaN	NaN	NaN	NaN	NaN	NaN	NaN	NaN	NaN	NaN	NaN	NaN	NaN	NaN	NaN
7.06911750	NaN	NaN	NaN	NaN	NaN	NaN	NaN	NaN	NaN	NaN	NaN	NaN	NaN	NaN	NaN	NaN	NaN	NaN	NaN	NaN	NaN	NaN	NaN	NaN	NaN	NaN	NaN	NaN	NaN	NaN	NaN	NaN	NaN	NaN	NaN	NaN	NaN	NaN
7.12511000	NaN	NaN	NaN	NaN	NaN	NaN	NaN	NaN	NaN	NaN	NaN	NaN	NaN	NaN	NaN	NaN	NaN	NaN	NaN	NaN	NaN	NaN	NaN	NaN	NaN	NaN	NaN	NaN	NaN	NaN	NaN	NaN	NaN	NaN	NaN	NaN	NaN	NaN
7.18110250	NaN	NaN	NaN	NaN	NaN	NaN	NaN	NaN	NaN	NaN	NaN	NaN	NaN	NaN	NaN	NaN	NaN	NaN	NaN	NaN	NaN	NaN	NaN	NaN	NaN	NaN	NaN	NaN	NaN	NaN	NaN	NaN	NaN	NaN	NaN	NaN	NaN	NaN
7.23709625	NaN	NaN	NaN	NaN	NaN	NaN	NaN	NaN	NaN	NaN	NaN	NaN	NaN	NaN	NaN	NaN	NaN	NaN	NaN	NaN	NaN	NaN	NaN	NaN	NaN	NaN	NaN	NaN	NaN	NaN	NaN	NaN	NaN	NaN	NaN	NaN	NaN	NaN
7.29309000	NaN	NaN	NaN	NaN	NaN	NaN	NaN	NaN	NaN	NaN	NaN	NaN	NaN	NaN	NaN	NaN	NaN	NaN	NaN	NaN	NaN	NaN	NaN	NaN	NaN	NaN	NaN	NaN	NaN	NaN	NaN	NaN	NaN	NaN	NaN	NaN	NaN	NaN
7.34908000	NaN	NaN	NaN	NaN	NaN	NaN	NaN	NaN	NaN	NaN	NaN	NaN	NaN	NaN	NaN	NaN	NaN	NaN	NaN	NaN	NaN	NaN	NaN	NaN	NaN	NaN	NaN	NaN	NaN	NaN	NaN	NaN	NaN	NaN	NaN	NaN	NaN	NaN
7.40507500	NaN	NaN	NaN	NaN	NaN	NaN	NaN	NaN	NaN	NaN	NaN	NaN	NaN	NaN	NaN	NaN	NaN	NaN	NaN	NaN	NaN	NaN	NaN	NaN	NaN	NaN	NaN	NaN	NaN	NaN	NaN	NaN	NaN	NaN	NaN	NaN	NaN	NaN
7.46106875	NaN	NaN	NaN	NaN	NaN	NaN	NaN	NaN	NaN	NaN	NaN	NaN	NaN	NaN	NaN	NaN	NaN	NaN	NaN	NaN	NaN	NaN	NaN	NaN	NaN	NaN	NaN	NaN	NaN	NaN	NaN	NaN	NaN	NaN	NaN	NaN	NaN	NaN
7.51706000	NaN	NaN	NaN	NaN	NaN	NaN	NaN	NaN	NaN	NaN	NaN	NaN	NaN	NaN	NaN	NaN	NaN	NaN	NaN	NaN	NaN	NaN	NaN	NaN	NaN	NaN	NaN	NaN	NaN	NaN	NaN	NaN	NaN	NaN	NaN	NaN	NaN	NaN
7.57305250	NaN	NaN	NaN	NaN	NaN	NaN	NaN	NaN	NaN	NaN	NaN	NaN	NaN	NaN	NaN	NaN	NaN	NaN	NaN	NaN	NaN	NaN	NaN	NaN	NaN	NaN	NaN	NaN	NaN	NaN	NaN	NaN	NaN	NaN	NaN	NaN	NaN	NaN
7.62904625	NaN	NaN	NaN	NaN	NaN	NaN	NaN	NaN	NaN	NaN	NaN	NaN	NaN	NaN	NaN	NaN	NaN	NaN	NaN	NaN	NaN	NaN	NaN	NaN	NaN	NaN	NaN	NaN	NaN	NaN	NaN	NaN	NaN	NaN	NaN	NaN	NaN	NaN
7.68504000	NaN	NaN	NaN	NaN	NaN	NaN	NaN	NaN	NaN	NaN	NaN	NaN	NaN	NaN	NaN	NaN	NaN	NaN	NaN	NaN	NaN	NaN	NaN	NaN	NaN	NaN	NaN	NaN	NaN	NaN	NaN	NaN	NaN	NaN	NaN	NaN	NaN	NaN
7.74103250	NaN	NaN	NaN	NaN	NaN	NaN	NaN	NaN	NaN	NaN	NaN	NaN	NaN	NaN	NaN	NaN	NaN	NaN	NaN	NaN	NaN	NaN	NaN	NaN	NaN	NaN	NaN	NaN	NaN	NaN	NaN	NaN	NaN	NaN	NaN	NaN	NaN	NaN
7.79702625	NaN	NaN	NaN	NaN	NaN	NaN	NaN	NaN	NaN	NaN	NaN	NaN	NaN	NaN	NaN	NaN	NaN	NaN	NaN	NaN	NaN	NaN	NaN	NaN	NaN	NaN	NaN	NaN	NaN	NaN	NaN	NaN	NaN	NaN	NaN	NaN	NaN	NaN
7.85302000	NaN	NaN	NaN	NaN	NaN	NaN	NaN	NaN	NaN	NaN	NaN	NaN	NaN	NaN	NaN	NaN	NaN	NaN	NaN	NaN	NaN	NaN	NaN	NaN	NaN	NaN	NaN	NaN	NaN	NaN	NaN	NaN	NaN	NaN	NaN	NaN	NaN	NaN
7.90901000	NaN	NaN	NaN	NaN	NaN	NaN	NaN	NaN	NaN	NaN	NaN	NaN	NaN	NaN	NaN	NaN	NaN	NaN	NaN	NaN	NaN	NaN	NaN	NaN	NaN	NaN	NaN	NaN	NaN	NaN	NaN	NaN	NaN	NaN	NaN	NaN	NaN	NaN
7.96500500	NaN	NaN	NaN	NaN	NaN	NaN	NaN	NaN	NaN	NaN	NaN	NaN	NaN	NaN	NaN	NaN	NaN	NaN	NaN	NaN	NaN	NaN	NaN	NaN	NaN	NaN	NaN	NaN	NaN	NaN	NaN	NaN	NaN	NaN	NaN	NaN	NaN	NaN
