# Supplementary material for: Field-induced bound-state condensation and spin-nematic phase in SrCu2(BO3)2 revealed by neutron scattering up to 25.9 T
Source: Nat Commun. 2024 Jan 10;15:442. doi: 10.1038/s41467-023-44115-z (PMC10781965; doi:10.1038/s41467-023-44115-z)
Supplement: Supplementary file 3 — Source Data [file 41467_2023_44115_MOESM3_ESM.zip › source_data/Fig2d_INS_colormap_20T.dat]

Energy/Qh	1.24000000	1.20000000	1.16000000	1.12000000	1.08000000	1.04000000	1.00000000	0.96000000	0.92000000	0.88000000	0.84000000	0.80000000	0.76000000	0.72000000	0.68000000	0.64000000	0.60000000	0.56000000	0.52000000	0.48000000	0.44000000	0.40000000	0.36000000	0.32000000	0.28000000	0.24000000	0.20000000	0.16000000	0.12000000	0.08000000	0.04000000	-0.00000000	-0.04000000	-0.08000000	-0.12000000	-0.16000000	-0.20000000	-0.24000000
-7.98600000	0.16580086	0.13567864	0.13477364	0.12299657	0.07006214	0.10597343	0.09395036	0.14519607	0.14096750	0.16113550	0.08302171	0.10304964	0.08700179	0.05243221	0.07677286	0.13027450	0.04424893	0.08818771	0.07013364	0.04003436	0.10966036	0.07320364	0.11944150	0.08489186	0.05800179	0.03842243	0.04917714	0.07656150	0.06409957	0.07352221	0.05639243	0.11207686	0.00712088	0.10469507	0.00781953	0.04398886	0.04392107	0.08914314
-7.94050778	0.31454207	0.30575621	0.25915921	0.19730436	0.25344914	0.31213236	0.23077707	0.18729014	0.22839607	0.22541321	0.30112507	0.23365943	0.16524779	0.18682250	0.16231186	0.23348336	0.10978871	0.30351893	0.18840907	0.11438657	0.21302829	0.20491693	0.15041764	0.17815064	0.15230679	0.14544714	0.16837329	0.11873521	0.19568364	0.06621045	0.12802900	0.20910436	0.08471434	0.15779671	0.14719499	0.06029801	0.21146800	0.29697636
-7.88101500	0.27519729	0.15013379	0.20962807	0.37899307	0.16981893	0.24208179	0.13926257	0.24168257	0.21461086	0.21623014	0.24752779	0.13715086	0.13402771	0.08642280	0.15860343	0.22386800	0.13547429	0.16679450	0.18005329	0.17038379	0.18824129	0.14699021	0.13812343	0.11203693	0.18618779	0.11013964	0.09644900	0.06552172	0.17103771	0.15538821	0.15582643	0.19751529	0.20297029	0.14537979	0.17990043	0.05702097	0.05488056	0.14803157
-7.82502000	0.28493871	0.21764829	0.24520743	0.30438243	0.17605707	0.32806529	0.15284293	0.19598143	0.20949557	0.21928171	0.26180421	0.19422729	0.15302543	0.17825264	0.21314750	0.09004200	0.21296071	0.13003557	0.13497786	0.13191829	0.14323943	0.22431486	0.12518264	0.15478736	0.13291393	0.05316960	0.12525807	0.08402642	0.12317550	0.12650329	0.11935943	0.16929750	0.30605621	0.15176729	0.14904129	0.02751178	0.07645756	0.06001873
-7.76903000	0.24673221	0.27629043	0.22610743	0.23376857	0.14712050	0.16557721	0.17624864	0.22615186	0.21022471	0.27365171	0.18604729	0.27551643	0.22206829	0.22998714	0.21183986	0.13319371	0.12196129	0.10267250	0.24124471	0.20929707	0.14242521	0.20578843	0.17313007	0.16895514	0.07012874	0.06813713	0.06574269	0.18578886	0.11658800	0.09461107	0.12689479	0.19973964	0.18930621	0.10188386	0.19413136	0.03693736	0.03598405	0.07518901
-7.71303625	0.31198843	0.17968321	0.17273243	0.29395450	0.11863214	0.19074693	0.15061871	0.21859079	0.15962700	0.23094764	0.22213636	0.17167436	0.21700971	0.23640086	0.13838943	0.20956279	0.15428400	0.18875121	0.13983307	0.11670336	0.11032593	0.20111543	0.16544214	0.13430443	0.11522744	0.14388014	0.15146364	0.23226200	0.19496193	0.16442479	0.12582421	0.12299007	0.18601279	0.12740221	0.24532650	0.11119879	0.02743141	0.01802760
-7.65704125	0.28896186	0.26116407	0.22729179	0.28781421	0.26228114	0.20236150	0.25723436	0.15101579	0.30339214	0.17813979	0.14755514	0.15241036	0.20847929	0.21266200	0.17296171	0.26630864	0.20111964	0.22706136	0.11961143	0.13573429	0.24635500	0.14423371	0.13860264	0.12491450	0.12921493	0.16382564	0.20648014	0.19977443	0.13474579	0.14127629	0.13840357	0.18745500	0.22248193	0.20990166	0.20964864	0.09500386	0.06685139	0.16139343
-7.60105000	0.15533864	0.30481250	0.33902307	0.27318507	0.25034021	0.25006529	0.24342500	0.21996671	0.21014386	0.10599464	0.16492264	0.18705886	0.22157136	0.16095893	0.11035714	0.22606164	0.21366236	0.11830643	0.18484086	0.19266107	0.13963529	0.08878529	0.14872150	0.09543328	0.12583193	0.22298293	0.09883771	0.20530886	0.10345679	0.20859893	0.13320914	0.09787133	0.22776471	0.16383437	0.09263237	0.10981314	0.15867536	0.13370166
-7.54505750	0.21026043	0.36621829	0.27017821	0.17030421	0.22229307	0.37105514	0.21454029	0.27580393	0.24548514	0.17136007	0.27700029	0.15116964	0.26534579	0.16310850	0.19506043	0.22980264	0.26521000	0.13907486	0.17473529	0.17940357	0.12467336	0.21603386	0.21433100	0.13279273	0.17449650	0.17247921	0.11006166	0.14904079	0.09706114	0.12937293	0.16535000	0.12181064	0.25394607	0.04020295	0.15522936	0.16088986	0.25487636	0.14744364
-7.48906375	0.35546086	0.29009786	0.22302800	0.15631179	0.19561407	0.29281729	0.25549307	0.24477579	0.16349343	0.23416600	0.29203179	0.24381764	0.22401907	0.20313864	0.13134043	0.16069314	0.20269850	0.08468300	0.07180882	0.13687643	0.13205050	0.16327629	0.07820721	0.19417057	0.20486350	0.09774750	0.16032393	0.18167800	0.12117343	0.10403107	0.12672029	0.12861657	0.14644679	0.11639764	0.09211191	0.14774064	0.11703736	0.09844226
-7.43307000	0.23157157	0.29597064	0.25777957	0.27888443	0.25084464	0.24343736	0.23665929	0.27049007	0.23774071	0.27921086	0.19758843	0.27047886	0.14580829	0.18741571	0.19325371	0.25224114	0.13925693	0.12437793	0.18150000	0.13453957	0.14757193	0.22425693	0.09755623	0.18789307	0.18689186	0.09774157	0.13580086	0.16402157	0.11123921	0.12596357	0.18211650	0.12154429	0.16954564	0.17583771	0.14784920	0.11892714	0.08981753	0.14208671
-7.37707875	0.27794014	0.38764000	0.27961343	0.29808171	0.30538929	0.24868336	0.26453543	0.31813129	0.27045664	0.19176571	0.13643150	0.17633529	0.31080129	0.24558779	0.17397314	0.24157571	0.10179471	0.12236371	0.17083007	0.12275029	0.18396871	0.14468229	0.15743957	0.16988507	0.18667536	0.11416379	0.16252614	0.21916043	0.10460450	0.11564307	0.13459171	0.10602479	0.10955021	0.16400064	0.33358429	0.10206561	0.04888065	0.06990703
-7.32108500	0.21593729	0.38410671	0.32377836	0.27458886	0.28544864	0.31519743	0.23449971	0.32502786	0.19303557	0.26730421	0.23992036	0.27146557	0.22435479	0.25976779	0.17006929	0.16137186	0.15172186	0.10118836	0.14587157	0.10722464	0.18619979	0.17227250	0.25032336	0.19442557	0.14562371	0.10053229	0.21694929	0.07066259	0.05751154	0.08401594	0.13088300	0.10083621	0.10903479	0.22326893	0.12224907	0.04218542	0.21010470	0.02572207
-7.26509000	0.25470793	0.25430100	0.25940971	0.31001186	0.35738579	0.18641386	0.24776929	0.19924629	0.17359921	0.21230193	0.26006100	0.14771943	0.14598657	0.20960200	0.16857500	0.19204629	0.11950350	0.17020986	0.13355843	0.18555029	0.21040971	0.10788957	0.22933871	0.14805714	0.13855229	0.18671607	0.10919129	0.16703243	0.15488157	0.13462857	0.14638500	0.09137050	0.31113050	0.19715121	0.14292979	0.16457657	0.40436136	0.08134643
-7.20910000	0.22203957	0.22256843	0.25206136	0.19047621	0.28394607	0.19852200	0.21091279	0.15017536	0.14003921	0.25289321	0.23406500	0.23255350	0.17484079	0.18123229	0.19633700	0.20262950	0.24632657	0.23788893	0.22212621	0.22286814	0.17217014	0.11819650	0.14259443	0.16457764	0.09008571	0.15447886	0.12973600	0.13456221	0.18428736	0.07809589	0.09410464	0.15894107	0.12839343	0.31957414	0.24766379	0.24574386	0.14196300	0.22539800
-7.15310625	0.17670179	0.34269493	0.39339750	0.29302579	0.22002364	0.26332129	0.14563750	0.16379336	0.25024914	0.29258014	0.23130829	0.17745593	0.25769329	0.19686450	0.24710200	0.22844850	0.20787271	0.17879986	0.21499357	0.22280636	0.17366136	0.19587821	0.16666564	0.27763179	0.14327393	0.18120529	0.09765200	0.11111029	0.18335271	0.08968991	0.12452236	0.13652721	0.09420636	0.16618443	0.32357229	0.18597214	0.07562766	0.12284319
-7.09711250	0.23783229	0.34880421	0.21804271	0.33798771	0.37289443	0.17947500	0.11138071	0.27093729	0.25125636	0.22015757	0.19749271	0.14100743	0.21827321	0.20281571	0.23478864	0.18471136	0.19719864	0.15696007	0.15117350	0.18704007	0.12663707	0.16768957	0.13291271	0.14558450	0.13408071	0.14946271	0.11755407	0.15184536	0.13036986	0.15667964	0.13506157	0.05414648	0.15494321	0.14937564	0.24919143	0.11554286	0.11952184	0.07269744
-7.04112000	0.19511950	0.22504221	0.20681071	0.18632614	0.22021736	0.14524957	0.27837429	0.32483071	0.24936543	0.26077279	0.20048221	0.24113193	0.21149671	0.18822907	0.13478814	0.19845564	0.17345393	0.15514000	0.20066857	0.12673479	0.20877914	0.26349771	0.09128814	0.11339364	0.16387871	0.09294936	0.16914707	0.16087950	0.12704179	0.16931179	0.09067364	0.07934950	0.16552900	0.15216507	0.28369814	0.08510901	0.11151479	0.03780087
-6.98512750	0.22668700	0.31876893	0.33035364	0.31833814	0.28630179	0.19660900	0.29465321	0.26353700	0.25629771	0.21122736	0.18309307	0.27101986	0.25429164	0.23479107	0.16148043	0.19820757	0.13461579	0.26894843	0.18398043	0.12956907	0.18357571	0.20555586	0.17512600	0.12389236	0.17568643	0.17998536	0.22083364	0.14647707	0.16321629	0.22694686	0.19210336	0.22962371	0.16444771	0.12442386	0.11715350	0.21556129	0.12458743	0.18950134
-6.92913375	0.34317121	0.27693364	0.44361214	0.37762971	0.25565236	0.20756714	0.21832950	0.30044686	0.24821564	0.16014186	0.30237714	0.18043157	0.21645529	0.24362436	0.14297664	0.21055157	0.20925371	0.17425943	0.13657814	0.15308979	0.12497714	0.17461400	0.16519107	0.20350893	0.13822971	0.11938621	0.20022393	0.12425529	0.13604850	0.15816314	0.16880250	0.29523929	0.23359100	0.18658007	0.07221324	0.27305336	0.19262643	0.12303336
-6.87314000	0.28130814	0.19368750	0.30173979	0.28875050	0.30037579	0.25819514	0.22463857	0.29342143	0.29615029	0.29320343	0.27021050	0.14517571	0.21737093	0.20753493	0.16519571	0.21503014	0.24165407	0.14699307	0.18283229	0.24781157	0.20812286	0.19432736	0.10071329	0.24693407	0.21304343	0.15298721	0.17333307	0.08607226	0.16571736	0.15007386	0.13099450	0.14253593	0.14823421	0.16673550	0.07448450	0.23768993	0.18143650	0.07541769
-6.81714875	0.37028864	0.31122486	0.32027129	0.20633707	0.33236886	0.10603879	0.18907014	0.34335014	0.30462100	0.25125386	0.20526157	0.24251421	0.32965171	0.19291150	0.17289979	0.27871250	0.10960771	0.11841700	0.15921607	0.18037157	0.22236964	0.14525814	0.12404693	0.14468693	0.14765914	0.21052593	0.16807450	0.20849707	0.16067314	0.13594779	0.22448250	0.18228764	0.24000193	0.15162164	0.20335571	0.10640232	0.09825340	0.05739906
-6.76115500	0.46114336	0.34566921	0.37709321	0.35206657	0.29846657	0.20118357	0.27954521	0.30208807	0.22701986	0.21167264	0.23742100	0.20495807	0.27750279	0.27686786	0.23049407	0.20928321	0.21960586	0.16466736	0.22720657	0.24115071	0.21951686	0.11029664	0.15135700	0.16165736	0.19182500	0.16416943	0.12388857	0.15975407	0.14723257	0.11857336	0.18560507	0.18661114	0.08236501	0.29398600	0.12440659	0.11271447	0.20997893	0.20310586
-6.70516125	0.31838714	0.25632536	0.26134607	0.18809000	0.35689521	0.17494314	0.28055157	0.23723764	0.27406479	0.23042807	0.25334857	0.17175093	0.27630414	0.17428357	0.22374729	0.18233000	0.21334193	0.20280686	0.31843007	0.22621950	0.17212779	0.14630207	0.11989007	0.17616707	0.16615993	0.16715964	0.21778786	0.18102357	0.12267657	0.14261243	0.13913036	0.19827193	0.09852741	0.30954414	0.09481257	0.12688564	0.21676457	0.17155350
-6.64917000	0.21671743	0.35715086	0.17119129	0.33814950	0.39226679	0.24388264	0.26333936	0.22617821	0.29047786	0.20922793	0.25755307	0.19042550	0.27580429	0.20335807	0.22970114	0.24876029	0.17988821	0.21869550	0.15060214	0.11854293	0.21723264	0.19178279	0.14426464	0.28459314	0.14467279	0.10910350	0.13575786	0.12505536	0.15864564	0.13116893	0.11757907	0.12789036	0.19546493	0.20168629	0.19345186	0.33189586	0.05705251	0.05836088
-6.59317625	0.39887179	0.37207864	0.24681971	0.27062486	0.31704229	0.34803579	0.34596321	0.21417757	0.24969200	0.27802850	0.24517586	0.15309264	0.26248486	0.23089043	0.23773879	0.22184586	0.10000500	0.24890343	0.20061886	0.18547279	0.12810964	0.16964236	0.17193129	0.18967800	0.15727093	0.13470307	0.12127771	0.14671079	0.12561907	0.08496781	0.23013407	0.17204393	0.18029443	0.10451136	0.20786229	0.18045607	0.21128093	0.14554171
-6.53718250	0.33249014	0.23286457	0.20794779	0.35307271	0.24277679	0.27550729	0.31084571	0.30351043	0.23423543	0.23949343	0.24490693	0.21810979	0.23975407	0.25922371	0.14123921	0.30649686	0.11323471	0.12480007	0.23221407	0.15941364	0.17050150	0.17372386	0.24653757	0.23309086	0.23810307	0.21218193	0.16971229	0.11761314	0.14929750	0.14128300	0.17420364	0.14835021	0.15540400	0.18014186	0.08687590	0.21352571	0.19278708	0.07647856
-6.48119000	0.24218843	0.23639614	0.23749636	0.22090586	0.23590650	0.21004943	0.28394521	0.28166329	0.27507500	0.27743514	0.22735314	0.16429750	0.26912157	0.29111300	0.19868464	0.22588929	0.16817879	0.24227200	0.28013864	0.19789550	0.17341379	0.18952886	0.24428643	0.18408736	0.14897357	0.23781336	0.13594550	0.14675929	0.15067107	0.13158393	0.12562486	0.13886671	0.15862764	0.28335336	0.12619650	0.35627679	0.12728701	0.23667907
-6.42519750	0.19725579	0.34670500	0.29225714	0.30786357	0.26035221	0.28616421	0.19976050	0.23546736	0.24340121	0.31462664	0.23967493	0.16108750	0.28231550	0.25377493	0.24096564	0.23711793	0.24576407	0.15012843	0.17428571	0.19649429	0.22166364	0.19879479	0.15343371	0.18477600	0.21293814	0.16917786	0.11352214	0.19379814	0.10928943	0.08889593	0.09607657	0.12592407	0.23138793	0.30107607	0.17457029	0.18614257	0.18555886	0.12645157
-6.36920375	0.23619100	0.35427029	0.26102179	0.23940500	0.34253236	0.29897429	0.26234521	0.29968571	0.16340043	0.28409493	0.22551979	0.28391500	0.31291457	0.28489836	0.27437300	0.18207636	0.27160371	0.12240236	0.10769407	0.14826657	0.14349264	0.24456086	0.22532286	0.15074243	0.24797693	0.20903171	0.20787443	0.19791614	0.16537864	0.12961671	0.07546587	0.15001879	0.14894579	0.20734114	0.19833143	0.19451536	0.12295393	0.21180893
-6.31321000	0.25232414	0.24450471	0.43368721	0.31953429	0.34133514	0.18293786	0.29165907	0.21351936	0.22462179	0.39463564	0.28739307	0.23361721	0.24502336	0.25555071	0.21389636	0.20695564	0.21410450	0.19194464	0.16329979	0.17175914	0.09984279	0.30123521	0.18540721	0.18736629	0.25703221	0.20444979	0.13720679	0.16782121	0.12456843	0.12428950	0.18191679	0.12861921	0.21160529	0.08802399	0.12401159	0.24967143	0.09199896	0.07867544
-6.25721875	0.31772993	0.26604529	0.32802771	0.33414693	0.33175271	0.33400936	0.30813564	0.23966250	0.20999864	0.27661650	0.16888521	0.23507971	0.26219764	0.24004886	0.17931829	0.14612636	0.13923579	0.26091657	0.23485543	0.16064279	0.13002157	0.13543229	0.19132236	0.22220464	0.27372900	0.18478821	0.15724779	0.18509014	0.14934571	0.14044664	0.17779893	0.20262071	0.13680014	0.14298186	0.03169046	0.15728607	0.09241062	0.41449593
-6.20122500	0.35950771	0.26856043	0.35730257	0.27941686	0.35140779	0.24350471	0.26216607	0.21316214	0.23543836	0.33577136	0.38298657	0.17651214	0.31114379	0.14098093	0.21470521	0.18560186	0.19028916	0.20305950	0.20460336	0.15281900	0.24180493	0.22208607	0.16074150	0.14020757	0.17816421	0.17762379	0.09014225	0.15227357	0.20479307	0.16024150	0.15500707	0.25503214	0.15168786	0.27561843	0.07676381	0.16724871	0.08437301	0.10095314
-6.14523000	0.32723521	0.27307593	0.33371779	0.19640336	0.36281736	0.19763686	0.28777343	0.30008186	0.29395050	0.27916221	0.24257386	0.24846757	0.24018200	0.27932243	0.24491200	0.24878200	0.19280021	0.19133636	0.25974607	0.19679750	0.24472943	0.13834950	0.16457886	0.20396543	0.18944436	0.23249136	0.12615221	0.09170528	0.07202704	0.18175664	0.18517550	0.27368907	0.11965402	0.14751100	0.15959757	0.23837986	0.17150579	0.03582259
-6.08924000	0.29064086	0.32186200	0.22351193	0.20173264	0.36824914	0.36762079	0.25818250	0.42132729	0.27743864	0.21809357	0.18141043	0.29890071	0.23624764	0.23563357	0.23000950	0.19655214	0.21051514	0.11350950	0.20257807	0.20154700	0.12682779	0.14886929	0.17717821	0.25155514	0.14842793	0.14085657	0.17280379	0.14921329	0.15327336	0.13937600	0.16216257	0.12354764	0.22419193	0.31512786	0.09684982	0.18061911	0.15483129	0.05526586
-6.03324625	0.37733643	0.35409979	0.42791836	0.24001386	0.29285364	0.32015121	0.23598386	0.26181621	0.16804329	0.21546514	0.34978329	0.16810407	0.27366643	0.20571450	0.31965471	0.21484357	0.13560386	0.24809293	0.22227864	0.18609914	0.15025329	0.20588164	0.14789450	0.11319343	0.11326271	0.15594214	0.15817271	0.13026986	0.21154350	0.10952400	0.14860979	0.23480321	0.21383457	0.19103200	0.19375221	0.19945314	0.15853036	0.06045867
-5.97725125	0.34286600	0.40941000	0.30041143	0.17336557	0.23091014	0.21430743	0.27112264	0.29605286	0.28051993	0.26295007	0.29534464	0.27666279	0.23350621	0.21471429	0.29735914	0.25657757	0.24172014	0.26921864	0.18428193	0.16728586	0.18611950	0.21466000	0.16229571	0.10531050	0.17349650	0.20117821	0.17247564	0.17236157	0.14380271	0.16999700	0.17172412	0.13392900	0.28917200	0.11463843	0.13064700	0.34510864	0.10711693	0.09218234
-5.92126000	0.42696407	0.34955671	0.28584114	0.33396557	0.29058214	0.31791243	0.34356329	0.42949729	0.18831586	0.21696857	0.33259264	0.25991471	0.25822679	0.31284714	0.30722414	0.18915479	0.14688607	0.25743971	0.24962929	0.30700314	0.23174829	0.25454414	0.15882121	0.14694893	0.24681421	0.19129379	0.20251543	0.10308621	0.09732873	0.12410443	0.21420293	0.15871000	0.17894407	0.31002443	0.37447307	0.21252729	0.11989029	0.18450564
-5.86526750	0.42043600	0.36458236	0.33820707	0.42224479	0.28511979	0.24391886	0.24141136	0.34608500	0.27543607	0.26324371	0.23684779	0.24802050	0.26253336	0.21517800	0.36853764	0.18476793	0.25682000	0.28688671	0.31791086	0.26157586	0.19291329	0.22651886	0.15695407	0.21375779	0.14843450	0.19769064	0.21830929	0.15233936	0.22893129	0.11405071	0.17706350	0.22065607	0.14507614	0.24586250	0.14488857	0.09226128	0.05988218	0.25932350
-5.80927375	0.36640764	0.33566079	0.35818214	0.45035100	0.31147571	0.30538443	0.32876657	0.37058150	0.19309164	0.23993021	0.25739393	0.16100136	0.28485779	0.30974593	0.23145300	0.24265136	0.17254157	0.19865007	0.23717614	0.22736693	0.11553000	0.32139064	0.19937579	0.18042421	0.19646986	0.14936864	0.13206750	0.17473257	0.18918914	0.11369779	0.19097521	0.14679700	0.21157921	0.11997807	0.16053264	0.23335014	0.03762557	0.18352193
-5.75328000	0.37179343	0.32429029	0.37637400	0.28315814	0.28554629	0.46149864	0.40448779	0.28422650	0.20597521	0.25215593	0.18424750	0.22725364	0.25233043	0.24303636	0.21505857	0.26878079	0.20521171	0.22481600	0.34196886	0.18455429	0.19200164	0.23758943	0.16350314	0.20739571	0.23220614	0.18015493	0.18669086	0.16802979	0.20260700	0.21349307	0.15280936	0.14912500	0.25348021	0.11506364	0.32186629	0.27874029	0.21258871	0.27172850
-5.69728875	0.43736279	0.42633650	0.28278943	0.26760114	0.35178093	0.28025050	0.32487307	0.34029550	0.37542593	0.18957150	0.27150786	0.42411379	0.21221686	0.18550829	0.20467471	0.28417657	0.27893864	0.21640479	0.25267157	0.14549150	0.22607893	0.25849300	0.23836957	0.14949750	0.20305650	0.16661636	0.21520993	0.14274164	0.12058007	0.12451821	0.16137457	0.24890686	0.28555764	0.12864766	0.17391390	0.24910621	0.28240607	0.16298686
-5.64129375	0.34951521	0.43770379	0.24581457	0.42500721	0.26592529	0.37732293	0.31667493	0.30684879	0.31456100	0.29734879	0.29531593	0.28821529	0.22011821	0.17453443	0.34771521	0.27039450	0.21456993	0.18765271	0.18381521	0.17928850	0.21859343	0.21374364	0.20681914	0.14172893	0.23257114	0.18677464	0.23336050	0.17817521	0.18809771	0.08436057	0.28801714	0.09068061	0.17843379	0.21778000	0.16646067	0.19573786	0.23965586	0.05534971
-5.58530000	0.38338650	0.42599386	0.23230986	0.45627200	0.37699786	0.30603307	0.38294793	0.37173779	0.26667793	0.31921586	0.32976986	0.25129679	0.27775536	0.29616664	0.24852979	0.22330779	0.17114943	0.25383179	0.24433571	0.24551900	0.24975729	0.13024921	0.33349043	0.14547279	0.20715850	0.16734307	0.14359507	0.23325671	0.13642029	0.21328000	0.16014788	0.20637414	0.19567400	0.19084407	0.29550093	0.38528957	0.20110950	0.11600649
-5.52931000	0.30587514	0.18882207	0.39089214	0.29898129	0.39048493	0.23072421	0.33507136	0.29299250	0.39127807	0.32906643	0.33866543	0.32058921	0.26352607	0.27211207	0.29488264	0.27438307	0.13277214	0.25515364	0.20920814	0.24986814	0.29590700	0.21481643	0.14717121	0.19455014	0.29031736	0.17480036	0.26582779	0.25790421	0.19291129	0.13267414	0.09638732	0.10505663	0.21837493	0.18702850	0.13020636	0.36120721	0.13353893	0.22996057
-5.47331625	0.46311843	0.20779586	0.24640686	0.23528686	0.29513264	0.32056479	0.30714214	0.31608771	0.31973679	0.27951471	0.24936836	0.37289800	0.26036436	0.27606214	0.27391114	0.25490986	0.19600800	0.27922679	0.18264336	0.27102686	0.26194386	0.13848907	0.17562279	0.17649400	0.18749193	0.21285793	0.19447071	0.20494564	0.18784214	0.19417614	0.20796943	0.16964236	0.08044943	0.27319643	0.11007336	0.10033236	0.16690671	0.28724293
-5.41732125	0.44445936	0.29808729	0.45007479	0.27582050	0.43539636	0.44649764	0.37174043	0.41899264	0.32934971	0.25540036	0.39924614	0.31052100	0.33816100	0.25346007	0.25120157	0.17671343	0.24266243	0.24716350	0.21207414	0.25619843	0.14333650	0.21411636	0.27999129	0.19274407	0.16240807	0.18460707	0.18316086	0.23681793	0.15413936	0.19782550	0.18430371	0.08746641	0.23905443	0.20116243	0.11805974	0.08123601	0.15589179	0.24673579
-5.36133000	0.38431607	0.41975421	0.33922957	0.32474943	0.46222671	0.36501550	0.33030664	0.36426486	0.33576429	0.27925371	0.22727414	0.25306486	0.36241250	0.23323300	0.30712686	0.17977143	0.30420671	0.25597729	0.21496900	0.22551479	0.22266657	0.20401136	0.20148657	0.18947829	0.23381250	0.18793143	0.15977321	0.23171714	0.14282729	0.10243229	0.12233621	0.21925307	0.34642643	0.19794279	0.16047693	0.11046379	0.21750368	0.06976993
-5.30533750	0.29820271	0.42625579	0.24724186	0.40067707	0.36207493	0.34379664	0.34626350	0.28485686	0.26207829	0.39232714	0.28241350	0.23611993	0.31904093	0.30632471	0.26641721	0.30330150	0.28028843	0.24982086	0.25680429	0.24245521	0.25427629	0.20293779	0.20443000	0.15913486	0.18161721	0.23667593	0.16316500	0.26040393	0.23175414	0.18383379	0.17571021	0.04144301	0.36082993	0.09745788	0.18143279	0.15282143	0.27011757	0.01819031
-5.24934375	0.30753950	0.49328550	0.41561600	0.42599607	0.40799500	0.32778686	0.46058343	0.40216550	0.30568921	0.23698214	0.37044400	0.36807421	0.29041207	0.25714557	0.29968229	0.31515157	0.19699186	0.19926700	0.26860079	0.24737479	0.17351714	0.22123664	0.23809814	0.19517264	0.15806743	0.21419629	0.19082929	0.20844079	0.24449221	0.17182364	0.23387064	0.09332371	0.08082906	0.07923344	0.06131668	0.17942581	0.22964057	0.09768843
-5.19335000	0.40442743	0.47622864	0.46321043	0.42076100	0.40319950	0.33005057	0.33354893	0.42485957	0.25665693	0.30108307	0.30172221	0.40538650	0.32337907	0.35601829	0.32037000	0.28430621	0.27546921	0.34030186	0.22218079	0.15655357	0.21264886	0.21023629	0.28511593	0.21411879	0.20860764	0.15956521	0.19783579	0.14069707	0.16521407	0.14167164	0.15025029	0.10477486	0.11740417	0.23362500	0.18574679	0.33510976	0.20262843	0.08800050
-5.13735875	0.44055736	0.45011414	0.40250064	0.36107007	0.32574443	0.33422350	0.36497743	0.37533657	0.36213014	0.26679564	0.34329636	0.30055321	0.40233179	0.29998193	0.31997693	0.23324850	0.30263336	0.36995757	0.32422357	0.06661929	0.29200436	0.24928079	0.19912021	0.30372457	0.24786871	0.20763864	0.28328921	0.17840107	0.12341100	0.18749707	0.17699693	0.23412879	0.28251357	0.21755521	0.13939554	0.21894007	0.35891757	0.25509021
-5.08136500	0.45534971	0.35184314	0.31036650	0.43211271	0.41899771	0.36424764	0.28426664	0.38750843	0.32693407	0.17538321	0.20833993	0.33205921	0.34106129	0.28550179	0.20487086	0.23421957	0.37133721	0.28387686	0.23789450	0.20817650	0.27937350	0.18037121	0.22805050	0.28158264	0.19699564	0.14770864	0.15133007	0.15404293	0.17425907	0.08160293	0.30353636	0.29716464	0.23256507	0.11488443	0.11969049	0.27645007	0.24710786	0.18676786
-5.02537000	0.40465900	0.46850986	0.39341607	0.31866879	0.32099064	0.29445386	0.26086050	0.33452143	0.23685707	0.26077750	0.29282850	0.32453807	0.36995286	0.23036579	0.22485607	0.31021907	0.29771029	0.28253407	0.16669579	0.29961286	0.30827714	0.16617007	0.24756814	0.20672014	0.22489293	0.17634921	0.19209936	0.22854621	0.21570850	0.18498557	0.24378629	0.22602443	0.12456064	0.15135971	0.22134786	0.10752382	0.12475277	0.11313273
-4.96938000	0.43244193	0.40739629	0.29470971	0.43903829	0.32870129	0.34295621	0.36538493	0.24439907	0.45315457	0.34569757	0.39979329	0.27856229	0.22849886	0.35120771	0.37569764	0.26914693	0.20176986	0.25819814	0.32053407	0.28852721	0.18322864	0.22298607	0.18509929	0.24119793	0.22942229	0.21397736	0.31891236	0.31774850	0.27481986	0.20588000	0.25202193	0.18757157	0.13915829	0.20342764	0.15112907	0.19404251	0.22187721	0.11422136
-4.91338625	0.25431050	0.44719971	0.33019164	0.41647993	0.32309200	0.33657107	0.26671029	0.35720271	0.35417200	0.46378650	0.36439671	0.29193000	0.26423450	0.41830186	0.31749321	0.27342307	0.24643850	0.39689107	0.33833814	0.27143850	0.19207350	0.21993343	0.17697014	0.24837229	0.41641293	0.21443636	0.23767600	0.21226050	0.19287571	0.23712871	0.21240543	0.33797493	0.25248521	0.34695486	0.16088379	0.10016443	0.15107714	0.08541165
-4.85739125	0.46378407	0.53831207	0.35684836	0.30558629	0.36325514	0.45428614	0.48954321	0.34141514	0.43598064	0.35398421	0.30670543	0.22361543	0.25255086	0.34927586	0.17448186	0.16831200	0.24518521	0.28122271	0.28117650	0.24787850	0.25438886	0.31283443	0.15442793	0.22417329	0.35373707	0.25039400	0.21460650	0.21749079	0.16583107	0.21307414	0.15919557	0.26287364	0.18701493	0.27928621	0.07771418	0.22417086	0.16265757	0.30339114
-4.80140000	0.57070686	0.40335764	0.29746279	0.40572107	0.33670050	0.54965621	0.34352079	0.35910400	0.40146100	0.27915871	0.31825671	0.23589857	0.32334014	0.22698057	0.30013600	0.26091279	0.29588414	0.36462950	0.23691036	0.22058371	0.29314714	0.20652164	0.25808829	0.21210850	0.22588514	0.21058250	0.17042071	0.24031300	0.20048079	0.17388307	0.24202829	0.17966371	0.14668986	0.28959500	0.07153446	0.07921914	0.17166343	0.19561879
-4.74540750	0.55906964	0.41007357	0.43328207	0.25126121	0.46722743	0.43332107	0.30902379	0.41416971	0.31405786	0.32564929	0.24990357	0.33122343	0.32716021	0.28109771	0.33373457	0.32138800	0.24663364	0.28346264	0.30965886	0.29523071	0.20609414	0.30062171	0.32852229	0.31363886	0.17000593	0.20713536	0.24265371	0.30978950	0.17291779	0.12124379	0.19656893	0.24028543	0.11233557	0.17177364	0.07452130	0.11162371	0.23354000	0.13301669
-4.68941375	0.51278471	0.59719707	0.45641943	0.44834936	0.46803600	0.37161329	0.41704657	0.33449407	0.29108121	0.30462536	0.26898650	0.33680936	0.23235029	0.25470843	0.27868207	0.38690879	0.22355586	0.25599064	0.23643107	0.40119271	0.25126500	0.16372107	0.20491929	0.19660721	0.17258129	0.21582429	0.20282679	0.24750786	0.19768864	0.18287564	0.25046893	0.20454729	0.18420257	0.30380836	0.28049343	0.15924193	0.14266714	NaN
-4.63342000	0.41482286	0.43669914	0.35316971	0.39539250	0.36175793	0.48672200	0.43296300	0.38748879	0.39825214	0.37072943	0.32901100	0.30544050	0.37429157	0.38733121	0.33240636	0.27662907	0.26716836	0.33844107	0.31685357	0.25668557	0.15641279	0.23010664	0.21695243	0.22064479	0.19268300	0.20260121	0.20461357	0.27680943	0.14928043	0.16279643	0.22808200	0.31534450	0.38370493	0.24098114	0.17913393	0.27117850	0.08992299	0.07194586
-4.57742875	0.59898807	0.34598093	0.35199179	0.45620786	0.26963750	0.50225614	0.38689571	0.44407557	0.36825093	0.33010129	0.44811564	0.38200221	0.38435307	0.33609686	0.32213921	0.32974436	0.32042900	0.19970200	0.33463607	0.23773800	0.24769821	0.24112150	0.20289036	0.22890957	0.23719786	0.20368114	0.16492700	0.20003543	0.13279843	0.20207179	0.27646207	0.44801386	0.41253757	0.18857993	0.19996393	0.34195750	0.16408350	0.14491657
-4.52143500	0.51380414	0.55645800	0.46358086	0.40861036	0.35117471	0.34172871	0.55090800	0.40720536	0.44494457	0.30228250	0.36669721	0.42586743	0.30921750	0.29237893	0.37701264	0.28541964	0.33506307	0.43568707	0.27116743	0.22779021	0.29628750	0.22246736	0.24422543	0.22702814	0.26256700	0.24118786	0.28566450	0.18296550	0.22222207	0.21004936	0.42206686	0.23244614	0.15024950	0.12826700	0.32426564	0.32512650	0.18822179	0.06375851
-4.46544000	0.55987007	0.50966921	0.40660321	0.46947186	0.34319986	0.40695636	0.44197743	0.29896607	0.42176250	0.30099950	0.43159393	0.34872236	0.29525636	0.29460321	0.32333357	0.34194257	0.19834429	0.32722814	0.23927879	0.19973093	0.18440386	0.22305971	0.31426693	0.19723179	0.27990886	0.24024479	0.20762871	0.18109229	0.25335993	0.10037157	0.13741918	0.16308386	0.08841236	0.64482043	0.30658082	0.19403521	0.23516061	0.11989914
-4.40945000	0.29301807	0.62547971	0.27496757	0.49992700	0.29175621	0.49364636	0.45099164	0.42496257	0.40766707	0.34588379	0.31518186	0.36059857	0.33403636	0.23782807	0.27609057	0.33091157	0.18918800	0.24469229	0.40079943	0.32949971	0.16353486	0.27493264	0.36620850	0.19815900	0.26607614	0.20813500	0.22386729	0.20636357	0.27302900	0.20677764	0.15162607	0.25280764	0.21513600	0.20364964	0.14072147	0.27418307	0.19610379	0.29280593
-4.35345625	0.52880786	0.49501793	0.60041407	0.62758879	0.26573543	0.43473143	0.36488686	0.40888007	0.33598536	0.31843000	0.35734636	0.33208507	0.45136543	0.21292300	0.26518379	0.41547471	0.26725021	0.27522750	0.31535121	0.35503093	0.30691636	0.21299793	0.32039936	0.32112471	0.16203807	0.15145929	0.33910436	0.23641407	0.15830200	0.30781521	0.33977250	0.13615218	0.20320486	0.19139957	0.22283729	0.17524879	0.15195729	0.08329704
-4.29746125	0.60087936	0.46787050	0.41963650	0.53109071	0.44309779	0.40746486	0.50601786	0.30697800	0.25309721	0.39214800	0.39192957	0.28070064	0.32768321	0.34442814	0.27933300	0.36968293	0.22482714	0.29575336	0.29382371	0.28748536	0.18919764	0.34336464	0.27493929	0.26564093	0.29386136	0.26053693	0.31667493	0.30267621	0.23851314	0.23494379	0.23173757	0.30017329	0.12614800	0.30939157	0.28618757	0.17593593	0.31200071	0.07403907
-4.24147000	0.62950536	0.42380164	0.33955693	0.36942057	0.41529193	0.56375779	0.56572850	0.44623229	0.35479043	0.31406743	0.40208321	0.38055314	0.36486007	0.31844800	0.26543136	0.31068200	0.24908093	0.41932393	0.36627764	0.30110993	0.25731929	0.28138686	0.22786721	0.36463443	0.20462657	0.19084386	0.27040493	0.23373771	0.24586964	0.20573329	0.22782657	0.34137400	0.20144214	0.21665386	0.39163564	0.21802093	0.02252078	0.10646848
-4.18547750	0.60921607	0.36949571	0.50156693	0.47283614	0.53157279	0.46504786	0.46968064	0.52328314	0.35959843	0.46674036	0.40140650	0.32163529	0.25321236	0.32700671	0.29789100	0.21451464	0.28739379	0.28152707	0.26987771	0.34227050	0.29024936	0.27527850	0.37131193	0.35046036	0.17132771	0.29614450	0.19176279	0.17360771	0.20604900	0.22440350	0.16484543	0.14587875	0.24433643	0.26611218	0.21777300	0.24886143	0.26316818	0.13667943
-4.12948250	0.56369021	0.42823007	0.44024607	0.33064407	0.48423893	0.45806093	0.40788621	0.36926871	0.34265007	0.37044979	0.37557929	0.35369000	0.29048636	0.43116829	0.38214936	0.20567357	0.25165400	0.30462993	0.38698636	0.21957921	0.23819543	0.30627479	0.31603700	0.24339814	0.17472557	0.30140429	0.27249043	0.23759571	0.17590071	0.21860071	0.18059679	0.24607371	0.12092937	0.21227180	0.31155021	0.21946993	0.19395793	0.27189229
-4.07349000	0.52458250	0.39538329	0.47762757	0.44621736	0.47847193	0.29994536	0.34040529	0.35568971	0.45063464	0.48473336	0.45425764	0.39543950	0.29075343	0.31114557	0.37239057	0.32146121	0.43081793	0.35442136	0.23703314	0.25205171	0.25470000	0.27097850	0.35390521	0.28162979	0.30384971	0.37864329	0.28330129	0.27722236	0.25824043	0.22425379	0.33285971	0.25483579	0.30973679	0.30925214	0.26730857	0.41447264	0.23576529	0.28193293
-4.01749875	0.32099000	0.45636900	0.44177950	0.45072214	0.39651450	0.42861429	0.45227214	0.43678829	0.48426486	0.56174136	0.31885314	0.34990829	0.32390107	0.26151807	0.43644936	0.26053371	0.18693350	0.41215764	0.36599679	0.26444029	0.19103193	0.21742736	0.21900014	0.26606043	0.32264879	0.25957743	0.24209543	0.30564029	0.24914607	0.24344271	0.29770486	0.53700079	0.32332107	0.31431479	0.24945321	0.33277486	0.19563564	0.21924144
-3.96150500	0.49996643	0.53115529	0.39372436	0.57224729	0.44230143	0.55023714	0.51963443	0.38484007	0.43211264	0.42836336	0.50621729	0.37540071	0.34920250	0.31717243	0.32708729	0.36522107	0.30406129	0.42273371	0.27003179	0.24429086	0.33012579	0.33612800	0.16566014	0.29379643	0.36515500	0.25755436	0.26353721	0.18685986	0.18074950	0.21945450	0.22705379	0.34136407	0.33503993	0.17462057	0.16951364	0.26261921	0.06622944	0.26209243
-3.90551000	0.49803900	0.58645650	0.41637886	0.50159879	0.60905593	0.43168421	0.69102186	0.49528271	0.55721164	0.36651679	0.42810121	0.32601114	0.34784614	0.39398693	0.27851543	0.33054914	0.33613286	0.34195500	0.27943629	0.23182943	0.27868229	0.28482057	0.25608007	0.32674779	0.30354564	0.17424000	0.23346386	0.21983229	0.22518700	0.33717786	0.25148907	0.33750243	0.29527586	0.23511250	0.30886216	0.13827025	0.11095030	0.08204736
-3.84952000	0.61079964	0.72567786	0.64920114	0.48835286	0.74550650	0.39514986	0.59691950	0.43009750	0.48401036	0.32758164	0.55571607	0.42558807	0.50337279	0.37169750	0.48181357	0.38305929	0.29045364	0.29441957	0.38017979	0.30362893	0.25402071	0.38494714	0.42994743	0.34915600	0.22689643	0.29217000	0.32785736	0.14896550	0.29036914	0.21808971	0.22621571	0.32538100	0.27174700	0.33038936	0.18817500	0.25272136	0.23541329	0.18433186
-3.79352625	0.57885000	0.68691000	0.52207150	0.55983800	0.55776600	0.60258636	0.59116114	0.35599543	0.50913936	0.55523986	0.42303200	0.35104771	0.35477186	0.50500250	0.45573250	0.35628650	0.38278321	0.30319536	0.37690693	0.30436214	0.28137029	0.39973871	0.31487450	0.33645036	0.18698979	0.29643236	0.15338836	0.16215679	0.18894379	0.26633629	0.35786014	0.28951807	0.31775350	0.25897614	0.15200879	0.18154543	0.24453821	0.11708536
-3.73753250	0.51583650	0.47769329	0.49007686	0.42586100	0.37255557	0.54473314	0.53778936	0.52908186	0.46255350	0.50216221	0.40597107	0.47559929	0.39244864	0.35478514	0.45912986	0.45249364	0.45914721	0.39362964	0.35985250	0.32154071	0.26462807	0.26572393	0.32956643	0.39506557	0.26108693	0.23625471	0.26527836	0.24042921	0.33357921	0.18730600	0.25686329	0.10630619	0.31060043	0.08972200	0.04860670	0.19188586	0.30958007	0.12260400
-3.68154000	0.64385450	0.84286071	0.56970986	0.41888514	0.43561807	0.50740793	0.40357564	0.58457750	0.45504750	0.44721957	0.41685464	0.43697171	0.35937707	0.48282736	0.40308143	0.30416236	0.43049400	0.20687593	0.37692607	0.23891014	0.35113257	0.25800636	0.28562807	0.31126336	0.31662700	0.29195536	0.26028186	0.19224271	0.30336521	0.33771314	0.30628707	0.22630971	0.29441679	0.25771414	0.10093094	0.47741607	0.18140558	0.17562995
-3.62554750	0.73992857	0.71821057	0.60063821	0.48066457	0.71377407	0.44188807	0.47408214	0.51006671	0.55558386	0.41534436	0.41905764	0.38285050	0.36070414	0.39063386	0.36230057	0.45478929	0.35940300	0.33987236	0.31877000	0.33479700	0.37367900	0.23838064	0.34895021	0.28904736	0.27527179	0.35222457	0.31045693	0.23320007	0.33823057	0.21601543	0.32659593	0.28620664	0.29729971	0.39243143	0.15450871	0.05609414	0.36777707	0.17623186
-3.56955375	0.65473986	0.95466929	0.62317693	0.41744564	0.58386336	0.51136600	0.44934050	0.47299243	0.58595200	0.49504593	0.41038971	0.45768836	0.46800957	0.36634857	0.32867500	0.34919214	0.33097114	0.29793521	0.36824529	0.31840479	0.42767707	0.34025079	0.32445229	0.26180029	0.28056443	0.28253093	0.25917636	0.23956150	0.30499614	0.28869236	0.26533093	0.50846607	0.22358471	0.11662811	0.12813957	0.13291831	0.16442450	0.09123582
-3.51356000	0.76746357	0.54481057	0.54357714	0.39506850	0.47618107	0.32384029	0.52332393	0.56268893	0.48288486	0.51248893	0.52017721	0.48789071	0.45754036	0.38401371	0.34525579	0.40780686	0.34922064	0.29245514	0.34091929	0.22920943	0.43048393	0.25760707	0.30650464	0.33231200	0.32667064	0.42408400	0.30442807	0.29865336	0.25478293	0.25809543	0.37177171	0.12252821	0.22634843	0.25330214	0.24403750	0.01452903	0.13375459	NaN
-3.45756875	0.75816136	0.60888371	0.53012236	0.49518771	0.55644586	0.53134921	0.63367850	0.72563164	0.42071957	0.49988193	0.44857379	0.44636007	0.42299686	0.44460279	0.41678129	0.33011857	0.28659021	0.30266214	0.31632064	0.35211464	0.30584457	0.27618364	0.35571157	0.31668164	0.30829921	0.36467221	0.30391014	0.21498307	0.30545993	0.22646200	0.26361450	0.23804493	0.37447207	0.24682650	0.29897279	0.12842621	0.33836593	0.00566581
-3.40157500	0.67801857	0.86174357	0.69098050	0.72028714	0.64160500	0.51793700	0.52645993	0.47543214	0.60591486	0.49135264	0.42446871	0.50513786	0.47042764	0.47611036	0.42709850	0.32062079	0.45098393	0.35730350	0.42256179	0.44560600	0.20948714	0.23323900	0.33161657	0.29984936	0.25761471	0.36086629	0.24588179	0.30634229	0.26936686	0.37995379	0.34456843	0.28691779	0.21552486	0.35412036	0.18288407	0.12439712	0.38171336	0.23073886
-3.34558000	0.55632750	0.45439936	0.59732957	0.57359250	0.56443157	0.38469464	0.46927371	0.44962507	0.48982100	0.48323750	0.50256729	0.47650807	0.48372279	0.47593964	0.40287750	0.35135786	0.29175371	0.35738236	0.34735464	0.40360657	0.35051043	0.41145386	0.38023286	0.31241171	0.23119443	0.21780686	0.33348507	0.30755957	0.18784793	0.39338664	0.36297293	0.46216971	0.28855050	0.35692550	0.36410529	0.42495279	0.31076836	0.27863750
-3.28959000	0.85755357	0.66111786	0.69344786	0.51586414	0.58518300	0.51507150	0.60017671	0.49609336	0.60253514	0.41886721	0.63348707	0.47772314	0.35334093	0.45859586	0.47286257	0.45341957	0.27558821	0.37904093	0.35654300	0.31925086	0.29011536	0.44025471	0.32413993	0.35042714	0.24757464	0.29082493	0.38716636	0.17679443	0.35853379	0.34566836	0.29804550	0.46550829	0.46857314	0.23215079	0.24938707	0.33522944	0.31463343	0.03655907
-3.23359625	0.60791364	0.56223679	0.43761464	0.74438714	0.51493429	0.70974150	0.48722707	0.61585164	0.54654957	0.46448914	0.48479786	0.45510893	0.47275229	0.32064671	0.45441364	0.37644057	0.34353736	0.41411743	0.34163971	0.30239786	0.29941329	0.29127979	0.39368814	0.37945500	0.26818557	0.29083007	0.30060807	0.31599979	0.36025743	0.40202307	0.32347107	0.16730972	0.33768679	0.33464407	0.35730264	0.46951914	0.35282721	0.03298971
-3.17760125	0.85988643	0.81073171	0.78955857	0.61146014	0.65095414	0.52461507	0.55772786	0.48600843	0.55759157	0.45162014	0.49627571	0.59128429	0.49104157	0.33977800	0.49863857	0.39069764	0.34457764	0.37748636	0.45292757	0.37200400	0.27458857	0.26095171	0.35443486	0.28314143	0.25276500	0.31156114	0.27959579	0.31856943	0.27769300	0.29537521	0.31483993	0.31475191	0.34327129	0.28832914	0.30619607	0.25181386	0.20530379	0.16040259
-3.12161000	0.71153214	0.58605521	0.66325657	0.57749064	0.60086979	0.75556786	0.48251979	0.45993243	0.49939321	0.55681857	0.56259807	0.51167021	0.47703993	0.40235664	0.57387221	0.37536886	0.47864986	0.36208000	0.42554871	0.42860414	0.25031314	0.31683671	0.37286579	0.32115929	0.23161007	0.36768421	0.32775414	0.19031107	0.18017250	0.25747100	0.28909964	0.33651707	0.35993979	0.34689612	0.08523728	0.15350707	0.01793707	0.17672864
-3.06561750	0.73449007	0.75324786	0.70568929	0.57294350	0.52087957	0.61241514	0.58441071	0.59636100	0.63192229	0.68110764	0.45497121	0.53859407	0.52580071	0.42826550	0.49437307	0.40526557	0.54910621	0.28655114	0.55747850	0.40890421	0.38161021	0.34847036	0.59714093	0.30550943	0.21806721	0.32569643	0.43238129	0.32008000	0.31807064	0.39938200	0.25002436	0.30273764	0.39147207	0.43349750	0.16328879	0.27548314	0.13789593	0.20067064
-3.00962375	0.63767836	0.65285429	0.63932650	0.73889843	0.71526614	0.59237200	0.61719157	0.58119836	0.62962343	0.55700036	0.59413014	0.60180686	0.66323643	0.45116993	0.52275236	0.58569764	0.55001621	0.43434293	0.47231507	0.46186664	0.36300214	0.41153557	0.40191943	0.30884307	0.27209514	0.38780514	0.36285943	0.30012979	0.30040050	0.32562664	0.39844879	0.43737479	0.22832479	0.24477600	0.15831729	0.32116643	0.23668443	0.20096621
-2.95363000	0.82514379	0.87538357	0.69444529	0.70644357	0.71041643	0.57673771	0.61356100	0.58594721	0.55912529	0.54867886	0.62027321	0.47834664	0.38272207	0.47647093	0.41185443	0.46278000	0.32754593	0.43313600	0.35594729	0.53549714	0.29471057	0.39390850	0.33412864	0.42360664	0.28860121	0.41290057	0.22525321	0.33672864	0.33068393	0.22498043	0.28160657	0.27212100	0.18444541	0.22939480	0.40990843	0.19673265	0.38645514	0.21830657
-2.89763875	0.88757143	0.55532821	0.65200921	0.69392000	0.67428593	0.72160643	0.72258786	0.63374093	0.57233950	0.51890929	0.59462071	0.46453229	0.48771471	0.55606521	0.46959864	0.48569893	0.41541179	0.44128464	0.41420386	0.47311400	0.35457500	0.40549343	0.41900350	0.35841543	0.28562357	0.34166229	0.32179907	0.38955893	0.24064157	0.30030007	0.17140171	0.47923986	0.25658171	0.12360394	0.26215229	0.20478871	0.09721621	0.06359546
-2.84164500	0.67352464	1.05018929	0.81444307	0.75699429	0.79062143	0.80967929	0.54852293	0.63121736	0.56165036	0.58570671	0.63984429	0.60537086	0.59410214	0.46067907	0.48202450	0.36734207	0.30203386	0.37474321	0.44680764	0.45583457	0.38494707	0.42898264	0.41316136	0.30322393	0.39156721	0.26901429	0.35337057	0.27921550	0.34597107	0.49580950	0.38763150	0.49100957	0.16448693	0.26311164	0.35494071	0.43332643	0.15727900	NaN
-2.78565000	0.98442929	0.75227714	0.86687643	0.56520550	0.77444929	0.57686500	0.64103414	0.70462871	0.49577793	0.64188129	0.57688557	0.57643736	0.49042250	0.59155686	0.65305064	0.46420057	0.38318757	0.46083400	0.41664464	0.42784121	0.32701279	0.38284671	0.49023750	0.32050771	0.33560964	0.36460793	0.35848507	0.39006564	0.26901771	0.32193193	0.31661136	0.27261693	0.27590550	0.28100721	0.24494693	0.19814843	0.19489314	0.18906716
-2.72966000	0.94561907	0.77051400	0.84967500	0.73539714	0.65766279	0.80583164	0.62502914	0.64102643	0.67914257	0.64949143	0.48162150	0.52791043	0.45049950	0.60977443	0.49779729	0.54684343	0.48021029	0.58844121	0.42794807	0.47219757	0.51045821	0.33556150	0.39018014	0.34166429	0.37545200	0.32239536	0.32211207	0.49141743	0.36737050	0.35798950	0.22935725	0.22831836	0.29717929	0.34001707	0.27435414	0.26305350	0.27314821	0.41195266
-2.67366625	0.84396693	0.73948714	0.90188857	0.77889636	0.69457036	0.69991579	0.85933143	0.52324007	0.78778929	0.66047671	0.44867321	0.66661571	0.71137714	0.65877500	0.57386314	0.42988043	0.57207229	0.50898529	0.44687050	0.32382243	0.44605000	0.35252450	0.40803993	0.40212457	0.46852386	0.26742207	0.38215443	0.37351357	0.32858207	0.18850593	0.42747800	0.32321636	0.40242257	0.34537036	0.49710650	0.09278947	0.11882187	0.05487164
-2.61767125	1.07352714	0.68980229	0.77479793	0.66611493	0.80243286	0.80115714	0.79472286	0.53587343	0.72823500	0.63077079	0.60197493	0.67126686	0.66377643	0.59628779	0.55509371	0.53813507	0.43257164	0.53226257	0.30267407	0.45736607	0.47505000	0.29365114	0.46845829	0.36369429	0.35904957	0.32433021	0.32706850	0.38494521	0.36054193	0.30387600	0.43853214	0.47159271	0.24303000	0.34218671	0.34837571	0.14822564	0.13848714	0.41694764
-2.56168000	1.10755786	0.88481857	0.94166714	0.73014143	0.81568214	0.79889071	0.74798429	0.64853414	0.56135750	0.55245957	0.56841329	0.66673786	0.60291336	0.50100421	0.55596207	0.50076471	0.39090636	0.42448321	0.39062657	0.50388279	0.49433857	0.29059707	0.41278364	0.49604564	0.30570186	0.42668071	0.34394807	0.33883636	0.39395493	0.50246721	0.51064550	0.47838536	0.47250693	0.31127143	0.25836593	0.22991493	0.47418464	0.39778129
-2.50568750	1.25897714	0.73994250	0.81327293	0.65006086	0.84683214	0.74607357	0.61618714	0.71764643	0.77187357	0.62590964	0.74767429	0.66446543	0.67009871	0.65672121	0.56626021	0.62353593	0.52294400	0.46324586	0.50355421	0.37812143	0.40408871	0.37734957	0.27046936	0.33753229	0.38886814	0.27099093	0.46135636	0.41712243	0.39308564	0.60569707	0.53427343	0.24128657	0.44647150	0.22629607	0.46093907	0.16183936	0.51233079	0.33920256
-2.44969375	1.37942786	0.85804571	0.98763929	0.82122071	0.98541571	0.70371550	0.72528714	0.87065571	0.69109214	0.70146929	0.69468779	0.58092407	0.77141286	0.53278807	0.61259729	0.43839643	0.46333443	0.64391671	0.60731936	0.44533579	0.37450093	0.40197021	0.39422800	0.48550264	0.29796664	0.39484157	0.38360443	0.37731893	0.29139264	0.43753729	0.47152164	0.40714043	0.29969007	0.55620107	0.27814879	0.43543700	0.20540086	0.25346371
-2.39370000	0.82089857	0.51491557	0.87394429	0.92295714	1.07677071	0.71458829	0.68907500	0.69256500	0.69477536	0.60417700	0.50033529	0.66376786	0.65299786	0.51030407	0.55164779	0.45873279	0.53734579	0.75355429	0.44290407	0.38645929	0.38218321	0.40703929	0.60521329	0.48602121	0.44351264	0.47285793	0.46179836	0.37897429	0.29484714	0.37431964	0.34145571	0.18714179	0.26333743	0.36347636	0.36496279	0.59866907	0.16906014	0.07355743
-2.33770875	0.86042714	0.93679864	1.20381643	1.09597286	0.89513500	0.73545857	0.72790857	0.74876786	0.86930286	0.70937071	0.56893679	0.73945357	0.81490500	0.52473993	0.59280857	0.58192314	0.43440129	0.69712214	0.50759850	0.40424486	0.41470414	0.51457421	0.43149071	0.49834857	0.49195836	0.36636736	0.38257936	0.30439821	0.34956100	0.34137150	0.36682121	0.34583714	0.49054186	0.41404136	0.42006257	0.49223750	0.17791521	0.11574187
-2.28171500	0.91567714	1.03889500	0.73968214	0.80934500	0.95782500	0.82680429	0.80753929	0.71272357	0.70850407	0.81034000	0.64471786	0.77419929	0.75657000	0.71035929	0.59108886	0.58921686	0.49696786	0.56343893	0.62633907	0.51792550	0.62369607	0.62824793	0.37374779	0.41860143	0.34656164	0.30990843	0.42722050	0.36522550	0.23719114	0.37925393	0.31680357	0.20603486	0.39467800	0.35907836	0.34971029	0.26642157	0.14184379	0.21359121
-2.22572000	0.74087214	0.93565071	0.90259071	0.98797571	0.72703857	0.86336929	0.87385429	0.90961214	0.79244071	0.59753829	0.67447743	0.66931107	0.70718857	0.68608664	0.61474914	0.58448150	0.60733836	0.58350229	0.49971771	0.35722679	0.51869957	0.55435357	0.44795093	0.46886479	0.49179043	0.33866443	0.44405307	0.41995700	0.38211200	0.35930543	0.37558636	0.37918114	0.50363614	0.42484479	0.18280205	0.28777679	0.36260929	0.08157530
-2.16973000	1.50761000	0.89475214	0.84540143	0.96127000	0.75665307	0.75749571	1.14791143	0.74240764	0.66108471	0.78007857	0.72667700	0.69251357	0.82911714	0.57898686	0.69079714	0.74929357	0.59831171	0.61826014	0.45392479	0.60810686	0.63630050	0.44382779	0.49807293	0.47697914	0.37252100	0.52342793	0.47966193	0.36396379	0.26841643	0.36353614	0.34841393	0.26981457	0.33031807	0.34739564	0.15651750	0.53240407	0.16459979	0.09328414
-2.11373625	0.84942643	0.81243357	1.31943000	0.89443714	0.93383071	1.01505786	1.06593143	0.85034986	0.79817429	0.75579857	0.94078286	0.59070714	0.73921857	0.67849143	0.61806164	0.84698286	0.66414357	0.44955686	0.62207536	0.44266257	0.51421379	0.45390514	0.38690236	0.54815043	0.32729757	0.50150407	0.46237793	0.43939329	0.40627221	0.30058257	0.37195093	0.48123729	0.44202943	0.27234171	0.26720857	0.18298771	0.42563350	0.12860086
-2.05774125	0.63313350	0.91446407	0.90382429	0.92923286	0.74572286	0.85687714	1.07268429	0.89678214	0.81321143	0.79620286	0.76058214	0.59170643	0.63288050	0.65305857	0.73241571	0.79636000	0.57224557	0.65205636	0.67504921	0.52000000	0.37778950	0.45111757	0.52489371	0.58468814	0.49888871	0.43788329	0.29283514	0.27760443	0.23839479	0.47974021	0.53091993	0.44107543	0.31254221	0.33154114	0.04974152	0.26676614	0.14786357	0.38424515
-2.00175000	0.91740000	0.75965500	0.90629786	0.82057479	0.87937786	0.79868357	0.76810643	0.89224214	0.80443429	0.86730000	0.89074786	0.77353543	0.84408357	0.67317443	0.73279643	0.67555214	0.62553900	0.54154143	0.69467807	0.43148057	0.55718007	0.43077243	0.56338064	0.57327857	0.40919964	0.40705207	0.31345757	0.31415221	0.26096957	0.39168150	0.27492486	0.51102093	0.28188436	0.37375271	0.41694914	0.16989821	0.24745729	0.29485414
-1.94575750	1.23059857	1.02038714	0.85015614	0.85845143	1.02185929	0.83031500	0.98590857	0.70789286	0.78413000	0.94589500	0.86365500	0.77895286	1.07996143	0.86158214	0.68958121	0.79886071	0.75367286	0.63893557	0.77454714	0.73118329	0.57762264	0.43990336	0.48285086	0.62503350	0.53693457	0.51112129	0.40657071	0.47133836	0.41980771	0.30489507	0.40447629	0.41473257	0.34824221	0.40414950	0.52659629	0.33055186	0.23982300	0.07469929
-1.88976250	1.50872000	1.21445857	0.94043500	0.98058429	1.15491429	1.01586071	0.83527071	0.81468000	0.83127729	0.81562071	0.82056071	0.85290500	0.81472643	0.90134286	0.74056479	0.60028793	0.70143864	0.57266343	0.63623486	0.67900286	0.69426286	0.63657679	0.42672836	0.45641379	0.30992443	0.58895100	0.34883421	0.42632457	0.59002657	0.34281379	0.45231729	0.67725650	0.42495764	0.48247657	0.49050719	0.42990750	0.30060350	0.36688429
-1.83377000	1.38535143	1.40711214	0.88372857	1.08981786	1.13935214	0.64874493	0.91339857	0.98614414	0.87467500	1.04005643	0.80692786	0.88498857	0.67154714	0.76997143	0.86636429	0.72782571	0.86375143	0.71383864	0.66181429	0.67512000	0.61939621	0.70844214	0.60320157	0.59034929	0.43298250	0.62923836	0.41667814	0.52249736	0.58662036	0.52347757	0.44988321	0.42730393	0.62835186	0.53662979	0.22163264	0.42741371	0.33146407	0.18056736
-1.77777875	1.48748600	0.88462500	1.02506429	1.01807286	0.70661071	0.97512071	1.04918000	1.07748357	0.90201643	0.95111714	0.81303500	0.77054229	0.78017571	0.83691679	0.88693214	0.74193429	0.69425071	0.66824714	0.53600407	0.62551836	0.60970357	0.67320636	0.51413236	0.47356443	0.51573557	0.54844021	0.47070836	0.35807950	0.43531950	0.44658421	0.34350071	0.63619979	0.51183157	0.62561093	0.39569736	0.34188614	0.15120873	0.06599264
-1.72178500	1.46168014	1.36802929	1.29732357	0.88661857	0.75253071	0.95384214	1.00677286	1.08424786	0.92099714	0.82307357	0.86136071	0.92738643	0.79586929	0.90200714	0.71816929	1.09476357	0.68589071	0.71437286	0.72556393	0.74030143	0.60905507	0.66970857	0.66100643	0.50092850	0.57833743	0.58425557	0.49046021	0.42993157	0.45869279	0.56357971	0.56454300	0.36111150	0.35563257	0.46349257	0.48375806	0.20367199	0.14837054	NaN
-1.66579000	1.19795643	1.42181286	1.29252571	1.14372214	1.02941357	0.92997929	1.34643571	1.06010857	0.80133714	0.86910500	1.03068143	0.92610571	0.85761143	0.94019714	0.83653786	0.67326429	0.68722529	0.59548493	0.67925650	0.76606429	0.72437714	0.55060179	0.63155679	0.56907993	0.50562193	0.66821493	0.47275379	0.38846814	0.55029400	0.38576779	0.82907964	0.36549243	0.60157221	0.57991336	0.39503486	0.18641614	0.29934114	NaN
-1.60980000	1.33495071	1.53232214	1.30937429	1.24316429	1.22387929	1.06604286	1.25932071	0.99254071	0.97248200	0.88023129	0.70055364	1.18763071	0.86340357	0.96991929	0.78951429	0.67204714	0.77730071	0.74539000	0.87085357	0.56656021	0.72403000	0.83762786	0.62511307	0.65682114	0.65862543	0.47952757	0.48391807	0.35585850	0.76713500	0.50365129	0.48302929	0.49950293	0.62032093	0.37478514	0.18323829	0.22155714	0.10449829	0.45928736
-1.55380625	1.11774157	1.35969500	1.05611357	1.06289714	1.10071857	1.36472071	1.23502000	1.16319214	0.78277643	0.79621250	1.01553143	1.15038929	1.05230071	0.72222143	0.97978071	0.86246071	0.87334286	0.82407071	0.75943000	0.58791657	0.62924536	0.60267200	0.83442214	0.65551836	0.59361771	0.54848829	0.48259814	0.41316500	0.73438050	0.45182457	0.88802929	0.85643857	0.39295729	0.66362300	0.68341664	0.16320514	0.23654200	0.18346800
-1.49781125	1.02996436	1.28910071	0.94878357	1.21235714	1.23431500	1.07807500	1.01688429	0.84952143	0.93760214	1.07234571	0.94479643	1.18317286	1.03792286	1.11692286	0.90987786	0.85986929	0.91128071	0.93739500	0.75207336	0.76499214	0.71461314	0.63376886	0.62379086	0.77532929	0.69385900	0.60116400	0.51086707	0.40753493	0.52852143	0.45013686	0.59927721	0.81986143	0.56473814	0.44164171	0.33735696	0.29932843	0.01673050	0.18134743
-1.44182000	1.25409061	1.47271786	1.31997286	1.15907214	1.27634929	1.36964857	1.01709714	1.11814929	0.99271500	1.08270357	0.70211500	1.17743429	1.15377143	1.14095429	0.79177357	0.84922786	0.87025571	0.96155714	0.70153143	0.94354357	0.81557643	0.81269571	0.63175336	0.47861579	0.53845529	0.68083971	0.41088979	0.55859529	0.41168464	0.62212086	0.67105957	0.80547871	0.35544271	0.80382193	0.24524990	0.39055343	0.27400391	0.05952193
-1.38582750	1.01600036	1.47714214	1.34170500	1.14249429	1.08155214	1.31804357	0.82147643	1.27419500	1.22011357	1.10377429	0.97179643	0.95377714	1.04654000	0.86652714	1.01013429	0.94498357	0.64606214	0.70663500	0.78504500	0.85002286	0.88641071	0.67273229	0.73127500	0.44132943	0.59255507	0.53806379	0.57320193	0.49665686	0.54787321	0.80002064	0.54286100	0.54064121	0.94751114	0.61971914	0.35037150	0.34301657	0.36160636	0.55164707
-1.32983250	1.05034357	0.76641186	1.12996286	1.26503857	0.96797429	1.16274429	0.87138071	0.91903929	0.98413857	0.95307286	1.15744071	0.94202071	0.98169643	1.18009143	1.10351643	1.08952429	0.76309657	1.03252929	0.95133643	0.76973000	1.00879429	0.67540707	0.77644907	0.63548621	0.69135664	0.68405050	0.62880407	0.61377421	0.56093057	0.62099114	0.45048964	0.75205593	0.72995043	0.31661100	0.53688586	0.44370800	0.30223363	0.94165571
-1.27384000	0.77855529	1.03769743	1.29989571	1.08523571	1.11127286	1.03429071	1.27106857	1.18092500	0.89713786	1.26292643	1.33378000	0.95870929	0.94859643	1.21367000	0.89873500	0.79805000	1.04693143	0.96802643	0.73133000	0.88617000	0.84440286	0.73458007	0.72516714	0.69357293	0.80143429	0.70457143	0.56250343	0.61385250	0.73211879	0.86051571	0.59145921	0.60812036	0.60068050	0.23567414	0.38054114	0.52725850	0.19089676	NaN
-1.21784875	1.00734786	1.06911214	1.64974929	1.26523214	1.03827071	0.92030643	1.26282429	1.22864500	0.99895714	1.16973857	1.09475143	1.40853786	1.18449571	1.22134786	0.95528429	0.98294929	1.05294929	0.99141714	0.96931214	1.01322357	0.91495143	0.87083143	0.86555929	0.90226857	0.79712214	0.78759714	0.64289950	0.80377500	1.06729214	0.59778657	0.84160500	0.66198829	0.77915929	0.59592964	0.90869071	0.31903150	0.19424236	NaN
-1.16185500	1.01196786	1.52271571	1.27168643	1.10497214	1.29588786	0.95763429	1.11210000	1.24782071	1.15522357	1.15367357	0.99278714	1.06959071	1.10889429	1.10158929	0.96140071	1.11959786	1.01806429	1.16641786	0.92859500	0.82401857	0.91707786	0.85839500	0.98666357	0.75010071	0.78643714	0.74074357	0.73811786	0.65509857	0.75661664	0.77282671	0.85056857	0.76383321	0.40366371	0.55267307	0.65314914	0.76376529	0.12863085	NaN
-1.10586000	NaN	1.68748786	1.43171786	1.30808714	1.13943429	1.23893000	1.32492286	1.35755786	1.33469286	1.26387714	1.30554500	1.41049857	1.13727714	1.34351429	1.08866714	1.12113643	0.97045357	1.06359214	1.18548500	0.93164214	0.91162214	1.02284286	0.93003714	0.73070214	1.01186357	0.75921071	0.80018314	0.70875714	0.76429864	0.89739643	0.75857414	1.10678214	0.82404357	1.19455571	0.71165379	1.25480800	0.38232531	NaN
-1.04987000	NaN	1.26085143	1.36638143	1.33647786	1.40902500	1.09236571	1.19125500	1.29044571	1.12956714	1.33600000	1.18551643	1.19056857	1.32166071	1.28710286	1.12012857	1.05647643	1.21243571	1.08634143	1.08209500	0.95564286	0.82109643	0.96649071	1.09695643	0.86451714	0.92457714	0.75448643	0.69277214	0.67259464	0.67839093	0.87857000	1.11540500	0.38058414	1.18708929	0.86166357	0.50285614	0.66436036	0.25824093	NaN
-0.99387438	NaN	1.53331214	1.25329929	1.00316714	1.03586786	1.09854071	1.12689857	1.28491857	1.22473286	1.28852786	1.19994286	1.28647857	0.98800643	1.21084071	1.06350929	1.23918857	1.15565000	1.12492500	1.16403500	0.91636929	0.96793286	1.07576714	1.08264929	0.97994000	1.01575000	0.82474571	0.66645479	0.79999357	0.87967714	1.25310643	0.74905050	1.00711929	0.77385964	0.79567243	0.81111643	1.03635000	0.12678229	NaN
-0.93788250	NaN	1.49144429	0.99730786	1.16557500	1.29601429	1.67338286	1.39534071	1.32872071	1.21446786	1.14038929	1.07162286	1.16168857	1.04178714	1.38548857	1.21637000	1.29952500	1.15027500	1.13845643	1.17491286	1.15402857	1.25016000	1.02876214	0.98483357	1.12479286	0.76873514	1.14495857	0.93428071	1.04645143	0.93700357	0.83222421	0.89506000	1.18724000	1.13928429	1.11507714	0.71234629	1.26251357	0.24579986	NaN
-0.88188962	NaN	1.40357357	1.17490357	1.53047857	1.49569357	1.18477786	1.10344857	1.27087643	1.41883286	1.46026357	1.18693643	1.21444143	1.05340286	1.40773357	1.25469857	1.21178500	0.99682786	1.03786143	1.36807071	1.27245786	1.23649857	1.05767000	1.02750357	1.09715714	1.09209643	0.99647143	1.08573500	1.27622143	0.85925357	1.17913143	1.21748429	1.64785857	1.23641429	0.88665371	0.86936736	0.34667164	0.45129936	NaN
-0.82589663	NaN	1.53156571	1.67328071	1.69602857	1.44353929	1.61829286	1.49528071	1.43280000	1.40597857	1.52301714	1.28575429	1.54569214	1.40460357	1.58142214	1.39122857	1.65018143	1.36932571	1.55316929	1.12694214	1.59185357	1.21671500	1.54269929	1.34973357	1.24029286	1.27786857	1.18826286	1.10347643	1.21867714	1.55147643	1.38157643	1.42897786	1.51150357	1.51504429	1.67703429	1.18487714	0.49335188	0.76961843	NaN
-0.76990362	NaN	1.49830857	1.82053429	1.85393714	1.98983143	1.97003571	1.90079857	1.85531214	1.93325571	1.87713214	2.09873286	1.72947929	2.04262643	1.96590214	1.89754929	1.72843571	1.68935286	1.81408357	1.90778500	1.91175429	2.11577571	1.81095214	2.48147071	2.01874000	2.10827714	2.14011214	1.86287500	2.08913143	1.97995643	2.33785143	2.32496214	2.24870500	1.90053429	1.98569786	1.54427643	1.91512643	1.08154793	NaN
-0.71391075	NaN	3.14529214	3.38996786	3.08172000	3.03562214	3.01031500	3.14440000	3.15744286	3.27045357	3.11009714	3.69336000	3.62507000	3.47780857	3.24884857	3.69139071	3.61595214	3.66031143	3.62357214	3.52706000	3.80064000	3.61874286	3.68204500	3.91217429	3.70606714	3.74785500	3.91602857	3.36714929	3.77387071	4.23363500	4.55435714	4.33487214	4.64612714	4.22085500	4.11271857	3.77202857	2.93827071	4.19990929	NaN
-0.65791775	NaN	4.29071286	5.45601000	5.11089571	6.03769500	5.30804786	6.11979571	6.32286929	6.37273929	6.19556857	6.81344429	6.36053857	5.93199714	6.68447643	6.84648357	6.04780571	6.34223000	6.36935500	6.67200500	6.67300357	6.78162571	6.69102214	7.05887786	6.62086571	7.42164929	6.94849571	6.79698571	7.60217000	8.07361429	9.26901429	8.63413571	8.90915000	8.20637857	7.42392143	7.49290000	6.78707286	6.24284357	NaN
-0.60192450	NaN	9.61275000	9.89108571	10.67488571	9.74631429	10.39276429	10.98041429	11.29654286	11.52904286	11.28246429	10.94113571	10.63472143	10.89676429	11.90290000	11.26368571	11.65939286	10.66472143	11.17099286	12.14627143	12.51147857	12.21080000	12.15587143	12.48934286	12.97397857	12.33175000	12.87547857	12.71954286	12.27650000	13.44281429	14.87879286	15.12627143	14.31826429	13.59926429	14.51877857	13.29954286	13.64214286	13.96142857	NaN
-0.54593163	NaN	17.09107857	17.36120714	17.52701429	16.54025000	17.01407143	16.79472143	18.19595714	18.22625000	17.62175714	18.91282857	18.45189286	19.07568571	18.03810714	19.11903571	19.09345714	18.13386429	18.87086429	19.18045000	18.97002857	19.33081429	19.46422857	21.19732857	19.84161429	20.05919286	20.29990714	19.84907143	19.76640714	22.80478571	22.83181429	24.66175714	22.95135714	21.67550714	21.84041429	20.45595714	22.45661429	20.36610714	NaN
-0.48993862	NaN	28.65058571	30.19477143	29.10298571	26.25762143	26.33918571	28.20797857	27.81949286	27.67093571	27.99849286	27.77647143	28.51550714	29.96944286	28.88339286	29.15662857	29.38777143	28.14323571	27.76106429	29.37686429	29.68056429	29.43236429	29.37740000	29.70825714	31.00596429	30.99444286	30.63166429	30.23759286	31.93444286	34.96485000	34.72703571	35.36888571	34.02035714	31.47675714	32.17904286	32.95242143	33.45141429	31.60322857	NaN
-0.43394562	NaN	43.48547143	42.41215714	39.60348571	40.24045000	39.21877857	39.01003571	40.18981429	41.34125000	39.79199286	40.61161429	40.39857857	41.42944286	42.26459286	41.53351429	40.22957857	39.80646429	39.83184286	40.40975000	41.16382143	40.79514286	41.32494286	41.34590714	43.06410000	44.00368571	42.56200000	43.79011429	45.34745714	47.35965000	49.42410714	47.96580714	48.99091429	48.34398571	44.70722857	45.59712143	47.20610000	41.92255714	NaN
-0.37795275	NaN	61.75675000	59.45874286	54.01855000	55.68993571	54.65507857	53.49410000	54.06660000	55.52077857	54.06890000	54.39643571	55.08042143	56.02545000	56.05667857	56.22176429	55.46305000	53.14677857	56.00489286	55.25535000	55.08692143	55.65412857	55.39797857	55.17686429	57.27741429	57.73583571	57.52612143	57.71264286	59.00809286	62.96070714	67.00164286	62.63066429	63.54042857	64.26007143	60.94340000	65.63871429	60.65737143	51.44868571	NaN
-0.32195975	NaN	71.16057143	76.98371429	70.25042857	70.31571429	70.00207143	68.20007143	71.10985714	70.85278571	70.96621429	71.04092857	72.09407143	73.48071429	73.47321429	73.68307143	70.25821429	67.57785714	70.06414286	69.65250000	69.24514286	68.74357143	71.23528571	72.26228571	72.02192857	73.40607143	73.44428571	74.26371429	74.75457143	79.75721429	85.51528571	85.90485714	83.96835714	79.48314286	77.42978571	78.33514286	76.76542857	87.89242857	NaN
-0.26596650	NaN	89.04835714	94.99414286	89.95321429	88.08750000	85.96357143	85.64121429	89.08742857	88.50842857	87.76828571	87.59071429	87.06685714	92.45842857	91.92935714	91.69542857	87.69714286	84.92064286	85.59600000	86.42592857	86.02992857	86.41750000	86.44621429	88.56971429	87.19642857	91.07850000	89.96614286	90.87342857	94.29321429	97.87042857	107.82335714	101.81292857	104.11071429	96.37292857	97.98085714	94.21778571	95.36364286	NaN	NaN
-0.20997350	NaN	105.70821429	114.31964286	105.40542857	104.66414286	105.51385714	104.56114286	106.93814286	105.71885714	104.36878571	106.08514286	106.52185714	106.82135714	106.89014286	108.39628571	106.80657143	98.78771429	102.12778571	103.16457143	102.05371429	102.53778571	103.46378571	104.58335714	105.13771429	106.32071429	104.06200000	105.13014286	109.49635714	113.52642857	123.15792857	119.81764286	120.76450000	115.68621429	112.20142857	113.77835714	110.40342857	NaN	NaN
-0.15398062	NaN	124.24535714	126.42935714	122.56557143	122.14935714	119.86764286	120.05764286	119.87471429	119.97357143	120.13685714	120.18250000	122.53821429	122.97414286	124.49178571	124.76457143	120.78292857	117.32735714	116.51235714	117.03971429	117.25950000	116.18628571	117.10135714	118.41414286	119.59914286	119.19214286	118.79107143	119.08135714	123.27328571	128.92128571	145.18271429	135.58021429	133.19250000	137.36107143	124.84564286	132.17642857	122.70914286	NaN	NaN
-0.09798752	NaN	145.66742857	140.34435714	140.23564286	136.66992857	136.88471429	133.00864286	134.28850000	134.66421429	135.21885714	133.76300000	133.75307143	136.26121429	139.08042857	137.36257143	133.55600000	127.79685714	128.96271429	126.96764286	126.29135714	125.00321429	126.07978571	130.06607143	130.55307143	130.68842857	132.39142857	132.48614286	134.29785714	136.86614286	158.40878571	150.45371429	149.59935714	143.65678571	138.73871429	140.45228571	141.92007143	NaN	NaN
-0.04199463	NaN	149.74114286	150.92707143	148.73400000	148.00014286	147.03935714	148.50664286	145.90150000	145.18600000	144.23214286	145.60207143	144.35321429	145.31107143	150.09200000	148.40664286	143.53857143	136.26121429	136.46228571	134.47771429	132.38121429	132.87007143	134.83628571	136.59678571	139.50100000	138.11707143	138.14300000	140.85121429	142.79692857	148.02564286	166.11321429	163.01750000	161.89971429	150.07935714	150.66628571	144.91057143	150.24057143	NaN	NaN
0.01399831	NaN	154.46071429	155.14928571	153.62792857	154.30378571	153.52521429	153.65278571	151.50750000	148.87135714	149.51492857	148.67271429	149.89750000	153.10485714	152.15778571	150.58471429	148.17307143	141.60621429	141.23085714	135.68900000	138.83057143	135.45335714	139.70700000	141.62835714	141.63321429	141.47150000	140.08164286	143.62314286	144.97914286	153.47507143	174.39221429	168.26464286	162.65864286	160.24535714	154.87371429	148.07192857	149.01550000	NaN	NaN
0.06999141	NaN	NaN	155.05828571	156.83364286	155.23235714	154.53900000	150.62078571	150.09857143	148.70550000	147.37321429	149.51550000	151.52385714	152.77128571	155.49678571	150.93935714	146.83428571	140.66350000	139.54535714	136.73278571	135.46350000	133.87657143	135.79228571	138.66092857	138.86835714	138.29700000	138.14700000	138.16042857	144.36400000	154.16450000	167.95428571	161.70607143	161.16721429	162.83785714	149.87257143	153.56942857	152.94521429	NaN	NaN
0.12598463	NaN	NaN	148.44857143	149.48842857	147.26700000	149.61771429	145.76807143	143.07942857	140.80257143	144.85928571	143.28757143	144.36671429	145.29142857	147.78478571	142.10957143	141.86328571	133.36164286	132.44007143	130.87192857	126.23771429	128.66564286	128.57521429	131.58978571	133.16571429	132.43914286	128.38014286	132.57178571	138.55892857	142.42107143	160.68600000	158.87714286	154.76242857	155.15128571	150.49057143	137.06335714	141.48185714	NaN	NaN
0.18197750	NaN	NaN	139.39064286	140.31250000	140.32821429	140.12614286	140.17628571	133.95192857	133.39435714	133.66971429	130.31278571	133.85642857	135.26478571	134.17807143	130.47578571	128.62307143	121.73428571	123.92221429	117.40378571	116.70242857	114.30878571	116.84685714	118.15435714	123.23364286	119.34842857	120.06328571	119.36435714	126.58428571	127.34321429	147.11542857	144.86921429	142.23035714	136.92071429	127.44135714	124.37528571	124.89900000	NaN	NaN
0.23797050	NaN	NaN	123.53307143	124.40021429	126.84264286	125.33107143	124.14542857	119.85828571	117.92842857	117.24992857	116.81378571	117.08928571	120.19814286	120.03278571	116.58850000	114.54857143	109.96164286	107.36535714	104.09857143	102.43835714	101.35057143	101.29692857	103.47414286	105.69471429	105.01257143	103.84928571	104.86378571	110.62092857	117.79671429	132.99964286	127.81842857	131.59400000	119.29285714	114.89900000	113.81135714	109.70164286	NaN	NaN
0.29396350	NaN	NaN	109.13785714	109.65171429	109.46950000	105.76714286	105.88150000	100.58192857	98.60742857	99.63171429	98.01085714	97.82792857	99.24357143	101.56657143	99.44435714	95.26164286	91.49464286	88.55378571	86.53235714	85.44078571	84.26792857	85.90985714	89.19678571	87.74857143	88.23014286	85.28557143	91.57485714	90.88092857	100.13650000	113.71728571	107.59178571	111.28650000	101.92471429	93.86071429	91.82078571	85.26457143	NaN	NaN
0.34995637	NaN	NaN	87.70278571	91.79907143	87.52457143	89.08628571	85.53942857	82.48400000	80.36564286	81.35000000	80.31628571	80.90457143	81.65721429	81.95135714	79.98750000	75.86771429	73.46385714	72.50507143	69.45457143	68.01214286	68.75421429	67.91742857	68.89292857	70.70542857	68.80850000	68.56042857	72.50221429	71.04814286	82.09271429	88.01642857	88.80335714	90.73778571	83.20828571	71.82600000	76.36300000	72.34940000	NaN	NaN
0.40594937	NaN	NaN	72.19750000	71.49035714	66.87628571	65.94678571	66.40478571	62.48900000	61.16173571	62.94743571	61.78693571	61.45539286	62.02925000	60.75780000	59.84120000	57.96710000	56.90502857	54.06183571	52.58628571	51.55440000	50.81772143	51.25469286	51.64070000	52.73132857	52.50656429	51.49526429	52.69133571	57.48674286	63.28993571	68.44978571	67.02557143	65.60970714	59.03250714	54.78546429	55.16605000	67.93814286	NaN	NaN
0.46194225	NaN	NaN	51.78040714	51.46117857	50.64728571	50.65470000	47.44523571	46.91770000	43.12507143	44.03014286	42.74550714	44.80022143	44.61407143	43.07214286	43.12164286	41.22261429	40.98044286	37.41110000	36.89251429	36.59216429	35.73890000	35.84212857	36.49974286	36.31720714	36.73947857	36.44550000	37.47171429	39.02035714	43.03275714	51.21489286	49.23950000	47.86204286	38.45590000	36.52284286	39.74240000	33.96406429	NaN	NaN
0.51793525	NaN	NaN	36.44335000	36.06749286	33.96052143	31.66775000	31.26805714	30.80266429	29.17375714	30.76635000	29.17967143	30.05377857	29.15155714	29.84260714	27.93009286	26.92107143	26.89216429	24.07797143	23.63024286	23.78430000	23.02619286	22.74426429	23.10099286	22.84996429	24.23260000	22.13457143	22.27204286	26.29728571	29.77528571	33.60068571	30.82018571	26.89212857	24.48327857	22.84365000	23.60038571	NaN	NaN	NaN
0.57392813	NaN	NaN	23.45651429	22.72494286	21.16811429	21.29140714	21.27371429	19.00308571	17.82884286	17.37425714	17.82178571	17.54897857	18.23794286	18.06370714	16.65529286	17.22952857	16.28376429	15.30223571	13.73425714	13.45149286	14.24410000	13.58901429	13.92311429	13.28491429	13.68707857	13.10731429	13.73928571	15.57905714	18.05957857	20.66493571	18.45955000	15.06390714	13.62350000	12.49679286	13.07960000	NaN	NaN	NaN
0.62992100	NaN	NaN	13.12175714	12.34897143	11.88588571	12.48735000	13.15576429	10.54550000	9.82250000	9.90130714	10.11118571	10.09862857	9.86053571	9.78239286	8.96566429	8.71712143	9.08196429	8.11307143	6.94247357	7.10260214	7.16799857	7.25658000	7.16463929	7.13172143	7.28786429	6.57159857	7.36499143	8.27307857	10.41277857	11.25662143	8.60690000	8.40851429	7.75596429	7.42673929	6.62956143	NaN	NaN	NaN
0.68591475	NaN	NaN	5.92054571	7.44609857	7.00070000	6.23958571	6.27811571	6.07267714	5.11195143	5.60620286	6.11716429	5.94487071	5.57147071	5.34596286	5.04351357	4.96395929	4.69582857	4.51600929	4.29819429	4.07589571	3.78587857	4.18073000	3.71321071	4.13771286	3.79789714	3.40208714	3.49223500	5.24814500	5.88492071	5.46854643	4.56983714	4.94691571	4.13696143	2.60887786	3.37871214	NaN	NaN	NaN
0.74190775	NaN	NaN	4.93445643	3.85908286	4.08294714	3.54314643	3.45425429	3.59978929	3.50864786	3.55569786	3.47356000	3.05863286	3.53233857	3.07404857	3.27157857	2.80718786	2.86122429	2.91957143	2.55785071	2.69296571	2.34548571	2.53543357	2.18272143	2.30774214	2.35202786	1.96961214	2.10534786	2.36737143	2.49432286	2.83878643	2.48522143	2.97810500	1.54750571	0.92770500	1.62446429	NaN	NaN	NaN
0.79790063	NaN	NaN	3.26145000	3.30979643	2.89012857	2.52088643	3.02365429	2.94528500	2.91176786	2.45645214	2.86956071	2.74970071	2.86494786	2.57979071	2.35679000	2.47531000	2.32281929	2.11923214	1.96453857	2.18713500	2.08171357	2.26491857	1.86412071	1.72096929	1.83441714	1.47339429	1.47769857	1.63699786	1.79944429	1.45968643	2.23160500	1.31157571	1.83640714	1.61128214	0.89054521	NaN	NaN	NaN
0.85389350	NaN	NaN	2.56578643	2.92428786	2.96879071	2.37568643	2.28259429	2.22142000	2.15356357	2.09413214	2.24960000	2.35229786	2.13150429	2.20199357	2.03838857	2.21075071	1.96500429	2.13409857	2.01613500	1.89078571	1.72095571	1.75416143	1.54907714	1.53027357	1.38963357	1.53080357	1.26814000	1.64672429	1.77274571	1.87299071	1.49409857	1.82687643	1.81028286	1.07949464	0.58902721	NaN	NaN	NaN
0.90988650	NaN	NaN	3.36086929	3.32930429	2.12143714	2.24165357	2.33889714	2.04667286	2.03907643	2.08585571	1.80387286	2.11257429	2.15285143	1.99035857	2.05883500	1.98398643	2.01634071	1.81616500	1.61943929	1.48737429	1.71968500	1.38595643	1.34095786	1.72999571	1.06149000	1.34931571	1.34391929	1.68007500	1.59653643	1.31492429	1.56436357	2.24267929	1.24914636	1.30508071	0.63483514	NaN	NaN	NaN
0.96587950	NaN	NaN	0.98680564	2.21523286	2.23699000	2.41572714	2.04954286	2.22226357	1.70646714	1.88882071	1.81713429	2.00062857	1.81709786	2.07731071	1.61534571	1.62407786	1.85789000	1.53966143	1.38074214	1.29698357	1.40942071	1.44224571	1.42020643	1.12929643	1.12670429	1.01192143	1.27190214	1.61969214	1.23239000	1.19940000	1.63244286	0.98976357	0.88978821	0.77923264	0.30262757	NaN	NaN	NaN
1.02187063	NaN	NaN	5.56859714	2.60582643	1.62653571	1.84886714	1.92129214	1.66223000	1.75872857	1.64969643	1.85197714	1.75907857	1.59223929	1.74578571	1.70641786	1.64338357	1.71160500	1.55379357	1.69301357	1.28035357	1.17103500	1.29000500	1.14860714	1.15334071	0.90262000	0.90680571	1.12124214	1.16923857	1.02836936	1.30026000	0.94044786	0.57006621	1.15088343	0.26984157	0.25375343	NaN	NaN	NaN
1.07786625	NaN	NaN	NaN	1.55769143	2.00667500	2.02669214	1.90707571	1.95256143	1.79846714	1.88167143	1.57312000	1.70988286	1.44025571	1.44486500	1.59848286	1.42898357	1.43631714	1.26072143	1.25880429	0.99899357	1.30867786	1.28652929	0.99018071	0.96237429	1.11718786	0.76867643	0.88188429	1.00506786	1.10436714	1.29764929	0.82191414	0.74352521	0.41488431	0.25738893	NaN	NaN	NaN	NaN
1.13386000	NaN	NaN	NaN	1.96947714	1.99670929	1.76856286	1.50776286	1.98531571	1.76969071	1.47815714	1.44111571	1.69783643	1.37544571	1.41381357	1.42585643	1.36602143	1.41473286	1.26706714	1.14496786	0.90053857	1.14276571	1.14758786	0.98148286	0.83655214	0.99304786	0.90723429	1.00907614	1.35217779	0.80425800	0.87678943	0.80163321	0.78060257	0.61546948	0.53287050	NaN	NaN	NaN	NaN
1.18985000	NaN	NaN	NaN	2.03213143	1.65602643	1.33658929	1.76828571	1.58386786	1.74644143	1.71761214	1.42544214	1.15260357	1.22641214	1.37463071	1.30226857	1.29127000	1.25664000	1.09215929	1.27707786	0.83060357	1.05591714	0.75668714	0.98266857	1.01304929	0.71064236	0.69036514	0.79944850	0.83556714	1.12266929	0.93624500	0.81101721	0.90232857	0.36629196	0.29553434	NaN	NaN	NaN	NaN
1.24584375	NaN	NaN	NaN	1.71206857	1.98264786	1.42060500	1.34715143	1.44651000	1.61141071	1.38108143	1.33546571	1.30696143	1.22066500	1.17693571	1.26866143	1.06533643	1.20111929	1.10916071	1.23763143	0.81522164	1.00470929	0.90370429	0.85695857	0.84454214	0.67321207	0.64979736	0.82640143	0.60122957	1.20827143	0.83490743	0.90037007	0.72796121	0.53413093	0.50589429	NaN	NaN	NaN	NaN
1.30183875	NaN	NaN	NaN	1.69984929	1.94623357	1.53654429	2.01274429	1.66867571	1.34999500	1.23319929	1.28977357	1.20176929	1.17888714	1.44084500	1.04657571	1.01405786	1.09793643	0.94104357	0.88246929	0.86533786	0.84948214	0.78831500	0.92683143	0.54153893	0.54948629	0.71206214	1.23215786	0.80415664	0.97175929	0.77579064	0.79414571	0.59368250	0.45202964	0.24647264	NaN	NaN	NaN	NaN
1.35783000	NaN	NaN	NaN	1.55307071	1.77468714	1.54186214	1.42197429	1.46958429	1.21226929	1.13386143	1.31389143	1.42031357	1.20410071	1.08897143	1.07749571	1.23789786	1.07009786	0.99903000	0.94146857	0.87930950	0.85679286	0.68789957	1.02721000	0.75647914	0.69199329	0.63443286	0.55896850	0.75181936	0.67050336	0.58699200	0.57213157	0.99017200	0.58759286	0.31739286	NaN	NaN	NaN	NaN
1.41382250	NaN	NaN	NaN	1.43173357	1.46541143	1.61617000	1.54160357	1.23066500	1.34030571	1.36556786	1.20703214	1.01564429	1.20516286	1.06215857	1.09813143	1.08683143	1.05828643	0.95184214	0.97984929	0.81803071	0.71047514	0.74150571	0.79895500	0.85497664	0.77456007	0.44887029	0.56731993	0.50931779	0.83216314	0.79320500	0.64921114	0.33217557	0.46119029	0.59096179	NaN	NaN	NaN	NaN
1.46981625	NaN	NaN	NaN	1.70787857	1.16880286	1.38402571	1.49588500	1.33287000	1.03010393	0.92603286	1.07895929	1.03563143	1.09217143	1.14835357	1.14366714	0.80528929	0.84069214	0.95795643	0.96722571	0.62779214	0.83712357	0.67070979	0.88672443	0.75166643	0.83687000	0.62482414	0.66003614	0.63491693	0.85459964	0.77741414	0.63771850	0.70544021	0.30143016	0.51941447	NaN	NaN	NaN	NaN
1.52581000	NaN	NaN	NaN	1.78004543	0.95428471	1.24207571	1.45668214	1.12043643	1.26081929	1.21042929	1.16118071	1.31577143	1.27605643	1.17860571	1.11749500	0.93194786	0.93077357	0.89421143	0.83693786	0.82117993	0.76492729	0.63182271	0.67143064	0.73343886	0.62609321	0.61954971	0.69917657	0.75000186	0.63251207	0.66177457	0.47649916	0.52953686	0.53762071	0.07155921	NaN	NaN	NaN	NaN
1.58180125	NaN	NaN	NaN	1.90284929	1.22229929	1.32713571	1.56823929	1.48489571	1.24971071	1.45787357	1.33529786	1.32858286	0.90263357	1.16644571	1.12415500	0.95862143	1.01419429	1.00744286	0.86087771	0.75930000	0.80177243	0.72602786	0.56185414	0.64098879	0.54594057	0.52042929	0.64384707	0.80069286	0.45484286	0.33220593	0.55504243	0.45160907	0.50420293	0.48356464	NaN	NaN	NaN	NaN
1.63779500	NaN	NaN	NaN	1.89440500	1.62847429	1.17796286	1.49034571	1.32673000	0.97275214	1.13431714	1.16178114	1.11673500	1.01284429	1.01336714	0.99848857	0.90005750	0.80761714	0.84002286	0.95646714	0.77860000	0.65973514	0.65711664	0.57031629	0.72750686	0.62455507	0.60012586	0.71576679	0.60334914	0.69747093	0.59206793	0.28886005	0.39487007	0.45711279	0.17277550	NaN	NaN	NaN	NaN
1.69379000	NaN	NaN	NaN	1.28751679	1.84804286	0.92913707	1.48602929	1.32412429	1.16679286	1.36710786	1.27220000	1.29873929	1.12339857	0.87886571	1.03860286	0.78849257	1.00784071	0.73933529	0.69467336	0.65828664	0.60869050	0.66354300	0.72582643	0.72008800	0.55190521	0.59700486	0.53851500	0.93772814	1.01288364	0.55222486	0.36595350	0.27472796	0.46849500	0.36509600	NaN	NaN	NaN	NaN
1.74978000	NaN	NaN	NaN	1.77328000	1.40369071	1.27910929	1.12082643	1.49231643	1.21537500	1.20930000	1.39275643	1.16359357	1.16600000	0.94730286	1.20257571	0.88999071	0.93157643	0.68866757	0.71445286	0.82316786	0.59250186	0.63752529	0.54367557	0.56745086	0.48238893	0.40672614	0.70522286	0.71273264	0.47214250	0.74400207	0.29312621	0.63617921	0.30289414	0.17773529	NaN	NaN	NaN	NaN
1.80577500	NaN	NaN	NaN	1.89452357	1.42955000	1.54371143	1.35673357	1.00346143	0.94431571	1.16188071	1.25785500	1.13540429	1.07757143	0.89601429	1.22112357	0.91279786	0.82763550	0.66568264	0.59758907	0.61192243	0.64613671	0.55100814	0.62606450	0.66816893	0.37824814	0.39031379	0.75343429	0.74434921	0.48346521	0.51829500	0.34539879	0.53764779	0.32123342	0.07312286	NaN	NaN	NaN	NaN
1.86176875	NaN	NaN	NaN	2.76537143	1.24572500	1.88467143	1.48333500	1.02979857	1.31666000	1.22149929	1.20617986	1.17835000	0.89522571	1.04370214	1.10638214	0.89144214	0.84039000	0.97023143	0.65409814	0.61216129	0.72704607	0.38630236	0.52461121	0.53219286	0.62061207	0.60231000	0.39821457	0.80374957	0.90292857	0.76012793	0.26377179	0.30102990	0.42310536	NaN	NaN	NaN	NaN	NaN
1.91776000	NaN	NaN	NaN	1.79819193	1.44499000	1.42243643	1.45089286	1.21914929	1.16409071	1.16523500	0.96239386	0.91448500	0.97050071	0.78391207	0.88410571	0.74286721	1.01021614	0.89373214	0.65401371	0.65286307	0.75537786	0.68335636	0.59275807	0.58500943	0.43288407	0.55327921	0.53627371	0.55082221	0.75754307	0.43941379	0.28551032	0.62183850	0.65767081	0.56687929	NaN	NaN	NaN	NaN
1.97375250	NaN	NaN	NaN	2.42794929	1.66039500	1.61308286	1.52700643	1.63967643	1.21584357	1.10950643	1.08573143	1.06940286	0.90395143	1.01227929	0.82140000	0.83191643	0.61417129	0.79225929	0.63802043	0.72268021	0.60759186	0.54029050	0.58710521	0.66963307	0.63934950	0.52955057	0.87261007	0.71686950	0.69861143	0.66994857	0.56040364	0.42821087	0.19886493	NaN	NaN	NaN	NaN	NaN
2.02974750	NaN	NaN	NaN	1.07101286	1.69447071	1.85658143	1.11816500	1.68276500	1.59252429	1.25743929	1.17751143	1.04965714	0.94087786	1.05787857	0.92883571	0.82007429	0.81061093	0.67620393	0.59223493	0.85149714	0.57196300	0.56646743	0.57493114	0.54434343	0.61266779	0.59937986	0.53949607	0.72977000	0.67931014	0.51788964	0.33480114	0.39988600	0.25694750	NaN	NaN	NaN	NaN	NaN
2.08574000	NaN	NaN	NaN	2.27744786	1.93515571	1.26206143	1.73119786	1.69834571	1.43100571	1.36413143	1.16979571	1.05096929	1.17537429	1.13941714	1.04742929	0.85667357	0.80864129	0.77335557	0.73894936	0.69470614	0.68081193	0.68099500	0.66439200	0.64425929	0.62555093	0.54945979	0.66935721	0.73157443	0.72331514	0.57247500	0.54114114	0.79430143	0.50587643	NaN	NaN	NaN	NaN	NaN
2.14173125	NaN	NaN	NaN	NaN	1.41573929	1.67115571	1.40293929	1.46084500	1.50016143	1.16689286	0.99854214	1.15934786	1.05821357	1.12069143	1.09477429	0.91534286	0.75385371	0.89190357	0.75853593	0.47919307	0.54475029	0.78042814	0.43811793	0.55807821	0.54472800	0.60061179	0.73641829	0.79185286	0.62606550	0.44935621	0.65128607	0.52370650	0.46933600	NaN	NaN	NaN	NaN	NaN
2.19772500	NaN	NaN	NaN	NaN	1.26985000	1.84495786	1.61387286	1.50437286	1.35830000	1.35090571	1.41991000	1.14849857	1.30571643	1.09709214	0.89915000	1.12508071	0.94930071	0.74948850	0.66437929	0.68174714	0.67088514	0.62199150	0.70882679	0.55495029	0.52628779	0.54353907	0.61055736	0.66564843	0.77737793	0.86692371	0.62581536	0.75319929	0.23852302	NaN	NaN	NaN	NaN	NaN
2.25372000	NaN	NaN	NaN	NaN	2.27638714	1.54654714	1.81152929	1.59852286	1.40276571	1.35702143	1.32488929	1.37346071	1.35584071	1.25457143	1.17787857	1.07545929	0.75200357	0.81922786	0.78861214	0.79676857	0.84124500	0.45810914	0.76476371	0.78893543	0.66567957	0.41683529	0.54353879	0.98335764	0.81268571	0.90315657	0.38994671	0.76515171	0.15552705	NaN	NaN	NaN	NaN	NaN
2.30971000	NaN	NaN	NaN	NaN	1.55786571	1.42238857	1.98013000	1.95509286	1.39250000	1.13499714	1.35964000	1.37082857	1.00324143	1.39664857	1.13911286	1.07894714	1.02476000	1.00159571	0.69645393	0.58089457	0.63691764	0.60485029	0.64935264	0.60762521	0.72443643	0.63118900	0.76087650	0.69938236	0.76786007	0.84634693	0.62402479	0.18417703	0.32763000	NaN	NaN	NaN	NaN	NaN
2.36570500	NaN	NaN	NaN	NaN	1.63023929	1.23701714	1.62551857	1.68674929	1.52021357	1.45287786	1.61656929	1.64260357	1.37198286	1.24475214	0.96633571	0.98643214	0.92363643	0.96388643	0.78670643	0.75215329	0.76348800	0.74086929	0.54311829	0.64181057	0.67492157	0.65763471	0.62803121	0.77179979	0.75789164	0.58719057	0.36585657	0.50835500	0.25912250	NaN	NaN	NaN	NaN	NaN
2.42169875	NaN	NaN	NaN	NaN	1.72601571	1.66609786	1.63462071	1.58464786	1.50751929	1.36600643	1.25654214	1.32658643	1.23711000	1.25347643	1.21812929	0.91558000	0.89953214	0.86309079	0.89048407	0.64757407	0.84211500	0.69561429	0.65366179	0.60965050	0.68049364	0.72864343	0.39152543	0.66827864	0.62121121	0.63878136	0.27608936	0.49174314	0.33600286	NaN	NaN	NaN	NaN	NaN
2.47769000	NaN	NaN	NaN	NaN	1.70746571	1.54147071	1.77662929	1.56710214	1.62540929	1.57013143	1.46776357	1.35237286	1.26542143	1.25705429	1.12203500	1.18385643	1.01018714	0.80581357	0.87420036	0.71562714	0.67960721	0.79943000	0.93587571	0.75438357	0.49791686	0.75292014	0.80561736	0.74977644	0.45069071	0.54309464	0.40489851	0.23714621	0.45465916	NaN	NaN	NaN	NaN	NaN
2.53368250	NaN	NaN	NaN	NaN	1.54609214	1.76049643	1.62425071	1.63315429	1.55087000	1.83169857	1.45228429	1.33147786	1.21952071	1.09768214	1.17372286	0.93282571	1.00876071	1.08611436	0.71967364	0.73501893	0.84300421	0.77305750	0.53647843	0.60903071	0.68053171	0.78804679	0.58381779	0.48907779	0.47696872	0.57903900	0.44050200	0.19704969	NaN	NaN	NaN	NaN	NaN	NaN
2.58967750	NaN	NaN	NaN	NaN	1.73125929	1.71663571	1.82416357	1.42323643	1.74869214	1.58126071	1.48722929	1.58401714	1.31405643	1.19708643	1.05634000	1.19509143	1.15901071	0.72099664	0.84989900	0.84102479	0.68183829	0.78788529	0.63041379	0.66216243	0.56635464	0.74912021	0.71781107	0.81120771	0.58201195	0.84377164	0.49585636	0.43429077	0.44693214	NaN	NaN	NaN	NaN	NaN
2.64567000	NaN	NaN	NaN	NaN	1.83068857	1.96646643	1.94910571	1.85493643	1.32301714	1.27444929	1.58713786	1.21826571	1.19710357	1.22457929	1.03155571	0.73650786	0.87558643	0.88794286	0.91893571	0.69954936	0.64153421	0.56292321	0.73918057	0.47692871	0.48644914	0.69958271	0.57650143	0.87180807	0.65242400	0.67327629	0.42231757	0.31753193	NaN	NaN	NaN	NaN	NaN	NaN
2.70166125	NaN	NaN	NaN	NaN	1.65458500	1.83850286	1.75826500	1.58005643	1.67405286	1.62854857	1.82780500	1.38691286	1.30809714	1.08159000	1.09560643	0.96833857	1.07766429	0.94218429	0.75308443	0.84988643	0.60363421	0.68322007	0.54906607	0.59781829	0.54561550	0.70446450	1.02749214	0.98964243	0.66938100	0.59364879	0.27692921	0.51858871	NaN	NaN	NaN	NaN	NaN	NaN
2.75765500	NaN	NaN	NaN	NaN	2.51762557	2.34514071	1.47930286	1.68975429	1.58899143	1.59933500	1.58995429	1.59913429	1.10711786	1.14757357	1.43598143	0.99458214	1.04401786	1.01345714	0.98360857	0.55712650	0.62223443	0.50605614	0.56249321	0.48931621	0.45010386	0.65010114	0.64216529	1.17535071	0.69901736	0.44605300	0.51095664	0.31863000	NaN	NaN	NaN	NaN	NaN	NaN
2.81365000	NaN	NaN	NaN	NaN	3.93213000	2.23437214	2.30024714	1.83765214	1.60997929	1.88552429	1.57990071	1.72210500	1.37541000	1.02698071	1.21783429	1.25162000	0.89851571	0.92691786	0.85730371	0.81323143	0.84858643	0.80962214	0.63260564	0.78539350	0.69139443	0.56764229	0.56284350	0.99275071	0.31413950	0.72437900	0.57513666	0.58598993	NaN	NaN	NaN	NaN	NaN	NaN
2.86964000	NaN	NaN	NaN	NaN	3.83596429	2.78355143	2.12575286	2.57879929	2.53516857	1.98994786	1.81407000	1.82905857	1.62450286	1.17512071	1.31947429	1.11771571	1.29622357	0.84405286	0.78130143	0.88124214	0.97892286	0.82997429	0.82391714	0.75312100	0.70508986	0.83447643	0.86959700	0.89373071	1.01659571	0.52807493	0.93455471	0.39635657	NaN	NaN	NaN	NaN	NaN	NaN
2.92563375	NaN	NaN	NaN	NaN	2.98641714	2.93430143	2.58224500	2.79124857	2.43392143	1.93862357	1.94484429	2.11630214	1.50339714	1.42930143	1.43550714	1.10977786	1.01599000	1.07101214	1.25587643	0.91779857	0.94809500	0.83563786	0.86717786	0.79361286	0.54864343	0.58208693	0.83069164	0.65911901	0.48148821	0.49461838	0.31571707	0.79722321	NaN	NaN	NaN	NaN	NaN	NaN
2.98162875	NaN	NaN	NaN	NaN	2.00886714	2.95379286	2.41449786	2.67448929	2.63590429	1.99695357	2.19682214	2.25802857	1.84038071	1.53445071	1.50109357	1.27212500	1.39800500	1.30315429	0.89624786	1.07248643	0.89533214	1.02994214	1.04984786	0.75729157	0.68328786	0.79845464	0.89101121	0.51605371	1.04205143	0.87085121	0.53148771	0.62912350	NaN	NaN	NaN	NaN	NaN	NaN
3.03762000	NaN	NaN	NaN	NaN	6.71301429	2.94738500	3.06617857	3.11948643	2.48633857	2.17030000	2.41982500	1.97075286	1.87027929	1.92468857	1.60836714	1.47851714	1.53727143	1.10147429	1.27499214	1.22876214	0.93616786	1.00472929	0.91699571	0.93710143	0.81938286	0.74262086	0.84162414	0.56769221	1.09586057	0.76319557	1.21414314	0.43154086	NaN	NaN	NaN	NaN	NaN	NaN
3.09361375	NaN	NaN	NaN	NaN	NaN	3.18329000	2.46357857	2.84970571	2.47821786	2.57506857	2.59614714	2.20114286	2.12930786	2.02407786	1.52900786	1.70555214	1.40091071	1.73152143	1.43371643	1.12670000	1.14846286	1.20697500	0.68881957	0.91502143	0.85374571	1.05455764	0.96521564	0.71294800	0.89799471	0.66533464	0.57078121	1.56751801	NaN	NaN	NaN	NaN	NaN	NaN
3.14960750	NaN	NaN	NaN	NaN	NaN	2.83140286	3.64222500	3.15921571	2.58033643	2.91171929	2.47972643	2.31896786	2.18361786	1.90937071	1.88567571	1.53297214	1.46412571	1.75403857	1.45486929	0.94725071	1.23411429	1.04117143	0.83643357	0.77943471	1.00617000	1.06754643	0.70307600	0.67052864	1.14119979	0.66244264	0.86996450	1.79890429	NaN	NaN	NaN	NaN	NaN	NaN
3.20560000	NaN	NaN	NaN	NaN	NaN	3.07983714	2.99521857	2.28764714	2.51737857	2.28904786	2.16752357	2.28720571	2.15251500	2.04054286	1.93441429	1.82939214	1.62398929	1.57704000	1.36859571	1.29339571	0.89962707	1.02898164	0.93750357	0.83683929	0.92801429	1.05054357	1.01111429	0.94072857	0.96054836	0.68001993	0.95661114	0.87256236	NaN	NaN	NaN	NaN	NaN	NaN
3.26159125	NaN	NaN	NaN	NaN	NaN	2.53452736	3.07543714	2.81335714	2.71703500	1.98684786	2.36552929	2.45233143	2.18720429	1.88470071	1.75400429	1.89693214	1.77099714	1.52713857	1.26144286	1.02067857	0.93541929	1.00153929	0.75398636	0.85524214	0.80268007	1.20740429	0.87032957	1.02847893	0.67441850	0.95797007	1.14393610	1.91875300	NaN	NaN	NaN	NaN	NaN	NaN
3.31758625	NaN	NaN	NaN	NaN	NaN	2.42061357	2.31948857	2.80756214	2.41390714	2.30262214	1.76932214	1.96660714	1.87677143	2.00403500	1.81394571	1.28649071	1.55817643	1.39001643	1.10710714	1.17663071	1.01701429	0.80686236	0.85121357	0.87623407	0.76076886	1.00115214	1.00777664	0.91550136	1.19976143	0.95622557	0.98745864	1.73888571	NaN	NaN	NaN	NaN	NaN	NaN
3.37358000	NaN	NaN	NaN	NaN	NaN	2.10132071	2.30330143	2.22524571	2.47375357	2.04004143	1.85516071	1.86625500	1.62592857	1.65464286	1.51155786	1.55104786	1.30698786	1.31869214	1.31016643	1.08223143	0.87493607	1.00097071	0.76688579	0.66687914	0.95721543	0.78664379	0.85344871	0.82832464	0.75019350	0.39509729	0.54991629	NaN	NaN	NaN	NaN	NaN	NaN	NaN
3.42957000	NaN	NaN	NaN	NaN	NaN	1.89112786	2.18453929	1.70779786	1.87832929	1.87296000	1.65658071	1.95146643	1.39070929	1.33011286	1.49832500	1.37922286	1.41168071	1.25664529	0.94147929	1.02662807	1.01058143	0.92205714	0.67922621	0.55497557	0.55664793	0.62648207	0.92652200	0.91863507	0.66932407	0.31980143	1.06248729	NaN	NaN	NaN	NaN	NaN	NaN	NaN
3.48556375	NaN	NaN	NaN	NaN	NaN	2.00351293	1.40350357	1.96309000	2.12476857	1.29970429	1.19031071	1.52145286	1.37512500	1.02708400	1.17388714	1.35850714	1.22741500	1.00306357	0.97811036	0.99193071	0.76879671	0.73137729	0.80785857	0.82334757	1.00233650	0.72955036	0.84889314	0.46118034	0.45426436	0.30498493	0.85348071	NaN	NaN	NaN	NaN	NaN	NaN	NaN
3.54155875	NaN	NaN	NaN	NaN	NaN	1.10015743	1.50690429	1.52558500	1.60611571	1.36364786	1.14132214	1.31706500	1.13156786	1.34921929	1.31525071	1.39714714	0.81953300	1.09033643	0.87708850	0.85015900	0.74680964	0.62928750	0.69886314	0.69126214	0.60317529	0.55041407	0.88772629	0.47926139	0.76420607	0.68420000	0.83977343	NaN	NaN	NaN	NaN	NaN	NaN	NaN
3.59755000	NaN	NaN	NaN	NaN	NaN	1.08123871	1.26199771	1.21575971	1.08559429	1.04332400	1.00640750	1.33827571	1.05041714	1.00059429	0.81503150	1.09026071	1.10584571	1.00178493	0.85813671	0.64993729	0.75662457	0.65101743	0.62229564	0.45065979	0.53768136	0.78690400	0.55772921	0.67780007	0.51096666	0.50047693	0.17581357	NaN	NaN	NaN	NaN	NaN	NaN	NaN
3.65354250	NaN	NaN	NaN	NaN	NaN	1.73309857	1.23655986	1.15133571	1.24344714	1.31735214	0.91393786	1.32989429	1.06442714	0.94612643	0.91234236	0.80404936	0.88532786	0.91265214	0.69298600	0.57860186	0.68419114	0.74658507	0.67993236	0.76942057	0.48727279	0.63428543	0.65261414	0.73465893	0.31865557	0.31875929	NaN	NaN	NaN	NaN	NaN	NaN	NaN	NaN
3.70953750	NaN	NaN	NaN	NaN	NaN	1.29663857	1.19732929	1.15249929	0.87624857	0.98514536	1.05055571	0.97930771	0.99245593	1.04050500	0.79496957	0.67411721	0.69083507	0.86058857	0.67276950	0.65230957	0.60387093	0.64397593	0.45927357	0.44831186	0.60434257	0.74140879	0.69307300	0.51057357	0.39959236	0.56888721	0.30324886	NaN	NaN	NaN	NaN	NaN	NaN	NaN
3.76553000	NaN	NaN	NaN	NaN	NaN	1.27486643	1.14649936	1.13427814	1.23991071	0.96559764	1.14169857	0.90842536	1.19730857	0.95591000	0.91606514	0.76279571	0.85474086	0.66221586	0.82374071	0.63949086	0.59354279	0.65572614	0.53270314	0.52680936	0.72028664	0.74564286	0.55217807	0.39244171	0.36953103	0.97855557	0.46679857	NaN	NaN	NaN	NaN	NaN	NaN	NaN
3.82152125	NaN	NaN	NaN	NaN	NaN	2.97120364	1.14214143	0.84580929	1.16659786	0.99212286	0.94294164	0.97070857	1.09658857	0.87606500	0.89759786	0.80284886	0.71575964	0.82511300	0.65417000	0.68918843	0.69291136	0.58753714	0.74162893	0.46361550	0.56536057	0.77340864	0.53417107	0.60255021	0.14704000	0.43371007	NaN	NaN	NaN	NaN	NaN	NaN	NaN	NaN
3.87751625	NaN	NaN	NaN	NaN	NaN	NaN	1.01921057	1.14106643	1.00313429	1.08829214	0.94677071	0.97382500	0.74038507	0.93443000	0.73090793	0.82658836	0.77459143	0.72097943	0.59611429	0.59377321	0.63543421	0.57167650	0.55841029	0.53549157	0.69135036	0.99762943	0.74135457	0.30230107	0.32295543	0.68041107	NaN	NaN	NaN	NaN	NaN	NaN	NaN	NaN
3.93351000	NaN	NaN	NaN	NaN	NaN	NaN	0.85021457	1.11679429	1.07847429	1.34471571	0.81442229	0.86989214	0.79419643	0.92762929	0.96768643	0.73319914	0.69082107	0.57214893	0.82047657	0.71582486	0.55945107	0.58911129	0.50809014	0.46448336	0.52248536	1.02298321	0.61792807	0.50545829	0.52683049	0.83760707	NaN	NaN	NaN	NaN	NaN	NaN	NaN	NaN
3.98950000	NaN	NaN	NaN	NaN	NaN	NaN	1.09178000	1.33828500	1.15724857	1.20193336	0.97723514	1.05209357	1.11314500	0.66252436	0.81214829	0.71606279	0.96593621	0.67303250	0.72338086	0.58967029	0.82656593	0.76353571	0.72087136	0.68006421	0.43189558	0.61588179	0.50511679	0.58976436	0.56535879	0.59966800	NaN	NaN	NaN	NaN	NaN	NaN	NaN	NaN
4.04549375	NaN	NaN	NaN	NaN	NaN	NaN	1.19959436	0.87827207	1.01993929	0.95928964	1.16140643	0.90778200	1.04598757	0.85203214	0.82188143	0.98946786	0.68286214	0.68787764	0.58392586	0.79112443	0.60130986	0.63416536	0.49766486	0.53092021	0.69240807	0.62346364	0.45264614	0.33895821	0.20491764	0.13762457	NaN	NaN	NaN	NaN	NaN	NaN	NaN	NaN
4.10148875	NaN	NaN	NaN	NaN	NaN	NaN	1.67720357	1.13492071	0.91121321	1.09810221	1.03118129	1.08325143	0.89970379	0.84300714	0.84363714	0.57474750	0.70849493	0.80678714	0.55538150	0.61399457	0.60889100	0.51428450	0.56292600	0.63568479	0.67888529	0.93523543	0.61287514	0.46851986	0.28860929	0.27024914	NaN	NaN	NaN	NaN	NaN	NaN	NaN	NaN
4.15748000	NaN	NaN	NaN	NaN	NaN	NaN	1.30225986	1.21023214	1.10201029	0.96229050	1.17663071	1.05727071	0.81221500	0.80117093	0.79737793	0.91150786	0.76750036	0.83716543	0.68404993	0.64971529	0.92400329	0.48525350	0.57465764	0.77649971	1.13679214	0.79542371	0.87820029	0.59710386	0.51224643	0.44370079	NaN	NaN	NaN	NaN	NaN	NaN	NaN	NaN
4.21347250	NaN	NaN	NaN	NaN	NaN	NaN	0.75551879	1.50323929	1.11619714	0.73700193	1.03931429	1.06622000	1.02010857	0.75552886	0.93398786	0.88368186	0.98856007	0.72226893	0.67510000	0.70667993	0.57650657	0.64840707	0.70616329	0.67062214	0.92285286	0.98352643	0.74574050	0.79321471	0.86051714	0.24668571	NaN	NaN	NaN	NaN	NaN	NaN	NaN	NaN
4.26946625	NaN	NaN	NaN	NaN	NaN	NaN	1.35020343	1.12749786	0.85288357	0.96358143	0.95799521	0.86984686	0.79380550	0.76220500	1.12420343	0.79303121	0.85331593	0.70794857	0.76023986	0.55352600	0.70994814	0.72304164	0.66764979	0.67321843	0.90059657	0.87129236	0.59994018	0.71458671	0.30320443	0.59798714	NaN	NaN	NaN	NaN	NaN	NaN	NaN	NaN
4.32546000	NaN	NaN	NaN	NaN	NaN	NaN	0.48874043	1.22216143	1.26446214	1.29357714	0.86874171	0.87773936	0.99549357	0.96828500	0.78146800	0.60366450	0.73734050	0.72801950	0.55003514	0.62147107	0.59751571	0.55120614	0.60044800	0.52678829	0.85230921	0.57326543	0.78104271	0.98683907	0.81646029	NaN	NaN	NaN	NaN	NaN	NaN	NaN	NaN	NaN
4.38145250	NaN	NaN	NaN	NaN	NaN	NaN	0.97399736	1.30431857	1.06596143	1.17094643	0.94712357	1.25658500	1.00972714	0.87201786	0.99997143	1.07349143	0.94264786	0.73722729	0.70757850	0.70409879	0.55506214	0.61693979	0.70429786	0.80303707	0.92535450	0.83264336	0.72287936	0.95998957	0.63910558	1.00951064	NaN	NaN	NaN	NaN	NaN	NaN	NaN	NaN
4.43744625	NaN	NaN	NaN	NaN	NaN	NaN	1.28169450	1.09182714	1.07613214	1.29370600	1.07700321	1.14559643	0.85408193	1.12128214	0.93567000	0.95394079	0.83828486	0.55204314	0.85923857	0.76127643	0.71458986	0.71487693	0.55738550	0.53443886	0.95481643	0.71105407	0.95350394	0.69010721	0.74260293	0.14759071	NaN	NaN	NaN	NaN	NaN	NaN	NaN	NaN
4.49344000	NaN	NaN	NaN	NaN	NaN	NaN	2.14046214	1.17140071	1.38040214	1.17430193	0.93417286	0.95078429	0.79156000	1.06417857	0.91306186	0.74154707	0.65613900	0.62993971	0.67434593	0.74114571	0.64065600	0.86759186	0.67287907	0.66385057	0.81253100	0.69698486	0.54187121	0.59871350	0.54826950	NaN	NaN	NaN	NaN	NaN	NaN	NaN	NaN	NaN
4.54943000	NaN	NaN	NaN	NaN	NaN	NaN	0.89459286	1.18783071	1.35992857	1.13766357	1.06299500	0.80164793	0.84366071	0.88756293	1.02187214	0.94576814	0.85791393	0.80353364	0.77287750	0.80829364	0.88352236	0.69778650	0.79985643	0.70856464	0.96968379	1.08716171	0.68557336	1.23354793	0.53128343	NaN	NaN	NaN	NaN	NaN	NaN	NaN	NaN	NaN
4.60542500	NaN	NaN	NaN	NaN	NaN	NaN	NaN	1.07404957	1.23271929	1.42440357	0.95191907	0.87832500	0.84260850	1.01372286	0.86354379	0.93956500	0.84154650	1.00978857	0.93284429	0.74192700	0.84753836	0.70484543	0.74580243	0.58438414	0.65870443	1.22168214	1.24635943	1.01779100	0.66712700	NaN	NaN	NaN	NaN	NaN	NaN	NaN	NaN	NaN
4.66141875	NaN	NaN	NaN	NaN	NaN	NaN	2.39636571	1.25779643	0.95425350	1.47079071	1.07023286	1.17528071	0.89557500	0.92590429	1.02830857	0.86099950	0.79768257	0.85526786	0.91126029	0.96559857	0.91478429	0.72222714	0.61492129	0.72188057	0.62442871	1.02808521	0.65882436	0.73777857	0.70214350	NaN	NaN	NaN	NaN	NaN	NaN	NaN	NaN	NaN
4.71741000	NaN	NaN	NaN	NaN	NaN	NaN	NaN	1.55523143	1.64074643	1.22379286	1.21233214	1.07709000	1.11144143	0.94638421	0.91190579	0.90692579	0.93425143	0.76756714	0.75636107	0.90138493	0.70882814	0.86044950	0.69362321	0.97935714	0.49044086	0.58774556	1.22032143	0.60559286	0.65492664	NaN	NaN	NaN	NaN	NaN	NaN	NaN	NaN	NaN
4.77340250	NaN	NaN	NaN	NaN	NaN	NaN	NaN	1.72218857	1.57270357	1.28521429	1.21473857	1.48217857	0.94778214	1.09198729	1.11819071	1.00940143	1.07482286	0.84074857	1.01594286	1.02278214	0.93152429	0.98504286	1.01755186	0.91828636	0.52719964	1.14061779	1.40412071	0.53297071	0.98404793	NaN	NaN	NaN	NaN	NaN	NaN	NaN	NaN	NaN
4.82939750	NaN	NaN	NaN	NaN	NaN	NaN	NaN	2.22333429	1.81537357	1.60168214	1.38319929	1.35168714	1.28750714	1.06843571	1.13882643	0.85704579	1.09401214	1.25805643	0.87579429	0.91703571	1.00654257	1.02871500	0.82047836	0.89224879	1.25008693	0.85353707	0.96052914	1.07378400	0.63786286	NaN	NaN	NaN	NaN	NaN	NaN	NaN	NaN	NaN
4.88539000	NaN	NaN	NaN	NaN	NaN	NaN	NaN	2.03610857	1.47707893	1.37516071	1.79688143	1.66778214	1.27394643	0.84375693	1.08582429	0.91595643	1.15097857	0.88093750	0.86996157	0.90502857	1.02980314	1.03791643	0.87066421	1.08003679	1.00913800	0.95516836	1.42313886	0.77342929	0.25014143	NaN	NaN	NaN	NaN	NaN	NaN	NaN	NaN	NaN
4.94138125	NaN	NaN	NaN	NaN	NaN	NaN	NaN	1.64670421	1.23973543	1.52634143	1.64463214	1.24629357	1.34686643	1.20251357	1.23634286	1.35519714	1.12042143	0.92897000	1.10463143	1.15166357	1.19595643	1.07332121	0.76901643	1.09677214	1.03229586	1.17176536	0.41929872	1.19504554	NaN	NaN	NaN	NaN	NaN	NaN	NaN	NaN	NaN	NaN
4.99737500	NaN	NaN	NaN	NaN	NaN	NaN	NaN	2.31820500	1.71308357	1.34699357	1.54110571	1.36543357	1.45980643	1.43192429	1.43142786	1.59374571	1.18503357	1.31307714	1.28065071	1.07449786	0.99256214	1.14210643	0.98513571	1.01569429	1.09561286	1.40838114	1.24808443	0.21364714	4.90607879	NaN	NaN	NaN	NaN	NaN	NaN	NaN	NaN	NaN
5.05337000	NaN	NaN	NaN	NaN	NaN	NaN	NaN	2.07396293	1.76609214	1.50337786	1.80004500	1.68043857	1.64121143	1.57050286	1.47985214	1.26206000	1.56238714	1.52050143	1.47930571	1.14056786	1.28527714	1.29949929	1.01970857	1.61361143	1.54605857	1.37421729	1.09093164	0.99487343	NaN	NaN	NaN	NaN	NaN	NaN	NaN	NaN	NaN	NaN
5.10936000	NaN	NaN	NaN	NaN	NaN	NaN	NaN	1.01250607	1.67242429	1.60451714	1.63368786	1.65318714	1.64430286	1.97509929	1.89229643	1.58575714	1.48245786	1.65230571	1.69430786	1.26733357	1.27187786	1.15992357	1.51472571	1.03195186	1.80168500	1.35528779	1.48354286	0.65144929	NaN	NaN	NaN	NaN	NaN	NaN	NaN	NaN	NaN	NaN
5.16535500	NaN	NaN	NaN	NaN	NaN	NaN	NaN	1.33112136	1.72648029	1.78929929	1.79993357	1.59447857	1.76093214	1.66863857	1.38911571	1.88333571	1.62683143	1.60250929	1.34707143	1.28256000	1.39869571	1.16680914	1.33958357	1.28495750	1.63855200	0.77296986	1.35778393	0.78371436	NaN	NaN	NaN	NaN	NaN	NaN	NaN	NaN	NaN	NaN
5.22134875	NaN	NaN	NaN	NaN	NaN	NaN	NaN	2.54196593	1.31184714	1.65443214	1.73726000	1.77811071	2.10911357	1.96541429	1.68260214	1.65131857	1.38600214	1.39006000	1.30050643	1.32119643	1.16124500	1.05373171	0.92756943	1.19884786	1.40871450	1.14662921	1.26011336	1.17323429	NaN	NaN	NaN	NaN	NaN	NaN	NaN	NaN	NaN	NaN
5.27734000	NaN	NaN	NaN	NaN	NaN	NaN	NaN	3.18935250	1.58047207	1.77578143	1.90411000	1.53920071	1.52669071	2.01070786	1.75503429	1.63554143	1.59261714	1.14673143	1.47386286	1.28669643	1.02694571	1.22927643	1.18201607	0.99395250	1.14089879	0.73124707	1.05151280	1.51141857	NaN	NaN	NaN	NaN	NaN	NaN	NaN	NaN	NaN	NaN
5.33333250	NaN	NaN	NaN	NaN	NaN	NaN	NaN	NaN	1.99572643	1.85155857	2.04028286	1.97210643	1.69342714	1.81931500	1.88113714	1.72664214	1.43626857	1.53321643	1.41895714	1.31966786	1.05398000	1.11450171	0.95139950	1.03144214	0.80590836	1.11565179	0.68470614	0.28793686	NaN	NaN	NaN	NaN	NaN	NaN	NaN	NaN	NaN	NaN
5.38932750	NaN	NaN	NaN	NaN	NaN	NaN	NaN	NaN	2.11070000	2.00803786	1.71449429	1.91011143	2.03054643	1.74993714	1.45888286	1.79510143	1.57612714	1.30909071	1.64317143	1.34699857	1.39013643	1.16623786	1.14929729	1.03646943	1.44098857	0.68665547	1.00566857	1.31348357	NaN	NaN	NaN	NaN	NaN	NaN	NaN	NaN	NaN	NaN
5.44532000	NaN	NaN	NaN	NaN	NaN	NaN	NaN	NaN	2.49218786	2.17200643	1.52002786	2.20453000	1.72848429	1.82437500	1.66802786	1.63032493	1.46246357	1.55611786	1.37789643	1.34331786	1.36419857	0.96413357	1.38286464	1.20891386	1.09911571	0.48597293	0.87204350	NaN	NaN	NaN	NaN	NaN	NaN	NaN	NaN	NaN	NaN	NaN
5.50131125	NaN	NaN	NaN	NaN	NaN	NaN	NaN	NaN	2.28331214	2.05597500	2.36028571	2.17821286	1.61772357	1.66916714	1.73723214	1.41817429	1.69679786	1.60179214	1.39770000	1.18998214	1.38111500	1.35315071	1.22503500	1.27112071	0.95168621	1.28088429	0.68574386	NaN	NaN	NaN	NaN	NaN	NaN	NaN	NaN	NaN	NaN	NaN
5.55730500	NaN	NaN	NaN	NaN	NaN	NaN	NaN	NaN	2.26981643	2.45108357	1.78269571	1.80950214	1.58719071	1.81263929	1.70405214	1.49173071	1.64042429	1.38159571	1.37719086	1.16071286	1.43627000	1.38743214	1.25020286	1.20492793	1.41954000	0.97302186	0.71259275	NaN	NaN	NaN	NaN	NaN	NaN	NaN	NaN	NaN	NaN	NaN
5.61330000	NaN	NaN	NaN	NaN	NaN	NaN	NaN	NaN	2.33447786	2.12916643	2.38051786	2.14098357	1.86766857	1.93332857	1.92132643	1.80496929	1.68297500	1.63191714	1.45971857	1.42690000	1.36222571	1.43282286	1.38648500	1.44712000	1.29150029	0.85534250	0.36997494	NaN	NaN	NaN	NaN	NaN	NaN	NaN	NaN	NaN	NaN	NaN
5.66929000	NaN	NaN	NaN	NaN	NaN	NaN	NaN	NaN	1.80179121	2.11826786	2.26936143	2.14583000	2.16506286	1.77891643	1.77313857	1.64320000	1.65046429	1.57589929	1.39892143	1.28537214	1.31421000	1.13245429	1.12103287	1.33433571	1.17681243	0.35044057	0.75272214	NaN	NaN	NaN	NaN	NaN	NaN	NaN	NaN	NaN	NaN	NaN
5.72528500	NaN	NaN	NaN	NaN	NaN	NaN	NaN	NaN	1.63376500	1.75570071	1.77657786	2.06238929	2.09485071	1.99692286	1.96814714	1.89322500	1.55881929	1.68712143	1.31469357	1.35669357	1.18774071	1.43274286	1.10237057	0.89503900	0.69046250	0.78921757	1.19258929	NaN	NaN	NaN	NaN	NaN	NaN	NaN	NaN	NaN	NaN	NaN
5.78127875	NaN	NaN	NaN	NaN	NaN	NaN	NaN	NaN	2.28899486	2.13361500	1.87930500	1.81516143	1.71606000	2.13101857	2.18704714	1.77637286	1.84644500	1.63515357	1.53854929	1.42815571	1.50825357	1.22145357	1.23579357	1.17137521	1.47750707	1.24797389	0.82723500	NaN	NaN	NaN	NaN	NaN	NaN	NaN	NaN	NaN	NaN	NaN
5.83727000	NaN	NaN	NaN	NaN	NaN	NaN	NaN	NaN	1.57258331	2.00254357	1.73718857	2.10231786	1.94856214	1.84637000	1.93963929	1.73406286	1.89837643	1.71906143	1.33645929	1.51529714	1.18305464	1.30472000	0.92439150	1.75201500	0.88706129	0.60381857	0.39247071	NaN	NaN	NaN	NaN	NaN	NaN	NaN	NaN	NaN	NaN	NaN
5.89326375	NaN	NaN	NaN	NaN	NaN	NaN	NaN	NaN	2.13600857	1.87314643	2.41755214	2.23215643	1.95007857	2.01820857	1.79709786	1.78678786	1.52012143	1.80472929	1.65494429	1.29067857	1.37461929	1.15747786	1.40893000	2.07107000	0.95223246	0.42723177	0.56698143	NaN	NaN	NaN	NaN	NaN	NaN	NaN	NaN	NaN	NaN	NaN
5.94925750	NaN	NaN	NaN	NaN	NaN	NaN	NaN	NaN	NaN	1.81216071	1.49316029	2.08075643	1.63278571	1.96151286	2.12305357	1.87160571	1.65618214	1.53027643	1.43873643	1.50948000	1.44792857	1.49238929	1.50234714	1.24710457	1.34300407	0.83556229	NaN	NaN	NaN	NaN	NaN	NaN	NaN	NaN	NaN	NaN	NaN	NaN
6.00525000	NaN	NaN	NaN	NaN	NaN	NaN	NaN	NaN	NaN	2.09127357	1.86819357	1.88716500	1.71017786	1.85390214	1.94763429	2.01235786	1.62724929	1.88285571	1.79808357	1.47746000	1.45145571	1.35215000	1.24605357	1.08891743	1.18428714	1.25309529	NaN	NaN	NaN	NaN	NaN	NaN	NaN	NaN	NaN	NaN	NaN	NaN
6.06124125	NaN	NaN	NaN	NaN	NaN	NaN	NaN	NaN	NaN	1.44343171	1.56366643	2.05927786	2.01715571	1.97528000	2.16250571	1.95578357	1.65280143	1.80809143	1.55665286	1.39519429	1.24784357	1.17005057	1.19976050	1.67280071	1.13584729	0.43464250	NaN	NaN	NaN	NaN	NaN	NaN	NaN	NaN	NaN	NaN	NaN	NaN
6.11723625	NaN	NaN	NaN	NaN	NaN	NaN	NaN	NaN	NaN	2.57060857	2.12483071	1.72230000	1.56814714	1.85752000	1.83950643	1.75869929	1.64174000	1.47882429	1.49912500	1.66169071	1.51323286	1.36940071	1.23399000	0.99929100	1.32141857	0.95143271	NaN	NaN	NaN	NaN	NaN	NaN	NaN	NaN	NaN	NaN	NaN	NaN
6.17323000	NaN	NaN	NaN	NaN	NaN	NaN	NaN	NaN	NaN	1.49608957	1.92992143	1.68538007	1.83442000	1.75869429	1.62851286	1.33790643	1.31894714	1.36651143	1.53516000	1.23942571	1.36727071	1.28175929	1.11352750	1.38521614	2.31603214	1.17736357	NaN	NaN	NaN	NaN	NaN	NaN	NaN	NaN	NaN	NaN	NaN	NaN
6.22922000	NaN	NaN	NaN	NaN	NaN	NaN	NaN	NaN	NaN	1.42873314	1.95956429	1.48820071	1.61912643	1.18269929	1.62896714	1.61210857	1.52752357	1.44853357	1.12346571	1.19412571	1.34143357	1.51420571	1.84610857	1.04116243	1.84962114	1.14036771	NaN	NaN	NaN	NaN	NaN	NaN	NaN	NaN	NaN	NaN	NaN	NaN
6.28521375	NaN	NaN	NaN	NaN	NaN	NaN	NaN	NaN	NaN	1.15992914	1.62199286	1.50504429	1.38163214	1.56726643	1.33906786	1.36858429	1.34666214	1.09819214	1.31568357	1.12857000	1.13082714	1.40767121	1.37475526	1.57361286	0.82389086	4.57865071	NaN	NaN	NaN	NaN	NaN	NaN	NaN	NaN	NaN	NaN	NaN	NaN
6.34120875	NaN	NaN	NaN	NaN	NaN	NaN	NaN	NaN	NaN	1.90187214	1.57870786	1.38747143	1.35652286	1.35621050	1.31311929	1.47481000	1.40204429	1.17949786	1.28936857	1.25852857	1.00929586	1.05433979	1.35882500	1.08814200	1.28154150	NaN	NaN	NaN	NaN	NaN	NaN	NaN	NaN	NaN	NaN	NaN	NaN	NaN
6.39720000	NaN	NaN	NaN	NaN	NaN	NaN	NaN	NaN	NaN	1.63842071	1.54206857	1.48562536	1.67670500	1.56085286	1.34386643	1.08775000	1.33614929	1.33993429	1.20519643	1.32506786	1.14457000	1.21355857	0.81338943	0.56054827	1.28885550	NaN	NaN	NaN	NaN	NaN	NaN	NaN	NaN	NaN	NaN	NaN	NaN	NaN
6.45319375	NaN	NaN	NaN	NaN	NaN	NaN	NaN	NaN	NaN	0.51662786	1.56485286	1.47866571	1.30375929	1.53019786	1.35141071	1.34295429	1.38317500	1.24961643	1.19453929	1.39995786	1.00684243	1.63202357	1.87202050	1.72635064	1.38801786	NaN	NaN	NaN	NaN	NaN	NaN	NaN	NaN	NaN	NaN	NaN	NaN	NaN
6.50918750	NaN	NaN	NaN	NaN	NaN	NaN	NaN	NaN	NaN	NaN	1.98127571	1.59521286	1.54140357	1.41913357	1.52521929	1.62746429	1.31032786	1.29831714	1.36307500	1.45855214	1.20371286	2.10072786	1.36454657	1.66717943	1.16317450	NaN	NaN	NaN	NaN	NaN	NaN	NaN	NaN	NaN	NaN	NaN	NaN	NaN
6.56518000	NaN	NaN	NaN	NaN	NaN	NaN	NaN	NaN	NaN	NaN	1.27050686	1.64986286	1.61258714	1.41647214	1.51946571	1.59153500	1.48728286	1.36453214	1.43367643	1.19095857	1.29020214	1.35358021	1.65978371	1.69575550	0.73572786	NaN	NaN	NaN	NaN	NaN	NaN	NaN	NaN	NaN	NaN	NaN	NaN	NaN
6.62117125	NaN	NaN	NaN	NaN	NaN	NaN	NaN	NaN	NaN	NaN	1.64169264	1.56908600	1.62622071	1.74253143	1.37844714	1.48950857	1.69814571	1.34242571	1.41795357	1.30458643	1.35540714	1.13059571	1.86059086	1.22546914	1.57353571	NaN	NaN	NaN	NaN	NaN	NaN	NaN	NaN	NaN	NaN	NaN	NaN	NaN
6.67716625	NaN	NaN	NaN	NaN	NaN	NaN	NaN	NaN	NaN	NaN	2.27647786	1.73553357	1.52576714	1.54577571	1.67849286	1.39189714	1.30373714	1.40322857	1.35421357	1.42302071	1.30811500	1.61015557	2.06267214	1.77912007	NaN	NaN	NaN	NaN	NaN	NaN	NaN	NaN	NaN	NaN	NaN	NaN	NaN	NaN
6.73316000	NaN	NaN	NaN	NaN	NaN	NaN	NaN	NaN	NaN	NaN	1.38030429	1.57237429	1.69188000	1.67142500	1.46577071	1.41913786	1.39882286	1.37120500	1.49488071	1.24717571	1.38108786	1.67818421	1.90877857	1.58732357	NaN	NaN	NaN	NaN	NaN	NaN	NaN	NaN	NaN	NaN	NaN	NaN	NaN	NaN
6.78915000	NaN	NaN	NaN	NaN	NaN	NaN	NaN	NaN	NaN	NaN	1.31723571	1.54339714	1.35020500	1.54203143	1.42298707	1.43607714	1.61848786	1.57909714	1.61298071	1.47167421	1.67866643	2.06912214	1.35361357	1.16105429	NaN	NaN	NaN	NaN	NaN	NaN	NaN	NaN	NaN	NaN	NaN	NaN	NaN	NaN
6.84514375	NaN	NaN	NaN	NaN	NaN	NaN	NaN	NaN	NaN	NaN	3.16492571	1.56548214	1.71276429	1.69529071	1.82387714	1.83340857	1.78392929	1.58854571	1.44110643	1.65529714	1.80945714	1.79124143	1.75126857	1.48152264	NaN	NaN	NaN	NaN	NaN	NaN	NaN	NaN	NaN	NaN	NaN	NaN	NaN	NaN
6.90113875	NaN	NaN	NaN	NaN	NaN	NaN	NaN	NaN	NaN	NaN	1.97026429	1.84970857	1.68628857	1.70777786	1.35356929	1.15562171	1.33261279	1.42460286	1.19625286	1.18613600	1.48185629	1.59778229	2.42068071	1.61662629	NaN	NaN	NaN	NaN	NaN	NaN	NaN	NaN	NaN	NaN	NaN	NaN	NaN	NaN
6.95713000	NaN	NaN	NaN	NaN	NaN	NaN	NaN	NaN	NaN	NaN	NaN	0.03051586	NaN	0.03697150	0.01211093	0.02455693	0.01276350	0.01554579	0.01116479	0.06479771	NaN	NaN	NaN	NaN	NaN	NaN	NaN	NaN	NaN	NaN	NaN	NaN	NaN	NaN	NaN	NaN	NaN	NaN
7.01312250	NaN	NaN	NaN	NaN	NaN	NaN	NaN	NaN	NaN	NaN	NaN	NaN	NaN	NaN	NaN	NaN	NaN	NaN	NaN	NaN	NaN	NaN	NaN	NaN	NaN	NaN	NaN	NaN	NaN	NaN	NaN	NaN	NaN	NaN	NaN	NaN	NaN	NaN
7.06911750	NaN	NaN	NaN	NaN	NaN	NaN	NaN	NaN	NaN	NaN	NaN	NaN	NaN	NaN	NaN	NaN	NaN	NaN	NaN	NaN	NaN	NaN	NaN	NaN	NaN	NaN	NaN	NaN	NaN	NaN	NaN	NaN	NaN	NaN	NaN	NaN	NaN	NaN
7.12511000	NaN	NaN	NaN	NaN	NaN	NaN	NaN	NaN	NaN	NaN	NaN	NaN	NaN	NaN	NaN	NaN	NaN	NaN	NaN	NaN	NaN	NaN	NaN	NaN	NaN	NaN	NaN	NaN	NaN	NaN	NaN	NaN	NaN	NaN	NaN	NaN	NaN	NaN
7.18110250	NaN	NaN	NaN	NaN	NaN	NaN	NaN	NaN	NaN	NaN	NaN	NaN	NaN	NaN	NaN	NaN	NaN	NaN	NaN	NaN	NaN	NaN	NaN	NaN	NaN	NaN	NaN	NaN	NaN	NaN	NaN	NaN	NaN	NaN	NaN	NaN	NaN	NaN
7.23709625	NaN	NaN	NaN	NaN	NaN	NaN	NaN	NaN	NaN	NaN	NaN	NaN	NaN	NaN	NaN	NaN	NaN	NaN	NaN	NaN	NaN	NaN	NaN	NaN	NaN	NaN	NaN	NaN	NaN	NaN	NaN	NaN	NaN	NaN	NaN	NaN	NaN	NaN
7.29309000	NaN	NaN	NaN	NaN	NaN	NaN	NaN	NaN	NaN	NaN	NaN	NaN	NaN	NaN	NaN	NaN	NaN	NaN	NaN	NaN	NaN	NaN	NaN	NaN	NaN	NaN	NaN	NaN	NaN	NaN	NaN	NaN	NaN	NaN	NaN	NaN	NaN	NaN
7.34908000	NaN	NaN	NaN	NaN	NaN	NaN	NaN	NaN	NaN	NaN	NaN	NaN	NaN	NaN	NaN	NaN	NaN	NaN	NaN	NaN	NaN	NaN	NaN	NaN	NaN	NaN	NaN	NaN	NaN	NaN	NaN	NaN	NaN	NaN	NaN	NaN	NaN	NaN
7.40507500	NaN	NaN	NaN	NaN	NaN	NaN	NaN	NaN	NaN	NaN	NaN	NaN	NaN	NaN	NaN	NaN	NaN	NaN	NaN	NaN	NaN	NaN	NaN	NaN	NaN	NaN	NaN	NaN	NaN	NaN	NaN	NaN	NaN	NaN	NaN	NaN	NaN	NaN
7.46106875	NaN	NaN	NaN	NaN	NaN	NaN	NaN	NaN	NaN	NaN	NaN	NaN	NaN	NaN	NaN	NaN	NaN	NaN	NaN	NaN	NaN	NaN	NaN	NaN	NaN	NaN	NaN	NaN	NaN	NaN	NaN	NaN	NaN	NaN	NaN	NaN	NaN	NaN
7.51706000	NaN	NaN	NaN	NaN	NaN	NaN	NaN	NaN	NaN	NaN	NaN	NaN	NaN	NaN	NaN	NaN	NaN	NaN	NaN	NaN	NaN	NaN	NaN	NaN	NaN	NaN	NaN	NaN	NaN	NaN	NaN	NaN	NaN	NaN	NaN	NaN	NaN	NaN
7.57305250	NaN	NaN	NaN	NaN	NaN	NaN	NaN	NaN	NaN	NaN	NaN	NaN	NaN	NaN	NaN	NaN	NaN	NaN	NaN	NaN	NaN	NaN	NaN	NaN	NaN	NaN	NaN	NaN	NaN	NaN	NaN	NaN	NaN	NaN	NaN	NaN	NaN	NaN
7.62904625	NaN	NaN	NaN	NaN	NaN	NaN	NaN	NaN	NaN	NaN	NaN	NaN	NaN	NaN	NaN	NaN	NaN	NaN	NaN	NaN	NaN	NaN	NaN	NaN	NaN	NaN	NaN	NaN	NaN	NaN	NaN	NaN	NaN	NaN	NaN	NaN	NaN	NaN
7.68504000	NaN	NaN	NaN	NaN	NaN	NaN	NaN	NaN	NaN	NaN	NaN	NaN	NaN	NaN	NaN	NaN	NaN	NaN	NaN	NaN	NaN	NaN	NaN	NaN	NaN	NaN	NaN	NaN	NaN	NaN	NaN	NaN	NaN	NaN	NaN	NaN	NaN	NaN
7.74103250	NaN	NaN	NaN	NaN	NaN	NaN	NaN	NaN	NaN	NaN	NaN	NaN	NaN	NaN	NaN	NaN	NaN	NaN	NaN	NaN	NaN	NaN	NaN	NaN	NaN	NaN	NaN	NaN	NaN	NaN	NaN	NaN	NaN	NaN	NaN	NaN	NaN	NaN
7.79702625	NaN	NaN	NaN	NaN	NaN	NaN	NaN	NaN	NaN	NaN	NaN	NaN	NaN	NaN	NaN	NaN	NaN	NaN	NaN	NaN	NaN	NaN	NaN	NaN	NaN	NaN	NaN	NaN	NaN	NaN	NaN	NaN	NaN	NaN	NaN	NaN	NaN	NaN
7.85302000	NaN	NaN	NaN	NaN	NaN	NaN	NaN	NaN	NaN	NaN	NaN	NaN	NaN	NaN	NaN	NaN	NaN	NaN	NaN	NaN	NaN	NaN	NaN	NaN	NaN	NaN	NaN	NaN	NaN	NaN	NaN	NaN	NaN	NaN	NaN	NaN	NaN	NaN
7.90901000	NaN	NaN	NaN	NaN	NaN	NaN	NaN	NaN	NaN	NaN	NaN	NaN	NaN	NaN	NaN	NaN	NaN	NaN	NaN	NaN	NaN	NaN	NaN	NaN	NaN	NaN	NaN	NaN	NaN	NaN	NaN	NaN	NaN	NaN	NaN	NaN	NaN	NaN
7.96500500	NaN	NaN	NaN	NaN	NaN	NaN	NaN	NaN	NaN	NaN	NaN	NaN	NaN	NaN	NaN	NaN	NaN	NaN	NaN	NaN	NaN	NaN	NaN	NaN	NaN	NaN	NaN	NaN	NaN	NaN	NaN	NaN	NaN	NaN	NaN	NaN	NaN	NaN
