# Supplementary material for: Field-induced bound-state condensation and spin-nematic phase in SrCu2(BO3)2 revealed by neutron scattering up to 25.9 T
Source: Nat Commun. 2024 Jan 10;15:442. doi: 10.1038/s41467-023-44115-z (PMC10781965; doi:10.1038/s41467-023-44115-z)
Supplement: Supplementary file 3 — Source Data [file 41467_2023_44115_MOESM3_ESM.zip › source_data/Fig2e_INS_colormap_23T.dat]

Energy/Qh	1.24000000	1.20000000	1.16000000	1.12000000	1.08000000	1.04000000	1.00000000	0.96000000	0.92000000	0.88000000	0.84000000	0.80000000	0.76000000	0.72000000	0.68000000	0.64000000	0.60000000	0.56000000	0.52000000	0.48000000	0.44000000	0.40000000	0.36000000	0.32000000	0.28000000	0.24000000	0.20000000	0.16000000	0.12000000	0.08000000	0.04000000	-0.00000000	-0.04000000	-0.08000000	-0.12000000	-0.16000000	-0.20000000	-0.24000000
-7.98600000	0.14927779	0.10558700	0.10752657	0.14497043	0.09603579	0.10733500	0.11759979	0.03429093	0.18092964	0.05080721	0.06492071	0.10059729	0.07377786	0.14700221	0.03020449	0.08263850	0.15849014	0.08236864	0.08289221	0.02185816	0.06661843	0.03413936	0.08206007	0.05020807	0.07961207	0.07671814	0.07641429	0.09396129	0.08761807	0.05350443	0.04185650	0.01646581	0.11918064	0.05153464	0.03761936	0.15330957	0.03710250	0.00348411
-7.94050778	0.31918850	0.26906793	0.35519371	0.32032479	0.29364764	0.29605457	0.21489443	0.22692443	0.29025321	0.22457557	0.15388450	0.12580256	0.21060029	0.25148236	0.12224879	0.21948186	0.40201436	0.21648200	0.17390550	0.12777356	0.14644300	0.08579258	0.18604057	0.14710064	0.08732114	0.16264621	0.15808300	0.17494314	0.21339336	0.14523700	0.16848036	0.22192821	0.12705136	0.25569350	0.01752193	0.34559457	0.10728981	NaN
-7.88101500	0.12446229	0.39623086	0.23313186	0.18302707	0.16096186	0.16748879	0.33781750	0.16706314	0.27068914	0.20119779	0.16824914	0.19817421	0.16206286	0.20669929	0.14681807	0.11437471	0.24208779	0.16639150	0.14401629	0.16162257	0.19711007	0.14616264	0.15505157	0.08082050	0.12746364	0.10686271	0.15947321	0.09838700	0.09677057	0.06860805	0.18794286	0.10612462	0.14046350	0.25773564	0.10029543	0.16432343	0.10044734	0.12197171
-7.82502000	0.14670350	0.29807571	0.14526836	0.35843393	0.25183221	0.24375414	0.29659643	0.18637479	0.28494593	0.15552464	0.17657629	0.25104593	0.21904471	0.22440321	0.17212014	0.22646650	0.11523636	0.18166821	0.17842621	0.15445529	0.18862850	0.16017207	0.19825000	0.21834500	0.19282621	0.13135607	0.10741153	0.12616100	0.12979879	0.17052807	0.19110864	0.05818426	0.12445436	0.17651057	0.09685529	0.26993900	0.16827871	0.08930646
-7.76903000	0.24648043	0.17495779	0.20603971	0.36376250	0.24356564	0.28260014	0.23761879	0.31141614	0.13975750	0.16352214	0.09666007	0.21087271	0.24015721	0.21402086	0.19516321	0.14852286	0.17445050	0.17139229	0.12283679	0.09013441	0.12588229	0.12517607	0.13249500	0.23811764	0.14767721	0.12213907	0.05343739	0.17313486	0.04161257	0.09159799	0.14123329	0.08033008	0.10392536	0.21213957	0.24404114	0.19882593	0.08104907	0.09168868
-7.71303625	0.27982450	0.23426221	0.19580329	0.21452843	0.23449614	0.16499436	0.20140443	0.29553371	0.15992807	0.19483271	0.13590257	0.16837857	0.19720364	0.20770136	0.17487914	0.17283486	0.05798209	0.10116265	0.15946700	0.12389907	0.11801993	0.17423321	0.10577579	0.14994443	0.16172386	0.15432236	0.11849064	0.16455357	0.10106236	0.15929250	0.08560014	0.10429678	0.08368881	0.08068766	0.35153614	0.26911986	0.05404216	0.04827551
-7.65704125	0.25113886	0.34106857	0.22724229	0.36184343	0.16618914	0.13980386	0.19110243	0.20328100	0.13090271	0.16805743	0.15275450	0.14495029	0.23306993	0.22978279	0.13932886	0.15411029	0.24810314	0.16662993	0.17112950	0.16920414	0.13899450	0.12757829	0.14268729	0.14214964	0.10559757	0.19513957	0.13935136	0.15576743	0.12659343	0.11501000	0.07159753	0.01636563	0.11467107	0.09837393	0.22253964	0.25503979	0.09965379	0.14152821
-7.60105000	0.18981364	0.27558786	0.30806629	0.27092907	0.29151336	0.18752629	0.35244521	0.15376986	0.06031551	0.24850114	0.18511171	0.17412264	0.18275900	0.12468714	0.10136557	0.15095243	0.17937600	0.13848521	0.12791971	0.21483343	0.18092829	0.06800380	0.15289821	0.14139786	0.16937671	0.14539357	0.13486264	0.15237514	0.18073857	0.09707364	0.13006829	0.04171731	0.16889786	0.21769286	0.10921486	0.18196214	0.19011936	0.16111543
-7.54505750	0.20788307	0.24309314	0.17481086	0.39299743	0.29661564	0.19175893	0.35172464	0.18136693	0.09761218	0.31808793	0.20154643	0.18228093	0.19151150	0.22704971	0.12969193	0.17599571	0.14984150	0.16204393	0.15305771	0.13548564	0.16656721	0.17658243	0.14826586	0.10453743	0.15237000	0.23058629	0.14868679	0.12874321	0.14941943	0.12051300	0.08985757	0.13814914	0.09178586	0.15823114	0.09750886	0.13009207	0.18733050	0.08109976
-7.48906375	0.30390857	0.28635693	0.17491729	0.29456557	0.22481279	0.23262514	0.20868243	0.20359936	0.12640443	0.24938979	0.30645929	0.17881157	0.28509279	0.23577686	0.11568671	0.23185079	0.16978579	0.14964271	0.19732707	0.14506193	0.11618743	0.15256036	0.16029079	0.17257786	0.18351093	0.14934414	0.12160193	0.13973264	0.17697079	0.06166047	0.14649593	0.07737484	0.10985193	0.13143821	0.10266350	0.02626102	0.27176714	0.11971500
-7.43307000	0.43093550	0.20492271	0.13158664	0.11440357	0.27658314	0.15332443	0.18362014	0.30038064	0.16978086	0.22358729	0.34333929	0.16043457	0.22426450	0.17116871	0.19321221	0.20510707	0.17051986	0.30841000	0.15886550	0.13391529	0.17105114	0.18246021	0.10260621	0.10463353	0.16736029	0.10671393	0.13801429	0.10582114	0.15717093	0.11786279	0.14707621	0.05933250	0.04558813	0.21713629	0.14670764	0.08030716	0.11363107	0.06353336
-7.37707875	0.32599864	0.18171471	0.18374700	0.18491136	0.28713057	0.19638050	0.22868793	0.21341100	0.15985750	0.23399036	0.30255079	0.16811386	0.16118407	0.16180879	0.24702750	0.23281079	0.14056393	0.22601086	0.14918586	0.16232107	0.20986379	0.17660407	0.15317079	0.17847950	0.16026886	0.14412629	0.16581586	0.14972350	0.16298771	0.19148443	0.11038057	0.10398791	0.13106293	0.05548994	0.04263370	0.10791993	0.14335171	0.37510000
-7.32108500	0.29766779	0.36658464	0.18704029	0.22273214	0.22543571	0.21728800	0.23862021	0.28600464	0.25546421	0.26007429	0.17309214	0.22442079	0.12126714	0.23071757	0.19370479	0.21049629	0.12500421	0.17093400	0.15466043	0.21098379	0.16847393	0.10917264	0.19871700	0.16242479	0.19900571	0.18837064	0.18099579	0.14905814	0.07980937	0.24401907	0.17865029	0.11619643	0.11938229	0.18508707	0.08643070	0.07562849	0.10483136	0.16669921
-7.26509000	0.30017436	0.41825471	0.08190493	0.22968900	0.31341164	0.29728479	0.24304729	0.24383086	0.26115450	0.22539207	0.28736150	0.12149557	0.14537114	0.20690779	0.21150793	0.14499393	0.16005014	0.11339293	0.25426500	0.21745293	0.14644507	0.12558750	0.25028200	0.15849450	0.13981964	0.16648500	0.11717364	0.15383429	0.21413429	0.20033921	0.12934436	0.08785264	0.09927419	0.08132053	0.12847871	0.12204309	0.22224586	0.10546407
-7.20910000	0.38795857	0.13092450	0.22903264	0.26925950	0.22808843	0.19657700	0.18152943	0.21361436	0.28812421	0.16660507	0.29430993	0.24740114	0.27574764	0.17482236	0.17269907	0.20844179	0.17761007	0.19741414	0.23780243	0.21687436	0.14400364	0.12335857	0.18307286	0.23837836	0.17303521	0.12621621	0.12353821	0.12806421	0.25664393	0.17842586	0.09780164	0.27338550	0.12493436	0.13118659	0.05195635	0.22515693	0.16760436	0.13559929
-7.15310625	0.35955171	0.24712207	0.29357743	0.26873907	0.22825871	0.35069607	0.19179200	0.22502164	0.20641693	0.17268929	0.31639829	0.21530650	0.22070707	0.11938500	0.21287843	0.12956021	0.14209814	0.16034536	0.21379793	0.16313971	0.19342614	0.18019114	0.17623086	0.18264579	0.26367650	0.21199779	0.17457429	0.22933279	0.15852186	0.15556086	0.10366550	0.11121229	0.19399007	0.23920929	0.19278714	0.22867236	0.40145343	0.05960116
-7.09711250	0.30465757	0.27612214	0.23680657	0.21915521	0.19990329	0.28856200	0.26853157	0.30494707	0.22635557	0.17888900	0.23344350	0.23748686	0.09690279	0.25729457	0.13918721	0.14604764	0.08536562	0.19544386	0.06465301	0.19142636	0.09350600	0.16886614	0.14181336	0.10540871	0.17575536	0.23245064	0.24062807	0.18639036	0.07983855	0.13285650	0.08493722	0.20456457	0.11261171	0.16597656	0.08042698	0.11281142	0.19032907	0.07421836
-7.04112000	0.46745386	0.17415857	0.19201050	0.22843443	0.34848629	0.27355400	0.22947171	0.37996707	0.21526307	0.35328921	0.21820271	0.15621300	0.15151986	0.23129079	0.16530421	0.31294179	0.22053100	0.17249736	0.20193014	0.15980743	0.20066243	0.17558921	0.23136143	0.07128151	0.15952414	0.20451729	0.21351479	0.20163136	0.12939236	0.20611814	0.06639277	0.14344836	0.11216307	0.16972664	0.09963447	0.08239526	0.11594269	0.07074957
-6.98512750	0.34698007	0.48707886	0.29333464	0.21639857	0.30401907	0.25068550	0.26403171	0.20681807	0.30372000	0.23473893	0.23000771	0.28694200	0.19338471	0.35282293	0.18507250	0.20876021	0.16230043	0.29499429	0.24535321	0.15522979	0.26221536	0.16815843	0.12495343	0.07589971	0.08425134	0.18284886	0.14188814	0.23114786	0.21512100	0.24817257	0.07071405	0.21097486	0.12363736	0.28874764	0.25238907	0.14792409	0.04395546	0.11968993
-6.92913375	0.33896729	0.34613293	0.21601086	0.20308071	0.22605064	0.29557621	0.28456271	0.16623350	0.18783343	0.21623750	0.13986400	0.20800786	0.16506886	0.17561400	0.28414093	0.18921400	0.34351336	0.18309829	0.14794414	0.06501061	0.17907907	0.15701379	0.08604664	0.07219007	0.13650493	0.08811070	0.15324621	0.15262086	0.19689050	0.22626214	0.13333000	0.24479636	0.21254343	0.15624414	0.20266850	0.15374457	0.18640393	0.07299836
-6.87314000	0.30637950	0.38507179	0.19656443	0.21236414	0.23287057	0.23917729	0.31237957	0.31058564	0.27810350	0.26021800	0.10225371	0.20041264	0.14471814	0.15789679	0.30589143	0.22214279	0.23975429	0.12040243	0.16794707	0.13635386	0.13678886	0.15151014	0.13462557	0.05743406	0.14522121	0.12188836	0.21498700	0.17705171	0.11725964	0.17573857	0.22980057	0.28501443	0.27827314	0.12857122	0.25248157	0.19623050	0.03603033	0.01310620
-6.81714875	0.27815850	0.20611229	0.21108729	0.30634207	0.22707014	0.32661007	0.30445536	0.23101979	0.23703714	0.31181557	0.16700671	0.27451221	0.22035429	0.21183414	0.13837779	0.23692536	0.20062100	0.18126971	0.12821900	0.11215821	0.18651921	0.11613807	0.13351379	0.13162107	0.11172307	0.09467071	0.28220471	0.18469371	0.23717029	0.14625986	0.14421293	0.22799221	0.28820314	0.08756174	0.03721855	0.28420643	0.06545671	0.08727336
-6.76115500	0.28029614	0.33352657	0.29940907	0.24734443	0.17103957	0.25717900	0.29418164	0.31114571	0.32161350	0.21948593	0.34676271	0.27874221	0.30162814	0.19801814	0.14022736	0.26169579	0.19488364	0.16037193	0.10051800	0.28596057	0.27481964	0.22584571	0.24995493	0.12927836	0.15538057	0.14664121	0.19341836	0.16928700	0.12570143	0.09216114	0.03564049	0.09675680	0.09984728	0.26087914	0.11145964	0.06937296	0.20549286	0.19208814
-6.70516125	0.14926036	0.35877429	0.27915907	0.24247264	0.20088621	0.23959921	0.32742871	0.24721757	0.36990443	0.20330464	0.18445043	0.26941600	0.27546550	0.24736414	0.24901900	0.26493071	0.20696664	0.15951093	0.15219086	0.29601014	0.13206564	0.13646614	0.18740593	0.10607664	0.17284529	0.15917993	0.09043490	0.09138256	0.17853679	0.06232302	0.05426811	0.17294086	0.15283829	0.20387500	0.31761600	0.10091907	0.23166900	0.12225507
-6.64917000	0.26239021	0.20814529	0.17988379	0.33106600	0.23913957	0.27797786	0.26747714	0.27164186	0.30656414	0.26738736	0.15495864	0.23482393	0.19806300	0.21378007	0.23762500	0.13975243	0.15063929	0.22455329	0.14768471	0.12750079	0.25282729	0.16361850	0.14597943	0.18005521	0.18151079	0.21768279	0.08074507	0.15309294	0.16119293	0.12225264	0.03842006	0.13805257	0.25395571	0.15524521	0.17802914	0.04824576	0.03341564	0.30859950
-6.59317625	0.34595200	0.24871479	0.26856164	0.26494814	0.19912464	0.30651864	0.28772807	0.30173150	0.28351800	0.20022236	0.21154064	0.27552900	0.19275357	0.20402693	0.26767236	0.14516314	0.14941543	0.22018514	0.13367543	0.08174848	0.24195986	0.15666936	0.11829786	0.20954314	0.16763893	0.15856843	0.10180829	0.19661071	0.15594686	0.15078586	0.08079851	0.25489229	0.11946921	0.14368800	0.16545921	0.19100957	0.19241657	0.17038457
-6.53718250	0.48219486	0.44527371	0.34324643	0.36195179	0.17156543	0.18012186	0.30001664	0.35227064	0.29569700	0.19725529	0.19011121	0.30380971	0.14604886	0.24062621	0.19466421	0.16041893	0.22663136	0.19204757	0.14371821	0.19862500	0.18367136	0.21907350	0.15360350	0.19243850	0.22242857	0.14405393	0.20518986	0.20538236	0.11529817	0.20053414	0.10552757	0.14978900	0.12712244	0.15613443	0.13786607	0.22273836	0.17560200	0.05819421
-6.48119000	0.34485193	0.20139921	0.20483164	0.21191629	0.21123029	0.23695043	0.20744471	0.31271464	0.22753786	0.27331414	0.26798700	0.27918186	0.20503729	0.24238071	0.28936336	0.15363950	0.16641893	0.24143907	0.15738107	0.23238293	0.16088514	0.25477850	0.19602107	0.21956536	0.15149314	0.08255721	0.18993507	0.20120700	0.14816386	0.24887743	0.11602350	0.13770971	0.23932593	0.14696579	0.11251464	0.22091293	0.15114507	0.16876107
-6.42519750	0.39320764	0.25632757	0.14499521	0.20960529	0.23371750	0.29571164	0.36417814	0.29981886	0.28473264	0.20779050	0.20373136	0.21597079	0.26219086	0.16867043	0.16698429	0.09888207	0.10493550	0.17450457	0.29536807	0.16359957	0.18755721	0.19369729	0.15152314	0.31986371	0.21159336	0.10675221	0.16158850	0.07908426	0.08694054	0.14311529	0.12486093	0.16456407	0.18810586	0.11534081	0.25671864	0.20251407	0.16563100	0.37076314
-6.36920375	0.39853986	0.37145450	0.19936936	0.20482879	0.33589643	0.31908500	0.35760621	0.20083479	0.35068536	0.21593350	0.24514107	0.23883150	0.26996857	0.15360536	0.31785907	0.14346686	0.25083393	0.17177464	0.15644014	0.16193864	0.20729200	0.14893293	0.12423686	0.19144350	0.22647893	0.19657800	0.13060293	0.19206314	0.18764993	0.19121514	0.20000271	0.25649250	0.18433643	0.24311093	0.17412043	0.25368693	0.31496921	0.14793464
-6.31321000	0.34243929	0.12585799	0.34862943	0.37561064	0.42882307	0.27780364	0.25628843	0.31788071	0.33691307	0.16574471	0.25140757	0.14535200	0.23157700	0.33217071	0.29198093	0.22604550	0.23291921	0.14110400	0.21247700	0.22453793	0.14050700	0.14692429	0.10137930	0.14028893	0.21756686	0.12438579	0.15060321	0.20249479	0.18537136	0.10946229	0.12718207	0.11357929	0.30277400	0.14579329	0.05569476	0.19829471	0.30662750	0.18940593
-6.25721875	0.41828757	0.26891129	0.49028136	0.38404307	0.31533200	0.22391136	0.14677400	0.31414021	0.17475436	0.32473514	0.34679786	0.31691971	0.26442257	0.27865314	0.15438436	0.21475379	0.19363521	0.11710279	0.12715907	0.30800707	0.19358086	0.12317000	0.13189693	0.11461743	0.17938221	0.15223750	0.27195564	0.18356886	0.16339036	0.06461733	0.27499279	0.21775207	0.21650629	0.14518307	0.04988504	0.06824524	0.12025957	0.32574371
-6.20122500	0.45384414	0.38005214	0.38288079	0.35051450	0.27550271	0.26645600	0.16445407	0.12551636	0.21594336	0.25348429	0.21447950	0.23783829	0.24260629	0.14967550	0.23568193	0.27333900	0.22950521	0.19971414	0.21183129	0.30651600	0.20329429	0.25138179	0.21196050	0.15871857	0.18615550	0.13732300	0.15206067	0.19807121	0.06432801	0.17758600	0.13251519	0.13752543	0.05936961	0.11605050	0.31936157	0.17378293	0.12768300	0.20920257
-6.14523000	0.30980714	0.45630714	0.23782836	0.37927457	0.20177507	0.34879464	0.25816536	0.19436850	0.29646121	0.27892386	0.28286057	0.24402764	0.22129964	0.20704721	0.30779900	0.25929543	0.22282821	0.16079393	0.11652057	0.12135154	0.26266121	0.25118386	0.26617586	0.20677129	0.13749114	0.17860943	0.15926243	0.14140307	0.16476236	0.10343264	0.24534314	0.09867937	0.12716406	0.21573000	0.05071658	0.25859079	0.13783223	0.22403221
-6.08924000	0.24957729	0.41685743	0.40575121	0.30676114	0.19398036	0.39376686	0.33071136	0.32856314	0.29876093	0.27243193	0.26629043	0.27149850	0.28701486	0.26363807	0.17670707	0.39919957	0.28994307	0.18089121	0.21574507	0.22442729	0.24994486	0.14644236	0.21891679	0.17979807	0.13099221	0.15030000	0.20500150	0.14557871	0.18865943	0.10367079	0.28403164	0.14377121	0.17597221	0.29062671	0.22096436	0.22316257	0.07295831	0.20084350
-6.03324625	0.39812657	0.31246893	0.31971821	0.20535621	0.15094686	0.20899514	0.31573193	0.28586521	0.23803150	0.16522757	0.37984093	0.29853257	0.23547407	0.32687050	0.23591771	0.27233271	0.27784750	0.29078357	0.23150157	0.28140400	0.20295471	0.20960771	0.21113307	0.24704786	0.08753298	0.14291357	0.12523536	0.14870871	0.13655886	0.18812464	0.21459293	0.21511971	0.18942557	0.08245279	0.17482950	0.25555357	0.20183493	0.09061286
-5.97725125	0.35691214	0.41991286	0.32512200	0.21323443	0.23518993	0.37016579	0.35534564	0.29497193	0.19611293	0.19759857	0.30966514	0.28167014	0.22046650	0.28416429	0.26283214	0.17413914	0.17634593	0.18158957	0.17436664	0.27331814	0.25665457	0.21805307	0.18048700	0.24615493	0.11386086	0.13732900	0.14288779	0.21430179	0.15358421	0.20176207	0.14547336	0.18373068	0.30479943	0.05673286	0.20646336	0.19373414	0.06877856	0.19206397
-5.92126000	0.40180086	0.48889050	0.35700979	0.27222829	0.35274864	0.49046571	0.46878271	0.22900150	0.33094207	0.28473879	0.24201186	0.19674550	0.14917521	0.22271171	0.19734379	0.20732993	0.21406457	0.23055557	0.17877257	0.32911857	0.23310593	0.24099907	0.20341436	0.15517750	0.21235707	0.12286807	0.22010471	0.16942821	0.07162348	0.20121093	0.13585486	0.40618529	0.18920321	0.11969407	0.17556100	0.23221593	0.12050886	0.10123224
-5.86526750	0.21428750	0.36375329	0.47347421	0.41351550	0.28238893	0.28051050	0.34041929	0.19011500	0.30203614	0.15981193	0.37193836	0.22868614	0.17730693	0.18680050	0.19145736	0.23240493	0.11711586	0.32074957	0.21978857	0.27742386	0.11686929	0.16073871	0.16941164	0.14699329	0.18753407	0.19415929	0.24047286	0.19412900	0.18704029	0.12349621	0.22457264	0.25740214	0.09660657	0.10795482	0.24181936	0.11206600	0.06115547	0.05305310
-5.80927375	0.24092807	0.58576307	0.46623179	0.32631014	0.30718493	0.31310143	0.30272307	0.30077029	0.27505150	0.26680564	0.35717750	0.33980150	0.21119307	0.30821829	0.21333079	0.18149629	0.22611836	0.28882129	0.12689564	0.25078714	0.15305107	0.19814293	0.29811971	0.17689964	0.21092764	0.19822929	0.15971350	0.21119607	0.21636850	0.09520914	0.09991664	0.32865814	0.06963306	0.07416444	0.13923107	0.11164867	0.15540097	0.19978436
-5.75328000	0.43760000	0.29365114	0.29821386	0.44862557	0.27402764	0.34648036	0.26135064	0.26950600	0.30658686	0.26066479	0.24648557	0.24871736	0.17332643	0.27457129	0.21854271	0.26248221	0.21208943	0.25813143	0.19682560	0.14785671	0.11213286	0.19531814	0.17082186	0.25606500	0.25714457	0.23564493	0.15152450	0.23160536	0.18647564	0.17431636	0.14276244	0.21924621	0.13175000	0.06127405	0.08918731	0.09741052	0.19141371	0.16431421
-5.69728875	0.36884671	0.30775229	0.38280821	0.45237529	0.45610293	0.31854043	0.35148857	0.29652207	0.18052400	0.34316814	0.28009079	0.30058364	0.27905736	0.35892714	0.25313464	0.12085329	0.28413450	0.33893100	0.15752657	0.23197057	0.26065421	0.13600529	0.25617907	0.19656043	0.22141414	0.13440475	0.29860050	0.11242971	0.15935586	0.13690414	0.29639043	0.29782071	0.27962329	NaN	0.13182957	0.29994793	0.23885064	NaN
-5.64129375	0.44293914	0.35001321	0.22527293	0.24090907	0.30092143	0.35557371	0.26869500	0.34941764	0.19898250	0.31129436	0.29119971	0.31684421	0.24421850	0.19162964	0.28665164	0.20695571	0.36709793	0.24743193	0.17005550	0.25234314	0.17208014	0.12161150	0.25379036	0.17721157	0.16458171	0.14047733	0.17209864	0.15138843	0.18263029	0.08542743	0.18448029	0.31161514	0.13781421	0.16483907	0.16329671	0.30404193	0.12888829	0.11500153
-5.58530000	0.17528336	0.43173364	0.30592650	0.43922021	0.31553157	0.27480950	0.25824600	0.42295671	0.30781029	0.30024843	0.28562764	0.32022071	0.26581943	0.23060364	0.21690779	0.25683579	0.21492886	0.19777229	0.16179029	0.20248200	0.21746664	0.19777000	0.18120929	0.09429740	0.28073686	0.24038364	0.10026057	0.14279686	0.21008900	0.08968993	0.22113693	0.26476950	0.06060179	0.37073707	0.30754064	0.41449921	0.23532736	0.12805681
-5.52931000	0.37775814	0.40499171	0.37812207	0.49126029	0.27441921	0.38394550	0.25223657	0.34431686	0.23981507	0.25358093	0.31292386	0.19411193	0.18546786	0.30810707	0.25481879	0.19340579	0.14359836	0.33627971	0.21691193	0.15996857	0.18057307	0.15012100	0.17031364	0.21140943	0.19793679	0.15039386	0.13004771	0.18078521	0.18378914	0.19486221	0.16665579	0.26986143	0.26029764	0.22209236	0.18346607	0.37885607	0.05175454	0.07470381
-5.47331625	0.47348207	0.24511586	0.31558629	0.17386450	0.32769729	0.47702107	0.35352386	0.30545643	0.23108600	0.40659550	0.26715057	0.30207650	0.26670300	0.37827593	0.23712707	0.13268993	0.18786314	0.33974357	0.20857557	0.27680100	0.20374807	0.15216129	0.33251693	0.19550666	0.16258386	0.16350386	0.16686507	0.16089186	0.23361186	0.18164371	0.17602686	0.16290529	0.32008571	0.17143761	0.16867614	0.10569029	0.25597493	0.21065412
-5.41732125	0.27900093	0.39739121	0.28834921	0.30225300	0.32885836	0.36191679	0.34632429	0.25383086	0.22368407	0.35472507	0.32328436	0.31300829	0.25197857	0.31610000	0.22728079	0.24197464	0.21168914	0.21290593	0.14672536	0.25289386	0.19571536	0.15479257	0.25769393	0.14483548	0.15806571	0.17195171	0.21058986	0.19544293	0.24109564	0.07938379	0.16296593	0.28625686	0.26317586	0.05130424	0.10962476	NaN	0.16573050	0.06944379
-5.36133000	0.48849150	0.30679293	0.28051614	0.26549207	0.42026457	0.36158100	0.23596021	0.38342336	0.25602093	0.33504207	0.21045057	0.22620686	0.34490229	0.40320907	0.18156786	0.21682057	0.28423364	0.27496729	0.20792057	0.19292329	0.17484221	0.28644671	0.20681750	0.16172336	0.19895557	0.28209357	0.29309321	0.27345364	0.21178886	0.20395064	0.20442643	0.12703486	0.10696490	0.10663757	0.22203343	0.15267350	0.14547914	0.11269507
-5.30533750	0.26625007	0.47337129	0.41296643	0.34017564	0.42147793	0.30803064	0.27345964	0.48040143	0.22868464	0.28274200	0.28708186	0.35047179	0.36843621	0.26927857	0.20269986	0.17536257	0.27638064	0.19032157	0.25747371	0.07675464	0.32729314	0.17283329	0.31530900	0.19022086	0.20505029	0.19365193	0.19632200	0.18667607	0.13912893	0.18043193	0.22925929	0.21434200	0.28938564	0.18938979	0.28618643	0.22235764	0.13964394	0.16298679
-5.24934375	0.26695593	0.39627179	0.35746936	0.51703621	0.34690829	0.28556443	0.39029229	0.46766250	0.29998557	0.36740021	0.30783129	0.34166721	0.31476200	0.30268393	0.27670121	0.36898393	0.16371286	0.23978679	0.28719443	0.19113900	0.22388107	0.23502543	0.26334436	0.18022400	0.32846393	0.16974136	0.23606714	0.15791471	0.17341279	0.16467986	0.18770164	0.19006571	0.13483686	0.13035250	0.10290000	0.04232504	0.03850443	0.21887057
-5.19335000	0.32124507	0.22966350	0.39098736	0.31074793	0.33404236	0.20658093	0.29247750	0.29023264	0.31302800	0.24307571	0.26447636	0.26280200	0.34801043	0.31146579	0.26746807	0.28897600	0.21276414	0.29473457	0.25204186	0.11934194	0.28173629	0.23080864	0.18520764	0.23640093	0.17764593	0.27542650	0.21210629	0.16126936	0.17146371	0.19625036	0.20807441	0.27257229	0.27593959	0.13278336	0.02072040	0.25196929	0.13727889	0.07874664
-5.13735875	0.39868064	0.32096564	0.42102686	0.30403921	0.32421793	0.41922664	0.30189279	0.38760414	0.31682457	0.37437229	0.32415229	0.28330343	0.38928714	0.31880193	0.34066107	0.37036029	0.23726100	0.32394414	0.25881914	0.14238514	0.28075443	0.26608800	0.15180364	0.29274514	0.17371329	0.17638164	0.26853371	0.16112000	0.16533864	0.29974857	0.13151951	0.17545050	0.36444314	0.15300243	0.09937437	0.52208921	0.11667479	0.16978921
-5.08136500	0.43913536	0.44061629	0.38894286	0.47864593	0.23361021	0.37993714	0.35074479	0.37322943	0.23553864	0.26975864	0.37262686	0.27445071	0.31557843	0.23995250	0.32579229	0.21617786	0.30744243	0.27502079	0.18066571	0.24810300	0.22412407	0.20575764	0.22110521	0.25732914	0.23280779	0.20765614	0.14371807	0.14353143	0.23937114	0.21036450	0.13141814	0.21236179	0.25880507	0.10649857	0.32771543	0.32603307	0.08470758	0.19542479
-5.02537000	0.17126107	0.49475736	0.41133343	0.43331307	0.33914443	0.48958150	0.34870771	0.40340614	0.36589250	0.25909929	0.23054793	0.20721064	0.36544600	0.23038864	0.34132829	0.27325886	0.33976400	0.25212643	0.32242793	0.12809954	0.17141486	0.23039536	0.19412936	0.19803929	0.20770500	0.27042029	0.20991571	0.20987700	0.15648493	0.10761807	0.19448193	0.24183164	0.17717871	0.09529291	0.50084821	0.02626393	0.32606429	0.13196566
-4.96938000	0.43080771	0.25931521	0.51615429	0.33564507	0.47852807	0.31161171	0.37229729	0.32486543	0.26422621	0.25296971	0.34030086	0.30060214	0.26079914	0.22925136	0.29843814	0.27588914	0.27177386	0.23796329	0.20188593	0.25121407	0.19251457	0.31486350	0.32233121	0.19184214	0.20211021	0.18090318	0.19848514	0.27583243	0.14664564	0.11828600	0.20676121	0.25758557	0.17764638	0.21977521	0.23645807	0.14086179	0.15525086	0.23879986
-4.91338625	0.66037093	0.36596386	0.32631364	0.26209043	0.23830136	0.34835314	0.25079793	0.35592643	0.29151700	0.36817293	0.30433029	0.23425400	0.33641357	0.24104879	0.15112414	0.25602929	0.20459150	0.27972579	0.21099564	0.18242986	0.26944714	0.18766807	0.34071743	0.17614829	0.19407336	0.12321043	0.25871021	0.19115086	0.25297300	0.10974614	0.22535257	0.12596854	0.18896564	0.17461171	0.31023343	0.00642835	0.28303879	0.23915574
-4.85739125	0.37958650	0.49242750	0.42612129	0.47908329	0.48998200	0.54234907	0.37463021	0.50453979	0.21574079	0.28126800	0.34153986	0.36937521	0.33773393	0.35002657	0.27511114	0.24859379	0.25833143	0.30550829	0.40024200	0.34620750	0.18095486	0.24625514	0.21868586	0.19808536	0.24615979	0.20229321	0.26362843	0.20486664	0.14350557	0.16720664	0.13642561	0.15623679	0.13003950	0.39324686	0.25320893	0.18070157	0.34202929	0.02443907
-4.80140000	0.39943250	0.47762157	0.35391900	0.21476536	0.47486893	0.39200386	0.41890379	0.39853264	0.43963671	0.40926921	0.38221750	0.33523850	0.30244014	0.32458450	0.27884550	0.26958614	0.28020286	0.28343900	0.32770164	0.27518357	0.26279564	0.20206064	0.22249600	0.19554221	0.16712371	0.21631893	0.23681293	0.20137643	0.22356129	0.14490321	0.13156621	0.07341164	0.14899329	0.51522607	0.24129600	0.18497911	0.24228286	0.26537129
-4.74540750	0.58987221	0.45660900	0.43650843	0.62291764	0.30160236	0.44940521	0.45347457	0.45581264	0.30172929	0.25706914	0.16553457	0.38357264	0.49212779	0.31699071	0.40466393	0.32960736	0.21357486	0.24048021	0.19233157	0.38211657	0.25566643	0.25967300	0.20011214	0.27558700	0.22903314	0.20962236	0.24808414	0.30932007	0.22320407	0.22417179	0.20864186	0.21696950	0.24653721	0.24444057	0.12095857	0.32083893	0.14902911	0.53505021
-4.68941375	0.51876836	0.44332114	0.47192429	0.41948714	0.35313200	0.38598407	0.47718214	0.34494921	0.34450450	0.46734436	0.22300029	0.40209129	0.26001979	0.29326821	0.33871029	0.35815629	0.24583607	0.33230821	0.16380279	0.41929357	0.31089964	0.24558393	0.20178393	0.25584879	0.33277721	0.31904386	0.22459643	0.18795271	0.22331329	0.27069464	0.29600379	0.32912700	0.29192379	0.43639229	0.24249821	0.23044236	0.06855580	0.28052246
-4.63342000	0.66589521	0.33541314	0.31260957	0.49840850	0.32981100	0.38185771	0.26034321	0.44058657	0.39570643	0.54350136	0.34189907	0.31364279	0.39716936	0.33611057	0.29507271	0.21520136	0.21778057	0.34984579	0.31858571	0.28860914	0.31148200	0.16896679	0.28505814	0.16200607	0.31656900	0.21604357	0.19059300	0.27570457	0.15926979	0.14142379	0.32178321	0.24434393	0.11836865	0.15327189	0.19628657	0.07421534	0.16891216	0.20446036
-4.57742875	0.53166907	0.31237350	0.26717193	0.33191850	0.35032507	0.38914521	0.34540979	0.43302600	0.34977057	0.46165407	0.30817271	0.43684221	0.31304893	0.32988107	0.27531550	0.21442614	0.30105057	0.27836607	0.22184507	0.31958943	0.25143364	0.15767564	0.16966364	0.23294929	0.20182079	0.13377107	0.15666464	0.19168471	0.33047900	0.21935750	0.34555729	0.17701321	0.23236876	0.15847236	0.24878621	0.18764414	0.30564979	0.28773607
-4.52143500	0.37996964	0.43815714	0.31115507	0.49398921	0.39150250	0.31861607	0.32768493	0.41753771	0.38371879	0.36405850	0.27694200	0.25164557	0.21843921	0.39420829	0.34405843	0.25852679	0.31457536	0.15449027	0.22447600	0.23012064	0.27176250	0.25135350	0.19239479	0.24222114	0.22240236	0.15053514	0.15964036	0.15628586	0.20368671	0.14080910	0.11045361	0.21428457	0.33833750	0.14872986	0.06962561	0.57332771	0.21008893	NaN
-4.46544000	0.49103971	0.51873743	0.40658479	0.39568693	0.26501514	0.26789493	0.51749800	0.33239171	0.32125571	0.23374621	0.45959614	0.24481857	0.26256521	0.26910429	0.47048300	0.29090336	0.26241921	0.29105679	0.26907536	0.21187386	0.33931429	0.29212993	0.33680421	0.22519486	0.22246629	0.17349014	0.18352586	0.19137079	0.10618798	0.23011364	0.18930808	0.26821329	0.22837514	0.25535221	0.15112307	0.46513350	0.07699350	0.07118664
-4.40945000	0.47056521	0.44949671	0.51736700	0.32485836	0.35098786	0.30102171	0.35593721	0.53411079	0.30640436	0.32380614	0.42183107	0.32150643	0.33435614	0.41253021	0.31665864	0.31399621	0.33761307	0.34889843	0.25317271	0.38337393	0.20789143	0.29376957	0.26586329	0.13921886	0.20966293	0.26360800	0.25506093	0.17503307	0.11844286	0.19797964	0.20832586	0.15275936	0.20305643	0.25291943	0.13675329	0.39536579	0.12802522	NaN
-4.35345625	0.59945021	0.41029657	0.50285007	0.35650900	0.35983414	0.34951586	0.48162821	0.27975729	0.61683621	0.41198821	0.44302393	0.49963571	0.46937086	0.30544364	0.33876007	0.29706471	0.31096343	0.37691693	0.21552629	0.23563214	0.24978450	0.40225207	0.29927879	0.24592193	0.18965393	0.32887214	0.20816071	0.21287714	0.13772757	0.10731706	0.27894907	0.32426957	0.23927057	0.22330157	0.07788143	0.16577674	0.09105635	0.21785121
-4.29746125	0.59674171	0.45142929	0.34692114	0.42511179	0.40514493	0.40769586	0.44169071	0.47848686	0.48206129	0.41691214	0.38432843	0.36044079	0.44349007	0.19658286	0.35794643	0.39475829	0.39687286	0.18855307	0.17274793	0.39625707	0.17239757	0.35831364	0.18260993	0.23937179	0.28138136	0.28103729	0.19836736	0.21275029	0.21074250	0.39800771	0.37734693	0.13453761	0.01283943	0.08670502	0.11058257	0.18184157	0.42604694	0.26623657
-4.24147000	0.37019300	0.42133179	0.44416707	0.45609086	0.34311171	0.34911207	0.35849679	0.45484414	0.44449000	0.33950879	0.49958443	0.41214050	0.29046543	0.27968821	0.30516993	0.23079743	0.22957486	0.24206129	0.17680450	0.33655200	0.24061957	0.22220850	0.30096457	0.21452636	0.26986850	0.23477821	0.23500243	0.23598121	0.18878886	0.22291507	0.49721564	0.19689950	0.10248600	0.21074200	0.22449943	0.23329900	0.44209521	0.33770843
-4.18547750	0.63175486	0.53888014	0.48659307	0.28347536	0.57038464	0.43043529	0.55286214	0.37058407	0.47939593	0.40722329	0.48035257	0.32324407	0.28609793	0.31952657	0.41531600	0.39907036	0.18982557	0.26175321	0.34010079	0.27166200	0.23009007	0.22112350	0.31987714	0.27681600	0.17140907	0.23557879	0.34186850	0.32167357	0.16851729	0.24569850	0.22987264	0.16453657	0.38252000	0.36504550	0.34950686	0.29185357	0.17628546	0.11639479
-4.12948250	0.71203357	0.33771257	0.67967893	0.28969929	0.54527907	0.41388486	0.44064700	0.49212814	0.30711129	0.55931593	0.45881829	0.24811243	0.45253193	0.37000071	0.39818121	0.28248600	0.23839786	0.27448993	0.18028150	0.32275186	0.25271200	0.30222214	0.33378393	0.28413357	0.26734614	0.29576264	0.16848521	0.32827800	0.21082686	0.23252079	0.35377200	0.13122986	0.34620114	0.32609294	0.26022236	0.30006143	0.21841381	0.18975536
-4.07349000	0.75354357	0.48556657	0.56645193	0.41916614	0.37172236	0.63850650	0.57108736	0.47896786	0.36771736	0.31612914	0.26774621	0.26711471	0.42617993	0.41609471	0.43287971	0.29812593	0.42242657	0.22979686	0.29828729	0.31890800	0.26197764	0.28115479	0.34891857	0.22175636	0.26621843	0.27171193	0.31604286	0.23444964	0.29305000	0.23072300	0.15679229	0.15083100	0.19351321	0.29896864	0.40010300	0.21463771	0.06882186	0.04414414
-4.01749875	0.47140821	0.48814129	0.53168150	0.56228043	0.35974886	0.55946236	0.39514650	0.40037257	0.47321907	0.45861586	0.32848907	0.44544064	0.35202557	0.35113086	0.34351793	0.36330814	0.29204850	0.30429743	0.47569671	0.39029500	0.19414636	0.24397607	0.31549179	0.31944236	0.39149507	0.23558850	0.30373507	0.25747443	0.32713886	0.22357707	0.26126850	0.27294771	0.19864071	0.15039936	0.23448250	0.18025343	0.13049493	0.32406971
-3.96150500	0.64220329	0.39579536	0.49187136	0.55568071	0.40427636	0.60055164	0.38764229	0.33450271	0.44553764	0.52903121	0.41769729	0.47599757	0.50584107	0.34653714	0.34724886	0.33395843	0.44404414	0.32673057	0.30164236	0.25843221	0.16515986	0.16810343	0.31428500	0.32365379	0.37850986	0.26598843	0.30142529	0.27494293	0.21812307	0.27181143	0.18264586	0.16940093	0.33448643	0.14909300	0.06285265	0.44241400	0.15832864	0.30575043
-3.90551000	0.67090643	0.55304929	0.53748343	0.62050993	0.49389921	0.36573257	0.38890964	0.36935921	0.31734157	0.42692486	0.49437393	0.44363743	0.34792264	0.39964150	0.37589950	0.37442986	0.32436114	0.18451036	0.30127329	0.32573957	0.26583057	0.20062636	0.24773764	0.24584414	0.21461436	0.28374829	0.24945200	0.27812779	0.20218964	0.11197086	0.24149957	0.03146044	0.43173457	0.29402793	0.37453829	0.19596897	0.22077300	0.13536181
-3.84952000	0.83422571	0.65552150	0.53222371	0.54456593	0.36470857	0.49090136	0.46635914	0.34220243	0.37246871	0.37505664	0.52206386	0.45731064	0.29973064	0.47639029	0.34706550	0.32140357	0.27941750	0.32126029	0.25014021	0.31864779	0.35090000	0.34724964	0.27297693	0.23411979	0.29226107	0.34939436	0.28101436	0.27684243	0.25109600	0.22761607	0.22124550	0.30785121	0.27384021	0.22850936	0.11509050	0.44021929	0.32521829	0.11042986
-3.79352625	0.75264550	0.62687114	0.66519686	0.62137943	0.45942564	0.33577300	0.63163057	0.41934479	0.39521329	0.36859986	0.40433164	0.37351264	0.40802071	0.41313764	0.49525336	0.28972229	0.36076771	0.38777500	0.36899936	0.24236836	0.46834350	0.30555021	0.26594050	0.18814250	0.20134700	0.25956400	0.30010607	0.29912864	0.15473657	0.25113429	0.24187957	0.24473314	0.34163543	0.36875450	0.09448569	0.40018571	0.28233493	0.29803129
-3.73753250	0.74462286	0.42711164	0.46614893	0.51538150	0.81239121	0.37651193	0.53183443	0.45391079	0.35965329	0.47826500	0.47134264	0.35369871	0.42252600	0.41792300	0.28830986	0.39855336	0.34951393	0.42817536	0.42670100	0.21592264	0.42342893	0.19738364	0.31566343	0.28120379	0.19585607	0.26116243	0.20593929	0.25369350	0.23994293	0.40264529	0.11074064	0.17358050	0.23234171	0.24018900	0.17970786	0.28892321	0.37874450	0.12667271
-3.68154000	0.73403071	0.56072493	0.60290486	0.55168414	0.30289393	0.55601514	0.39838879	0.34879764	0.45410257	0.36184993	0.47102136	0.48657307	0.38853179	0.41440807	0.23172171	0.41177814	0.39283943	0.29214893	0.35844336	0.32786093	0.30411607	0.15905536	0.21141564	0.29138321	0.27171564	0.36959279	0.15685964	0.25372764	0.24885886	0.18339900	0.11878350	0.22361136	0.23556400	0.27024850	0.20500024	0.39513879	0.08279523	0.31213714
-3.62554750	0.56676593	0.52569779	0.52654457	0.65175664	0.59126379	0.68302593	0.63319214	0.37643986	0.44183764	0.49056571	0.35512521	0.36069971	0.44146286	0.45396400	0.35460221	0.37279200	0.24647057	0.30146364	0.24702029	0.34572929	0.35802879	0.27499400	0.35119657	0.32084200	0.44053214	0.23750529	0.26429964	0.31985236	0.23880257	0.27448421	0.36997286	0.34713936	0.18275671	0.30602586	0.06428779	0.07579084	0.11893529	0.04159493
-3.56955375	0.71157186	0.57476643	0.58657543	0.55809029	0.67713500	0.57003429	0.48323014	0.35056136	0.50194379	0.43555407	0.41760314	0.36727193	0.37662350	0.40784129	0.53120771	0.39491864	0.32226579	0.38739379	0.23916393	0.34031279	0.25082657	0.32982129	0.25513557	0.20897207	0.25383021	0.27511693	0.29584086	0.20482336	0.25759164	0.26509557	0.31340607	0.31638586	0.20860529	0.27277788	0.42107064	0.08179444	0.09236257	0.38430764
-3.51356000	0.68285736	0.66159471	0.57365071	0.45858843	0.55454650	0.54957821	0.70101414	0.61161293	0.47392007	0.46799750	0.38554993	0.46927029	0.30357729	0.37626600	0.33183193	0.45644100	0.34623714	0.30130550	0.34353436	0.30523143	0.17713579	0.33968543	0.22480864	0.21035336	0.20959679	0.29639100	0.27046271	0.14235721	0.11700183	0.19258386	0.27127214	0.42103029	0.42221943	0.06662447	0.53314000	0.24532243	0.07070475	0.12197319
-3.45756875	0.67451814	0.77605357	0.45162929	0.44362664	0.62844279	0.63132414	0.61732900	0.51711529	0.45321229	0.40770450	0.50880693	0.41368386	0.45600407	0.52371607	0.34353750	0.42196571	0.41548007	0.35372671	0.19017143	0.39814571	0.29883786	0.36380414	0.17011621	0.35840264	0.28316693	0.29190121	0.27476900	0.17610200	0.26670464	0.22483871	0.27036850	0.35987464	0.43810407	0.24699307	0.35092186	0.32868800	0.34062593	0.13441300
-3.40157500	0.55956193	0.62432471	0.62074364	0.56774214	0.37174371	0.49039786	0.63549407	0.59670379	0.55483721	0.46794621	0.45591486	0.45679721	0.32875043	0.37445557	0.31855729	0.41016750	0.40615593	0.45636529	0.50483107	0.26455914	0.33305314	0.22288907	0.29825314	0.32187100	0.28247750	0.26372243	0.29964707	0.39178150	0.26715857	0.27301064	0.27377936	0.24320243	0.39600443	0.40155186	0.24212264	0.37256829	0.44754686	0.13515547
-3.34558000	0.83410429	0.47539171	0.62195371	0.57370614	0.60936714	0.61360643	0.47871736	0.64020721	0.64296000	0.47015743	0.62236429	0.54263979	0.52673700	0.52557771	0.37031286	0.45150407	0.35391614	0.37468200	0.38096907	0.34717786	0.36112243	0.38544836	0.36118200	0.34604857	0.32383821	0.25362293	0.23700886	0.22622879	0.20444457	0.22882464	0.28931514	0.23190771	0.32885429	0.44081500	0.17743500	0.36252621	0.34429350	NaN
-3.28959000	0.77685286	0.66923236	0.69148329	0.55914414	0.58337771	0.70464050	0.56780850	0.44144079	0.57400264	0.52716371	0.39014707	0.48236886	0.58409800	0.43587907	0.36246093	0.42951543	0.28824314	0.32704507	0.35407243	0.32061236	0.25689236	0.42604364	0.45405143	0.38641414	0.38328314	0.27306479	0.29990079	0.24292264	0.15687093	0.16597714	0.15568571	0.41768736	0.46404793	0.31176843	0.10295494	0.23132736	0.22201043	0.11942627
-3.23359625	0.73656757	0.63786764	0.70821214	0.69555514	0.62902986	0.54381807	0.67540071	0.45131271	0.42935729	0.50685821	0.38854293	0.46497357	0.48191607	0.33765114	0.50640393	0.30710086	0.45264900	0.27679000	0.36244479	0.29641864	0.31797043	0.36923736	0.23635643	0.27475193	0.35629121	0.22796557	0.29145614	0.29710479	0.32173271	0.17475064	0.41915371	0.32239550	0.12760329	0.24281286	0.25870079	0.13503900	0.21126986	0.01342271
-3.17760125	0.47341236	0.62455700	0.76886643	0.81909214	0.63182643	0.74637443	0.60715964	0.65504436	0.55666879	0.44275121	0.59253150	0.62283400	0.27152650	0.40299729	0.41599800	0.50705193	0.39135150	0.34763636	0.28936407	0.21178993	0.32829571	0.34082993	0.37442286	0.29389321	0.45070014	0.40620600	0.26725414	0.22638836	0.25865700	0.36158314	0.15362841	0.33327193	0.46811650	0.38156871	0.34208593	0.11525634	0.44602893	0.23048670
-3.12161000	0.60040914	0.67733186	0.52684464	0.58750600	0.39665771	0.62454657	0.49105607	0.59287843	0.68736286	0.58599886	0.52915193	0.50204514	0.50980336	0.43945343	0.53967707	0.54904821	0.44483064	0.47077064	0.46233679	0.39885121	0.40017014	0.31323293	0.33277950	0.36973686	0.32161893	0.22904050	0.29891771	0.29479014	0.29275450	0.38340079	0.25683921	0.43870793	0.33269614	0.30164207	0.26691186	0.29087964	0.20618486	0.05326577
-3.06561750	1.12674714	0.88892357	0.51748193	0.53400021	0.52700064	0.52804193	0.58814164	0.61117664	0.48616514	0.73616221	0.47372500	0.42856829	0.41815307	0.43265307	0.37984036	0.45189636	0.55355364	0.42865279	0.45123779	0.40708957	0.43734671	0.32675693	0.32727957	0.37873150	0.34748086	0.34738157	0.34610064	0.29583307	0.32522700	0.29002064	0.46742664	0.20916479	0.30406450	0.26081143	0.31737421	0.35431100	0.20422850	0.07625636
-3.00962375	0.88646500	0.80321300	0.52387464	0.82219879	0.56117857	0.50164150	0.76234429	0.61410050	0.59619100	0.58994121	0.42941336	0.39223329	0.67229014	0.59886271	0.33811271	0.34974536	0.44910986	0.41772021	0.42497579	0.47180014	0.33541064	0.29249136	0.36781350	0.41082700	0.31416014	0.28064450	0.25410679	0.17396836	0.27879543	0.37088086	0.34862186	0.21899679	0.39616343	0.31803936	0.68898550	0.30574507	0.24623900	0.47901064
-2.95363000	0.66916264	0.66466479	0.79811000	0.63117407	0.72974014	0.89686286	0.59567250	0.35157964	0.39811950	0.55483643	0.66397379	0.64735514	0.31111721	0.37382514	0.43078721	0.40116943	0.30699543	0.39613929	0.23969621	0.50782800	0.41359771	0.49496179	0.35569557	0.45881036	0.21543714	0.26744357	0.32482379	0.28229550	0.31767193	0.40495214	0.45990636	0.23038843	0.25834971	0.12329100	0.34247321	0.10231111	0.07372536	0.20549986
-2.89763875	0.59916629	0.69534279	0.82890071	0.76792429	0.69466286	0.89571500	0.66143636	0.57561043	0.67530286	0.45209350	0.50415964	0.62012364	0.49603329	0.36245971	0.49572036	0.46727336	0.31682400	0.46887814	0.34963986	0.35901621	0.44159186	0.45893871	0.37949036	0.38520907	0.46195750	0.36315050	0.32435357	0.36678157	0.20538164	0.31194879	0.29878057	0.40542886	0.37010393	0.34986700	0.18984729	0.40936879	0.11236300	0.20926171
-2.84164500	0.68020164	0.70677286	0.68075071	0.82010143	0.54873600	0.99858764	0.59064214	0.62572200	0.52674250	0.56837979	0.60825014	0.46982707	0.53173286	0.51924100	0.37334300	0.43664629	0.61504157	0.47392236	0.33696507	0.38396407	0.29735743	0.51186550	0.48314093	0.43006179	0.37665786	0.40439914	0.33838364	0.37521179	0.14059826	0.39344429	0.36026571	0.48120464	0.22208793	0.21794689	0.28698521	0.34559550	0.24818214	0.05892178
-2.78565000	0.90616700	0.55914921	0.62972521	0.59120279	0.45904786	0.44220464	0.74683143	0.48981964	0.56840350	0.52643429	0.62249607	0.49819200	0.48398921	0.48091407	0.47965400	0.45053371	0.50386779	0.36253500	0.24217243	0.44893100	0.35398479	0.35570407	0.44804243	0.32885629	0.37048443	0.29757479	0.24994700	0.44388464	0.23166214	0.33092014	0.49581336	0.41698500	0.38316814	0.40625543	0.41612600	0.42174964	0.22439293	0.22826700
-2.72966000	0.70293729	0.63774864	0.83325529	0.83295250	0.83390286	0.62749879	0.83444714	0.70580829	0.51522236	0.58985143	0.61072593	0.58613014	0.60659607	0.53010979	0.62541264	0.64435571	0.54313579	0.51283529	0.27467350	0.42672929	0.43004343	0.54135129	0.32817057	0.33901729	0.37008779	0.24385893	0.31789079	0.43882871	0.23635107	0.28181393	0.17012836	0.46330257	0.47741964	0.50593293	0.44185514	0.46005993	0.16042786	0.24502771
-2.67366625	0.77866357	0.73580336	0.69812357	0.69827400	0.91436000	0.84691000	0.65857107	0.59686607	0.72185786	0.58999900	0.53501793	0.46662929	0.44956479	0.45853907	0.46042071	0.35127971	0.43959914	0.53202650	0.47821514	0.53318529	0.51749271	0.50517150	0.28101164	0.43782329	0.29872957	0.46800929	0.31741557	0.38547207	0.35278900	0.35530571	0.25979443	0.37471893	0.17763086	0.65701007	0.27294959	0.28845074	0.19926921	0.12544800
-2.61767125	1.71450500	0.73885043	0.57715200	0.65241357	1.26220143	0.60628336	0.88573929	0.63510707	0.84648500	0.52869643	0.57581814	0.61280407	0.56790714	0.58611086	0.47185750	0.63389171	0.49661600	0.62827279	0.65204371	0.58289057	0.32545800	0.52018300	0.33025600	0.37659836	0.33284886	0.31300864	0.38979707	0.41327529	0.39571379	0.39258621	0.36024614	0.39381629	0.46477271	0.22349507	0.25618264	0.20484260	0.07757964	0.06276061
-2.56168000	1.12622071	0.58838693	0.57402664	0.61783914	1.02691714	0.51234536	0.65936136	0.73796143	0.73205214	0.55331386	0.65117514	0.70769036	0.55027343	0.64427786	0.52778864	0.49421636	0.37107557	0.62027043	0.49883393	0.28788093	0.44085621	0.33740521	0.44343821	0.54456300	0.47853121	0.27906407	0.34151971	0.38504800	0.33975921	0.23318679	0.48919193	0.49805157	0.57248507	0.58656500	0.33583521	0.33479250	0.41759171	0.23178279
-2.50568750	0.98817571	0.78473571	1.00159857	0.87150071	0.72211643	0.76477250	0.49768443	0.79111071	0.64465643	0.74194743	0.58398664	0.61290486	0.73071507	0.60372793	0.59618450	0.50227307	0.45413000	0.59463914	0.38178036	0.47351729	0.45643629	0.41642907	0.52737171	0.39320314	0.32482507	0.45188271	0.42595750	0.21857543	0.28028014	0.53417971	0.16887993	0.33391943	0.25363193	0.38245136	0.27693284	0.32904679	0.24353443	0.31886321
-2.44969375	0.40000407	0.88324429	0.67725729	0.91089500	0.55201293	0.91403571	0.78703214	0.57406900	0.65621214	0.76708179	0.48704443	0.62364264	0.54517579	0.51999236	0.62486143	0.60738079	0.46875364	0.51042929	0.38543479	0.56561050	0.50373836	0.52686121	0.49876250	0.27327907	0.32857421	0.40863157	0.29663721	0.26587164	0.33174021	0.60055114	0.29278857	0.43743907	0.15324159	0.18903798	0.27478914	0.28101114	0.25820206	0.29313829
-2.39370000	1.08145936	0.90647929	0.86820421	0.83415071	0.70154700	0.54613643	0.86859143	0.59520129	0.69072679	0.81108000	0.50122871	0.62357786	0.54513929	0.65621493	0.49844586	0.43391200	0.60885629	0.55351893	0.37288986	0.42899507	0.43877214	0.45153457	0.52578086	0.42161507	0.43116386	0.33228779	0.34822886	0.36902993	0.54380979	0.22877293	0.38398771	0.39305786	0.33563993	0.61888707	0.17101571	0.32429150	0.48804893	0.35052605
-2.33770875	1.12518786	0.80926571	0.59409200	0.69720214	0.81046071	0.79489150	1.01720000	0.86235429	0.82332857	0.80536271	0.71260071	0.55191857	0.74599143	0.62304364	0.67010857	0.52381100	0.54493021	0.48633507	0.46533229	0.49998436	0.44595521	0.40053421	0.48821550	0.63612471	0.44024971	0.36020200	0.38088557	0.23038571	0.33160036	0.20711779	0.49108271	0.69816857	0.28607671	0.25174050	0.05592335	0.20993169	0.38008379	0.22219671
-2.28171500	1.42501000	1.20697643	0.73407193	1.10348786	1.01495000	0.80244500	0.95802000	0.90737107	0.87172714	0.75703043	0.63134629	0.72816000	0.66432286	0.55223214	0.61707886	0.62385971	0.61768357	0.65738836	0.53941979	0.43741729	0.39609864	0.53026864	0.47039921	0.54587914	0.41552286	0.40432907	0.47425679	0.35542800	0.28128171	0.45468471	0.35590479	0.27687786	0.38798300	0.34548257	0.17867270	0.55645864	0.56813007	0.34039559
-2.22572000	0.91015450	1.12524000	1.06196643	0.78475464	0.77072907	1.07779850	0.97123429	0.92599000	0.73363214	0.53065757	0.69652671	0.67526857	0.73681643	0.63765250	0.51663136	0.61256293	0.80219286	0.60923736	0.59372200	0.42557879	0.55902157	0.37284821	0.48016479	0.61130250	0.51111586	0.50819271	0.33552000	0.37796379	0.44763064	0.28215858	0.45002950	0.56575721	0.37166957	0.30710800	0.32221407	0.37613721	0.17689593	0.00972036
-2.16973000	0.89301814	0.80397979	0.96823286	0.85509721	0.97204571	0.79598929	0.84375000	1.07295500	0.90262286	0.56593936	0.86762929	0.81066143	0.80346143	0.57390036	0.57046471	0.61952493	0.60142950	0.43991721	0.58056693	0.45767164	0.38291764	0.58371700	0.51697357	0.40630129	0.43280714	0.44999093	0.30192079	0.30923329	0.46380936	0.26056779	0.36204086	0.37261898	0.44286714	0.21013071	0.47235607	0.23769488	0.11849950	0.18139514
-2.11373625	0.98535321	0.66244229	1.05327214	0.89622286	0.99733071	0.90343357	0.80306857	0.77202286	0.96751857	0.62168993	0.91257357	0.60359943	0.66271307	0.67647071	0.74341214	0.58408736	0.51354257	0.54966307	0.55240600	0.43932714	0.61204371	0.56175957	0.52870014	0.53814043	0.46267507	0.45920250	0.40091364	0.39757036	0.37170879	0.25937136	0.47921421	0.65568950	0.10688931	0.27190241	0.42452107	0.38061371	0.27421893	0.30488300
-2.05774125	1.53301857	1.20537571	0.82550507	0.54210157	1.17086786	0.86902786	0.81591429	0.87858214	1.04920857	0.62850164	0.83994929	0.81423571	0.74188143	0.84575786	0.64483757	0.62408686	0.61417064	0.60136007	0.58120743	0.48969686	0.60341129	0.66945879	0.50187950	0.57763279	0.57808314	0.52154229	0.41130093	0.30198650	0.49992757	0.73696571	0.35415207	0.54917629	0.25879543	0.34227386	0.09392856	0.76676693	NaN	0.66010221
-2.00175000	1.17039786	1.21460643	0.93803214	1.01000357	0.80176693	1.19123857	0.79634571	0.87175286	0.73252350	0.80537929	0.63664664	0.70431929	0.71488071	0.84049857	0.81101429	0.72172936	0.57486179	0.68833121	0.61883371	0.42100229	0.40495493	0.51856207	0.54088336	0.42460864	0.62750107	0.36335943	0.58718079	0.29306550	0.36935807	0.66295721	0.39665271	0.32274336	0.50424529	0.31951271	0.25980857	0.11905692	0.34594643	0.14918793
-1.94575750	0.86552157	1.26479071	0.92758207	0.86439714	0.94896929	0.95704429	0.69383786	0.74685379	0.82147571	1.12401500	0.87739286	0.77528214	0.63430929	0.92744786	0.87325786	0.63259893	0.64292221	0.59978086	0.81190357	0.35036807	0.46011900	0.54197479	0.54905979	0.58180993	0.59441679	0.56070093	0.41116600	0.54423700	0.57946836	0.56095786	0.19025643	0.32746143	0.27842486	0.62649086	0.45777507	0.47926264	0.21198729	0.27018050
-1.88976250	1.84108286	0.86769929	1.18015143	0.89899000	0.77159843	1.02490643	0.87729929	0.68028643	0.89598071	0.84934429	0.85598143	0.70206500	0.71385129	0.98563500	0.77808286	0.97639357	0.66978857	0.73142286	0.84906214	0.56847950	0.60695221	0.61335507	0.40596929	0.42761857	0.35163807	0.37264500	0.46828400	0.43881229	0.63936364	0.68187143	0.32403129	0.62964293	0.64389179	0.36660043	0.34728291	0.21318013	0.31789707	0.20257764
-1.83377000	1.16731286	0.85795000	0.78626671	0.86340971	0.96502786	1.11071429	0.61977657	0.93269786	0.88295786	0.88522071	0.90278000	0.73188257	0.78016071	0.80286214	0.84509857	0.80572714	0.62132607	0.56995250	0.70147200	0.52863964	0.74076714	0.47210357	0.67794857	0.52319500	0.47980457	0.49005179	0.42687564	0.47338421	0.42108850	0.51822307	0.24248903	0.58019186	0.83059429	0.38949257	0.24573693	0.65405843	0.16566564	NaN
-1.77777875	1.21479643	0.55850036	0.94133286	1.30901571	0.93831143	1.05992143	0.86786714	0.84962214	0.97535714	0.98558143	0.81364000	0.79863643	0.87031857	0.66534879	0.76248486	0.82724643	0.76748236	0.78646286	0.72222071	0.80774857	0.58800400	0.70768286	0.55153743	0.52722136	0.69459729	0.54465736	0.34232986	0.48211193	0.42582957	0.39472557	0.24277557	0.47507464	0.54466700	0.31431121	0.41628664	0.35892736	0.17718199	0.03587721
-1.72178500	0.98851871	1.09110143	0.61590843	0.98142500	1.09386000	0.88800000	0.91937429	0.78809429	0.83974786	0.90016214	0.98590929	0.83296000	0.80040071	0.69839000	0.63002721	0.78938107	0.74850200	0.66821100	0.76208486	0.68265200	0.75690571	0.53909293	0.71099000	0.49246286	0.49614914	0.40076436	0.61826993	0.45592986	0.37866071	0.44197350	0.30732807	0.49080750	0.38279907	0.44293307	0.42363514	0.32017579	0.13834979	0.14359657
-1.66579000	0.61072079	0.98034571	0.94108571	1.03472500	1.09848000	0.67510179	0.70978971	0.81179857	1.01875071	0.95687929	1.16692857	0.77168500	1.00131071	0.61218014	0.88709357	0.85954107	0.80610929	0.69628471	0.70877514	0.81081286	0.77078357	0.48368143	0.57678671	0.64678329	0.60501329	0.66383357	0.54534500	0.52084479	0.71160643	0.67913529	0.68794400	0.44404821	0.35475150	0.44704036	0.46714800	0.33765800	0.35278286	0.20387242
-1.60980000	0.59379064	1.11176714	1.36904857	1.15541786	1.38307643	1.27821143	0.93920500	0.97697214	0.76469143	0.99305929	1.04605714	0.95240500	0.66990386	0.98472500	0.92086357	0.95317857	0.69004500	0.62608593	0.81523571	0.88091143	0.60412707	0.70323929	0.63082907	0.55688964	0.69194936	0.47984750	0.56715179	0.34779636	0.69977743	0.56028471	0.45130650	0.45149286	0.41095129	0.36479200	0.40386350	0.22566914	0.41580350	NaN
-1.55380625	1.42125307	1.14907929	1.19535143	1.18288929	1.22911071	1.12889179	0.98445500	1.20947286	1.05438786	0.81580214	1.07156786	0.86951664	0.99048857	0.84213000	1.06909571	0.99704643	0.90819786	0.92427571	0.85714000	0.71298857	0.70407571	0.64890386	0.73272257	0.96292286	0.70694071	0.67737571	0.41656129	0.44083621	0.57837093	0.68090500	0.42429829	0.51171993	0.97209650	0.61965164	0.20708818	0.14343793	0.86889100	NaN
-1.49781125	1.50128357	1.04785214	1.12192929	1.10025071	1.00754929	0.95392214	0.97235857	1.25606000	1.24328714	0.87081286	1.04841500	1.12734643	0.85163071	0.95399643	0.85701786	0.95309857	0.92132143	0.95785143	0.78542143	0.77472143	0.80072571	0.65099521	0.79869714	0.55338729	0.74677571	0.54994443	0.39219207	0.46515736	0.28023629	0.54451400	0.25115871	0.78020093	0.38600029	0.79266643	0.74143600	0.72442221	0.47400200	NaN
-1.44182000	2.06912271	1.07034929	1.22787286	1.00631286	0.99456571	1.36050929	0.91878714	1.28321214	1.12099214	1.09007286	1.04249071	0.99892071	0.94510143	0.94596286	0.78917214	0.82580071	0.93580571	0.83180929	0.93641714	0.92531357	0.96540071	0.66134907	0.75665500	0.75667000	0.58043971	0.67241364	0.54088693	0.50901229	0.64004893	0.37003771	0.54544750	0.75222093	0.21582055	0.42016679	0.35086521	0.36532400	0.19170143	0.05297357
-1.38582750	0.30756286	1.71560071	1.00489857	1.27572714	1.37626571	1.14838929	1.04578857	1.15617571	1.17964143	1.01604643	1.06355786	0.87793214	1.03866571	0.80237857	0.96880571	0.87164000	1.00363286	0.71630557	1.00416000	0.77236214	0.56367921	0.78972500	0.62804243	0.60709250	0.73030571	0.73623214	0.66403143	0.53797350	0.75563214	0.83819000	0.62155129	0.45745014	0.85294357	0.35417950	0.66551400	0.35332193	0.40699643	NaN
-1.32983250	0.92089767	0.84904357	1.00208029	1.15608214	1.23027000	1.17022143	1.13614286	1.15232429	1.18515357	1.12664429	1.05672643	0.90238286	1.12364643	1.09220143	0.92190143	0.88079429	0.81559357	0.98218571	0.95464000	0.87587071	0.87493643	0.57219850	0.65211300	0.67341136	0.53518186	0.65275543	0.54038843	0.35921307	0.83526429	0.59769993	0.61323579	0.47240971	0.45293543	1.01804286	0.78329414	0.29853871	0.03787294	NaN
-1.27384000	1.31260857	1.34263929	1.36345429	1.05308500	1.29053857	0.93119643	0.79642650	0.98851714	1.00646000	0.97312000	1.27830929	1.24421786	1.13504857	1.00603786	0.90014857	1.10835857	1.00693214	1.06208929	0.93482571	0.86469286	0.88934214	0.75114643	0.81745786	0.71829357	0.72307543	0.84965929	0.73958857	0.56681229	0.92549000	0.63021036	0.47906093	0.68650257	0.63633764	0.63203993	0.69906150	0.23068957	0.01831550	NaN
-1.21784875	3.75469714	0.62279914	1.08395429	1.03113214	1.34939143	1.28549000	1.05557214	1.27910357	1.46685714	1.18577286	1.13637714	1.09162071	1.27482786	1.21178214	1.02819786	0.70820471	1.03720071	0.89164357	1.04039286	0.91420743	0.81489429	0.92207643	0.79615571	0.88662357	0.59500421	0.77973214	0.91454429	0.52212186	0.88030643	0.80523436	0.78510514	0.91861929	0.68385357	0.59297821	0.97169214	0.34082579	0.45494007	NaN
-1.16185500	NaN	1.47987714	1.10754214	1.23375429	1.37118643	1.20606714	1.38086071	1.02609143	1.29911714	1.05666857	0.90321929	1.02233357	0.99453071	1.26837000	1.12664000	1.08045143	1.20423071	1.01555857	0.80828857	0.88698164	0.89387071	0.88078071	0.88524571	0.86998643	0.66547436	0.71471357	0.66813286	0.74117829	0.59728900	1.11983621	0.61045350	0.99622429	0.64929943	0.43146721	0.62352893	0.93318786	0.45250256	NaN
-1.10586000	NaN	1.20093786	1.14665571	1.62322357	1.00832429	1.17219500	1.37331143	0.96491714	1.21646929	1.27940214	1.15392000	1.18973357	1.13777857	1.13317500	1.20064857	1.05089357	1.15684071	1.04773643	0.90044071	0.94992786	0.99378500	0.93116714	0.86329714	0.87138643	0.64101943	0.66962286	0.76945071	0.63158936	0.89303214	0.58812886	0.73799407	1.10927857	0.56701793	0.46150500	0.69131943	0.46215336	0.51041214	NaN
-1.04987000	NaN	1.09687571	1.08968857	1.44117643	0.88306071	1.56083500	1.47099857	1.24293143	1.04720714	1.04592143	1.19665571	1.23263571	1.33510500	1.04533643	1.01106429	1.20371071	0.93042643	0.91610357	0.85317857	1.02142500	0.83621143	1.16463929	0.95652643	0.80097357	0.84127214	0.87311929	0.88466193	0.63809043	1.16646850	0.94185429	0.58504429	0.84774071	0.73613186	0.80800957	0.81473679	0.84495021	0.14730602	NaN
-0.99387438	NaN	0.94816571	1.55774214	1.07148857	1.22231643	1.41064929	1.03068714	1.12164643	1.03488714	1.01366643	1.16041071	1.20021571	1.15681286	1.12318357	1.03693286	1.12919214	1.03172500	1.13639714	1.00922857	1.02103071	1.11887643	1.10252714	1.14066286	1.08358857	1.02118500	0.86309000	1.01119857	0.89438643	1.02372571	1.06761321	1.03976500	0.75207350	0.69064629	0.35563271	0.67823679	0.87129329	0.05073107	NaN
-0.93788250	NaN	1.29199143	1.41008500	1.31919643	1.22558143	1.34174929	1.03958143	1.10297786	1.00886643	1.63268214	1.37243714	1.54537643	1.17481857	1.29963143	1.06599857	1.14574714	1.02179929	1.14787786	1.22463643	1.11840857	1.12996786	1.09100786	1.25685286	0.88064571	0.79150186	0.89777857	0.78879393	0.76945714	0.82824257	1.40518357	1.23180643	1.37432857	1.51601929	0.80131179	0.73220050	0.94915129	0.44708333	NaN
-0.88188962	NaN	0.91717214	1.55330500	0.99181214	1.58264643	1.50680643	1.19986571	1.49487286	1.07183214	1.21390571	1.41157714	1.20920357	1.10036214	1.14469643	1.48347286	1.10600357	1.17156929	1.19812500	1.17136857	1.05394714	1.01443643	1.06531357	0.97130429	0.92762214	0.92653357	0.80041357	0.89941786	1.10597571	0.97105164	0.96071450	1.07709071	1.17912357	1.01459214	1.07383714	0.97418143	0.99782357	0.17600136	NaN
-0.82589663	NaN	1.50279429	1.66745857	1.40538714	1.45155143	1.70033857	1.31588500	1.38309714	1.38505571	1.48651357	1.57000857	1.51849286	1.21249500	1.33544143	1.59003571	1.38249714	1.19114071	1.38119429	1.42583714	1.50003786	1.28480214	1.09962714	1.29556929	1.43107000	1.37256857	1.42702786	1.17317643	1.31980786	1.34357500	1.57955071	1.50417929	1.60834214	1.77161643	1.43246929	0.70944014	0.57234464	0.68182200	NaN
-0.76990362	NaN	1.83789000	1.91607500	1.75280643	1.94754786	1.79544786	2.18928286	1.84158429	1.81024000	1.96200357	1.84046643	1.83171500	1.59683286	1.82494643	2.22139643	1.75808857	1.89154571	2.02143429	2.14509000	2.30362071	2.23257071	2.23081643	2.05577357	2.09643143	1.88215357	1.99367214	1.78622357	1.96588286	2.36973714	2.19022786	2.78748929	2.06987857	2.10916571	2.76501500	0.99100821	2.06164500	1.13271879	NaN
-0.71391075	NaN	3.03160357	2.81423143	3.54885714	3.30386786	3.15431214	3.10385214	3.34630929	3.63238643	3.00690071	3.64170429	3.47928571	3.46538214	3.34940786	3.36128571	3.49888571	3.69454714	3.35393786	3.34906143	3.82691786	3.86002000	3.56243357	3.85341214	3.69031643	3.89841571	3.65584429	3.67720429	3.68677857	3.72910214	3.46816214	4.20946857	4.34908357	3.59794000	3.31352643	4.40862786	5.32352286	3.56516929	NaN
-0.65791775	NaN	5.04595143	5.57595214	5.76820786	6.06069286	6.17102214	6.05689286	6.18624071	6.83560786	5.84475429	6.44712071	6.80174714	5.99920143	6.45232071	6.58531071	6.46214429	6.34421214	6.51129214	6.60270286	7.67250000	6.70303000	6.75896500	7.37611929	7.13403286	7.43020643	7.22270357	7.01479857	7.63016429	8.29208571	8.66615714	8.72387143	7.58520714	7.75128929	7.78634143	6.33079500	7.38911357	7.25072643	NaN
-0.60192450	NaN	9.69714286	11.09816429	10.74637857	10.77390000	9.94049286	11.15987143	10.31435000	11.04067857	10.39300714	10.89141429	10.98791429	11.47022857	11.78285714	11.80521429	11.01307857	11.33303571	11.23756429	11.15995714	11.85938571	11.86505714	12.22554286	12.22162857	12.78622143	13.21571429	12.95552143	12.61211429	13.91899286	14.86377143	15.27489286	15.55367857	13.14982857	14.94377143	13.01532857	12.30787143	13.58207857	10.95420000	NaN
-0.54593163	NaN	16.81203571	19.66812857	17.74334286	18.42977143	15.45800000	17.70772857	17.67857143	18.68650714	17.05056429	17.23947857	18.38882857	18.24558571	18.68299286	18.82765000	19.05667143	19.12233571	19.11245714	19.64840714	19.85218571	18.95790714	19.59005714	20.67372857	20.95175714	20.33689286	21.45720714	20.78599286	22.06860714	23.81969286	26.46300000	22.55035000	22.93068571	22.23617857	22.70820714	22.79415714	20.09570714	21.38388571	NaN
-0.48993862	NaN	28.58661429	30.15891429	27.92422143	28.29602143	26.83520714	27.72663571	27.92950000	27.66505714	28.33917857	27.70248571	26.84767143	29.07537143	29.38180714	29.30845714	29.50170714	27.53922857	29.28797143	29.74586429	29.77784286	27.57428571	28.32887857	29.53944286	30.93593571	31.07676429	30.51497143	29.54276429	31.37603571	33.71338571	39.43487857	34.89788571	34.19003571	34.60537143	33.26957857	34.31963571	36.01687857	36.67582143	NaN
-0.43394562	NaN	39.81407143	45.49775714	40.63160000	37.50572143	38.16987143	39.69827857	40.31286429	39.23344286	39.61660714	40.18167857	40.12953571	41.14988571	41.26062857	42.93305714	40.55035000	38.88742143	40.71514286	41.12855714	40.72367857	40.88183571	41.23387857	42.74693571	44.08298571	45.72572143	44.15477857	44.16798571	45.59575000	47.05579286	49.88972143	50.22732143	47.17291429	48.71045000	46.20038571	46.63137857	49.64532857	33.09480000	NaN
-0.37795275	NaN	59.76279286	58.62351429	56.50455000	53.67314286	52.08242143	52.24712143	54.53280000	54.40109286	53.90712857	54.64835714	56.07073571	55.76576429	55.99204286	56.04035000	54.45604286	52.99840000	53.88192857	54.99554286	55.88459286	55.46805714	55.87357143	57.16024286	57.57272143	57.65135000	57.34645000	57.18775000	59.30078571	62.02146429	67.19042857	67.70135714	64.33153571	65.14618571	64.70049286	60.98979286	62.05185714	60.09957143	NaN
-0.32195975	NaN	78.26607143	77.34071429	72.47171429	72.51492857	67.61500000	69.94457143	70.47878571	70.62850000	69.62085714	70.66107143	70.24514286	72.64614286	73.96071429	72.33550000	71.40000000	70.02392857	68.83150000	71.40928571	69.73278571	70.68921429	71.25564286	73.38814286	72.99914286	74.55492857	73.13264286	75.01850000	74.50228571	78.03185714	88.02007143	84.52864286	81.28442857	79.62150000	81.90300000	73.90171429	75.64114286	62.09824286	NaN
-0.26596650	NaN	93.21478571	94.15300000	90.98357143	88.04550000	86.81057143	87.64078571	89.53085714	87.13228571	85.52557143	88.02485714	86.89621429	88.93250000	89.23378571	91.09350000	89.37678571	84.97385714	86.36678571	84.50435714	86.00357143	88.76128571	85.68414286	87.79400000	91.01107143	91.92435714	89.73428571	91.72585714	91.51271429	95.78135714	103.36664286	101.46314286	104.85528571	97.59042857	99.41321429	93.29828571	93.34178571	NaN	NaN
-0.20997350	NaN	109.73542857	114.75114286	104.59021429	104.53964286	104.53364286	104.23657143	106.33221429	103.85500000	104.73921429	103.61500000	104.56435714	108.74285714	108.92907143	109.71185714	106.59757143	101.60664286	101.13321429	102.08771429	101.85978571	99.70821429	103.40692857	103.51292857	104.32521429	105.92635714	107.47771429	106.81692857	106.74242857	111.69314286	124.72264286	122.18257143	119.23250000	115.69657143	118.41685714	115.82714286	113.54635714	NaN	NaN
-0.15398062	NaN	103.21450000	131.14807143	128.70942857	125.01350000	122.83692857	120.09442857	121.06464286	123.92064286	119.17257143	121.00714286	122.41942857	123.04792857	127.37250000	126.64128571	119.50928571	117.09600000	116.15250000	115.42450000	114.81264286	113.18350000	113.59200000	119.28821429	118.60585714	122.46464286	119.97507143	118.30100000	121.86064286	131.98792857	143.41128571	142.98307143	137.84092857	130.74257143	130.00514286	131.88492857	130.00328571	NaN	NaN
-0.09798752	NaN	131.86335714	143.08150000	137.74707143	135.53271429	137.28485714	134.35050000	136.11328571	135.76500000	135.20221429	133.90692857	133.35900000	135.93500000	139.49528571	138.43328571	132.15921429	129.69021429	128.46985714	129.20792857	126.93178571	128.51300000	129.87007143	129.67028571	131.11614286	130.56635714	130.27128571	132.61128571	137.95971429	141.87607143	154.00014286	151.81728571	148.20871429	138.17164286	143.70485714	149.40650000	138.52957143	NaN	NaN
-0.04199463	NaN	151.26150000	150.40028571	151.18235714	147.50885714	146.88807143	146.73064286	148.30964286	147.85871429	143.22892857	142.72757143	145.63350000	146.45307143	146.22635714	149.89264286	142.76778571	135.49492857	138.01100000	136.27707143	134.46800000	132.78392857	135.37064286	136.13292857	139.26564286	139.89871429	137.09121429	139.02721429	142.09664286	148.53528571	161.15807143	159.46528571	158.52692857	150.95864286	151.62450000	147.18292857	147.99600000	NaN	NaN
0.01399831	NaN	154.23021429	160.68835714	155.95807143	154.10457143	154.46300000	150.93078571	147.82778571	147.40214286	149.34050000	150.88850000	150.43471429	151.20035714	157.24992857	152.46385714	146.58507143	143.16557143	142.24600000	139.78278571	137.47850000	133.51292857	138.72692857	142.12050000	141.24171429	143.12150000	140.36328571	142.93692857	145.09707143	148.90585714	167.56857143	169.49050000	170.69150000	160.51450000	159.58364286	157.94385714	144.16142857	NaN	NaN
0.06999141	NaN	NaN	162.45392857	154.03250000	155.63357143	155.00307143	155.51828571	151.55600000	149.51771429	147.45035714	149.52385714	149.36842857	152.69900000	152.73450000	153.44835714	147.50507143	145.84692857	138.97735714	139.04078571	136.37892857	132.77507143	132.72900000	140.62521429	139.87557143	142.29442857	138.70750000	137.96750000	147.71150000	152.81171429	169.56328571	169.40457143	164.20628571	164.93678571	146.90742857	152.85257143	149.01700000	NaN	NaN
0.12598463	NaN	NaN	154.99314286	150.67828571	151.31064286	148.99157143	151.31621429	146.93564286	143.18221429	141.19071429	143.15000000	143.40071429	146.97064286	146.65028571	143.25957143	137.62207143	134.95657143	131.07435714	129.41007143	125.90600000	128.78450000	127.95857143	132.90864286	132.70050000	132.85164286	133.28042857	133.46078571	138.21350000	141.41242857	164.02485714	158.53321429	154.81700000	149.36028571	137.73271429	142.55007143	141.66221429	NaN	NaN
0.18197750	NaN	NaN	145.25550000	145.33314286	140.52071429	138.40892857	138.20250000	133.11785714	131.63878571	134.54700000	130.14371429	133.32178571	137.30057143	134.71878571	131.06742857	126.30757143	125.35428571	121.11721429	117.07635714	117.84678571	116.41121429	117.29571429	117.00164286	122.26092857	120.39428571	119.38385714	122.49314286	123.25307143	130.36664286	151.18478571	147.60585714	145.60585714	138.54035714	128.05164286	125.11107143	126.93035714	NaN	NaN
0.23797050	NaN	NaN	127.58492857	128.67764286	122.18792857	122.38842857	124.48328571	123.38857143	115.99842857	119.74407143	118.47014286	115.67421429	119.18321429	117.03114286	115.46957143	113.04228571	105.09528571	104.94871429	105.41385714	100.57300000	103.50807143	101.74764286	105.39714286	106.57928571	104.97650000	104.58300000	105.21007143	107.06478571	117.82021429	134.18721429	130.61514286	130.67235714	120.62435714	111.27414286	120.62664286	109.54914286	NaN	NaN
0.29396350	NaN	NaN	111.18514286	109.49557143	107.86707143	107.24650000	107.08485714	99.84235714	100.71735714	102.59064286	98.88657143	100.63835714	100.54400000	99.57692857	98.61171429	96.49792857	90.56635714	89.20164286	87.19585714	85.94114286	85.06257143	85.02942857	87.79457143	89.69992857	88.36707143	89.50221429	89.35835714	94.48950000	105.30692857	114.01221429	107.41092857	105.63135714	100.57664286	92.65385714	98.33785714	96.37921429	NaN	NaN
0.34995637	NaN	NaN	92.40300000	92.40600000	90.02042857	86.72542857	87.90350000	83.98621429	81.43871429	80.39492857	81.09892857	82.63371429	82.22585714	81.01907143	77.94907143	76.65142857	74.17114286	71.69014286	68.12778571	68.67735714	67.30550000	69.01021429	69.75085714	70.79828571	69.61971429	68.97935714	71.20414286	74.34542857	81.80535714	87.82228571	92.67050000	86.27842857	78.50685714	75.87242857	71.62842857	69.63922143	NaN	NaN
0.40594937	NaN	NaN	71.14150000	69.09850000	69.62485714	69.26621429	66.32485714	65.49495000	61.57489286	63.53557143	59.41108571	60.77345000	62.02593571	62.44256429	60.08902857	56.83391429	57.97502143	54.32210714	52.73737143	51.17424286	49.80781429	51.67667143	51.14647857	52.36507857	52.68502857	50.81734286	52.84749286	53.67742857	63.49490000	68.45378571	70.60650000	65.98644286	60.26896429	58.73225714	51.45409286	56.68642857	NaN	NaN
0.46194225	NaN	NaN	49.59248571	50.55673571	49.85330000	50.99757857	49.30705714	48.14485000	44.86812143	44.53002857	43.45435714	43.77007857	45.33794286	45.10634286	44.30930000	42.49045000	40.26320000	39.29192857	36.36210000	34.99610000	35.30392143	35.70652143	37.17072857	36.34822143	35.62362857	34.62699286	37.14510714	40.01698571	44.52836429	52.16456429	46.93728571	45.00587857	41.56217857	39.76658571	38.75416429	45.51577857	NaN	NaN
0.51793525	NaN	NaN	34.63905000	33.97468571	33.80890714	31.46477143	34.36149286	32.29816429	29.58581429	30.31062143	28.86439286	28.89032143	31.48557857	29.66727857	28.81445714	27.08756429	27.28767143	25.20921429	23.73765000	22.24496429	22.62338571	23.96328571	23.60475000	24.15447857	23.29540000	22.69575000	24.35405000	25.64449286	30.99403571	34.41947143	33.80358571	28.80605714	24.36160714	22.15714286	25.03687143	NaN	NaN	NaN
0.57392813	NaN	NaN	23.17575714	23.54218571	21.17382143	22.12332857	19.56535714	17.99478571	18.69723571	18.81978571	17.35751429	17.47481429	18.21104286	17.94241429	17.74030714	15.63267143	15.76704286	15.03870000	13.81043571	13.62862143	13.68222143	12.90110000	13.39550714	13.86175000	12.87287857	14.19366429	13.44049286	13.90218571	18.44165000	18.76565714	18.84455714	14.78225000	14.11052143	14.95848571	15.72892857	NaN	NaN	NaN
0.62992100	NaN	NaN	13.76725000	13.07820714	12.83355000	11.42475000	12.95555000	10.13468571	9.23485714	10.72598571	9.58960000	9.36237857	10.80543571	8.88961429	9.53271429	9.17385000	8.91214286	7.98050714	7.11869143	6.80111071	7.41870929	7.16595143	6.71367214	6.94018071	7.34230357	6.60146929	7.82283786	9.27278571	9.79780000	9.84965714	10.54200714	7.41061571	6.63859571	6.62567000	5.54906429	NaN	NaN	NaN
0.68591475	NaN	NaN	7.66562143	6.24753000	6.59179857	6.38888929	7.22140857	5.78919357	5.71261500	5.33910714	5.43691143	5.12224714	5.75982571	4.71476286	5.35345071	4.55606143	4.62466143	4.25825214	3.98439143	3.98509929	3.88342286	3.82219571	4.02736286	3.98450500	3.37466857	3.55232000	3.56535786	4.77098786	4.60398571	4.69698143	4.54602500	3.82933071	3.85607643	3.57522429	2.37445143	NaN	NaN	NaN
0.74190775	NaN	NaN	4.08483286	4.25934643	3.63588071	4.18578071	3.69436714	4.03428929	3.73022286	3.20213000	3.08410286	3.50478714	3.38725571	3.27047000	2.76569357	2.41843571	2.73687286	2.70172286	2.12575357	2.46700857	2.21062929	2.01742286	2.46085714	1.92588714	1.99392857	1.98199286	2.26070429	1.78950429	2.17026929	2.79349571	2.22007500	2.31776714	1.73642429	2.04750429	1.62004143	NaN	NaN	NaN
0.79790063	NaN	NaN	3.96258500	2.35087143	3.01704714	2.72566429	2.16170071	2.89797929	2.32608571	2.15408714	2.49650500	2.27391929	2.19095143	2.22365357	1.85109143	2.32162857	1.90678714	2.13450786	1.67175929	2.07538571	1.77372429	1.80147857	1.58541071	1.73773357	1.64502643	1.61566786	1.54393429	1.59985143	2.16945286	1.61587500	1.65864143	1.95405643	3.02843429	1.66904071	0.80340764	NaN	NaN	NaN
0.85389350	NaN	NaN	1.78342500	3.06141714	2.03480500	2.91811143	2.63334286	2.31960786	2.14512571	1.85052929	1.93725929	1.67856357	1.76235143	1.74518143	1.68738857	2.02769500	1.65329429	1.76501214	1.52169357	1.70303143	1.74734000	1.55049857	1.30857000	1.58208071	1.43148571	1.30916786	1.27840429	1.41110571	1.43483714	1.57334286	1.62126000	1.66757071	1.25846929	1.63711143	0.89499929	NaN	NaN	NaN
0.90988650	NaN	NaN	3.45913843	2.58794357	2.43047143	2.36468643	2.38476286	2.03408929	1.75953286	1.96004643	1.85845571	1.87685000	1.90989643	1.63588071	1.70308929	1.71256929	1.79456357	1.79032214	1.30253357	1.49364929	1.48478286	1.29441286	1.19550143	1.45726286	1.07080143	1.01785143	1.33245857	1.22888786	1.24947857	1.10774786	1.41810493	1.26380000	1.19404571	0.79753029	0.43867700	NaN	NaN	NaN
0.96587950	NaN	NaN	2.57112357	2.64338357	2.12942643	2.19762071	1.99919857	2.06504143	1.54357571	1.71158214	1.59785714	1.67087357	1.81727714	1.48612429	1.71506643	1.50823000	1.73946000	1.34828571	1.20644286	1.46326429	1.44624929	1.46297071	1.21142071	1.36868643	1.09858929	0.92610571	1.33376714	1.34044286	1.61285071	1.49513857	1.45629714	1.50619143	1.22909479	0.73964893	NaN	NaN	NaN	NaN
1.02187063	NaN	NaN	3.29819857	2.31347643	2.00664429	2.11757000	1.96042357	1.62083857	1.24598357	1.33856429	1.41176714	1.41336571	1.60280929	1.50860214	1.39743857	1.38011500	1.28880643	1.33487643	1.35901000	1.02475286	1.39860071	0.97029143	1.12915071	1.19493214	0.96587143	0.80616429	0.95034571	0.95407357	1.33233929	0.89251971	1.15193643	1.07491986	0.98423550	0.74601857	0.32947500	NaN	NaN	NaN
1.07786625	NaN	NaN	NaN	1.94037500	1.72140500	1.88174857	1.85882000	1.90831857	1.35124000	1.69801000	1.59721786	1.43711571	1.84418429	1.70458500	1.30632857	1.41712214	1.42165000	1.39119571	1.19384786	1.30469714	1.00576071	0.95918071	0.80368450	0.96516714	0.72849500	0.94102429	1.38662429	0.75064714	0.69719400	1.02075993	1.09458800	0.85528300	1.36945071	0.29751229	0.48357164	NaN	NaN	NaN
1.13386000	NaN	NaN	NaN	2.27516000	1.62307429	1.66640357	1.81850643	1.73226714	2.14065286	1.58560786	1.53180071	1.54164857	1.34025286	1.45115357	1.30742429	1.21310071	1.02342643	1.48941143	1.26731643	1.09706143	0.91632214	0.83089236	1.10556500	1.04090929	1.07346286	0.79633571	1.03496857	1.05079357	1.04638571	0.94121786	1.37912286	0.91055300	0.85004714	0.72663457	0.53418714	NaN	NaN	NaN
1.18985000	NaN	NaN	NaN	1.45490429	1.80004714	1.94869143	1.54243929	1.71697429	1.75264643	1.52538500	1.28036857	1.59788286	1.55552143	1.36145786	1.27749071	1.11673429	1.32995643	1.03613357	1.14856000	1.04276857	1.00350571	1.05035857	0.78639186	0.86817857	0.93542571	0.49073971	0.75975186	0.74614414	0.88876379	0.79730214	0.95862921	1.01236529	1.17842929	0.89532071	1.26179664	NaN	NaN	NaN
1.24584375	NaN	NaN	NaN	1.44506143	2.02268500	1.78117643	1.46332714	1.47209214	1.69925714	1.43853429	1.49846929	1.28725214	1.34422571	1.13855000	1.35843286	1.12011643	1.14093286	1.49588571	1.10083714	1.05546643	0.65138907	0.74895907	0.81770786	0.85899571	0.67972507	0.60278421	0.88803286	0.97895114	1.02585736	0.64305657	0.35041943	0.98480814	0.88807007	0.38740796	2.04314643	NaN	NaN	NaN
1.30183875	NaN	NaN	NaN	1.58776000	1.79129571	2.15769571	1.52493500	1.47271643	1.15432714	1.41435214	1.66961429	1.46010357	1.17709000	1.12651071	1.47377500	1.05789286	1.36566286	1.00869714	1.10729743	0.98970357	0.91392286	0.67429614	0.89965243	0.75220107	0.67507121	0.73575243	0.96525564	0.69115979	1.13918286	0.56898007	0.67485371	0.76606396	0.25017079	0.50761043	NaN	NaN	NaN	NaN
1.35783000	NaN	NaN	NaN	1.85050500	1.62202500	1.84742643	1.59188714	1.72511214	1.45530500	1.54883571	1.46413143	1.35113500	1.24446714	1.13217429	1.14912429	1.54868500	1.15408929	1.11747286	1.05734429	0.79302093	0.97190071	0.79690929	0.80646071	0.69640464	0.69784129	0.73880879	0.74180221	0.80935657	0.79606214	0.68926986	1.05620857	0.60099071	0.56855600	0.16713064	NaN	NaN	NaN	NaN
1.41382250	NaN	NaN	NaN	2.26170929	2.12419429	1.53840571	1.33045000	1.42603929	1.74476071	1.22401857	1.30541857	1.21439643	1.24396714	0.96905714	1.03623786	0.90337143	1.04410857	1.00697929	0.91792786	0.98764286	1.06598000	0.97147500	0.66445971	0.65211379	0.68350564	0.77071429	0.64400943	0.78517464	0.76182993	0.91017643	0.84430821	0.94935636	0.41746359	0.45555414	NaN	NaN	NaN	NaN
1.46981625	NaN	NaN	NaN	2.31225143	1.64296357	1.45708000	1.49156571	2.04813643	1.50683071	1.38051071	1.23114214	1.45701929	1.19789571	1.05026786	1.10057929	1.10633071	0.88699786	0.80059000	0.91243357	0.77116957	0.70067914	0.90129786	0.67514543	0.93772714	0.51006714	0.61565550	0.74741171	0.37868558	0.74293393	0.55080593	0.73260050	0.65213050	0.27360814	0.17962626	NaN	NaN	NaN	NaN
1.52581000	NaN	NaN	NaN	1.77717286	1.75270786	1.98938071	1.43749286	1.79372500	1.26999286	1.15347071	1.17656571	1.23723143	1.02992929	1.17371000	1.03595286	1.05646857	0.94152186	0.97382214	0.84812500	0.82897429	0.75107014	0.87122571	0.79300829	0.63206736	0.45994921	0.34309721	0.56049386	0.89518371	0.92679550	0.81963457	0.77936821	0.39829494	0.24140681	0.39913329	NaN	NaN	NaN	NaN
1.58180125	NaN	NaN	NaN	1.00156200	1.60156286	1.49603929	1.68344000	1.35104357	1.24820286	1.18963857	1.44822214	1.27319143	1.27249357	1.09227429	0.90505257	0.94020214	0.97347429	0.88631236	0.70610286	0.74891764	0.63485979	0.78903643	0.86826929	0.62010971	0.74655557	0.47543079	0.42303729	0.77266750	0.63129707	0.44615057	0.49980864	0.81724693	0.45246836	0.20011793	NaN	NaN	NaN	NaN
1.63779500	NaN	NaN	NaN	2.54607071	1.53187429	2.16122500	1.73580571	1.24253929	1.00811164	1.16465857	1.13204857	1.35127857	1.23621000	1.15220071	1.18594071	1.00974429	0.84235571	0.95204571	0.85350857	0.71892650	0.60703264	0.81706000	0.54863664	0.43673636	0.61091700	0.48081064	0.74908886	0.71991721	0.53776343	0.64009986	0.36649424	0.56889279	0.63023450	0.27598857	NaN	NaN	NaN	NaN
1.69379000	NaN	NaN	NaN	1.63342571	1.57895143	1.57693500	1.22751571	1.29056429	1.19600214	1.32409429	1.12108929	1.21021286	1.35921429	0.99514071	1.02239143	0.98667929	0.90673000	0.84920471	0.53059071	0.64911064	0.69875657	0.67295286	0.66540729	0.72182129	0.62787979	0.50947600	0.86402786	0.74605093	0.89013300	0.86692721	0.32714764	0.70751929	0.09375498	NaN	NaN	NaN	NaN	NaN
1.74978000	NaN	NaN	NaN	1.54193571	2.12051357	1.93629857	1.53396929	1.38114071	1.31464214	1.49080429	1.14199214	1.17257071	1.25582571	1.04614571	1.06898143	0.89745857	0.79160100	0.81649871	0.75553050	0.69056343	0.70947843	0.61481393	0.56767271	0.39929014	0.60965293	0.40534350	0.65418221	0.73927936	0.68227964	0.48914036	0.85304350	0.18357407	0.38149050	0.30988393	NaN	NaN	NaN	NaN
1.80577500	NaN	NaN	NaN	1.46322871	1.51938714	1.39048571	1.51075857	1.33120214	1.72883929	1.34559500	1.33853714	1.13644357	1.14623214	1.00390357	0.98384071	0.93462643	0.90962143	1.17077429	0.76244014	0.69792664	0.58660843	0.63410000	0.81134571	0.50846629	0.59546700	0.51117136	0.35304236	0.75871164	0.52868807	0.52312743	0.66677299	0.48042711	0.44139057	NaN	NaN	NaN	NaN	NaN
1.86176875	NaN	NaN	NaN	1.77251221	1.88583143	1.29474543	1.80763429	1.28508000	1.55744500	1.57002357	1.25947214	1.13763143	1.13795929	1.29956214	1.01429729	0.88025357	0.96025357	1.05434571	1.01765571	0.64827700	0.72030714	0.56176629	0.69093021	0.55420714	0.61824686	0.64630129	0.42615864	0.71418871	0.39841836	0.75320107	0.09102057	0.27486714	0.13099943	0.57080286	NaN	NaN	NaN	NaN
1.91776000	NaN	NaN	NaN	1.91284714	1.49080836	2.08422214	1.58653071	1.34041214	1.74252643	1.50697143	1.09103143	1.37944214	1.29860643	1.14625571	1.02030857	0.86647286	1.24916929	0.89957643	0.91817000	0.71173179	0.92217429	0.75573129	0.73714857	0.74211221	0.57787329	0.67359536	0.63231871	0.58339893	0.87372521	0.55351379	0.28695257	0.54487071	0.30766900	0.82025071	NaN	NaN	NaN	NaN
1.97375250	NaN	NaN	NaN	3.83911929	1.94100643	2.01675071	1.48666071	1.43103857	1.49869000	1.17226214	1.35005714	1.05712279	1.41463429	1.12801000	1.29574143	1.04223143	0.87472771	0.93833571	0.81660943	0.68470557	0.71691000	0.72027164	0.70856793	0.77005907	0.59564736	0.53300414	0.56769850	0.44136000	0.39787250	0.43185943	1.03375576	0.67585764	0.46838986	NaN	NaN	NaN	NaN	NaN
2.02974750	NaN	NaN	NaN	0.47909757	1.55473643	1.66203000	1.33694000	1.40363357	1.26344357	1.67337143	1.37091500	1.43917500	1.20554286	1.23524214	1.19298071	0.92949693	0.98729571	0.93860143	0.66600943	0.75230650	0.81660500	0.77106564	0.75242571	0.64827900	0.56461307	0.57839679	0.55690414	0.84311721	0.78997057	0.56510371	0.42990364	0.32473357	0.42776707	NaN	NaN	NaN	NaN	NaN
2.08574000	NaN	NaN	NaN	NaN	1.59646500	1.35261714	1.60928571	1.47316643	1.32009929	1.29725286	1.44765071	1.15812357	1.14728000	1.26166357	1.36201571	0.91463500	1.06710786	0.86883571	0.78789929	0.70780786	0.83903721	0.66810071	0.75213800	0.68785357	0.57419536	0.73824621	0.71148450	0.80265707	0.72587207	0.50563143	0.56385771	0.49855879	0.21933029	NaN	NaN	NaN	NaN	NaN
2.14173125	NaN	NaN	NaN	NaN	2.00872286	1.98841857	1.70440714	1.68183357	1.49913786	1.23577500	1.41804143	1.14950786	1.19333914	0.97899143	1.27401143	0.90139786	0.92280071	0.75616857	0.66261143	0.89192357	0.75839393	0.78178643	0.91839986	0.79752586	0.72980650	0.63304250	0.67175229	0.52608114	0.75433593	0.78048764	0.26382050	0.48825507	0.47941186	NaN	NaN	NaN	NaN	NaN
2.19772500	NaN	NaN	NaN	NaN	1.55475929	1.53599286	1.64725929	1.34390429	1.71796857	1.32338786	1.58277857	1.22880071	1.38518571	1.15380214	1.21893286	1.05708286	1.02168857	0.79925329	0.79893414	1.09470571	0.77230100	0.78233357	0.52237200	0.59314421	0.69660136	0.59476057	0.91875900	0.63519443	0.72142731	0.79915879	0.71238343	0.40851243	NaN	NaN	NaN	NaN	NaN	NaN
2.25372000	NaN	NaN	NaN	NaN	2.20936214	1.88367000	1.71249857	1.59097571	1.50940714	1.57098500	1.62510000	1.41048357	1.42486143	1.14499143	1.10213500	1.09662429	0.99592429	1.04423500	1.01547643	0.66239400	0.78696857	0.75918229	0.48673529	0.87957571	0.64452293	0.61146971	0.54856921	0.86156614	1.01377993	0.62228129	0.68507293	0.37923536	0.64122991	NaN	NaN	NaN	NaN	NaN
2.30971000	NaN	NaN	NaN	NaN	1.63795071	1.83994786	1.65539571	1.38578929	1.75121571	1.59561000	1.48562786	1.57615929	1.26179786	1.26815286	1.26695643	0.95197071	1.05714286	1.07788214	1.08820786	0.77663764	1.00014786	0.72030536	0.85694614	0.60914550	0.55467907	0.61635386	0.71381936	0.79448814	0.86656236	0.60295393	0.79289693	0.45773450	0.29145693	NaN	NaN	NaN	NaN	NaN
2.36570500	NaN	NaN	NaN	NaN	1.11193786	2.04804643	1.73067786	2.28373571	1.75072857	1.47264857	1.50027000	1.59360429	1.46291786	1.46014786	0.99340214	1.14721500	1.15126429	0.91984264	0.93580214	0.72928957	0.65350871	0.82718614	0.61775114	0.66778236	0.52109457	0.62412521	0.69090664	0.73905307	0.96770779	0.86308821	0.79345057	0.40522793	0.78594286	NaN	NaN	NaN	NaN	NaN
2.42169875	NaN	NaN	NaN	NaN	1.49149429	1.55648500	1.29813643	1.55856357	1.67401929	1.49343000	1.49262643	1.53718500	1.42876857	1.43361000	1.14714571	1.25959143	1.07831714	0.84320079	0.73785364	0.86885929	0.68593129	0.72580607	0.87600036	0.79310786	0.40794514	0.76176621	0.88665643	0.69550129	0.80506857	0.20780186	0.64706593	0.59999371	0.88157693	NaN	NaN	NaN	NaN	NaN
2.47769000	NaN	NaN	NaN	NaN	1.51793321	1.30480714	2.17728429	1.74521929	1.41444714	1.51257286	1.57001786	1.22426500	1.41096143	1.18173000	1.21937357	0.93162643	1.10078000	1.15992929	0.67303193	0.89750079	0.84763286	0.62647264	0.89697614	0.74539686	0.74969857	0.90001179	0.53718064	0.78526986	0.94777750	0.64917807	0.85017600	0.47621348	0.69910164	NaN	NaN	NaN	NaN	NaN
2.53368250	NaN	NaN	NaN	NaN	1.81836071	2.20550429	1.64001500	1.86100071	1.57452571	1.86230857	1.58360786	1.64474071	1.55652286	1.05856571	1.15094357	1.00946214	0.80818786	0.86516179	0.89309857	0.80631879	0.77820250	0.87691893	0.78869693	0.78435029	0.70773864	0.66536857	1.05537371	0.95765757	0.45063275	0.52696236	0.57641050	0.21496125	NaN	NaN	NaN	NaN	NaN	NaN
2.58967750	NaN	NaN	NaN	NaN	1.70381143	2.33258786	2.16088786	1.48451857	1.94819286	1.69340714	1.45461929	1.32994143	1.25524500	1.36896357	1.38949214	1.38341071	1.03223929	0.99422786	0.80087693	0.83199429	0.61290686	0.71405386	0.73405250	0.46373050	0.74596736	0.78871143	0.83286014	0.46752457	0.56877307	0.82468007	0.51627000	0.11721143	NaN	NaN	NaN	NaN	NaN	NaN
2.64567000	NaN	NaN	NaN	NaN	2.29744643	2.09905643	1.71703857	1.47542000	1.94443214	1.62348429	1.58396429	1.46416071	1.33252214	1.40867214	0.96584929	1.08251929	0.96198571	0.97495286	0.87885214	0.88660929	0.78593886	0.97353257	0.85914507	0.72929129	0.68275200	0.56649179	0.70944729	0.54968229	0.39696829	0.43851807	0.82267804	0.94982000	NaN	NaN	NaN	NaN	NaN	NaN
2.70166125	NaN	NaN	NaN	NaN	1.98185857	2.23626571	1.62079643	1.78511786	1.73276000	1.67869643	1.44670571	1.38287857	1.40694714	1.24855657	1.11028714	1.15288286	0.81031929	1.04071857	0.78733007	1.20851000	0.73063171	0.60610836	0.51940286	0.71713364	0.76163336	0.62534014	0.28948029	0.69693650	0.78037336	0.61271208	0.87144900	0.49180743	NaN	NaN	NaN	NaN	NaN	NaN
2.75765500	NaN	NaN	NaN	NaN	2.96357143	1.81806714	1.99014571	1.70686786	1.53221357	1.32734571	1.66983929	1.04456000	1.36295929	1.16588000	1.19883143	1.13673500	0.81187414	1.06918429	1.10499500	0.89002929	0.89223421	0.55008443	0.82851421	0.65463650	0.74221943	0.80900071	0.52278629	0.92058229	0.66296479	0.55983247	1.13765171	0.51883121	NaN	NaN	NaN	NaN	NaN	NaN
2.81365000	NaN	NaN	NaN	NaN	1.40860650	1.71755071	2.40650643	1.91259500	1.55801500	1.55502071	1.32248929	1.87590214	1.20509143	1.17060714	0.86756836	1.05771643	0.94585429	1.01450536	0.94290143	0.78818464	0.61920329	0.75332021	0.73351114	0.72910500	0.76680336	0.77494086	1.08851214	0.61154564	0.95154536	1.60980279	0.23401864	0.94424600	NaN	NaN	NaN	NaN	NaN	NaN
2.86964000	NaN	NaN	NaN	NaN	1.38993121	1.98472286	2.26497714	1.86416000	1.66772714	1.43986071	1.65485143	1.28119571	1.14736643	1.44010000	1.02705286	1.08384643	1.14367143	0.82962000	0.82111986	0.76890714	0.88971750	0.67890379	0.72342829	0.60764079	0.87019814	0.53936829	1.12439286	1.22864357	0.89798093	0.79066586	0.34449523	0.85520057	NaN	NaN	NaN	NaN	NaN	NaN
2.92563375	NaN	NaN	NaN	NaN	NaN	1.79004000	1.89915571	2.17637786	1.55753857	1.42347071	1.27696214	1.43048714	1.51748071	1.31176071	1.25068143	1.18631571	0.89247214	0.92023000	0.96615679	0.80048571	0.93838286	0.62648814	0.81562864	0.59143893	0.68819650	0.58453957	0.72211336	0.54453971	0.95202500	0.79216829	0.49817956	0.43076464	NaN	NaN	NaN	NaN	NaN	NaN
2.98162875	NaN	NaN	NaN	NaN	NaN	2.05522429	1.21860071	1.75088214	1.77346714	1.70121214	1.46224929	1.53591429	1.52880571	1.52924071	1.32017786	1.08406000	0.90787643	0.83613857	1.09122214	0.85967571	0.92612500	0.70147443	0.69794879	0.67280650	0.73733714	0.80374229	0.90911564	0.58861971	0.67935386	0.68641986	0.78981950	0.55504564	NaN	NaN	NaN	NaN	NaN	NaN
3.03762000	NaN	NaN	NaN	NaN	6.96045143	1.72370264	1.93823643	1.85995000	1.98921214	1.71401571	1.28965500	1.88080357	1.38228000	1.34151071	1.15485000	1.36977143	1.19093214	1.11335957	0.75811429	0.92095929	0.91958143	0.86496021	0.70339136	0.59299443	0.73553986	0.68211414	0.70440086	0.71910629	0.99787050	0.81898379	1.04664243	1.08134986	NaN	NaN	NaN	NaN	NaN	NaN
3.09361375	NaN	NaN	NaN	NaN	NaN	1.92324357	2.09694500	2.09907214	2.03523357	1.75739714	1.54610714	1.40756071	1.39220214	1.31740286	1.46060286	1.16151429	1.13331571	0.96727929	0.70723329	0.82645050	0.87518086	0.69327243	0.79622500	0.79825357	0.77886000	0.66477564	1.08157679	0.85387485	0.89847293	0.80333100	0.72695971	0.55915714	NaN	NaN	NaN	NaN	NaN	NaN
3.14960750	NaN	NaN	NaN	NaN	NaN	1.68679429	1.77912786	2.33695643	2.17532429	1.59823857	1.56616071	1.67590000	1.46985571	1.72894500	1.27189500	1.13391429	1.13020643	1.22134071	0.94649786	0.94193500	1.01397929	0.81453386	0.61085407	0.74787293	0.65369536	0.65450307	0.59403832	0.38785107	0.71560000	0.78183479	1.16829207	1.14854914	NaN	NaN	NaN	NaN	NaN	NaN
3.20560000	NaN	NaN	NaN	NaN	NaN	1.98850714	2.16102571	1.93480286	2.08297500	1.90758214	1.78965571	1.78448714	1.50025643	1.46416214	1.23958357	1.41479357	1.22420929	1.13661500	0.79911879	0.86459786	0.85828071	0.59965507	0.55395271	0.76695714	0.50835764	0.89216000	0.74224579	0.78687200	0.66566153	1.12075614	0.68430857	1.76706664	NaN	NaN	NaN	NaN	NaN	NaN
3.26159125	NaN	NaN	NaN	NaN	NaN	2.92095714	2.31599500	2.21412500	1.83424357	1.63845286	1.69363286	1.54869214	1.81305357	1.57756714	1.27384000	1.11577214	1.14458643	1.19773643	0.94919821	0.81365986	1.02507664	0.97421657	0.63838986	0.62451971	0.59186321	0.76143750	0.74910864	1.07925314	0.32219936	1.11113971	1.00461000	1.81765150	NaN	NaN	NaN	NaN	NaN	NaN
3.31758625	NaN	NaN	NaN	NaN	NaN	2.35122000	2.47450857	2.26706571	1.87664357	2.24871929	1.98563714	1.48725214	1.41185786	1.48698929	1.39422286	1.28592286	0.98563357	1.45797643	0.98472357	1.09915857	1.05157643	0.79201921	0.75368907	0.65883536	0.79438057	1.04382021	1.15165393	0.98593593	0.71847007	1.22758786	1.19387000	NaN	NaN	NaN	NaN	NaN	NaN	NaN
3.37358000	NaN	NaN	NaN	NaN	NaN	2.78584786	2.56626429	1.61602143	2.48182429	1.64327143	1.46433429	1.57610643	1.72584143	1.54437714	1.31049786	1.19364071	1.22183143	1.04867429	1.17725714	0.95514643	0.67748200	0.73405493	0.67395050	0.80147421	0.97501571	0.72733486	0.62578636	1.21299429	1.56143436	1.33108143	0.92107223	NaN	NaN	NaN	NaN	NaN	NaN	NaN
3.42957000	NaN	NaN	NaN	NaN	NaN	2.72955929	2.24392357	2.10865786	1.86291000	2.11193714	1.67688000	1.63417643	1.60454071	1.43687000	1.36522857	1.37705786	1.25255714	1.18753000	1.13843357	0.93001871	0.89516993	0.83364900	0.86861414	0.88994286	0.65452157	1.12181593	0.99987421	0.65186814	1.22114079	1.20557836	1.80879429	NaN	NaN	NaN	NaN	NaN	NaN	NaN
3.48556375	NaN	NaN	NaN	NaN	NaN	3.13006214	2.05643500	1.99654786	1.49704786	2.09189857	1.35712071	1.93037000	1.57107786	1.48653143	1.36550429	1.63788429	1.26614143	1.16938929	0.93220286	0.88452914	1.02545000	0.91853164	0.68635814	0.90286871	1.16093929	0.56086371	0.64397100	0.88236836	1.01497314	0.80470564	1.43712636	NaN	NaN	NaN	NaN	NaN	NaN	NaN
3.54155875	NaN	NaN	NaN	NaN	NaN	1.88425286	1.69573357	2.00329214	2.04094214	1.55118357	1.55343429	1.83444714	1.37910500	1.61677643	1.17765714	1.37180714	1.34460500	1.25443879	1.07535643	0.74108571	0.84283893	0.79110243	0.70793964	0.86224536	0.74340450	1.00742271	0.55898229	0.81960921	1.08787257	0.91441086	1.95406143	NaN	NaN	NaN	NaN	NaN	NaN	NaN
3.59755000	NaN	NaN	NaN	NaN	NaN	1.40530421	1.80073571	1.45859286	1.72927071	1.92128071	1.51331071	1.38628286	1.25480714	1.42777786	1.40774000	1.26386143	1.12154643	0.99184786	1.19754571	0.91025429	0.65034129	0.86757021	0.77203700	0.86270736	0.57647800	0.35170070	1.11420521	0.63436257	0.93087700	0.86614600	1.84697929	NaN	NaN	NaN	NaN	NaN	NaN	NaN
3.65354250	NaN	NaN	NaN	NaN	NaN	1.80083471	2.20397500	1.74051429	1.56142643	1.33589500	1.13231786	1.58152286	1.39941500	1.32753571	1.04477214	1.14042971	1.15348286	0.92691643	0.96429050	0.86578707	0.89592357	0.84347129	0.76621286	0.60361507	0.83547943	1.26916143	1.03373857	0.78084507	0.93425829	0.39246743	0.78927386	NaN	NaN	NaN	NaN	NaN	NaN	NaN
3.70953750	NaN	NaN	NaN	NaN	NaN	1.14409357	2.11707429	1.74467786	1.75958143	1.34496357	1.29196700	0.96491357	1.19675286	1.05363921	1.30544786	1.17047929	1.03212221	1.18759500	0.98735500	0.64041800	0.88709686	1.02984000	0.79651679	0.66192700	0.91443071	0.97838736	0.73663896	0.53637500	0.86058479	0.67116971	0.85249586	NaN	NaN	NaN	NaN	NaN	NaN	NaN
3.76553000	NaN	NaN	NaN	NaN	NaN	1.54900857	1.56077000	1.59843714	1.70819357	1.62621357	1.69425000	1.20755286	1.23773857	1.46069500	1.22326643	1.21167357	1.18645071	0.93338857	0.86382429	0.80204714	0.86820286	0.69640043	0.88306221	0.50624114	0.68917736	0.62286671	1.06217793	0.83091650	1.00540179	0.69216307	0.75690143	NaN	NaN	NaN	NaN	NaN	NaN	NaN
3.82152125	NaN	NaN	NaN	NaN	NaN	1.07343143	1.44832500	0.95955357	1.09614250	1.40253071	1.29508571	1.38520143	1.35316500	1.35493714	1.25186929	0.88643643	0.96414979	0.87007929	0.60210064	0.89551857	0.79192550	0.83007929	0.67604850	0.64935850	0.57878793	0.96951436	0.57155536	0.52182106	0.53172364	0.70019964	NaN	NaN	NaN	NaN	NaN	NaN	NaN	NaN
3.87751625	NaN	NaN	NaN	NaN	NaN	NaN	0.81806557	1.95860929	1.13282314	1.42222714	1.09704643	1.10585786	1.38667429	1.28401071	1.30706071	0.98845929	0.87121429	0.82422643	0.82491064	0.66387450	0.71880157	0.81665071	0.73499214	0.55081443	0.84777843	1.32227571	0.71779321	0.83702557	0.54189321	0.75763079	NaN	NaN	NaN	NaN	NaN	NaN	NaN	NaN
3.93351000	NaN	NaN	NaN	NaN	NaN	NaN	1.26014971	1.14219643	1.01756157	0.89128986	1.08004136	0.87519193	1.39221714	1.29406714	0.96054300	1.00971214	1.03455429	0.84829357	0.73026586	0.66442429	0.62766750	0.74672114	0.65321436	0.34843486	0.40402729	0.92230214	0.76356576	0.47015671	0.66609452	1.03043157	NaN	NaN	NaN	NaN	NaN	NaN	NaN	NaN
3.98950000	NaN	NaN	NaN	NaN	NaN	NaN	1.23754986	1.36816643	1.01874736	1.20934121	1.30742071	1.27240629	1.13450643	0.97768286	0.84615707	0.86179807	0.79595557	0.97424871	0.85122136	0.85219786	0.66737764	0.74232550	0.75089764	0.55085679	0.85762286	0.79429550	0.92943993	0.61234593	1.11226664	0.85228129	NaN	NaN	NaN	NaN	NaN	NaN	NaN	NaN
4.04549375	NaN	NaN	NaN	NaN	NaN	NaN	1.00322800	1.73236857	1.44876786	0.76548164	1.26198500	1.30780429	1.04998000	0.88527429	0.89829000	1.11229357	0.81208643	0.74770193	0.71216429	0.71456636	0.68961921	0.96896500	0.54202686	0.40861057	0.67721757	1.10388836	0.46980171	0.41292571	1.62462643	0.54257536	NaN	NaN	NaN	NaN	NaN	NaN	NaN	NaN
4.10148875	NaN	NaN	NaN	NaN	NaN	NaN	1.70800271	1.38317786	1.15806357	1.54057071	1.22759786	1.42172850	1.06733071	1.02183929	1.04250786	0.92153071	0.66866329	0.77292757	0.77237436	0.70222993	0.67146329	0.74931057	0.60783871	0.68991421	0.74230771	0.63266557	1.04090257	0.70916593	0.82699857	0.34783050	NaN	NaN	NaN	NaN	NaN	NaN	NaN	NaN
4.15748000	NaN	NaN	NaN	NaN	NaN	NaN	0.77234929	1.59366857	1.22051571	1.23666929	1.21533929	1.00722714	1.08317786	1.14295929	0.82218800	0.92215150	1.09495143	0.85939900	0.81356000	0.72866471	0.71915421	0.87127879	0.69338971	0.70706986	0.64762821	0.74684029	0.84960457	0.73248425	0.57508371	NaN	NaN	NaN	NaN	NaN	NaN	NaN	NaN	NaN
4.21347250	NaN	NaN	NaN	NaN	NaN	NaN	1.84822214	0.92883214	1.25072929	1.46638786	1.13740214	0.88820771	1.10270714	1.00634214	1.08841964	0.83515407	0.91555857	0.84624400	0.67956029	0.75852843	0.77695814	0.94324214	0.55375029	0.67549136	0.65864414	0.84515736	0.21743329	0.72402721	0.70521807	0.57385286	NaN	NaN	NaN	NaN	NaN	NaN	NaN	NaN
4.26946625	NaN	NaN	NaN	NaN	NaN	NaN	1.83664500	1.20657207	1.60429643	1.33649357	1.37684500	1.12500021	1.00542114	0.94649371	1.13324829	0.96896143	0.83920150	0.80801036	0.68212071	0.84950371	0.83626214	0.64776271	0.76859086	0.72763429	0.81484507	1.06765379	0.55336014	0.60802968	0.70408571	0.87549957	NaN	NaN	NaN	NaN	NaN	NaN	NaN	NaN
4.32546000	NaN	NaN	NaN	NaN	NaN	NaN	1.68400429	1.37938357	1.43243357	1.35447429	1.21281357	0.98523929	1.11905071	1.19608071	1.14124143	1.03192429	1.04881043	1.25270357	0.75426764	0.66014157	0.87931207	0.77702371	0.59288750	0.84814050	1.15025164	0.72107779	1.01349971	0.70801186	0.88710493	0.69581500	NaN	NaN	NaN	NaN	NaN	NaN	NaN	NaN
4.38145250	NaN	NaN	NaN	NaN	NaN	NaN	1.56376171	1.59205929	1.14618307	1.05685429	0.96800207	0.90413871	1.07170286	0.94762079	0.93974786	1.14611286	1.10190143	0.78262307	0.93075929	0.73865550	0.55071171	0.71774450	0.77286107	0.63973536	0.98282571	1.00929521	0.92431557	0.58008679	0.56253107	NaN	NaN	NaN	NaN	NaN	NaN	NaN	NaN	NaN
4.43744625	NaN	NaN	NaN	NaN	NaN	NaN	1.63347136	1.20682214	1.26053214	1.04967064	1.22729286	1.19354643	1.08653357	1.02113929	0.62870421	1.13310671	0.99987500	0.96597714	0.82187186	0.83963750	0.79993221	0.83230950	0.87695857	0.72370636	0.77906120	0.64680868	0.71098564	0.52553757	0.55854136	NaN	NaN	NaN	NaN	NaN	NaN	NaN	NaN	NaN
4.49344000	NaN	NaN	NaN	NaN	NaN	NaN	0.73619493	1.06954693	1.27740857	1.27761214	0.96262407	0.90873221	1.19355929	1.04508357	1.08480429	1.03252286	0.98798429	0.85132843	0.76914400	0.63582436	0.80339593	0.64688157	0.52932736	0.96990164	0.80159000	1.07132250	0.62280999	1.06276021	0.78785371	NaN	NaN	NaN	NaN	NaN	NaN	NaN	NaN	NaN
4.54943000	NaN	NaN	NaN	NaN	NaN	NaN	2.06687929	1.36373286	1.18360786	1.30421500	1.12619793	1.08753143	1.40842571	0.97465286	0.85215507	1.00958486	1.40597500	0.74361521	0.68928200	0.94451650	0.87980143	0.74834671	0.80550536	0.90664057	0.98345457	0.97076586	0.59673443	0.51568585	0.45546600	NaN	NaN	NaN	NaN	NaN	NaN	NaN	NaN	NaN
4.60542500	NaN	NaN	NaN	NaN	NaN	NaN	4.15917857	1.61170643	1.63957286	1.24621014	1.57285571	1.00209643	1.28559214	1.21324000	1.21461714	0.93457207	0.99718886	1.05876929	0.78967714	0.85773443	0.92111950	0.75502729	0.86630357	0.59401650	0.79032044	0.93093307	0.73709279	0.55934486	0.69882621	NaN	NaN	NaN	NaN	NaN	NaN	NaN	NaN	NaN
4.66141875	NaN	NaN	NaN	NaN	NaN	NaN	NaN	1.09244357	1.37303714	1.44826286	1.42053500	1.51933571	0.96962879	0.84548057	0.97218236	0.99877593	1.22501500	0.71503200	1.05152429	0.68222257	1.05186250	0.93908079	0.94727500	0.83525857	1.13720400	0.92979829	0.48404464	0.36906393	0.77393293	NaN	NaN	NaN	NaN	NaN	NaN	NaN	NaN	NaN
4.71741000	NaN	NaN	NaN	NaN	NaN	NaN	NaN	1.62409000	1.47800071	1.15590786	1.33360786	1.22239571	1.32901214	1.31255357	0.99547786	0.90591286	1.13447571	1.22080264	0.83257214	0.79031414	0.92500357	1.06175714	0.56695886	0.89638957	0.83274171	1.03144879	0.95361643	0.55919121	0.46727464	NaN	NaN	NaN	NaN	NaN	NaN	NaN	NaN	NaN
4.77340250	NaN	NaN	NaN	NaN	NaN	NaN	NaN	1.15319807	1.56529643	1.32989079	1.59199857	1.24583929	1.12615264	1.02650786	1.02174336	1.00221857	0.98680279	1.13583757	0.84117964	0.78415871	0.53440750	0.98632129	0.88240743	1.03840214	1.10612729	1.19680457	0.89673514	0.56748936	1.67344286	NaN	NaN	NaN	NaN	NaN	NaN	NaN	NaN	NaN
4.82939750	NaN	NaN	NaN	NaN	NaN	NaN	NaN	1.18155189	1.39121650	1.14810714	1.70680500	1.03880479	1.55983857	1.28604757	1.14754286	0.87621650	1.03802364	1.09079714	1.13394214	0.93071786	0.89765429	0.77832500	1.00527479	0.99419064	1.28077386	0.95846014	0.62591014	0.48985121	0.67786786	NaN	NaN	NaN	NaN	NaN	NaN	NaN	NaN	NaN
4.88539000	NaN	NaN	NaN	NaN	NaN	NaN	NaN	2.32994429	1.67318714	1.56280500	1.59172714	1.69890929	1.21213929	1.42760357	1.34335929	1.27439643	0.94273064	1.08914293	0.85463714	1.02632429	0.95656786	0.93409143	0.70838900	1.06649286	1.15637814	0.27041307	1.34314329	0.80247804	0.87069786	NaN	NaN	NaN	NaN	NaN	NaN	NaN	NaN	NaN
4.94138125	NaN	NaN	NaN	NaN	NaN	NaN	NaN	1.65066136	1.35511429	1.80374643	1.28368479	1.58887143	1.57485929	1.39311143	1.31306571	1.35950429	1.14418643	1.08373521	0.93390593	0.97330086	1.03327071	0.94935186	1.06580571	1.20668750	1.69067807	1.29443871	1.55363971	0.63479214	NaN	NaN	NaN	NaN	NaN	NaN	NaN	NaN	NaN	NaN
4.99737500	NaN	NaN	NaN	NaN	NaN	NaN	NaN	2.09974571	1.61384714	1.72369171	1.68641429	1.35185929	1.26011214	1.19173357	1.48815929	1.46923786	1.36938786	1.40018571	1.18812071	0.99756871	0.99453000	1.25874214	0.96906786	1.01564929	1.42774943	0.50904299	1.14554521	1.63232143	NaN	NaN	NaN	NaN	NaN	NaN	NaN	NaN	NaN	NaN
5.05337000	NaN	NaN	NaN	NaN	NaN	NaN	NaN	1.72427221	1.05817950	1.60132000	1.60146000	1.78783500	1.73754071	1.85565143	1.57865071	1.63213000	1.31724000	1.33109071	1.44104500	1.13677571	1.41906500	1.44694429	1.34102714	1.48770786	1.18815179	1.30413429	1.41302479	1.16620621	NaN	NaN	NaN	NaN	NaN	NaN	NaN	NaN	NaN	NaN
5.10936000	NaN	NaN	NaN	NaN	NaN	NaN	NaN	1.96026043	1.76194500	1.46694929	1.61048214	1.47358571	1.84075571	1.73122429	1.84339714	1.78835500	1.84974500	1.54229071	1.38718500	1.55201214	1.01922764	1.33835857	1.09190971	1.48415571	1.55582536	1.47134907	0.94263786	0.92410286	NaN	NaN	NaN	NaN	NaN	NaN	NaN	NaN	NaN	NaN
5.16535500	NaN	NaN	NaN	NaN	NaN	NaN	NaN	2.67379071	1.57001786	1.01981571	1.64271357	1.59342229	1.77869786	1.44426214	1.98042214	1.42145571	1.66711929	1.50521714	1.47725357	1.27981214	1.19001000	1.02947000	1.71067071	1.40753214	1.64325071	1.03247364	1.89237643	0.94939243	NaN	NaN	NaN	NaN	NaN	NaN	NaN	NaN	NaN	NaN
5.22134875	NaN	NaN	NaN	NaN	NaN	NaN	NaN	1.67498357	1.28524971	1.70069571	1.74676571	1.44123429	1.53531000	1.64299571	1.94556214	1.45711643	1.49960571	1.28549071	1.57939929	1.07057921	1.28498929	1.20414786	1.20243071	1.07680671	1.28522943	1.35560750	1.62145857	0.89824114	NaN	NaN	NaN	NaN	NaN	NaN	NaN	NaN	NaN	NaN
5.27734000	NaN	NaN	NaN	NaN	NaN	NaN	NaN	0.83047929	1.74068214	1.63818643	1.90530143	1.33816286	2.07554214	1.68074714	1.74386929	1.25609143	1.61523714	1.84070357	1.14557786	1.46714000	1.22085714	1.07393286	1.19025857	0.94651557	1.11796721	0.90619571	0.63956486	0.28333800	NaN	NaN	NaN	NaN	NaN	NaN	NaN	NaN	NaN	NaN
5.33333250	NaN	NaN	NaN	NaN	NaN	NaN	NaN	1.34224286	1.38497429	1.36080443	1.76105857	1.46844143	1.71270857	1.42917143	1.38103429	1.38733857	1.40251714	1.18613929	1.26036857	1.26620357	1.40283000	1.26324429	0.96656264	1.01365336	1.07057857	1.39906743	0.80673193	0.91460429	NaN	NaN	NaN	NaN	NaN	NaN	NaN	NaN	NaN	NaN
5.38932750	NaN	NaN	NaN	NaN	NaN	NaN	NaN	NaN	1.72811143	1.65943429	1.83689214	1.52622929	1.38643857	1.78939214	1.60664500	1.67711714	1.37456071	1.34737929	1.45899857	1.38127571	1.33589143	1.17152357	1.03552286	1.54532379	0.70893171	0.69716607	0.37937429	0.48959807	NaN	NaN	NaN	NaN	NaN	NaN	NaN	NaN	NaN	NaN
5.44532000	NaN	NaN	NaN	NaN	NaN	NaN	NaN	NaN	1.87833286	1.75497286	2.00463429	1.65055929	1.55265571	1.67114286	1.62302571	1.51525000	1.46814857	1.28721857	1.35860650	1.33816071	1.00307679	1.01188786	0.88283493	1.57889014	1.29680157	1.12602007	1.07932029	0.99624429	NaN	NaN	NaN	NaN	NaN	NaN	NaN	NaN	NaN	NaN
5.50131125	NaN	NaN	NaN	NaN	NaN	NaN	NaN	NaN	1.94400500	1.92467071	1.65173214	1.61804500	1.76310357	1.65948500	1.58401929	1.34782786	1.38417214	1.26447357	1.22195857	1.17811429	1.11958464	1.20684429	1.16584300	1.05930007	0.72538671	1.41115500	0.78814500	NaN	NaN	NaN	NaN	NaN	NaN	NaN	NaN	NaN	NaN	NaN
5.55730500	NaN	NaN	NaN	NaN	NaN	NaN	NaN	NaN	2.17106286	1.57961571	1.76996214	2.13418286	1.73629071	1.66735857	1.52238286	1.39700643	1.50736143	1.63306357	1.60533071	1.24887643	1.21957993	1.04249386	1.23884357	1.72592571	0.72723929	1.00999650	0.56579714	NaN	NaN	NaN	NaN	NaN	NaN	NaN	NaN	NaN	NaN	NaN
5.61330000	NaN	NaN	NaN	NaN	NaN	NaN	NaN	NaN	1.78671214	1.64538079	1.94630929	1.89137857	1.40548500	1.72110000	1.33317571	1.50029929	1.69572857	1.14840500	1.34726714	1.37308500	1.33005714	1.09076571	1.30593121	0.91458043	1.59074786	1.21398121	0.72788929	NaN	NaN	NaN	NaN	NaN	NaN	NaN	NaN	NaN	NaN	NaN
5.66929000	NaN	NaN	NaN	NaN	NaN	NaN	NaN	NaN	1.55995071	1.68532786	1.46176429	1.65747500	1.86418000	1.70416429	1.75147571	1.24012507	1.48832000	1.25665643	1.36080071	1.29078214	1.13691979	0.77152457	1.12959950	0.74211836	1.04910486	0.99779853	0.23721143	NaN	NaN	NaN	NaN	NaN	NaN	NaN	NaN	NaN	NaN	NaN
5.72528500	NaN	NaN	NaN	NaN	NaN	NaN	NaN	NaN	1.52077414	1.55895571	1.31643364	1.80860286	1.40344714	1.22394714	1.40183714	1.83727357	1.33145571	1.09686429	1.33803071	1.29351421	1.23690500	0.93087007	1.57339357	1.33136300	1.18684657	1.13474286	1.67645071	NaN	NaN	NaN	NaN	NaN	NaN	NaN	NaN	NaN	NaN	NaN
5.78127875	NaN	NaN	NaN	NaN	NaN	NaN	NaN	NaN	1.92272004	1.72492786	1.63878286	1.77198786	1.46211571	1.40172071	1.43733929	1.52084357	1.07485771	1.48795929	1.11585000	1.07841214	1.32085214	1.11564429	0.80335014	1.38102393	1.07968986	1.25663543	0.37885286	NaN	NaN	NaN	NaN	NaN	NaN	NaN	NaN	NaN	NaN	NaN
5.83727000	NaN	NaN	NaN	NaN	NaN	NaN	NaN	NaN	1.37212786	1.65139357	1.83183857	1.49947571	1.64892214	1.49722571	1.52268214	1.31406357	1.37757929	1.31159500	1.28722500	1.42775357	1.13512071	1.13640286	1.41901071	1.30159071	0.52945307	1.11875929	1.14830214	NaN	NaN	NaN	NaN	NaN	NaN	NaN	NaN	NaN	NaN	NaN
5.89326375	NaN	NaN	NaN	NaN	NaN	NaN	NaN	NaN	1.69043014	2.10304214	1.41245964	1.55156286	1.70687071	1.59019143	1.69038214	1.26158429	1.26971357	1.55052143	1.45411429	1.26006571	1.18683036	0.99893714	1.45684857	0.81582064	1.16961650	1.37857843	1.86652857	NaN	NaN	NaN	NaN	NaN	NaN	NaN	NaN	NaN	NaN	NaN
5.94925750	NaN	NaN	NaN	NaN	NaN	NaN	NaN	NaN	3.68357857	1.36803021	1.47285786	2.02242429	1.19816786	1.61136279	1.33885357	1.32204357	1.47556000	1.36412214	1.29623857	1.42878357	1.23031650	1.27492714	0.60278757	1.17633057	1.61263993	0.93130500	NaN	NaN	NaN	NaN	NaN	NaN	NaN	NaN	NaN	NaN	NaN	NaN
6.00525000	NaN	NaN	NaN	NaN	NaN	NaN	NaN	NaN	NaN	2.09243571	1.69016071	1.68248143	1.60536643	1.63577357	1.87837357	1.24870143	1.58801929	1.50544286	1.15179357	1.60311000	1.31237000	1.03592221	1.16187007	1.46059979	1.71858357	1.57407693	NaN	NaN	NaN	NaN	NaN	NaN	NaN	NaN	NaN	NaN	NaN	NaN
6.06124125	NaN	NaN	NaN	NaN	NaN	NaN	NaN	NaN	NaN	1.65197854	2.20009357	2.15388357	1.60841714	1.74544357	1.79673786	1.77796357	1.78239286	1.65832500	1.47346571	1.47655286	1.28350214	1.25822000	1.36465536	1.17338429	1.76811429	1.75943500	NaN	NaN	NaN	NaN	NaN	NaN	NaN	NaN	NaN	NaN	NaN	NaN
6.11723625	NaN	NaN	NaN	NaN	NaN	NaN	NaN	NaN	NaN	1.85682857	1.95055286	1.83105143	1.37249571	1.79337286	1.94616286	1.48615643	1.38999014	1.46857071	1.36153143	1.51079429	1.39501929	1.11283029	1.48692786	1.32776429	2.11447214	1.64535014	NaN	NaN	NaN	NaN	NaN	NaN	NaN	NaN	NaN	NaN	NaN	NaN
6.17323000	NaN	NaN	NaN	NaN	NaN	NaN	NaN	NaN	NaN	1.96796714	1.93359757	1.82121929	1.39113571	1.50028286	1.55668929	1.44589714	1.35828143	1.49774500	1.31345000	1.04243071	1.36287929	1.55099429	0.85910850	0.80584071	1.68403000	1.61328571	NaN	NaN	NaN	NaN	NaN	NaN	NaN	NaN	NaN	NaN	NaN	NaN
6.22922000	NaN	NaN	NaN	NaN	NaN	NaN	NaN	NaN	NaN	2.38955429	1.92024679	1.50247643	2.18615643	1.53331571	1.48015571	1.47656071	1.48881214	1.38052429	1.22207286	1.48315286	1.14034357	1.38946379	1.45066857	1.10759986	1.64927700	2.03139857	NaN	NaN	NaN	NaN	NaN	NaN	NaN	NaN	NaN	NaN	NaN	NaN
6.28521375	NaN	NaN	NaN	NaN	NaN	NaN	NaN	NaN	NaN	2.42383857	1.97912643	1.51349386	1.40037286	1.51132357	1.34370786	1.50630500	1.70401071	1.54666929	1.43577714	1.16322757	1.55929357	1.17713143	1.94342857	0.77970657	1.43457044	2.43298507	NaN	NaN	NaN	NaN	NaN	NaN	NaN	NaN	NaN	NaN	NaN	NaN
6.34120875	NaN	NaN	NaN	NaN	NaN	NaN	NaN	NaN	NaN	1.65995643	2.25612714	1.85610143	1.53937214	1.61924143	1.59710857	1.31714071	1.54552500	1.26090071	1.53845929	1.59616000	1.12638143	0.89331193	1.88219929	2.14616507	0.83842864	NaN	NaN	NaN	NaN	NaN	NaN	NaN	NaN	NaN	NaN	NaN	NaN	NaN
6.39720000	NaN	NaN	NaN	NaN	NaN	NaN	NaN	NaN	NaN	2.67190857	1.58212714	1.74866071	1.81296357	1.63062929	1.77661571	1.47734429	1.60043857	1.32515929	1.37412500	1.33618500	1.72712357	1.51483643	1.87114143	1.08846479	1.40189664	NaN	NaN	NaN	NaN	NaN	NaN	NaN	NaN	NaN	NaN	NaN	NaN	NaN
6.45319375	NaN	NaN	NaN	NaN	NaN	NaN	NaN	NaN	NaN	3.41593643	2.19689850	2.23419500	1.51936714	1.74792714	1.67616643	1.49560000	1.83743000	1.42046786	1.62473929	1.41014071	1.30280929	1.28589357	1.96271143	1.25216857	0.83738393	NaN	NaN	NaN	NaN	NaN	NaN	NaN	NaN	NaN	NaN	NaN	NaN	NaN
6.50918750	NaN	NaN	NaN	NaN	NaN	NaN	NaN	NaN	NaN	NaN	2.04301857	2.36492143	2.01778143	1.73391071	1.82300500	1.74266143	1.59763214	1.59717571	1.72814786	1.45050214	1.42129571	1.53591786	1.18787364	0.99184921	0.73378786	NaN	NaN	NaN	NaN	NaN	NaN	NaN	NaN	NaN	NaN	NaN	NaN	NaN
6.56518000	NaN	NaN	NaN	NaN	NaN	NaN	NaN	NaN	NaN	NaN	2.15284500	1.76610714	1.61021143	1.92365357	1.86878000	1.92578500	1.75227571	2.08956429	1.56411000	1.29311786	1.41367100	2.06223857	1.48968136	1.24399443	1.65182286	NaN	NaN	NaN	NaN	NaN	NaN	NaN	NaN	NaN	NaN	NaN	NaN	NaN
6.62117125	NaN	NaN	NaN	NaN	NaN	NaN	NaN	NaN	NaN	NaN	1.53670050	1.72693286	1.86705286	1.57140571	1.71335857	1.72913857	2.07589857	1.88158286	1.54838714	1.27684571	1.48972786	2.21335929	1.80545943	1.38749500	1.61908643	NaN	NaN	NaN	NaN	NaN	NaN	NaN	NaN	NaN	NaN	NaN	NaN	NaN
6.67716625	NaN	NaN	NaN	NaN	NaN	NaN	NaN	NaN	NaN	NaN	1.94574371	1.72181214	2.07352786	1.47980071	1.80965643	1.52688857	1.55291357	1.31110786	1.42069000	1.51735000	1.46199714	1.71356214	1.24263286	1.41798186	NaN	NaN	NaN	NaN	NaN	NaN	NaN	NaN	NaN	NaN	NaN	NaN	NaN	NaN
6.73316000	NaN	NaN	NaN	NaN	NaN	NaN	NaN	NaN	NaN	NaN	0.80172714	2.05877357	1.67286214	1.99668714	1.37440714	1.73485571	2.02229714	1.67719643	1.51776714	1.40420500	1.81634857	1.95335286	1.88741214	1.58854071	NaN	NaN	NaN	NaN	NaN	NaN	NaN	NaN	NaN	NaN	NaN	NaN	NaN	NaN
6.78915000	NaN	NaN	NaN	NaN	NaN	NaN	NaN	NaN	NaN	NaN	1.51965000	1.30309621	1.44125571	1.84678857	1.55840714	1.90215857	1.97161786	1.57094286	1.58474857	1.43344571	1.59154536	2.13573429	1.66687571	2.53037000	NaN	NaN	NaN	NaN	NaN	NaN	NaN	NaN	NaN	NaN	NaN	NaN	NaN	NaN
6.84514375	NaN	NaN	NaN	NaN	NaN	NaN	NaN	NaN	NaN	NaN	2.03003800	1.66645343	1.68249143	2.00827929	1.73720500	1.80255071	1.70722071	1.41799714	1.84512786	1.51217286	2.40412429	2.05842786	1.98567429	3.67025286	NaN	NaN	NaN	NaN	NaN	NaN	NaN	NaN	NaN	NaN	NaN	NaN	NaN	NaN
6.90113875	NaN	NaN	NaN	NaN	NaN	NaN	NaN	NaN	NaN	NaN	3.83128000	1.38923000	1.85740286	1.27885950	1.47154286	1.42892936	1.48767357	1.18602943	1.42467643	1.39367429	1.39003714	1.65871671	2.47368786	1.06285714	NaN	NaN	NaN	NaN	NaN	NaN	NaN	NaN	NaN	NaN	NaN	NaN	NaN	NaN
6.95713000	NaN	NaN	NaN	NaN	NaN	NaN	NaN	NaN	NaN	NaN	NaN	0.12223429	0.02809007	NaN	NaN	0.01200007	0.03489400	0.03300857	0.01497621	0.03541486	0.02807221	NaN	NaN	NaN	NaN	NaN	NaN	NaN	NaN	NaN	NaN	NaN	NaN	NaN	NaN	NaN	NaN	NaN
7.01312250	NaN	NaN	NaN	NaN	NaN	NaN	NaN	NaN	NaN	NaN	NaN	NaN	NaN	NaN	NaN	NaN	NaN	NaN	NaN	NaN	NaN	NaN	NaN	NaN	NaN	NaN	NaN	NaN	NaN	NaN	NaN	NaN	NaN	NaN	NaN	NaN	NaN	NaN
7.06911750	NaN	NaN	NaN	NaN	NaN	NaN	NaN	NaN	NaN	NaN	NaN	NaN	NaN	NaN	NaN	NaN	NaN	NaN	NaN	NaN	NaN	NaN	NaN	NaN	NaN	NaN	NaN	NaN	NaN	NaN	NaN	NaN	NaN	NaN	NaN	NaN	NaN	NaN
7.12511000	NaN	NaN	NaN	NaN	NaN	NaN	NaN	NaN	NaN	NaN	NaN	NaN	NaN	NaN	NaN	NaN	NaN	NaN	NaN	NaN	NaN	NaN	NaN	NaN	NaN	NaN	NaN	NaN	NaN	NaN	NaN	NaN	NaN	NaN	NaN	NaN	NaN	NaN
7.18110250	NaN	NaN	NaN	NaN	NaN	NaN	NaN	NaN	NaN	NaN	NaN	NaN	NaN	NaN	NaN	NaN	NaN	NaN	NaN	NaN	NaN	NaN	NaN	NaN	NaN	NaN	NaN	NaN	NaN	NaN	NaN	NaN	NaN	NaN	NaN	NaN	NaN	NaN
7.23709625	NaN	NaN	NaN	NaN	NaN	NaN	NaN	NaN	NaN	NaN	NaN	NaN	NaN	NaN	NaN	NaN	NaN	NaN	NaN	NaN	NaN	NaN	NaN	NaN	NaN	NaN	NaN	NaN	NaN	NaN	NaN	NaN	NaN	NaN	NaN	NaN	NaN	NaN
7.29309000	NaN	NaN	NaN	NaN	NaN	NaN	NaN	NaN	NaN	NaN	NaN	NaN	NaN	NaN	NaN	NaN	NaN	NaN	NaN	NaN	NaN	NaN	NaN	NaN	NaN	NaN	NaN	NaN	NaN	NaN	NaN	NaN	NaN	NaN	NaN	NaN	NaN	NaN
7.34908000	NaN	NaN	NaN	NaN	NaN	NaN	NaN	NaN	NaN	NaN	NaN	NaN	NaN	NaN	NaN	NaN	NaN	NaN	NaN	NaN	NaN	NaN	NaN	NaN	NaN	NaN	NaN	NaN	NaN	NaN	NaN	NaN	NaN	NaN	NaN	NaN	NaN	NaN
7.40507500	NaN	NaN	NaN	NaN	NaN	NaN	NaN	NaN	NaN	NaN	NaN	NaN	NaN	NaN	NaN	NaN	NaN	NaN	NaN	NaN	NaN	NaN	NaN	NaN	NaN	NaN	NaN	NaN	NaN	NaN	NaN	NaN	NaN	NaN	NaN	NaN	NaN	NaN
7.46106875	NaN	NaN	NaN	NaN	NaN	NaN	NaN	NaN	NaN	NaN	NaN	NaN	NaN	NaN	NaN	NaN	NaN	NaN	NaN	NaN	NaN	NaN	NaN	NaN	NaN	NaN	NaN	NaN	NaN	NaN	NaN	NaN	NaN	NaN	NaN	NaN	NaN	NaN
7.51706000	NaN	NaN	NaN	NaN	NaN	NaN	NaN	NaN	NaN	NaN	NaN	NaN	NaN	NaN	NaN	NaN	NaN	NaN	NaN	NaN	NaN	NaN	NaN	NaN	NaN	NaN	NaN	NaN	NaN	NaN	NaN	NaN	NaN	NaN	NaN	NaN	NaN	NaN
7.57305250	NaN	NaN	NaN	NaN	NaN	NaN	NaN	NaN	NaN	NaN	NaN	NaN	NaN	NaN	NaN	NaN	NaN	NaN	NaN	NaN	NaN	NaN	NaN	NaN	NaN	NaN	NaN	NaN	NaN	NaN	NaN	NaN	NaN	NaN	NaN	NaN	NaN	NaN
7.62904625	NaN	NaN	NaN	NaN	NaN	NaN	NaN	NaN	NaN	NaN	NaN	NaN	NaN	NaN	NaN	NaN	NaN	NaN	NaN	NaN	NaN	NaN	NaN	NaN	NaN	NaN	NaN	NaN	NaN	NaN	NaN	NaN	NaN	NaN	NaN	NaN	NaN	NaN
7.68504000	NaN	NaN	NaN	NaN	NaN	NaN	NaN	NaN	NaN	NaN	NaN	NaN	NaN	NaN	NaN	NaN	NaN	NaN	NaN	NaN	NaN	NaN	NaN	NaN	NaN	NaN	NaN	NaN	NaN	NaN	NaN	NaN	NaN	NaN	NaN	NaN	NaN	NaN
7.74103250	NaN	NaN	NaN	NaN	NaN	NaN	NaN	NaN	NaN	NaN	NaN	NaN	NaN	NaN	NaN	NaN	NaN	NaN	NaN	NaN	NaN	NaN	NaN	NaN	NaN	NaN	NaN	NaN	NaN	NaN	NaN	NaN	NaN	NaN	NaN	NaN	NaN	NaN
7.79702625	NaN	NaN	NaN	NaN	NaN	NaN	NaN	NaN	NaN	NaN	NaN	NaN	NaN	NaN	NaN	NaN	NaN	NaN	NaN	NaN	NaN	NaN	NaN	NaN	NaN	NaN	NaN	NaN	NaN	NaN	NaN	NaN	NaN	NaN	NaN	NaN	NaN	NaN
7.85302000	NaN	NaN	NaN	NaN	NaN	NaN	NaN	NaN	NaN	NaN	NaN	NaN	NaN	NaN	NaN	NaN	NaN	NaN	NaN	NaN	NaN	NaN	NaN	NaN	NaN	NaN	NaN	NaN	NaN	NaN	NaN	NaN	NaN	NaN	NaN	NaN	NaN	NaN
7.90901000	NaN	NaN	NaN	NaN	NaN	NaN	NaN	NaN	NaN	NaN	NaN	NaN	NaN	NaN	NaN	NaN	NaN	NaN	NaN	NaN	NaN	NaN	NaN	NaN	NaN	NaN	NaN	NaN	NaN	NaN	NaN	NaN	NaN	NaN	NaN	NaN	NaN	NaN
7.96500500	NaN	NaN	NaN	NaN	NaN	NaN	NaN	NaN	NaN	NaN	NaN	NaN	NaN	NaN	NaN	NaN	NaN	NaN	NaN	NaN	NaN	NaN	NaN	NaN	NaN	NaN	NaN	NaN	NaN	NaN	NaN	NaN	NaN	NaN	NaN	NaN	NaN	NaN
