# Supplementary material for: Field-induced bound-state condensation and spin-nematic phase in SrCu2(BO3)2 revealed by neutron scattering up to 25.9 T
Source: Nat Commun. 2024 Jan 10;15:442. doi: 10.1038/s41467-023-44115-z (PMC10781965; doi:10.1038/s41467-023-44115-z)
Supplement: Supplementary file 3 — Source Data [file 41467_2023_44115_MOESM3_ESM.zip › source_data/Fig2f_INS_colormap_25.9T.dat]

Energy/Qh	1.24000000	1.20000000	1.16000000	1.12000000	1.08000000	1.04000000	1.00000000	0.96000000	0.92000000	0.88000000	0.84000000	0.80000000	0.76000000	0.72000000	0.68000000	0.64000000	0.60000000	0.56000000	0.52000000	0.48000000	0.44000000	0.40000000	0.36000000	0.32000000	0.28000000	0.24000000	0.20000000	0.16000000	0.12000000	0.08000000	0.04000000	-0.00000000	-0.04000000	-0.08000000	-0.12000000	-0.16000000	-0.20000000	-0.24000000
-7.98600000	0.10912164	0.10847543	0.14567243	0.10994743	0.13020807	0.10705243	0.10355771	0.10318564	0.11372907	0.10396521	0.08714400	0.13616357	0.06246264	0.10502879	0.10362721	0.06994714	0.10540500	0.08727564	0.10395793	0.06191550	0.07316957	0.08187714	0.10790771	0.04965664	0.07823186	0.05826807	0.07703493	0.08355800	0.05336914	0.02664054	0.06274786	0.06799457	0.07741700	0.08262286	0.04726757	0.07266821	0.07904736	0.12227829
-7.94050778	0.28225214	0.31764214	0.20316629	0.18479957	0.29907929	0.24155236	0.25649300	0.17153650	0.16969564	0.25463393	0.21937986	0.24698943	0.17662100	0.15319500	0.18976014	0.15230571	0.13587029	0.17905371	0.16454864	0.10007751	0.17500957	0.14737043	0.21851086	0.16812364	0.16767286	0.16453493	0.17648964	0.17799593	0.14034950	0.16447543	0.16599843	0.16645243	0.13646650	0.21322586	0.14692829	0.13958757	0.16880529	0.15524286
-7.88101500	0.21412679	0.20731457	0.22649714	0.15406757	0.27315893	0.20770150	0.22371800	0.24249029	0.20460771	0.24476179	0.21299079	0.18775057	0.20861907	0.14379400	0.13008793	0.12533800	0.14426586	0.13459936	0.12910786	0.12804743	0.11178371	0.16571686	0.15184386	0.18586707	0.10060021	0.12334636	0.11477443	0.17040793	0.10451286	0.12677786	0.07653150	0.15136129	0.10255521	0.15916621	0.21746286	0.13058671	0.19008021	0.09270679
-7.82502000	0.20038679	0.16636171	0.28424436	0.23911186	0.17984721	0.22019971	0.18873536	0.27676893	0.20601550	0.19322121	0.15417307	0.16968929	0.16208500	0.17225979	0.12583793	0.17127500	0.15841400	0.17239536	0.17764050	0.16106350	0.13225679	0.17902079	0.15831386	0.13132271	0.15912436	0.14312350	0.11852579	0.15255821	0.11208864	0.11123593	0.09153950	0.07936136	0.20809443	0.09233357	0.15472461	0.13868150	0.12545236	0.07274989
-7.76903000	0.31107521	0.20388793	0.14374107	0.24742293	0.20759850	0.32931693	0.22246043	0.23274564	0.20270586	0.18509057	0.17950964	0.17654979	0.24962221	0.22935014	0.18959600	0.20458250	0.18563536	0.15265871	0.19536214	0.14847800	0.19856471	0.17775579	0.15001264	0.07681384	0.11150457	0.20162871	0.10963043	0.10919014	0.13828979	0.11824079	0.12445664	0.13756921	0.19155879	0.14961764	0.07526475	0.24241457	0.11691779	0.10964386
-7.71303625	0.37852186	0.28177793	0.17965829	0.25038093	0.21190471	0.29060350	0.27901293	0.21672814	0.23292257	0.19020550	0.22068571	0.19955071	0.29804479	0.19356157	0.19141500	0.18488993	0.17958300	0.17839393	0.17333371	0.13795557	0.16402207	0.12766429	0.10928543	0.15938993	0.13832821	0.15117257	0.13288900	0.14783079	0.13215029	0.11985164	0.08554643	0.12399250	0.20901986	0.22403586	0.12930871	0.15236193	0.15286864	0.15644679
-7.65704125	0.27202407	0.24102329	0.27635929	0.20266436	0.16279186	0.24255836	0.23422321	0.23913657	0.22607129	0.22015993	0.28843657	0.20252000	0.23647079	0.17089757	0.18914021	0.18914221	0.17689207	0.18907107	0.18277243	0.16160757	0.17684264	0.08834057	0.12630414	0.21787829	0.13798993	0.13031114	0.17370214	0.21809886	0.15341379	0.07333664	0.10086114	0.14061671	0.14092764	0.20093643	0.12360671	0.10545679	0.20932479	0.08111830
-7.60105000	0.22784136	0.28811843	0.19232143	0.19842564	0.23289586	0.23022136	0.16700057	0.20776493	0.24706371	0.18695521	0.22199014	0.19981386	0.22308400	0.16229621	0.16648536	0.19379964	0.16329221	0.17574264	0.16788993	0.19479650	0.14109507	0.10480229	0.11103829	0.20869621	0.12438700	0.13008693	0.07667257	0.14767443	0.10858314	0.13077843	0.11842714	0.12637343	0.07764582	0.23554500	0.19600186	0.12184786	0.20842793	0.08641763
-7.54505750	0.25696607	0.21839264	0.26440807	0.28873493	0.25252793	0.22408071	0.27108650	0.23269621	0.22037743	0.18353407	0.19462371	0.23028086	0.19390886	0.15383986	0.16958164	0.22973971	0.15601336	0.14754300	0.15061586	0.18375057	0.20315886	0.10806707	0.15459079	0.15938979	0.11892579	0.12065164	0.14691800	0.12636250	0.08860169	0.12731136	0.14215643	0.17324829	0.08016404	0.17305679	0.17735693	0.13431407	0.14169250	0.05371938
-7.48906375	0.20896571	0.21074914	0.19624243	0.36196293	0.31554150	0.21957193	0.27800721	0.17072350	0.25518857	0.21312943	0.17742157	0.18898436	0.15939957	0.19714893	0.14856143	0.17855700	0.12257150	0.18319950	0.16702771	0.10013864	0.21384850	0.12603286	0.16001250	0.14420993	0.14273193	0.13710586	0.13126507	0.11034100	0.05562975	0.14787521	0.14532871	0.03895523	0.13017407	0.18614829	0.14003571	0.24218314	0.13681471	0.10280879
-7.43307000	0.24342229	0.24892779	0.19483407	0.31708700	0.16575386	0.27279521	0.26269000	0.18994407	0.18921586	0.26543450	0.25198407	0.17078200	0.14948393	0.14099593	0.20038014	0.17129186	0.19157379	0.15047043	0.15251771	0.17549329	0.13587029	0.12896786	0.12090557	0.20568557	0.13715543	0.16708529	0.14480343	0.10132857	0.12111693	0.12153557	0.13307936	0.08481141	0.10592571	0.19963250	0.12334979	0.13821321	0.21742600	0.16512457
-7.37707875	0.25048014	0.30674486	0.18197714	0.25945400	0.30546893	0.23187164	0.18419564	0.25800400	0.25960264	0.28142843	0.25075179	0.17035914	0.16531364	0.20986314	0.17150464	0.20524171	0.13161279	0.15252321	0.11328371	0.16701579	0.15267664	0.15967436	0.14705307	0.18786371	0.09873379	0.12555386	0.10973857	0.15840514	0.09801250	0.12103471	0.11250414	0.12471600	0.14539857	0.18222721	0.22496593	0.13114693	0.17772686	0.14892879
-7.32108500	0.24111393	0.35800936	0.23098343	0.19383943	0.26956700	0.22018429	0.23796671	0.24553900	0.23510636	0.22270686	0.24872421	0.20616071	0.12884293	0.24043236	0.12572086	0.22282079	0.09669657	0.18791871	0.16185214	0.18119314	0.13024479	0.22787014	0.11512414	0.15648393	0.09926057	0.14741493	0.13417471	0.09716736	0.14676093	0.13074514	0.09273464	0.11542829	0.19176014	0.15517800	0.25717286	0.20216007	0.17435071	0.06320576
-7.26509000	0.35256879	0.34099400	0.24588736	0.24558700	0.33062843	0.24187543	0.26491314	0.21004786	0.21015571	0.20609550	0.22062907	0.16836229	0.20036843	0.19831364	0.19295236	0.18742229	0.17530993	0.19875979	0.17049914	0.16805950	0.13695686	0.17007829	0.13721986	0.16792393	0.11983843	0.17887179	0.16303014	0.13452829	0.15326264	0.13963507	0.08889021	0.16064221	0.11350771	0.13667614	0.26487007	0.20297429	0.22941514	0.12131659
-7.20910000	0.38044371	0.21493807	0.22260586	0.22179836	0.23663150	0.22849721	0.26516093	0.17885914	0.20227336	0.18255429	0.22828486	0.20265364	0.19917643	0.17327879	0.18016564	0.18456929	0.25221864	0.12561471	0.16419300	0.18521157	0.15827679	0.15542864	0.15308336	0.15422907	0.14770079	0.25699929	0.16424250	0.15765543	0.18680764	0.09213436	0.16556721	0.19964907	0.07926357	0.15630357	0.21740250	0.13443679	0.16462386	0.16966214
-7.15310625	0.21532343	0.25738829	0.24647364	0.23306993	0.20743700	0.24154636	0.26467329	0.24444743	0.25844971	0.19110543	0.23997771	0.18236814	0.14759000	0.23473193	0.24627764	0.20120571	0.17569757	0.19384029	0.14720164	0.21986429	0.18819171	0.13160343	0.18878964	0.15648921	0.17561064	0.14895157	0.19717186	0.15289229	0.14849036	0.12438057	0.12812250	0.10868000	0.06947753	0.10013342	0.11999779	0.20131214	0.10770917	0.16702957
-7.09711250	0.19322979	0.17970379	0.28498079	0.22860071	0.26944864	0.28053936	0.25924450	0.20251229	0.19880629	0.24066079	0.29802364	0.24504871	0.19846336	0.15602064	0.18895986	0.17341300	0.17274193	0.17079521	0.17315514	0.17259100	0.19539243	0.26014543	0.16304879	0.15403636	0.17162643	0.13389486	0.14859407	0.16389821	0.14756000	0.11205093	0.15338714	0.12109307	0.10500671	0.18231121	0.13382564	0.22822579	0.09846879	0.17493100
-7.04112000	0.28864479	0.28994379	0.21540807	0.20574614	0.20101257	0.25618543	0.24731500	0.20144607	0.19486621	0.29870386	0.23843164	0.22244129	0.16112950	0.16190086	0.18952357	0.17146164	0.16182771	0.18691464	0.16141536	0.22574293	0.13498564	0.19451550	0.14384486	0.24742479	0.12389821	0.17453729	0.15442793	0.12707043	0.08927629	0.12312064	0.17422643	0.10505907	0.12352407	0.08692150	0.16310964	0.17510171	0.12258100	0.09145988
-6.98512750	0.21032864	0.20842671	0.22440057	0.30532264	0.24421321	0.32857429	0.29776121	0.22201886	0.27134186	0.27584150	0.19121564	0.20224836	0.20244036	0.16765321	0.23929629	0.17498421	0.23338471	0.13329700	0.23837171	0.16692657	0.20353000	0.16935093	0.17041371	0.24424943	0.19420486	0.23354714	0.15243114	0.16922150	0.12468579	0.13125036	0.17696436	0.10907957	0.12285871	0.16426879	0.24485471	0.13190807	0.15948314	0.10013550
-6.92913375	0.29231221	0.26955064	0.28184529	0.28329886	0.29588364	0.25342893	0.22573564	0.25825064	0.27876900	0.20923793	0.23738814	0.23169214	0.21528521	0.16644514	0.16120200	0.19305750	0.15643943	0.18929307	0.12886579	0.13982029	0.14979250	0.17142964	0.14219950	0.13484407	0.16744200	0.19795171	0.09751500	0.16562329	0.11436343	0.12344900	0.12980164	0.16850900	0.21193043	0.20801893	0.17088164	0.16532993	0.19681621	0.21759214
-6.87314000	0.23539286	0.25314986	0.21906014	0.35879229	0.30375593	0.27062143	0.24993443	0.22206543	0.29373950	0.26521879	0.26019114	0.23877971	0.24550707	0.21016714	0.19217157	0.18922643	0.23380486	0.27894207	0.23801221	0.16273186	0.14388536	0.19333893	0.16851721	0.17308900	0.17250393	0.13273229	0.12191814	0.13253486	0.11343736	0.13606221	0.16107336	0.20995600	0.16581493	0.19906586	0.23147064	0.10930771	0.13039093	0.21114029
-6.81714875	0.26320379	0.21674821	0.25763186	0.27474657	0.19271771	0.26326207	0.24366350	0.17224543	0.26209064	0.17520279	0.19708050	0.14028350	0.21783993	0.19505250	0.17822750	0.17987336	0.27203364	0.23311750	0.25423550	0.15454521	0.22018543	0.14139964	0.15643136	0.17960464	0.23572557	0.13817150	0.17864557	0.13745171	0.16794743	0.19241221	0.20955364	0.16254414	0.15883421	0.16611486	0.19929293	0.21019586	0.13817579	0.11759164
-6.76115500	0.42035979	0.29820136	0.24404179	0.25296443	0.32950121	0.26172150	0.21137421	0.23749993	0.19369379	0.19973379	0.26613429	0.21829321	0.15185057	0.21773436	0.14758671	0.23131179	0.18401914	0.14587786	0.17864686	0.15131550	0.17241350	0.20086964	0.15837129	0.16940657	0.16563893	0.13647764	0.13574186	0.18813214	0.12721493	0.12688264	0.15592421	0.15306736	0.18391821	0.15802286	0.19612929	0.04766688	0.11019747	0.07934571
-6.70516125	0.40451979	0.33227400	0.29659364	0.28988036	0.25550371	0.23320321	0.28795714	0.24381964	0.20067943	0.21254886	0.21452929	0.26446886	0.24400629	0.20237521	0.15787621	0.22386664	0.19425100	0.22034821	0.16576443	0.19548857	0.17894114	0.17418057	0.14035029	0.13828929	0.17392657	0.17251993	0.18219807	0.18489714	0.10244700	0.14876193	0.12737379	0.14033979	0.10001271	0.11264160	0.08227149	0.12386350	0.10726876	0.11570423
-6.64917000	0.31326043	0.29197807	0.24427814	0.38740050	0.17607150	0.18854507	0.31514957	0.23458736	0.26042029	0.27154779	0.16769743	0.22193786	0.19296914	0.13696529	0.20261564	0.26053571	0.23668093	0.24050250	0.15416507	0.13623286	0.16480886	0.16900236	0.16318121	0.15721021	0.14155471	0.14447886	0.13969386	0.16091764	0.14931293	0.19071714	0.10330664	0.12824264	0.14653629	0.14373957	0.14751093	0.14374136	0.20649700	0.18106900
-6.59317625	0.31458936	0.22540700	0.30558593	0.30198607	0.22014179	0.26669900	0.25914550	0.28695836	0.24524164	0.23479164	0.22397779	0.16724714	0.12874136	0.16659171	0.18129121	0.17718000	0.18022364	0.27064057	0.13784207	0.16987364	0.18445357	0.16871836	0.12133921	0.18366107	0.16707979	0.16838764	0.11047550	0.15475271	0.16194071	0.08238681	0.13834814	0.12590400	0.23299229	0.13385736	0.26694286	0.27970407	0.14652679	0.26053729
-6.53718250	0.31423064	0.20984879	0.22412693	0.32984621	0.24824114	0.27046850	0.20607457	0.24485707	0.28280257	0.23360893	0.26426600	0.30248300	0.25258850	0.19582600	0.18403764	0.15079943	0.15593671	0.23975700	0.22084700	0.15868386	0.20881700	0.19424657	0.13993300	0.13618064	0.18777264	0.16245207	0.13097650	0.15191000	0.14412364	0.11768886	0.16088486	0.15502971	0.21641071	0.24007786	0.14335229	0.18740886	0.14563679	0.12659193
-6.48119000	0.30796957	0.24827993	0.22793593	0.27889800	0.23542929	0.25393407	0.17292679	0.17215107	0.41199164	0.26795257	0.15246050	0.29888329	0.26978450	0.26054993	0.23187764	0.20679307	0.22223586	0.25656243	0.23705950	0.15195864	0.22783679	0.20015950	0.17672157	0.14544014	0.18008164	0.16042650	0.10987714	0.16696964	0.14395593	0.16896143	0.14400800	0.17969443	0.16932764	0.19110764	0.13851807	0.16575850	0.14224829	0.21203400
-6.42519750	0.23544107	0.34348600	0.18906800	0.39322929	0.31035236	0.22622407	0.26242879	0.28475314	0.28834864	0.25877836	0.18522993	0.20466779	0.22698321	0.21790036	0.22943700	0.26171000	0.18507286	0.13513993	0.22084314	0.20467657	0.18637550	0.22738243	0.16290607	0.15246614	0.12635571	0.24483521	0.14424171	0.14819193	0.15865921	0.16857707	0.15711850	0.13200307	0.11332029	0.18979000	0.26339979	0.13816421	0.22341957	0.05285599
-6.36920375	0.30558471	0.31404814	0.23779436	0.32821893	0.32666371	0.32991879	0.23943286	0.26750286	0.28558400	0.24681850	0.27797871	0.23764086	0.23423079	0.20712886	0.22502064	0.22155357	0.20199207	0.19814586	0.20670179	0.11376257	0.17680600	0.20954957	0.20791750	0.14488179	0.14420721	0.19004679	0.14833336	0.18530300	0.17113814	0.12071264	0.13565529	0.24074786	0.16638293	0.19835150	0.23032686	0.15381729	0.14260879	0.18624979
-6.31321000	0.25629100	0.29565743	0.28394729	0.24832600	0.24087971	0.31479821	0.29268479	0.26576007	0.25144107	0.27463236	0.26552900	0.27026979	0.18535471	0.23634886	0.24976400	0.26710414	0.18084914	0.17402614	0.19177400	0.16419071	0.22771407	0.21367343	0.24196964	0.17253650	0.19422000	0.14374443	0.18602229	0.16986057	0.15600957	0.15353093	0.12677871	0.17664650	0.05734116	0.19070236	0.14147557	0.12964064	0.16308650	0.29431243
-6.25721875	0.30177357	0.30180386	0.39770407	0.27314371	0.25497950	0.30356350	0.20085964	0.22636114	0.32683686	0.24718379	0.25255100	0.26614564	0.20824100	0.27573036	0.22829100	0.26541321	0.18266779	0.16046707	0.17770979	0.17494593	0.23062321	0.15847564	0.19834843	0.18649671	0.17045486	0.10973350	0.15380593	0.14568314	0.13176293	0.18492036	0.12394986	0.16872457	0.18089771	0.24693200	0.15085457	0.08771376	0.27451300	0.12282436
-6.20122500	0.33290050	0.38244364	0.34960000	0.29719971	0.27579807	0.35170350	0.29110321	0.37371693	0.28737336	0.25617550	0.26704464	0.21405757	0.22380293	0.25650986	0.20375064	0.12921686	0.20688807	0.13403036	0.21350814	0.15481364	0.22783686	0.21053714	0.16602257	0.18761386	0.14369414	0.13571436	0.15376721	0.18187807	0.16545371	0.14806214	0.25354664	0.20731571	0.10644407	0.15077721	0.25279993	0.20441564	0.18655686	0.14260086
-6.14523000	0.36474136	0.28859429	0.28715057	0.20456836	0.28981243	0.24264950	0.23458864	0.31282493	0.28943286	0.25254779	0.27062593	0.29294879	0.27637729	0.23709729	0.16454471	0.20889943	0.23298743	0.19138436	0.19679564	0.24440871	0.18694143	0.22511736	0.20186750	0.15767043	0.18588671	0.20535764	0.20436393	0.12031600	0.14008086	0.15737836	0.17607793	0.16129614	0.22870600	0.17192400	0.11825909	0.08736657	0.23905579	0.18590364
-6.08924000	0.35559636	0.27489443	0.38353779	0.33205707	0.29230129	0.31586514	0.30822371	0.24189221	0.28513614	0.21809021	0.24695250	0.29599500	0.27485936	0.22334107	0.19515586	0.22219029	0.14195536	0.25084236	0.18683000	0.29109529	0.15149050	0.17068300	0.16696950	0.16588279	0.21616121	0.16127829	0.20500186	0.17494814	0.18642186	0.12931536	0.20929621	0.11713229	0.14233821	0.16537129	0.16864121	0.11790907	0.09279286	0.19493321
-6.03324625	0.39627464	0.28227843	0.29120221	0.38443786	0.32287136	0.33686157	0.27100207	0.18410407	0.28383600	0.29814771	0.20643900	0.25664800	0.19034529	0.23445957	0.23516793	0.26933150	0.17766393	0.24515929	0.25215964	0.27971086	0.19393129	0.15405993	0.20844007	0.18342436	0.23730636	0.14922479	0.16614400	0.17287264	0.15209321	0.16440757	0.13150721	0.15315507	0.15967986	0.24718914	0.14789486	0.17510250	0.17731029	0.14220871
-5.97725125	0.30320700	0.33913607	0.31032479	0.31333950	0.29037914	0.26486450	0.25695507	0.24886814	0.25728771	0.18542464	0.20064721	0.23862100	0.16614407	0.30493821	0.18359014	0.24524243	0.26583571	0.23449671	0.25613286	0.19637979	0.15962793	0.11839400	0.22752671	0.20127657	0.18014014	0.17300307	0.20384521	0.18465114	0.12271093	0.16138729	0.20613771	0.12703979	0.21995571	0.17066729	0.20188871	0.14633793	0.22835971	0.12660650
-5.92126000	0.27752614	0.26622014	0.36612464	0.34832921	0.40382100	0.30254000	0.33280421	0.20497443	0.33758336	0.21898929	0.27624514	0.24372493	0.22127914	0.24035579	0.24742400	0.25976700	0.23841786	0.19909050	0.27840121	0.20879229	0.15885464	0.20971579	0.23333236	0.20277993	0.18163450	0.20532293	0.21256829	0.24352214	0.12904764	0.11693621	0.16604057	0.09199883	0.30301371	0.10578712	0.23294043	0.13494157	0.17347071	0.16768086
-5.86526750	0.24078221	0.39240164	0.40049671	0.26833321	0.32490429	0.24153357	0.34474507	0.37135286	0.29809600	0.31558007	0.31837800	0.21307543	0.23639507	0.22537079	0.28948136	0.21472593	0.22101271	0.23767764	0.22859907	0.17783293	0.16496629	0.20047050	0.14829250	0.22424686	0.23721543	0.21759429	0.14243943	0.17212507	0.14952721	0.12948814	0.14747107	0.19721150	0.14309007	0.16362029	0.14042900	0.21554664	0.13697343	0.13588743
-5.80927375	0.17181950	0.32787157	0.38669821	0.31213393	0.33067114	0.29912529	0.24683550	0.24713393	0.28421914	0.26347350	0.29342521	0.23013657	0.23825386	0.24616150	0.22469107	0.24787743	0.18457150	0.27923107	0.25730943	0.18217886	0.21475893	0.20788907	0.14510886	0.22802843	0.16941800	0.22161507	0.13159614	0.16348207	0.16456964	0.15547550	0.17516136	0.15733886	0.13328046	0.27928807	0.18786321	0.18124043	0.24378100	0.17937114
-5.75328000	0.30119543	0.27763943	0.32042086	0.24330993	0.31196893	0.28472600	0.25318407	0.28519293	0.27182743	0.22180464	0.26004829	0.32629093	0.25614100	0.19648214	0.24730236	0.20866393	0.23005264	0.25949657	0.22960636	0.17443879	0.24971000	0.18990386	0.23292443	0.20348571	0.18310293	0.29176893	0.19649914	0.19285550	0.16670307	0.11112221	0.18867250	0.21240964	0.23903621	0.13606536	0.20543993	0.10041114	0.25364100	0.22680443
-5.69728875	0.33125200	0.26647771	0.31702229	0.43056343	0.35486793	0.30976007	0.35589436	0.27952357	0.30901193	0.25057493	0.30130136	0.24529679	0.34416414	0.25212864	0.21259757	0.21065543	0.23224671	0.29551686	0.21382821	0.26105650	0.23702464	0.18006093	0.25677271	0.22331743	0.12879179	0.18090200	0.24214750	0.14135300	0.16804014	0.19135364	0.13131850	0.15848850	0.20042229	0.11892564	0.23114571	0.18306200	0.12861770	0.25221614
-5.64129375	0.40618200	0.32597714	0.29748521	0.32624500	0.27100086	0.23853150	0.31238964	0.32305957	0.31849500	0.41391529	0.25694564	0.28249907	0.29204229	0.21447929	0.20122550	0.21630379	0.24208693	0.22629571	0.27771471	0.23427471	0.21284979	0.23896829	0.18803507	0.24615721	0.15974250	0.17483757	0.21706521	0.18718700	0.16379671	0.14670543	0.23529957	0.08961886	0.24291507	0.26236664	0.24674800	0.20080000	0.09898786	0.28769179
-5.58530000	0.31134421	0.23718100	0.31822736	0.29602486	0.28579971	0.32400086	0.25827229	0.28316529	0.26094164	0.28637086	0.24908193	0.22704036	0.25716021	0.17746821	0.25596650	0.14053993	0.26592279	0.21070093	0.35442714	0.24916800	0.19834257	0.18982314	0.20478707	0.25386857	0.20620250	0.25051286	0.18648914	0.18540414	0.18343157	0.18843100	0.17750379	0.17502371	0.27658957	0.21677886	0.16467557	0.13759643	0.16549007	0.19964829
-5.52931000	0.35578743	0.38233086	0.47300386	0.34615300	0.31552700	0.35555636	0.30378443	0.34697721	0.36601786	0.28246600	0.23919214	0.24588921	0.28286329	0.24475307	0.33041214	0.21799993	0.22912086	0.23955936	0.17387157	0.20197457	0.21511636	0.21638521	0.18602014	0.16987264	0.21162029	0.22613293	0.20482907	0.13855886	0.17815457	0.17149657	0.17803136	0.24274921	0.22720736	0.14761479	0.28161629	0.17531986	0.09318021	0.12046429
-5.47331625	0.40804429	0.38789800	0.34479629	0.25885200	0.40307457	0.39195243	0.30500293	0.34003350	0.24617371	0.35505414	0.28468257	0.29860050	0.26011686	0.30125686	0.31849286	0.26175107	0.17113286	0.18797450	0.18390529	0.19326379	0.21822236	0.22133921	0.23112600	0.25354871	0.20472757	0.22026236	0.14901279	0.18759214	0.20495243	0.19230307	0.19300171	0.22377293	0.20550093	0.14898964	0.29495086	0.11116007	0.16065529	0.17121443
-5.41732125	0.29206714	0.51512543	0.32765600	0.32111536	0.27224079	0.34115236	0.40574129	0.33628450	0.26858529	0.31325543	0.35635771	0.28646750	0.30481664	0.24981021	0.27222393	0.21949064	0.24567300	0.22326507	0.21292264	0.18510971	0.29510721	0.22596021	0.20587564	0.19538821	0.23220300	0.18619300	0.11509750	0.17100636	0.16574086	0.15628407	0.17082293	0.16240593	0.23066686	0.14107279	0.28560507	0.18059879	0.25910836	0.11667064
-5.36133000	0.32284171	0.41252629	0.40815743	0.28648357	0.30896264	0.28374971	0.31585557	0.26627957	0.30425657	0.27635743	0.34862807	0.29763014	0.28940257	0.25662386	0.21951757	0.17733707	0.23992943	0.20193900	0.21920314	0.19993629	0.28880257	0.29262900	0.18844021	0.17855236	0.22860543	0.18302943	0.15830093	0.17445386	0.16025607	0.21012393	0.21651586	0.14312250	0.09815171	0.23081564	0.26074757	0.14568821	0.15338136	0.20066850
-5.30533750	0.36527907	0.34858350	0.35096164	0.37124479	0.40066821	0.29568943	0.32224336	0.38685929	0.35763343	0.30837843	0.30129471	0.28959050	0.18936221	0.32877186	0.27198429	0.21810300	0.27565571	0.25695014	0.19061514	0.23725829	0.27336500	0.26144664	0.24841957	0.23272186	0.25343871	0.20868786	0.20601786	0.19050664	0.15237364	0.22964271	0.23176300	0.14009350	0.24489800	0.26608321	0.18796350	0.10299592	0.21290250	0.18446257
-5.24934375	0.34027571	0.36587021	0.26269564	0.35099236	0.44850000	0.31748829	0.37904693	0.32238350	0.23135771	0.24597257	0.34375443	0.28875857	0.23600350	0.28144014	0.30287593	0.25779143	0.18835343	0.22873379	0.26420607	0.22085100	0.22136100	0.29572050	0.15941914	0.18767414	0.23382321	0.18578300	0.20955321	0.16230536	0.17530521	0.17012057	0.19614864	0.22708971	0.27466171	0.24050900	0.12396964	0.26040579	0.11207921	0.30295850
-5.19335000	0.41890264	0.29961207	0.28765129	0.34292736	0.35355693	0.33234379	0.31452264	0.26598036	0.24269986	0.25289214	0.28750000	0.25385386	0.25415150	0.31418336	0.32282764	0.23020914	0.21084736	0.24239986	0.22147029	0.21451057	0.22726814	0.17239657	0.18641279	0.23483229	0.26537586	0.19235793	0.21492586	0.15945936	0.19882314	0.19875121	0.14828607	0.18730100	0.21246086	0.14149986	0.21638286	0.13261300	0.21643357	0.10066033
-5.13735875	0.35543629	0.54583979	0.37036079	0.27764936	0.39450929	0.29504371	0.30366971	0.32586257	0.35781207	0.31124100	0.29628843	0.23228564	0.32033029	0.27711286	0.32555993	0.24612800	0.26277471	0.26804693	0.24597443	0.25181057	0.24764900	0.16167800	0.18608843	0.19659457	0.22422821	0.18604679	0.21395671	0.14255371	0.15886993	0.21824350	0.20906764	0.12842371	0.21240057	0.18868257	0.31472079	0.20953886	0.26956893	0.16345629
-5.08136500	0.37023271	0.34296521	0.35799221	0.31332679	0.37145129	0.34498771	0.42792621	0.37465343	0.31971793	0.32939386	0.33607236	0.35567793	0.25044086	0.31585214	0.29319257	0.27017221	0.25525357	0.24718150	0.25974507	0.24232321	0.23371857	0.20723971	0.22690686	0.22546029	0.17730021	0.15073721	0.15589864	0.17623171	0.12722450	0.27242343	0.24137214	0.22981121	0.10562629	0.10717614	0.30479671	0.11584064	0.06059719	0.13912321
-5.02537000	0.43343307	0.32047379	0.37536771	0.41506271	0.30318536	0.36795879	0.33638850	0.36417793	0.31024429	0.31747343	0.30252379	0.26003571	0.25880536	0.35094193	0.26759507	0.25892321	0.28890700	0.23119457	0.23964400	0.24654886	0.21813700	0.18118871	0.25238714	0.23529786	0.18793464	0.22988343	0.20672679	0.16828843	0.17392121	0.21589464	0.21637821	0.22745929	0.19173614	0.22088871	0.16105290	0.23181229	0.29630793	0.13964271
-4.96938000	0.44258479	0.34225736	0.40256679	0.43482807	0.31495950	0.34223314	0.39090100	0.38175250	0.35625500	0.27058700	0.35482607	0.19172207	0.35676050	0.27271636	0.22990664	0.34192779	0.24510479	0.21516029	0.26913507	0.22361093	0.16650679	0.28318421	0.20134621	0.23319200	0.20378593	0.23942543	0.24841236	0.16863893	0.16514029	0.21480871	0.21530036	0.20785879	0.16559350	0.22392136	0.11186814	0.26143579	0.23950500	0.11442793
-4.91338625	0.40148486	0.47034129	0.36479414	0.38564429	0.34474457	0.27447186	0.36686929	0.34930793	0.32336971	0.37171850	0.34812386	0.22345600	0.26063243	0.32295236	0.26644214	0.31575693	0.25629507	0.18245121	0.22514493	0.27512607	0.22764207	0.25519686	0.23707400	0.26461543	0.23795421	0.23356557	0.22061593	0.21655529	0.16550479	0.17669186	0.17050207	0.14730357	0.19415200	0.21203171	0.17547086	0.14894636	0.14974386	0.18969243
-4.85739125	0.36810136	0.46979921	0.48585971	0.39835243	0.32863221	0.42586021	0.38124471	0.29576143	0.30268107	0.27829393	0.33497057	0.31218700	0.26062221	0.30491329	0.32833064	0.23259021	0.22545521	0.26224014	0.28968700	0.28082664	0.23617736	0.26811493	0.19197714	0.16556271	0.15101036	0.24410607	0.20475043	0.27322864	0.20719836	0.19511279	0.12488607	0.23700350	0.26497664	0.18784350	0.08559128	0.17834657	0.08153271	0.21753840
-4.80140000	0.31894471	0.44497550	0.41283157	0.34269529	0.49351779	0.50795829	0.42689171	0.28173786	0.28135179	0.39454864	0.28585586	0.31227793	0.30555979	0.32460236	0.28270586	0.21818764	0.28878036	0.25332293	0.23459500	0.24570443	0.25377286	0.25712529	0.19800807	0.19005029	0.19873329	0.27350543	0.25831621	0.20790029	0.20585600	0.18672214	0.14373200	0.18691078	0.25269250	0.24870171	0.18364200	0.22335764	0.07515701	0.12269081
-4.74540750	0.47868500	0.38414979	0.55789021	0.35148400	0.39315929	0.40542300	0.39345771	0.31372236	0.29682036	0.34177050	0.35831914	0.32643807	0.40550157	0.28398486	0.22400507	0.21782007	0.30647650	0.27164857	0.36551436	0.36468736	0.24674743	0.23961343	0.20705407	0.24453800	0.18586050	0.23589886	0.34150371	0.17560621	0.12356764	0.19489679	0.18544950	0.07032621	0.18362600	0.21993293	0.27645236	0.07384187	0.10135959	0.12708007
-4.68941375	0.50162779	0.34570014	0.36984886	0.41372443	0.40210293	0.30798714	0.37022957	0.32123400	0.34629350	0.39762121	0.36073100	0.31146336	0.32108850	0.29004229	0.33709200	0.23881907	0.24344314	0.30136271	0.18788693	0.29474764	0.25832286	0.29397700	0.21818614	0.22668186	0.17398679	0.15960664	0.24233036	0.16550500	0.17285193	0.14056121	0.16517314	0.20106193	0.13184057	0.23020471	0.20839221	0.12750386	0.13430985	0.12558250
-4.63342000	0.37005193	0.34425100	0.36216664	0.30180514	0.37548150	0.31794993	0.37466207	0.36756857	0.33763086	0.31335600	0.35975350	0.30035871	0.34309700	0.27753314	0.23707671	0.28810200	0.30523743	0.22512379	0.25972450	0.25929357	0.29233093	0.25494050	0.18357907	0.15544307	0.21639707	0.22026586	0.17278393	0.18587400	0.24316057	0.23778793	0.21286114	0.24356500	0.17114407	0.27561857	0.18095314	0.05193144	0.03878495	0.15740886
-4.57742875	0.46435500	0.50361171	0.33905329	0.38023736	0.42809507	0.41116250	0.49043743	0.37868836	0.34835521	0.27766193	0.32959557	0.29606686	0.33633493	0.28180507	0.20842214	0.27112114	0.24640193	0.19803307	0.29443329	0.26529079	0.18312707	0.20265821	0.23552943	0.19346029	0.18826593	0.24552657	0.26533021	0.21634136	0.19966993	0.22490686	0.19282164	0.13376593	0.37072579	0.25365700	0.13480141	0.17923586	0.20128186	0.16767736
-4.52143500	0.41650671	0.38004843	0.48790857	0.44020614	0.46539807	0.41748300	0.37569914	0.40839593	0.32803757	0.41988300	0.24400300	0.35038450	0.31610400	0.31137743	0.30951257	0.29323586	0.20353171	0.24461736	0.28366729	0.28592229	0.28782393	0.18054157	0.18070543	0.22145107	0.22322007	0.21806257	0.29911429	0.24687264	0.22708521	0.18685700	0.15583900	0.22326971	0.30521679	0.22339914	0.18668143	0.14260184	0.12418200	0.08850298
-4.46544000	0.55134679	0.38416421	0.45685914	0.36023171	0.49253186	0.42953979	0.39940371	0.37468707	0.27972564	0.30716343	0.41280557	0.31700014	0.35289536	0.32807186	0.32490407	0.23649800	0.32657621	0.23359179	0.30101686	0.25539407	0.33495686	0.25129771	0.19330179	0.19837421	0.25961300	0.25554950	0.28261914	0.19796479	0.20501250	0.20655221	0.20273121	0.24997250	0.34778979	0.20900086	0.16552314	0.22832057	0.21012393	0.17280730
-4.40945000	0.36112007	0.50990357	0.48392107	0.44340300	0.50931107	0.41498064	0.43237086	0.44672336	0.27386521	0.40913907	0.35949214	0.27032043	0.35774479	0.37017314	0.37770993	0.27583607	0.26545593	0.39332664	0.28218914	0.25745536	0.23889514	0.20819621	0.16821043	0.18828807	0.20786221	0.23868307	0.16955979	0.29546557	0.15930421	0.24142157	0.24479986	0.26049786	0.17915664	0.25656679	0.25144257	0.20549893	0.17837657	0.10814021
-4.35345625	0.41239114	0.48540036	0.46054300	0.37507486	0.38696407	0.51234686	0.39204557	0.40138871	0.34281471	0.37279650	0.36867357	0.33938007	0.28785071	0.31105950	0.34170157	0.29456229	0.27611357	0.32704764	0.26429786	0.19630750	0.27557171	0.26447200	0.26001586	0.22622471	0.26857486	0.26959614	0.27219236	0.23605164	0.20840336	0.17584900	0.20591864	0.19577507	0.24604600	0.30505750	0.24951364	0.19966143	0.28900571	0.10765736
-4.29746125	0.47862800	0.55086879	0.52831921	0.39624143	0.34616764	0.45610079	0.48510993	0.46367879	0.36435021	0.41380564	0.37348686	0.32777443	0.30940800	0.34635786	0.31385657	0.23960900	0.32705779	0.23519200	0.28707329	0.35116307	0.23836836	0.25410029	0.41498814	0.27854686	0.17653186	0.33429807	0.24505193	0.19844507	0.23694386	0.16025471	0.19618814	0.12830429	0.30533964	0.17976371	0.23840243	0.16628964	0.26677036	0.11203646
-4.24147000	0.48848271	0.51634464	0.42011800	0.49092879	0.32949843	0.39492086	0.50652843	0.37114814	0.41301657	0.36321421	0.38933686	0.34550779	0.33519329	0.35930214	0.32675293	0.36934336	0.31903586	0.34410736	0.27303179	0.25197657	0.30457536	0.30151836	0.31120171	0.26100807	0.24140350	0.26030029	0.23864479	0.24060350	0.20070064	0.23950471	0.27811393	0.20170136	0.17594229	0.20187593	0.29667129	0.13592071	0.37712757	0.07691503
-4.18547750	0.45201207	0.41037900	0.43431536	0.49971700	0.42340686	0.43409107	0.40971564	0.38271564	0.38047371	0.37785243	0.39033814	0.30465143	0.37119093	0.37139843	0.31007857	0.35645386	0.36210271	0.22426857	0.28135521	0.26710929	0.23033179	0.22836650	0.32992186	0.26806243	0.22973107	0.26643014	0.25509707	0.17363814	0.23335379	0.19724629	0.25554864	0.23368221	0.23406207	0.34463093	0.22189421	0.13202671	0.11361056	0.20944264
-4.12948250	0.47293914	0.45918229	0.51222793	0.39485286	0.45334557	0.42473471	0.31090164	0.47537521	0.45186957	0.37659893	0.39567314	0.42696400	0.31448364	0.32325664	0.33090493	0.28444771	0.31938529	0.30465421	0.33386536	0.35148307	0.33495436	0.28189721	0.34611443	0.23033829	0.28995100	0.25237907	0.25463814	0.25349514	0.25183543	0.21794021	0.24109443	0.14525393	0.27568779	0.24352471	0.24435043	0.19615450	0.14330386	0.04452376
-4.07349000	0.39506050	0.56194407	0.54745214	0.47465279	0.44299207	0.35603679	0.38566771	0.46772457	0.38470493	0.41001300	0.38876029	0.36709857	0.38473629	0.40945557	0.38700057	0.35128671	0.29811836	0.27090879	0.27617507	0.28044243	0.25526364	0.29656057	0.24912907	0.28983329	0.34195643	0.30663036	0.25030150	0.32383214	0.23302657	0.20983436	0.22042414	0.30561636	0.32777250	0.23118257	0.33531843	0.23564079	0.13373245	0.03782251
-4.01749875	0.45689264	0.57635757	0.48293771	0.47764907	0.47393079	0.52105007	0.45102343	0.44010100	0.46671471	0.41677879	0.33754686	0.28107529	0.32608786	0.40028479	0.33859000	0.34974221	0.35864136	0.28047671	0.26172021	0.29722129	0.26785329	0.34479007	0.30363379	0.27219543	0.22721550	0.26150107	0.23129986	0.28017543	0.15403864	0.25607100	0.33513250	0.34646507	0.24402807	0.24745386	0.33628279	0.37145564	0.23536579	0.11061647
-3.96150500	0.53724557	0.46579429	0.55698743	0.44807214	0.40206950	0.51235093	0.38695657	0.35841621	0.44979850	0.39135957	0.47543414	0.44934286	0.36521943	0.38353757	0.33493543	0.37479393	0.26381729	0.21625786	0.31351557	0.28183886	0.30175957	0.28018793	0.32336443	0.30090014	0.23662150	0.23993150	0.21791193	0.31425693	0.19088521	0.27663657	0.20555086	0.24623971	0.23108693	0.15473607	0.19016193	0.22642186	0.16099481	0.19167021
-3.90551000	0.37077136	0.52703271	0.39529607	0.47254293	0.56234679	0.49492421	0.39672086	0.36682893	0.43489643	0.40955500	0.41061836	0.43228157	0.37970371	0.46388693	0.36025686	0.39341557	0.23962093	0.32985814	0.27511586	0.21520971	0.26077650	0.25538200	0.24988150	0.21720343	0.31275321	0.29096679	0.32235279	0.22583707	0.21776914	0.23013143	0.29394836	0.18942600	0.31810507	0.19759079	0.19701464	0.31836436	0.23169943	0.25773007
-3.84952000	0.60658693	0.53150557	0.44747686	0.55204150	0.51414350	0.54119586	0.49285950	0.39888471	0.30807557	0.36195179	0.42129957	0.34080293	0.40794071	0.31189221	0.34709050	0.39060150	0.37548171	0.31245057	0.37018450	0.25107864	0.31330657	0.25930957	0.31632071	0.23039286	0.33893229	0.27061943	0.23378214	0.21767421	0.19664007	0.19576714	0.27431743	0.29523871	0.37159964	0.19128736	0.26862814	0.22203257	0.12824057	0.13958664
-3.79352625	0.60283907	0.61404471	0.45628879	0.49989979	0.57506443	0.66079929	0.43416036	0.42686486	0.44087486	0.46502436	0.32012857	0.48347679	0.40626093	0.36115943	0.44722721	0.32399671	0.32933350	0.37470671	0.25626500	0.35270493	0.32287007	0.28859993	0.27929786	0.21766321	0.34906043	0.28306693	0.30567579	0.20360750	0.28686514	0.21749079	0.26754193	0.21828921	0.21491600	0.27053093	0.33840057	0.21306121	0.17915271	0.13818936
-3.73753250	0.61805364	0.60745271	0.58868271	0.58270886	0.55849571	0.47952743	0.58150614	0.58300664	0.45978600	0.49868321	0.48760457	0.34344479	0.42181957	0.38294043	0.37246979	0.44201300	0.24148043	0.26697321	0.38202729	0.32917943	0.32294429	0.29600914	0.21700050	0.26894371	0.30796779	0.37429257	0.23668721	0.25920136	0.24085600	0.23255800	0.25568107	0.29707093	0.31025321	0.28104371	0.31296086	0.09880839	0.18784730	0.14882686
-3.68154000	0.52130564	0.52629271	0.57588557	0.48699414	0.52952114	0.43550271	0.49767393	0.45570807	0.40106521	0.39476029	0.38994214	0.39795336	0.41906957	0.36175371	0.33837864	0.38742779	0.36806521	0.31548329	0.30447257	0.38871450	0.32954364	0.29798050	0.29517971	0.30597021	0.24938571	0.31923907	0.29078871	0.24790343	0.27647757	0.20689486	0.23077371	0.40176064	0.28490121	0.27094950	0.30744400	0.20403643	0.31432300	0.20619857
-3.62554750	0.54871200	0.63733936	0.55362679	0.54597250	0.59958907	0.48389036	0.50643693	0.49988429	0.51688000	0.45280514	0.45348557	0.45257443	0.37727171	0.33394743	0.36409536	0.32420836	0.43966850	0.40953143	0.29686264	0.33214929	0.31809464	0.31592043	0.36977386	0.38746043	0.30397629	0.30210257	0.26134629	0.21954729	0.27470743	0.26016429	0.23155943	0.35285607	0.17375079	0.20944064	0.13319686	0.17552071	0.15660467	0.26648286
-3.56955375	0.62681157	0.58974043	0.59820200	0.60645621	0.44812957	0.52472650	0.44283614	0.52000471	0.48737407	0.39061907	0.37778957	0.39975636	0.45246729	0.39116693	0.39315243	0.39709771	0.34242757	0.40063821	0.31446157	0.42811107	0.28570886	0.25699143	0.34316300	0.37261736	0.34720236	0.22508114	0.32274071	0.25775564	0.23810693	0.31348500	0.34912143	0.42334129	0.34778186	0.29228579	0.12271721	0.26283864	0.32372807	0.16682421
-3.51356000	0.56252286	0.65878886	0.56129621	0.57671136	0.52115371	0.48600221	0.54109250	0.44255279	0.42162886	0.43540136	0.34890864	0.43749907	0.41789450	0.33638543	0.36423000	0.31290329	0.29728379	0.36020507	0.29890343	0.42012364	0.28642386	0.35221564	0.30607814	0.22789886	0.29653757	0.34925843	0.24142064	0.33765150	0.26268364	0.33190079	0.32135179	0.34096343	0.27197007	0.26851529	0.22216571	0.19917075	0.27411671	0.05336091
-3.45756875	0.53931814	0.69507714	0.67869593	0.71525143	0.55016536	0.63633857	0.58870350	0.46538036	0.39114821	0.42880421	0.49106921	0.38218950	0.43331579	0.42472964	0.45366000	0.36569986	0.35691879	0.35822207	0.37938429	0.35885450	0.25913893	0.25053500	0.37013586	0.29839507	0.29605664	0.34163536	0.25825550	0.31170443	0.26586379	0.18755229	0.31159514	0.44409164	0.28282629	0.21219329	0.25371350	0.15270023	0.16250136	0.26908357
-3.40157500	0.69515071	0.65738857	0.67880521	0.67497779	0.82212214	0.51658264	0.66833907	0.48611657	0.42089929	0.46821421	0.44408943	0.49672200	0.43829464	0.47405493	0.42395800	0.39753000	0.39659279	0.39960279	0.24980986	0.35145736	0.31531807	0.29145386	0.39245536	0.29501564	0.21752771	0.29475657	0.29420471	0.24501557	0.22199750	0.25920864	0.30908393	0.44281343	0.27913293	0.30225993	0.30833643	0.28316407	0.07783068	0.16214000
-3.34558000	0.62281843	0.72830429	0.56689171	0.70151786	0.64003521	0.55496979	0.56065943	0.53551893	0.58550771	0.50947007	0.53246757	0.42838771	0.48584993	0.45256064	0.37536814	0.39421393	0.38831271	0.42546321	0.36254793	0.34154657	0.31941450	0.30487907	0.28509750	0.34636864	0.28059286	0.36650529	0.24731414	0.26752500	0.28157279	0.28929264	0.25254786	0.26457207	0.24153279	0.27425071	0.29624493	0.17478221	0.23284594	0.11593921
-3.28959000	0.62442314	0.62448079	0.56979800	0.54578943	0.50575314	0.70300429	0.49101779	0.54032614	0.53143686	0.53009529	0.46353314	0.39153729	0.38955200	0.35883407	0.41184064	0.47255936	0.38303771	0.43781029	0.39913457	0.36726879	0.37599564	0.32214850	0.29312571	0.35949371	0.35933107	0.28939400	0.37556086	0.33775529	0.27336221	0.31399029	0.22881743	0.14730357	0.32104179	0.48333729	0.27770100	0.23302666	0.16058143	0.13864643
-3.23359625	0.68279507	0.74216214	0.70196236	0.53681621	0.61793493	0.59020950	0.46003071	0.39561864	0.54806729	0.58725000	0.50814664	0.51377279	0.55981836	0.42959700	0.48293650	0.37981707	0.37200043	0.39437364	0.28448814	0.39718457	0.32680493	0.27282657	0.26057079	0.26173250	0.34693736	0.31344829	0.29979386	0.29510457	0.22139664	0.37442443	0.42926057	0.20881429	0.15942771	0.28933686	0.28073779	0.11847316	0.14001636	0.17163236
-3.17760125	0.75495500	0.60652900	0.59476657	0.49504143	0.74582071	0.48240193	0.56289557	0.46266250	0.54228521	0.50002379	0.43346964	0.50860793	0.46726714	0.45856293	0.33470493	0.41677557	0.42342921	0.36954964	0.35290686	0.39702350	0.41454364	0.39512721	0.28203964	0.29455764	0.38527329	0.36029864	0.28940707	0.29961879	0.27584986	0.24290764	0.40364050	0.23638443	0.18107393	0.33354493	0.24800157	0.31449400	0.15946893	0.21589921
-3.12161000	0.72369014	0.69603829	0.71106143	0.71842714	0.74830357	0.49345679	0.52479721	0.50292307	0.55756236	0.55526007	0.37218107	0.48477314	0.36716121	0.38099607	0.47472271	0.41586329	0.36114686	0.35506964	0.37060286	0.42017857	0.35710821	0.38195521	0.32484314	0.25213379	0.44169993	0.34375671	0.26652957	0.24239371	0.25071779	0.31858021	0.30323800	0.31163093	0.38939386	0.33570586	0.23808600	0.15955786	0.25596243	0.15242464
-3.06561750	0.65515843	0.85935357	0.69268929	0.64209243	0.61949229	0.84673714	0.55258407	0.63676979	0.53785100	0.53535086	0.54893600	0.56260407	0.46992607	0.42076957	0.44003129	0.35271857	0.37357821	0.40155914	0.37542121	0.38747650	0.34457129	0.42777700	0.34212643	0.28190436	0.31026921	0.29789850	0.36659093	0.33489014	0.26929650	0.34418421	0.22266914	0.47766129	0.25514836	0.12214093	0.40388893	0.21921757	0.20342921	0.02378143
-3.00962375	0.53005829	0.74767643	0.72531000	0.65919236	0.57044936	0.59770293	0.55615036	0.59911686	0.68961786	0.52227200	0.64016357	0.61170843	0.51112607	0.40749621	0.50848350	0.40987093	0.37701107	0.39185464	0.36732864	0.34788729	0.39001643	0.34001836	0.37969650	0.28323536	0.27641021	0.34496550	0.34039657	0.27383593	0.22101400	0.35665243	0.27173014	0.36603836	0.28781250	0.23266314	0.42379350	0.33789421	0.10462681	0.07954011
-2.95363000	0.87987486	0.63683007	0.61404964	0.70181571	0.57648414	0.57088386	0.61761486	0.50537371	0.49776543	0.51899607	0.60240386	0.56702914	0.55305450	0.46593350	0.50936436	0.60295171	0.40665607	0.46093764	0.44127043	0.41850307	0.30923793	0.29498714	0.34636714	0.33696679	0.30065236	0.38631400	0.28466521	0.38322171	0.21768886	0.33436607	0.44022379	0.28993307	0.21510000	0.38497764	0.31185571	0.30878343	0.25205850	0.10530148
-2.89763875	0.83803000	0.75180929	0.83481000	0.76427571	0.68343357	0.60117821	0.57145993	0.51856486	0.51502186	0.55367771	0.64684000	0.43799014	0.45821514	0.50145036	0.49883329	0.46294114	0.48834664	0.40995521	0.45854879	0.38861707	0.41716214	0.32701543	0.28686871	0.38377743	0.33069743	0.28301907	0.34135607	0.27809857	0.23195421	0.39642500	0.31943236	0.34350536	0.26265829	0.30635929	0.18323656	0.45953157	0.27587943	0.30802114
-2.84164500	0.90275071	0.73200071	0.92503429	0.84080571	0.78903143	0.68642071	0.71886086	0.67882857	0.63702000	0.66620000	0.59120079	0.51423150	0.47316650	0.39602936	0.48880736	0.47808064	0.42198557	0.46629786	0.39020821	0.43428043	0.43765564	0.41283764	0.36027079	0.44086057	0.43179593	0.28012457	0.33433871	0.28162193	0.30045700	0.27827129	0.31150786	0.42335336	0.25327000	0.19650707	0.24529071	0.53675193	0.30041229	0.33874571
-2.78565000	0.70668286	0.76926714	0.86203500	0.85254643	0.68040243	0.62776179	0.69289843	0.60599621	0.75604571	0.51200936	0.62863971	0.53550400	0.49537929	0.54598900	0.51937707	0.46390843	0.42768671	0.48772500	0.39621586	0.42007364	0.41235979	0.40640786	0.45083600	0.37574993	0.42322986	0.28765743	0.30080764	0.27712407	0.33055079	0.24554000	0.31015779	0.32103736	0.29832214	0.28426036	0.30750493	0.31226721	0.19184129	0.24346393
-2.72966000	0.54092236	0.80871571	0.93065643	0.74404286	0.88849286	0.78496357	0.70681929	0.49785793	0.54316200	0.50489821	0.54475421	0.48212757	0.48565757	0.52126607	0.61793350	0.44156200	0.49241821	0.54717221	0.36526543	0.37148064	0.49967421	0.44874071	0.44180443	0.28592429	0.32039193	0.28851029	0.39493307	0.28544786	0.31701157	0.36545664	0.33546671	0.33605743	0.37168743	0.29825507	0.21908150	0.47470607	0.20395750	0.30781900
-2.67366625	0.65477686	0.80816571	0.87428857	0.64108679	0.69950071	0.64410500	0.69994714	0.56056100	0.66150286	0.60442336	0.67749857	0.60322500	0.59837357	0.54737343	0.59220014	0.57977814	0.47811050	0.47633864	0.34369907	0.36198200	0.40972971	0.41316564	0.34113264	0.47263400	0.31467279	0.37586921	0.37905186	0.37549750	0.38733614	0.40638429	0.31382164	0.32370671	0.38270150	0.30437664	0.25428343	0.24050546	0.15184914	0.09277637
-2.61767125	0.77477643	0.79013714	0.76127286	0.86594571	0.69705786	0.73691857	0.54073786	0.61548386	0.63979686	0.61550071	0.67426800	0.59103593	0.55445943	0.55269457	0.64560143	0.50620564	0.49628100	0.46455843	0.50516271	0.43045971	0.33338393	0.37722950	0.37153643	0.41907857	0.44913479	0.37053671	0.38177543	0.31777093	0.35486229	0.38520907	0.28148557	0.36415371	0.39983557	0.31701336	0.28335393	0.46336443	0.33740693	0.20305071
-2.56168000	0.77175571	0.81065429	0.73084550	0.66680736	0.83555164	0.81618929	0.78037471	0.63549879	0.77588143	0.66657650	0.57830286	0.61720143	0.52251186	0.60300279	0.53140650	0.52041036	0.53787450	0.39095821	0.45880714	0.47905593	0.45996479	0.49142993	0.40837629	0.40165614	0.40471786	0.33009814	0.32274664	0.32695879	0.29890564	0.37915150	0.25244457	0.26798486	0.29382107	0.13366336	0.23476707	0.41591457	0.39838614	0.27751236
-2.50568750	0.88487500	0.93029929	0.80365214	0.74152521	0.88903857	0.74511386	0.67534071	0.61650786	0.80805429	0.71854714	0.64181929	0.70861643	0.53513793	0.65567207	0.51879857	0.60643921	0.48344529	0.48125729	0.54996136	0.40928414	0.42036121	0.41429043	0.34164336	0.38919021	0.47661093	0.40059614	0.30554093	0.29556193	0.29351900	0.32696543	0.41151286	0.36070486	0.35716657	0.39118450	0.30274414	0.05478734	0.40009693	0.16366106
-2.44969375	0.77757643	0.91791500	0.76302714	0.86106000	0.87942500	0.88469429	0.92986214	0.82492429	0.66173400	0.67206636	0.65774000	0.69174000	0.60119371	0.60161507	0.59959321	0.64189571	0.50392271	0.48500286	0.45210586	0.43330450	0.44740807	0.41479821	0.45093436	0.39498714	0.42035421	0.38942514	0.34895971	0.30120800	0.31047236	0.32476036	0.38736636	0.39902907	0.18146329	0.46912157	0.44833164	0.29521829	0.13763600	0.14406029
-2.39370000	1.03326643	0.88222143	0.69357857	0.79316143	0.90392500	0.78865143	0.69787929	0.79294071	0.79836857	0.67834929	0.57058864	0.73085771	0.61572507	0.59241379	0.54134993	0.50407107	0.42838857	0.53167636	0.44772214	0.51977243	0.42483514	0.48117214	0.44953071	0.34763086	0.35774014	0.37878143	0.40100686	0.36905314	0.28503686	0.29298621	0.26399086	0.41160943	0.35138750	0.15190079	0.32992150	0.21599500	0.20891164	0.31855099
-2.33770875	1.13345857	0.89131071	0.77911279	0.86484571	0.84549357	0.85402643	0.85189714	0.76915500	0.69734429	0.69685857	0.61116314	0.61159364	0.50029193	0.67067643	0.58218157	0.58836464	0.52979357	0.51532007	0.52767143	0.42427536	0.39799757	0.40297671	0.41187636	0.42751107	0.40831300	0.37593293	0.42518393	0.43321479	0.34822229	0.29504121	0.38155857	0.28810786	0.23367600	0.23622421	0.36091614	0.28474693	0.27406836	0.07205311
-2.28171500	1.05337357	0.97626071	0.78563500	0.88569643	0.76325286	0.69191214	0.85454429	0.79281143	0.78765071	0.74641214	0.64125214	0.61930286	0.61051800	0.66871643	0.68619071	0.44884379	0.49859893	0.54185493	0.42601343	0.49630107	0.40976657	0.45295921	0.41456200	0.44774393	0.46078700	0.35299879	0.43465993	0.34571471	0.33337600	0.36243193	0.40733607	0.46110021	0.51057100	0.36663507	0.26478821	0.52055257	0.15082493	0.18449393
-2.22572000	0.90818714	1.02529429	1.00390786	0.86998643	0.69519093	0.67445929	0.76388714	0.72022129	0.87654071	0.73405143	0.67786286	0.66071721	0.55968621	0.70462050	0.59362800	0.57564557	0.51321536	0.50741621	0.55458271	0.51478193	0.44393200	0.42692864	0.42063879	0.46764807	0.38976314	0.44981864	0.42220757	0.36242486	0.40491807	0.45780386	0.50788307	0.35121286	0.45781521	0.40534907	0.33295593	0.34737479	0.20869093	0.33875093
-2.16973000	0.78208314	0.72545071	1.06312000	0.95434929	0.93459643	0.74196171	0.79587071	0.75727214	0.71478500	0.85043429	0.64531879	0.72754714	0.56169707	0.72624786	0.64577500	0.67924714	0.66032886	0.63828571	0.53963000	0.61943893	0.50315993	0.60923714	0.49041364	0.40760086	0.38662664	0.38602814	0.36910736	0.40949936	0.42945500	0.37151671	0.34673921	0.47558600	0.54269971	0.23998679	0.26646021	0.17030443	0.21240521	0.24632700
-2.11373625	0.67020371	0.91411429	0.91083000	1.03375857	0.86937786	0.95166714	0.80775071	0.80595357	0.79697286	0.82185714	0.76918357	0.62677479	0.62855521	0.74109786	0.69552786	0.72068286	0.62512107	0.65297129	0.58049129	0.47918014	0.52703307	0.48049493	0.51287043	0.37887971	0.49335136	0.54197271	0.38802907	0.39384207	0.36775207	0.40499757	0.29280850	0.41508114	0.46218564	0.36002307	0.32613121	0.34508121	0.12830911	0.27575643
-2.05774125	0.84139729	0.94055571	0.94990071	0.90335643	1.11076143	0.79554429	0.71691857	0.77213000	0.74834286	0.80668714	0.78105500	0.59855864	0.68437143	0.74714000	0.68594214	0.63561286	0.63046893	0.67874086	0.65875179	0.55843707	0.48714500	0.60436986	0.41421943	0.38137979	0.40702100	0.52128193	0.41053007	0.41141357	0.30224179	0.48349314	0.32658214	0.41504050	0.36162329	0.36689743	0.16149164	0.21402179	0.22680407	0.34618464
-2.00175000	0.73370536	0.81347357	0.92575929	0.90471357	0.88995500	0.83776357	0.89824643	0.84373857	0.80259857	0.87592714	0.87433714	0.66314050	0.65693693	0.79842000	0.70007643	0.55437971	0.63132371	0.54345957	0.62023579	0.64978079	0.50786200	0.43566671	0.52977721	0.48490636	0.58617550	0.48144171	0.40633550	0.40139429	0.53464764	0.38668457	0.40347100	0.50531429	0.45542971	0.30295457	0.43964550	0.26033229	0.17583543	0.13113583
-1.94575750	1.10269286	1.20201786	1.13771286	0.96349000	1.05414929	0.99404000	0.85113500	0.83805071	1.06764000	0.92100286	0.91208643	0.86670500	0.83680714	0.73691571	0.72983786	0.74498786	0.55000171	0.59394464	0.63330850	0.60590714	0.58549614	0.47537964	0.54460750	0.52676500	0.46905100	0.45103471	0.38090886	0.47422229	0.43203271	0.56938129	0.81609400	0.39810679	0.25335507	0.24668071	0.41307943	0.30899600	0.16662290	0.24415357
-1.88976250	0.87634371	1.00421929	0.99343786	0.86599714	1.06612643	0.96734286	0.85393857	0.86022071	0.86837429	0.83578357	0.97194571	0.76067857	0.73556500	0.77076786	0.80667929	0.65110500	0.67376786	0.71197071	0.67927657	0.60935993	0.53027779	0.53081579	0.57745971	0.45713536	0.44209514	0.41782314	0.34114064	0.39360071	0.43910586	0.39244707	0.58917600	0.47443557	0.40452143	0.52326157	0.34682243	0.38524807	0.28492464	0.03232293
-1.83377000	0.62343293	1.12180643	1.05449929	1.06948429	1.02693857	0.94570714	0.82812357	0.84091714	0.83556643	0.92164286	0.97881500	0.76347714	0.78740143	0.80240357	0.65527143	0.73616571	0.68349950	0.74227500	0.54386036	0.58702636	0.55778879	0.46757314	0.54876193	0.64855421	0.38289300	0.43894236	0.45606379	0.40151764	0.41418114	0.42146550	0.53721136	0.51632321	0.53812507	0.55914643	0.11565988	0.35032336	0.23354450	0.10780729
-1.77777875	0.84227636	1.04656214	0.99336071	1.00244500	1.08323857	1.10027643	1.13776286	0.91976357	0.91946357	0.95509786	0.99364429	0.74789714	0.82148214	0.82524143	0.76346571	0.86678500	0.70706571	0.72311786	0.62414814	0.60693914	0.53579086	0.48994207	0.59671193	0.51659021	0.47211729	0.41089100	0.45429029	0.50411943	0.50362907	0.40282207	0.48367579	0.44353750	0.37316143	0.60267079	0.20734000	0.30418393	0.17144326	0.07263150
-1.72178500	1.57315286	1.03722571	1.02069643	1.13788929	1.05499214	1.25963714	1.03342000	1.00593786	0.82263643	0.92319357	1.01058286	0.76433929	0.89317071	0.89895214	0.76063429	0.62642871	0.70440071	0.61372464	0.74824786	0.57821243	0.56781493	0.67161714	0.55897957	0.49040629	0.51603650	0.49895943	0.46941636	0.47085214	0.48423014	0.52415857	0.64137157	0.51894714	0.73393929	0.40324636	0.25172907	0.45596229	0.02785879	0.26156350
-1.66579000	1.23760143	1.03805571	0.95884071	1.03522929	1.03523429	1.02145571	0.98664357	0.97995214	0.79781643	0.93653357	0.86003500	0.89173429	0.80775643	0.67929071	0.87755929	0.70453929	0.80172214	0.69442821	0.60772786	0.75596857	0.59059286	0.61552029	0.64539357	0.52951407	0.59505400	0.48709557	0.42755036	0.44206550	0.51503486	0.54056621	0.48981200	0.52652721	0.44123579	0.49014093	0.23139114	0.41344893	0.24164971	0.12137453
-1.60980000	1.09182950	1.34614071	0.94805714	1.07353214	0.89769571	1.10381429	1.05423714	0.87866714	0.91708143	0.89999714	0.95704500	1.07820286	0.93772929	0.84167786	0.83399429	0.75611429	0.92687000	0.84228786	0.68884071	0.68791500	0.53167914	0.61377729	0.67079214	0.48873086	0.47212643	0.53900821	0.59961014	0.57034236	0.51845229	0.51282886	0.55673671	0.51878050	0.62236264	0.62514271	0.18841173	0.45532614	0.24033721	0.23182393
-1.55380625	1.07878314	1.16674643	1.28698571	1.08932286	0.99589071	1.24567571	1.00009071	1.03382714	1.06925714	0.92604000	0.90960500	0.87030143	0.97042714	0.90738143	0.79465500	0.75106071	0.81721643	0.89871571	0.72075443	0.67511643	0.59279800	0.65647150	0.64781386	0.55541300	0.50164814	0.49720443	0.58447121	0.45742050	0.64961400	0.43836507	0.62270071	0.46624500	0.41925036	0.31386143	0.36332436	0.17379258	0.31506614	0.08906917
-1.49781125	1.16989500	1.34161214	1.08480357	1.25478643	1.00966929	1.00747786	1.00908643	1.07245500	0.96977643	0.95126857	1.07139714	1.04956143	0.99354071	0.89689571	0.88537643	0.98506857	0.88878214	0.79249214	0.64659571	0.69184043	0.81062357	0.68159071	0.56609479	0.56222664	0.67212500	0.66071479	0.60526779	0.45744829	0.52829664	0.55173714	0.72702193	0.72180450	0.46315021	0.44920879	0.49454571	0.25230200	0.28496979	0.02006093
-1.44182000	1.16907471	1.35210429	1.12311857	1.31459357	1.03497786	0.89999357	1.07695071	1.02278786	1.02905786	1.14568571	0.96892357	0.97986071	1.05169000	0.86652500	0.89459500	0.83552143	0.76410714	0.83853286	0.91903143	0.66805429	0.69835643	0.68383929	0.65666500	0.60575607	0.54530450	0.66326500	0.62408786	0.52444607	0.62384343	0.58190729	0.56473636	0.56168871	0.64335121	0.58970436	0.48099907	0.27892964	0.21141479	0.24660786
-1.38582750	0.14545679	1.28041643	1.16920857	1.20082357	0.93844000	1.19607143	1.05937857	1.01064571	0.96922357	0.97460500	1.02238643	1.16258786	1.00872357	1.00272786	1.04533500	1.12159286	0.89621286	0.88520857	0.72649286	0.79589429	0.72161786	0.66108236	0.70835857	0.65369629	0.66953286	0.70609643	0.58705064	0.43941007	0.64899964	0.64483443	0.62361379	0.78742136	0.62910886	0.38470971	0.31864607	0.29666793	0.14682321	0.19748664
-1.32983250	2.18512643	1.30645500	1.01697357	1.15141857	1.19813214	1.06231500	1.24191714	1.09319000	1.04196286	1.07973000	0.92313071	1.11659071	0.95189000	0.96035071	1.05934857	0.94714571	0.81381214	0.79559071	0.89268571	0.70413000	0.89059857	0.77490429	0.70896143	0.66697779	0.76158857	0.54860200	0.60232150	0.53407379	0.71457429	0.48822007	0.82370857	0.68984857	0.70240207	0.51455400	0.75058536	0.69132093	0.28777821	0.08031643
-1.27384000	1.90487857	1.03260143	1.26456143	1.11460214	1.15879357	1.11389000	1.05252214	1.25864357	1.04777857	1.04264071	1.10760000	1.08113000	1.08422929	1.04056286	1.04035643	1.02242929	1.08292429	0.94750714	0.88126857	0.89783571	0.85267929	0.87666429	0.75785429	0.72861714	0.71576214	0.77809500	0.66155214	0.61495571	0.71743786	0.95856143	0.72870600	0.74161857	0.82580786	0.74496514	0.36598921	0.33065843	0.25462086	0.49816357
-1.21784875	0.19979593	1.47839643	1.18181500	1.07682000	1.24103143	1.07628714	1.21132786	1.20823857	1.04657071	1.17038071	1.16989857	1.05187071	0.96408500	0.91636357	1.11957143	1.05835786	0.81455857	1.07290929	0.92882929	0.86610214	0.90783286	0.97271786	0.88700929	0.84529357	0.76611500	0.57699050	0.67403000	0.48558529	0.63775279	0.57904850	0.75311929	0.74552071	0.64038821	0.57942964	0.95801864	0.50625464	0.24375700	NaN
-1.16185500	NaN	1.16500500	1.04468357	1.08740857	1.08187929	1.23910857	1.39953714	1.07788286	1.25831714	1.15235500	1.11992857	1.13372786	1.19253643	1.22946429	0.87881143	1.14778000	0.97882143	1.16825929	0.84470429	1.11653214	0.91152714	0.73730714	0.88542000	0.80152857	0.69703686	0.70101757	0.76571929	0.70051086	0.80757286	0.85486429	0.99900786	0.91205000	0.75230714	0.69960793	0.56798443	0.35922964	0.54820364	NaN
-1.10586000	NaN	1.47862429	1.12420071	1.15843500	1.16897286	1.23448500	1.21526214	1.20331214	1.12176929	1.10464357	0.97975786	1.25955929	1.12117929	1.05457929	1.17919143	1.05305571	0.99330286	1.08892857	1.08546571	0.98810143	1.05326286	0.92607929	0.91458429	0.90322286	0.80958214	0.93864500	0.62818214	0.73918857	0.86387714	1.11161571	0.93280186	0.81136857	0.89767921	0.43270579	0.54982336	0.47084529	0.36120186	NaN
-1.04987000	NaN	1.17910286	1.50952000	1.04211071	1.13747143	1.24255714	1.24948000	1.20205643	1.20651500	1.14204214	1.22474357	1.08910143	1.08525214	1.29238143	1.28519286	1.21185429	1.19345071	1.08891286	1.09404214	0.88189286	0.90477286	0.89824357	0.95294500	0.85654500	0.98824286	0.74090786	0.74751571	0.73069550	0.99212643	0.98888714	1.10269571	0.84328857	0.75455621	0.45930043	0.53445479	0.54379057	0.74939686	NaN
-0.99387438	NaN	1.62993214	1.32793929	1.22916571	1.36923429	1.00089500	1.19243500	1.36249929	1.12927214	1.11740857	1.08944929	1.12641071	1.13916714	1.25154357	1.11295071	1.29933714	1.11119071	1.27707429	0.95040429	1.10472143	1.12873571	0.89507286	1.07654000	1.06448714	0.97002214	0.71745429	0.98899857	0.83580571	0.85177714	1.05848143	0.92308857	1.25285929	0.90540643	0.54011307	0.69195050	0.80711364	0.43931936	NaN
-0.93788250	NaN	1.37869357	1.09935714	1.38470643	1.31085571	1.37128000	1.17955286	1.23976286	1.41374786	1.23588643	1.19028786	1.24140214	1.25689500	1.33968571	1.14922214	1.12244000	1.09753143	1.19405214	1.13684143	1.12993214	1.05738429	1.00325286	0.97624857	0.97382643	1.00006143	0.88293357	0.92951429	0.84730929	1.00569214	0.86156043	1.07793143	1.19395143	1.14149643	0.86422671	0.41711064	0.97099286	0.64659021	NaN
-0.88188962	NaN	1.19467571	1.36055714	1.39303643	1.48181643	1.23558357	1.26416214	1.22638571	1.47348714	1.42243357	1.19671357	1.24074143	1.34829714	1.33649500	1.10531143	1.18711857	1.25190500	1.15632714	1.35922786	1.20449357	1.29187286	1.20767429	1.03556143	1.07425214	1.08910143	1.01185786	1.14917000	1.01048214	1.24033429	1.03258714	0.92660857	1.25643071	1.30992929	1.13595643	0.85531571	0.55077321	0.96207929	NaN
-0.82589663	NaN	1.49945571	1.35648786	1.47486643	1.47483857	1.46088071	1.27740286	1.36115214	1.53153571	1.37127143	1.42207929	1.23913929	1.29872643	1.40009000	1.24365286	1.43584286	1.39790000	1.36328071	1.43518429	1.41932929	1.39567643	1.09673286	1.26861357	1.41917000	1.28317571	1.26446786	1.31133357	1.05295214	1.34740143	1.72980429	1.57773286	1.62192500	1.15426929	1.25663571	1.26690143	1.24498143	0.88859450	NaN
-0.76990362	NaN	1.68835929	2.03222071	1.87279714	1.85279857	1.68086714	1.90158714	1.90190571	1.71745571	1.87835214	2.02926429	1.93015357	1.93152571	1.82066500	1.83138429	1.93418714	1.80876000	1.97943929	2.04125286	2.12819857	2.14650786	1.70585571	2.10109000	2.09203500	2.04275000	1.93701929	2.06463714	1.87524929	2.05815357	2.50343571	2.34304143	2.46881286	2.29809000	2.35305286	1.87454786	2.23029357	1.21285800	NaN
-0.71391075	NaN	3.03487714	3.19168286	2.82934643	2.81436000	2.78833643	2.71946286	3.40308571	3.37868500	3.11607929	3.37606357	3.36198500	3.52478214	3.28159357	3.46993429	3.29579571	3.38634643	3.55404714	3.86187929	3.85164000	3.62382429	3.65297714	3.84601357	3.90934357	3.73400857	4.02024786	3.67222214	3.80217000	4.18318286	4.54237071	4.35706571	4.00917500	4.14610429	3.44201643	3.41894286	3.23756714	3.41212286	NaN
-0.65791775	NaN	6.07638429	5.83007143	5.70094500	5.66583357	5.65263714	5.42004286	6.14672643	5.93371571	6.27688643	6.33862214	6.30579500	6.26614214	6.28131571	6.55221214	6.48696000	6.53626357	6.33826857	6.63990000	6.71400786	6.48318286	6.49761786	7.44683571	7.37089571	7.12522857	7.23541786	7.19835214	7.48509143	7.82740714	8.20724500	8.13445714	7.43434286	7.77843143	8.17334286	7.24028143	6.32529571	5.80488071	NaN
-0.60192450	NaN	9.43886429	11.39290000	9.84809286	10.11867143	10.49287857	10.39922857	11.15887857	10.78318571	10.43107857	10.99967857	11.15218571	11.08805714	11.34401429	11.50530714	11.11485714	11.00600714	10.88188571	11.57202857	12.03117857	12.29942143	12.06948571	12.38020000	12.47825714	12.49444286	13.37152857	12.56462143	12.77306429	14.31991429	14.91531429	14.41327143	12.88540714	13.83483571	14.50825714	12.80662857	13.44176429	12.51987143	NaN
-0.54593163	NaN	17.67998571	18.17084286	17.26098571	17.31006429	16.94520000	17.13112857	18.73727143	18.09333571	18.34615714	18.04540000	18.40584286	18.06502143	18.77232143	19.13334286	18.75418571	17.69477857	17.92223571	18.83080714	19.62605714	19.60640714	19.29825000	19.62739286	20.98267857	20.74323571	20.62460000	19.77327143	20.75587143	22.26232143	24.13932143	23.12771429	22.47989286	22.09691429	23.33707143	20.83767857	22.19436429	21.63643571	NaN
-0.48993862	NaN	27.24874286	28.65920000	27.36563571	26.73344286	26.20347143	26.89557143	27.99304286	27.67703571	27.76230000	27.27842857	27.58616429	28.67832857	29.36336429	28.70639286	28.34252143	27.31482143	28.25297143	28.44555000	29.11527143	29.05413571	29.21715000	29.93361429	30.21944286	30.08547143	30.77844286	30.37353571	32.24552857	33.89901429	37.34794286	35.29250000	33.82674286	33.81177143	36.35342857	32.59395000	32.74144286	31.22577857	NaN
-0.43394562	NaN	40.72050714	44.28698571	39.40043571	38.72532857	38.35567143	39.54827857	41.08419286	40.30072857	39.20218571	39.32437857	39.64872857	41.07402143	41.90774286	42.14133571	40.96357143	39.68806429	39.90930714	41.23090714	40.85372143	40.83191429	40.90715000	42.46943571	43.06523571	44.30185714	43.50457143	43.22360714	43.94543571	46.83762857	52.22830000	49.41808571	48.73501429	49.08234286	45.50322857	46.36142857	45.60822857	45.03650714	NaN
-0.37795275	NaN	52.40356429	60.00875714	55.29292857	52.97557857	52.78056429	53.39025714	55.70196429	55.52620000	53.54429286	54.66290000	55.11045000	55.89502857	56.38579286	57.09928571	54.78542857	53.59077857	53.84294286	54.36015000	54.06286429	54.74327857	55.13506429	57.16156429	56.18147143	58.61367857	57.78800000	56.87197143	60.12668571	61.30994286	66.83692857	66.43585714	65.46164286	63.66105000	61.41074286	60.61306429	60.83121429	57.46205000	NaN
-0.32195975	NaN	66.55771429	74.37178571	72.10942857	69.71642857	69.83492857	69.71542857	70.31764286	71.31557143	69.97850000	71.62650000	71.30557143	71.28428571	74.17607143	73.08742857	71.68364286	67.85628571	69.95642857	69.17942857	69.93442857	70.42371429	70.11571429	71.50592857	73.08257143	73.39500000	73.28107143	72.58792857	75.67700000	78.76735714	87.23392857	82.64535714	83.23421429	84.12300000	78.39500000	77.47278571	76.21042857	64.19050000	NaN
-0.26596650	NaN	95.94664286	94.67500000	91.07400000	84.56571429	84.98371429	87.47214286	88.76085714	88.11407143	87.79592857	87.77950000	87.12892857	89.46500000	92.71271429	89.23464286	87.26342857	84.62964286	84.47464286	85.20114286	85.41000000	84.45071429	85.00992857	87.20992857	88.64807143	89.79157143	88.82814286	90.41300000	91.38071429	98.47971429	104.15057143	103.09957143	100.85578571	99.68221429	92.01442857	94.70400000	94.41007143	NaN	NaN
-0.20997350	NaN	100.86871429	111.52878571	105.65885714	103.31514286	103.37235714	103.77885714	104.41407143	104.00928571	105.70507143	105.19128571	105.00714286	107.45285714	107.31585714	107.17128571	104.80878571	101.46757143	102.46621429	100.57600000	100.42300000	100.52457143	100.92521429	102.79692857	105.40828571	103.80278571	104.74200000	105.70992857	108.98500000	114.64564286	126.57542857	119.33064286	116.52242857	113.14964286	112.02700000	112.91642857	117.15442857	NaN	NaN
-0.15398062	NaN	118.10457143	127.13764286	124.72914286	121.07428571	122.84864286	119.54492857	121.78657143	120.13892857	119.11014286	120.06907143	120.38192857	122.04271429	123.63121429	122.70878571	120.26878571	116.81414286	116.20021429	115.84807143	112.77728571	113.29364286	114.53735714	116.85150000	118.65242857	119.81457143	117.69285714	119.26828571	124.65685714	127.57678571	143.01614286	135.44257143	133.91035714	132.81821429	125.19171429	123.97500000	129.91557143	NaN	NaN
-0.09798752	NaN	132.34735714	141.30750000	136.47278571	135.95500000	136.08642857	134.98585714	135.49892857	131.77592857	134.40364286	133.69021429	134.24621429	135.32414286	138.58064286	136.61707143	132.34921429	129.44735714	128.25414286	127.29500000	126.76264286	124.14621429	127.67392857	129.49550000	130.63407143	131.47171429	131.19057143	131.67407143	136.76157143	137.02857143	155.64700000	150.11542857	148.53150000	142.52585714	142.78228571	144.85057143	139.65778571	NaN	NaN
-0.04199463	NaN	145.58814286	149.82271429	148.68121429	148.53985714	147.74235714	145.13450000	146.21785714	144.86764286	142.65507143	142.92807143	143.59764286	146.43478571	147.40700000	146.82628571	141.23785714	136.82528571	137.98264286	135.21421429	134.72235714	133.06514286	135.41221429	137.04321429	138.77142857	139.32428571	135.49828571	137.86335714	145.04592857	147.74114286	163.35735714	159.42700000	158.50164286	153.94692857	150.87357143	149.33550000	149.37214286	NaN	NaN
0.01399831	NaN	145.05378571	153.79642857	157.63278571	153.46471429	153.08950000	149.08221429	149.29750000	150.66378571	150.83121429	148.55092857	148.89928571	152.49964286	151.65300000	151.04850000	148.08500000	141.54607143	139.53128571	137.30385714	137.14978571	136.54264286	139.36628571	138.61878571	141.29471429	141.19607143	140.33535714	141.62157143	150.01828571	151.95807143	167.09900000	164.76228571	160.99207143	155.54614286	150.43321429	158.34228571	146.88985714	NaN	NaN
0.06999141	NaN	NaN	156.67350000	157.11807143	155.66292857	154.86442857	153.82621429	152.43485714	149.55307143	149.54607143	149.24342857	148.61235714	151.60085714	150.21792857	150.09578571	145.47378571	141.70314286	139.40128571	137.44921429	135.19514286	134.05614286	137.05400000	137.68157143	136.58028571	139.06664286	137.50007143	140.16400000	146.44171429	152.46357143	165.47871429	164.85721429	163.30421429	159.35414286	151.59678571	154.96857143	155.95771429	NaN	NaN
0.12598463	NaN	NaN	151.09521429	150.13007143	151.06271429	148.88150000	148.24657143	146.40407143	143.55007143	143.07814286	142.72450000	143.10421429	145.77328571	146.07978571	142.61414286	140.05250000	134.16407143	132.98964286	129.75642857	126.34042857	127.43178571	126.99092857	129.31921429	131.33657143	131.76992857	131.41035714	132.45985714	137.59078571	141.22507143	158.06785714	158.45578571	154.58507143	150.52857143	147.89700000	140.71428571	148.05907143	NaN	NaN
0.18197750	NaN	NaN	143.06514286	140.29078571	138.88342857	139.80007143	137.42807143	135.47542857	130.83321429	132.36064286	129.86978571	133.16071429	134.05764286	134.00835714	132.22607143	128.06321429	123.45085714	121.24350000	117.31864286	115.88757143	116.49492857	117.96864286	118.47635714	120.56864286	119.33900000	118.27150000	122.15392857	125.30900000	131.33307143	150.63492857	144.61564286	142.97835714	135.61714286	130.14571429	132.40221429	129.85778571	NaN	NaN
0.23797050	NaN	NaN	127.23842857	124.77971429	126.74978571	123.74407143	122.56371429	119.39500000	117.06500000	116.59214286	115.08171429	118.09885714	117.28771429	119.10450000	117.65300000	111.45207143	109.65657143	106.40635714	102.73207143	101.00371429	100.60871429	102.51142857	104.67821429	106.76678571	105.65757143	103.90514286	106.27321429	110.28300000	114.44414286	131.44042857	127.68864286	130.05657143	121.84592857	116.43335714	109.56457143	106.48835714	NaN	NaN
0.29396350	NaN	NaN	112.76242857	107.37271429	107.92742857	106.62207143	105.29321429	101.28264286	99.43742857	99.13142857	98.39892857	99.57050000	101.54185714	102.08900000	98.90485714	93.34414286	91.35685714	88.64421429	86.64614286	84.69100000	83.78492857	84.85585714	88.03592857	86.49650000	86.98778571	87.21207143	89.86200000	92.21521429	98.72828571	112.49857143	110.52300000	104.98978571	98.65542857	93.46721429	91.37314286	95.33750000	NaN	NaN
0.34995637	NaN	NaN	86.84871429	89.87550000	89.89671429	86.43071429	86.93885714	84.35400000	81.30771429	82.03414286	80.29328571	81.29228571	82.52185714	81.50450000	79.54635714	76.20007143	74.22764286	73.39650000	68.59421429	68.24985714	67.11607143	67.05785714	69.03278571	70.42007143	69.76335714	67.93371429	70.25607143	73.66564286	81.72692857	88.67800000	91.12257143	85.67585714	82.23714286	74.04114286	72.50721429	75.61128571	NaN	NaN
0.40594937	NaN	NaN	68.91442857	70.44464286	69.03757143	68.01028571	66.79542857	65.94834286	61.71943571	60.93617143	61.47187143	62.15232857	62.27192143	63.17447857	60.32442857	58.12695714	56.67278571	54.40532857	52.32300000	51.64984286	50.38787143	50.92999286	51.71049286	52.11970714	51.12072857	51.58372143	55.13417857	55.96525000	64.39040000	70.68278571	70.88535714	69.29407143	60.49464286	54.91654286	55.34055000	54.20036429	NaN	NaN
0.46194225	NaN	NaN	51.45892143	51.46766429	50.46995000	50.22620000	49.13859286	46.67133571	43.36710000	44.76141429	43.52753571	44.19861429	44.90178571	44.17443571	43.14915000	41.23330714	40.12986429	38.52063571	36.55473571	34.91072857	35.77550714	35.98234286	36.43156429	36.35320714	37.16365714	35.72292857	37.54650714	39.15247143	44.03689286	49.28535714	49.72130714	43.40392857	38.81437857	38.54777143	38.73077857	36.04437857	NaN	NaN
0.51793525	NaN	NaN	32.56909286	34.39712143	33.99516429	33.53834286	33.62747857	31.81641429	29.50802857	29.86288571	28.52028571	29.68326429	30.41014286	29.05507857	27.13456429	26.81274286	26.23152857	25.38979286	24.11910714	22.98267143	22.75252857	22.85688571	22.98725714	23.53667857	22.85545000	23.15997143	23.50578571	25.31396429	29.76201429	32.46779286	32.72462857	27.05537857	25.04470000	25.21142143	23.24033571	NaN	NaN	NaN
0.57392813	NaN	NaN	20.85366429	22.13730714	22.52652857	20.42435000	21.50564286	19.10877857	17.25957857	18.06220000	18.00944286	17.66100000	18.15212857	17.49055714	16.62867143	16.25598571	15.80712143	14.49091429	13.73448571	13.13173571	13.44262857	13.36645000	13.26367143	13.29842143	13.31555000	13.20186429	13.26437143	15.46210714	18.35690000	20.14260000	15.92734286	16.97052143	15.14079286	13.62271429	13.53477143	NaN	NaN	NaN
0.62992100	NaN	NaN	13.48804286	12.51749286	12.68456429	11.78091429	11.82931429	10.92702143	10.17226429	10.10958571	9.89245714	10.07890000	10.05029286	9.99711429	9.11072857	8.92779286	8.66287857	7.96794286	7.39324571	6.88126500	7.40082571	6.93232714	7.05149214	7.08188500	7.22715357	6.55574286	7.43110000	8.72645714	10.05233571	10.19766429	8.33183429	7.60930214	9.21068286	6.56305357	8.07521071	NaN	NaN	NaN
0.68591475	NaN	NaN	7.12994143	7.32549571	7.07694643	6.06458929	6.43819571	6.05198214	5.56840429	5.15816286	5.41632786	5.39745429	4.98480357	5.06519929	5.03670786	4.53580857	4.20561857	4.23372643	3.64705429	3.71809857	3.50341500	3.48336429	3.66013786	3.28157786	3.47700143	3.07177643	3.61950929	4.24741214	4.89423571	4.87192000	4.45344643	3.77028571	3.42427500	4.11832929	3.10124500	NaN	NaN	NaN
0.74190775	NaN	NaN	5.86106786	4.04073286	3.83809214	3.68896929	3.69155643	3.26900429	3.45031000	3.30537786	3.27689214	3.05699214	2.89998429	2.94251214	2.66649786	2.73582286	2.68295786	2.56130286	2.25213714	2.16461143	2.05525357	2.15761000	2.41471286	2.25082571	1.95849929	1.95210571	2.29075143	2.05583286	2.06724786	2.97824571	2.77199143	2.38615643	2.51920571	1.82318286	1.74471500	NaN	NaN	NaN
0.79790063	NaN	NaN	3.18667143	3.28742071	2.78751857	3.01564214	2.62726071	2.96073000	2.65211929	2.35287571	2.60619929	2.30780357	2.23210500	2.28568714	2.04896000	1.98380571	1.86498643	1.92507214	1.80907929	1.45053071	1.84225357	1.65493571	1.70392214	1.52653786	1.46107357	1.35637214	1.39766071	1.54114071	1.59370571	1.88466357	2.21758071	1.71959214	1.53832214	1.13316643	0.96878500	NaN	NaN	NaN
0.85389350	NaN	NaN	2.94498643	3.08130214	2.72914643	2.28214071	2.20588143	2.39725500	2.38151714	2.07487857	2.17507786	2.05874071	2.01045857	1.90166643	1.75689071	1.84644357	1.64614643	1.64745571	1.83046929	1.51063714	1.68764286	1.36452571	1.53256643	1.30887714	1.27435357	1.32933929	1.35124714	1.37846214	1.64631571	1.42016000	1.70748500	1.58067143	1.09223357	0.91670700	1.17395100	NaN	NaN	NaN
0.90988650	NaN	NaN	2.29648214	2.70908429	2.07527714	2.20079000	2.27200071	2.51167786	2.22589857	2.03426929	1.98969071	1.94948357	1.94761786	1.77469429	1.67235643	1.61183929	1.55251857	1.57565214	1.54543786	1.56537000	1.33004929	1.54052286	1.16464786	1.24920000	1.20097429	1.10642786	1.11431643	1.48317143	1.30572357	1.29044786	1.25605214	0.96640143	1.24100286	1.02248593	1.26946571	NaN	NaN	NaN
0.96587950	NaN	NaN	2.56956993	2.73878143	2.18938571	2.32551357	1.96751143	1.84708857	1.90409786	2.20369357	1.75309071	1.70091214	1.92805071	1.67984357	1.45869857	1.35814786	1.46962071	1.37204571	1.40556929	1.58161571	1.33005643	1.06370714	1.15647929	1.32876571	1.15368500	1.01452286	1.20305286	1.23586071	1.61413429	1.40685000	1.37326643	0.84456950	0.88564500	0.71081443	0.28922550	NaN	NaN	NaN
1.02187063	NaN	NaN	1.80592071	2.12557357	2.28362929	2.03530929	2.05713214	1.71851929	2.16642429	1.97324857	1.76725643	1.63901500	1.48787929	1.57147714	1.40518571	1.26897286	1.53284286	1.03652214	1.13083500	1.19514071	1.17266500	1.12611643	1.08631286	1.09043500	0.99783714	0.78211643	0.79648786	0.85131571	0.97304636	1.18177143	1.24326071	1.06478286	1.16685357	0.63227214	0.65563471	NaN	NaN	NaN
1.07786625	NaN	NaN	2.65152929	2.67162500	2.22173143	2.10960571	1.97543714	1.74869214	1.68788143	1.84687000	1.59539429	1.64635786	1.52523929	1.71210643	1.27711071	1.34778929	1.33851571	1.23152000	1.29475429	1.02842143	1.23243214	1.13438714	1.06619286	0.89850214	1.04326714	0.87084786	0.87046429	0.85115571	1.22813786	1.12531857	0.86350500	0.98274107	0.90808071	0.86131214	0.20212521	NaN	NaN	NaN
1.13386000	NaN	NaN	NaN	2.15539571	2.13243214	1.99720000	1.96319786	1.71647429	1.49029429	1.54141500	1.75461929	1.51175857	1.47933071	1.41039857	1.27667286	1.35199714	1.33840786	1.20552429	0.96544714	1.14697786	1.09517286	1.00439643	0.95112071	0.96313857	0.88063786	0.83700357	0.88124571	0.93214071	0.79412286	0.94162964	0.86331143	0.83233814	0.78190671	0.42893219	0.50021429	NaN	NaN	NaN
1.18985000	NaN	NaN	NaN	2.35682857	2.21810571	1.75712714	1.78680214	1.90067714	1.78523929	1.52445786	1.52159929	1.47747786	1.37888357	1.47567786	1.29866929	1.46465214	1.37882500	1.23847143	1.00605429	1.22228857	1.01023000	1.06782643	0.90427143	0.81718214	0.84788071	0.69397843	0.61864814	0.91407929	1.08986929	0.88827914	0.78811121	0.55592957	0.52482650	0.26611464	NaN	NaN	NaN	NaN
1.24584375	NaN	NaN	NaN	2.26600500	2.18359857	1.58508643	1.95479929	1.57582071	1.73207643	1.61384571	1.51862643	1.51724643	1.31315714	1.43480857	1.35101071	1.36315357	1.21472571	1.13143571	1.05844643	1.02689429	1.05106500	1.06504714	0.86846071	0.82282571	0.80096500	0.88625500	0.97102714	0.92308786	0.92051886	0.92968143	0.86805757	0.73244386	0.90400421	0.31205043	NaN	NaN	NaN	NaN
1.30183875	NaN	NaN	NaN	1.80556000	2.07485143	1.83475500	1.74532500	1.66865286	1.60137357	1.61181357	1.47511357	1.38311500	1.22501857	1.35866929	1.17708929	1.24298429	1.11102143	0.98803071	0.85900929	0.91130071	0.85517000	0.80478143	0.79374857	0.93680286	0.75934786	0.59786957	0.76707314	0.88005143	0.62205657	0.74788793	0.58740771	0.44523321	0.99866721	0.44052029	NaN	NaN	NaN	NaN
1.35783000	NaN	NaN	NaN	2.00816786	1.75362000	2.02297500	1.52434857	1.51870643	1.48255214	1.37927500	1.42690286	1.40296000	1.36557357	1.13111286	1.28116286	1.11278000	1.17627000	0.84690929	0.99993500	1.00735786	0.91003643	0.66860150	0.73425857	0.81809214	0.77453929	0.73302779	0.85188071	0.92541214	0.72395007	0.75608143	0.73115993	0.80035050	0.62803421	0.30240621	NaN	NaN	NaN	NaN
1.41382250	NaN	NaN	NaN	1.74371286	1.95823286	1.70288929	1.52440500	1.66955071	1.45662000	1.40336786	1.31054071	1.38465929	1.20046643	1.15266786	1.20818500	1.05214000	0.99997286	0.91793500	0.96734500	0.93835929	0.87232214	0.69833871	0.83852357	0.76126786	0.65870729	0.55588236	0.76420614	0.77532929	0.86819429	0.89374286	0.60162264	0.66285214	0.16189650	0.28055693	NaN	NaN	NaN	NaN
1.46981625	NaN	NaN	NaN	1.56394786	1.78833357	1.79611500	1.60153571	1.70329214	1.46870286	1.55585214	1.47594714	1.30391429	1.38936143	1.12555071	1.13034214	1.04348786	0.96970071	0.98307500	0.93720650	0.93603214	0.82386000	0.85316857	0.81349786	0.64282814	0.61042014	0.61820293	0.78579929	0.76013521	1.02226929	0.54576286	0.60336843	0.72022429	0.40095786	0.58833786	NaN	NaN	NaN	NaN
1.52581000	NaN	NaN	NaN	2.15317429	1.74740786	1.72676357	1.51115500	1.56538286	1.53116357	1.32240357	1.23916500	1.33693786	1.20088571	1.21572286	1.24915286	1.13066500	0.90821000	0.87796071	0.77937786	0.74723143	0.92810000	0.70163643	0.77465929	0.62158100	0.67923071	0.60512357	0.64244629	0.69894257	0.77745543	0.63436879	0.73444057	0.94558786	0.46306614	0.14635307	NaN	NaN	NaN	NaN
1.58180125	NaN	NaN	NaN	1.34246786	1.90258286	1.56524429	1.66783286	1.21811143	1.31441357	1.41123857	1.33253286	1.41561571	1.14326357	1.05478429	1.06956214	0.99447357	0.92788857	0.90815000	0.87943214	0.72930764	0.72636850	0.78901857	0.65112593	0.72689793	0.54906471	0.57832521	0.61661521	0.70461350	0.92709143	0.54930936	0.62650464	0.31122379	0.46293236	0.33868595	NaN	NaN	NaN	NaN
1.63779500	NaN	NaN	NaN	1.59409143	1.50574429	1.76264786	1.70474500	1.59190786	1.56811071	1.58289143	1.26190714	1.29440857	1.25566143	1.38529786	1.13239357	1.05303643	1.03701214	0.98033643	0.89775357	0.84228714	0.76091071	0.67892321	0.71361000	0.59628107	0.68063714	0.61522643	0.58903007	0.86374714	0.70885071	0.60988679	0.67395121	0.51401807	0.36124371	0.42625471	NaN	NaN	NaN	NaN
1.69379000	NaN	NaN	NaN	1.82205071	1.48938857	1.32828571	1.79066786	1.83009000	1.43258286	1.28916214	1.41450429	1.27910786	1.08427643	1.02470357	1.02008429	1.02468714	1.06736857	0.94897857	0.91216357	0.87558857	0.74586000	0.78298214	0.74425979	0.67305157	0.65249179	0.57035757	0.67650964	0.67314614	0.83801250	0.53016636	0.63799443	0.22963586	0.15861568	0.31064629	NaN	NaN	NaN	NaN
1.74978000	NaN	NaN	NaN	1.40005214	1.71656714	1.85757500	1.54895000	1.49185143	1.53033429	1.46283000	1.32774857	1.30381857	1.16736857	0.96836286	1.05890857	0.97427429	1.08253286	1.13104214	0.95312000	0.67975743	0.74574143	0.74214500	0.63959150	0.74011357	0.59103157	0.52137086	0.56831364	0.72829871	0.77294507	0.74590950	0.58758464	0.42279179	0.37280850	0.50593493	NaN	NaN	NaN	NaN
1.80577500	NaN	NaN	NaN	1.88034071	1.98240571	1.80669071	1.56929429	1.61216857	1.61553929	1.55302929	1.45153071	1.33190357	1.13823357	1.17499000	1.04774857	0.97567000	1.00052857	1.01623929	0.90298143	0.74147629	0.88434000	0.63943579	0.65450714	0.70109436	0.66142836	0.58406886	0.68998900	0.88341700	0.85658879	0.53690100	0.64050793	0.23529593	0.29186943	0.23597371	NaN	NaN	NaN	NaN
1.86176875	NaN	NaN	NaN	2.71162000	1.85768357	1.45550714	1.82522429	1.51094071	1.54765500	1.47167857	1.28760929	1.37497571	1.14895214	1.16289357	1.08052929	1.09433286	0.97412429	0.95592214	0.72921429	0.84156214	0.79419500	0.74080214	0.70508571	0.57681336	0.61259007	0.56452829	0.57670021	0.56445529	0.44440514	0.63174143	0.49367723	0.34991514	0.54186829	0.23748157	NaN	NaN	NaN	NaN
1.91776000	NaN	NaN	NaN	1.90095693	2.01290214	1.54233429	1.87486286	1.70699429	1.58644429	1.54110000	1.33517500	1.48064357	1.15834143	1.14877000	1.10292143	1.13064857	0.91539643	0.99569214	0.80009357	0.75446779	0.65375407	0.82631643	0.68805736	0.68801229	0.66347914	0.63151307	0.54621714	0.80960707	0.51422657	0.77656000	0.37032964	0.43088800	0.61919729	NaN	NaN	NaN	NaN	NaN
1.97375250	NaN	NaN	NaN	1.56635225	1.78237714	2.13402286	1.55793286	1.54509429	1.64253214	1.43326929	1.50543071	1.32976214	1.13729286	1.16493643	1.16514500	1.02932286	1.00358214	0.91909429	0.81322157	0.83828500	0.78220214	0.74505786	0.60629679	0.63332029	0.58992693	0.67979721	0.59102193	0.74114400	0.64754164	0.59466100	0.34990609	0.23571073	0.57967629	NaN	NaN	NaN	NaN	NaN
2.02974750	NaN	NaN	NaN	0.81110500	1.71915929	2.04373571	1.69702857	1.46761714	1.31118357	1.54881929	1.53260214	1.30929071	1.40468500	1.18811714	1.16828429	1.04705000	0.89752571	0.95080500	0.85910714	0.91805643	0.75420857	0.70364143	0.74897643	0.67237429	0.67353429	0.60921429	0.56613714	0.79306357	0.30582950	0.59324550	0.24861068	0.66632228	0.33418141	NaN	NaN	NaN	NaN	NaN
2.08574000	NaN	NaN	NaN	2.61051357	1.91815071	1.80861286	1.54618714	1.72048929	1.54775571	1.44008429	1.57007429	1.52746857	1.45633143	1.38520571	1.21902214	1.15132643	0.93360071	0.93977571	0.88562500	0.74358814	0.69836143	0.69059571	0.64388421	0.71194500	0.56701250	0.64059250	0.69152871	0.64852171	0.75081286	0.50628536	0.69608393	0.52684693	0.43153321	NaN	NaN	NaN	NaN	NaN
2.14173125	NaN	NaN	NaN	NaN	1.89132571	1.91042357	1.65109429	1.83400071	1.78002286	1.52127429	1.44276214	1.24396571	1.20324071	1.24560357	0.97233643	0.92605071	1.01510000	0.91617714	0.93539443	0.77054400	0.80463357	0.75676000	0.73141293	0.81326357	0.69760507	0.60242071	0.65763793	0.64130564	0.61653707	0.69885871	0.51378864	0.45104771	0.36901579	NaN	NaN	NaN	NaN	NaN
2.19772500	NaN	NaN	NaN	NaN	2.01454143	1.92972214	1.69927286	1.78760857	1.65815500	1.57189643	1.41111286	1.54985714	1.57474857	1.24669143	1.18133500	0.96183857	1.02778571	1.08916071	0.91943929	0.82168450	0.80726500	0.73824429	0.62295700	0.82003143	0.69879000	0.69347736	0.59055121	0.76887221	0.94619929	0.57462386	0.57782386	0.33324914	0.47886671	NaN	NaN	NaN	NaN	NaN
2.25372000	NaN	NaN	NaN	NaN	2.10036643	1.93528357	1.54223500	1.82177571	1.56415929	1.55749643	1.57108000	1.35049143	1.29014429	1.21283071	1.17352357	1.21939857	1.16769571	0.96529500	0.98957000	0.89151857	0.64030064	0.63361193	0.60094107	0.72291071	0.64728643	0.64157836	0.67775471	0.88287714	0.52358443	0.55965050	0.64486314	0.41517964	0.29151476	NaN	NaN	NaN	NaN	NaN
2.30971000	NaN	NaN	NaN	NaN	2.15935500	1.99876429	1.83897000	1.69205857	1.86875643	1.46080214	1.50340643	1.68769786	1.24988929	1.34301143	1.23744286	1.17440929	1.07107429	0.94725357	0.76911929	0.88063571	0.82760914	0.70520014	0.70789364	0.74897000	0.61527264	0.68595300	0.65464429	0.74083107	0.72649407	0.68239386	0.45310243	0.53341569	0.28412336	NaN	NaN	NaN	NaN	NaN
2.36570500	NaN	NaN	NaN	NaN	2.01379357	1.75228143	2.27026929	1.90301071	1.64024143	1.26269000	1.53312000	1.45300286	1.38264143	1.38498786	1.15092357	1.20397786	0.93470071	0.98990786	0.93596357	0.88889786	0.83675429	0.82506643	0.75828214	0.70922329	0.54721943	0.82277857	0.75141621	0.98997500	0.85234479	0.57103736	0.41443879	0.47029314	0.10169264	NaN	NaN	NaN	NaN	NaN
2.42169875	NaN	NaN	NaN	NaN	2.25214643	1.80544357	1.86675929	1.78229143	1.64302929	1.69758857	1.62113571	1.46459429	1.44217714	1.18848071	1.28771357	1.27347000	1.05753357	1.05697429	0.95976214	0.64666336	0.87355143	0.80312714	0.63214457	0.63327057	0.57414457	0.62599543	0.93381093	0.62673564	0.95946429	0.88200714	0.40667414	0.50101979	0.31455429	NaN	NaN	NaN	NaN	NaN
2.47769000	NaN	NaN	NaN	NaN	1.77295643	1.96154429	1.87601786	2.00119929	1.61696214	1.51576357	1.50710214	1.52254857	1.47527714	1.29406714	1.16322429	1.07775071	1.02761071	0.96602643	0.96583143	0.90149357	0.73453514	0.88012357	0.71545536	0.82857429	0.59871307	0.76238900	0.70642829	0.79735321	0.83352429	0.63721514	0.46857836	0.23812069	0.21217036	NaN	NaN	NaN	NaN	NaN
2.53368250	NaN	NaN	NaN	NaN	2.07820500	2.30794571	1.85328214	1.83083000	1.70241357	1.74872571	1.55791571	1.50154500	1.37200357	1.42462929	1.08006214	1.11637071	1.15402714	0.98781357	0.99275500	0.80827071	0.88654786	0.70556150	0.86956929	0.66613150	0.56189400	0.58141557	0.68246736	0.60212821	0.64979793	0.72364371	0.57848188	0.45552000	NaN	NaN	NaN	NaN	NaN	NaN
2.58967750	NaN	NaN	NaN	NaN	2.21956643	1.88709000	1.77000429	1.68012714	1.57632857	1.46845429	1.46991071	1.33862857	1.43049000	1.44443643	1.29977000	1.10521143	1.15857929	1.04189429	0.87942143	0.91657357	0.90301571	0.81816857	0.68467793	0.64650043	0.57981593	0.50679886	0.70473300	1.04106486	0.62049179	0.72688314	0.62827614	0.55102635	0.28785471	NaN	NaN	NaN	NaN	NaN
2.64567000	NaN	NaN	NaN	NaN	2.11712714	1.62021643	1.60925286	1.82919571	1.48628643	1.68916000	1.44109429	1.27154000	1.31840643	1.35011286	1.18450571	1.03256214	1.00169714	0.99616714	0.84774857	0.95335500	0.80031929	0.72084221	0.68342836	0.69353029	0.73281500	0.76920929	0.70858521	0.72857800	0.66714214	0.59036400	0.65928407	0.49946950	0.51187000	NaN	NaN	NaN	NaN	NaN
2.70166125	NaN	NaN	NaN	NaN	2.27380929	1.77264429	1.74410286	1.82190857	1.71295714	1.65504929	1.50230071	1.40876429	1.49059857	1.35863929	1.23122429	1.23757571	1.07357429	1.00647786	1.05323357	0.83748857	0.81064857	0.88495214	0.83320786	0.78563436	0.60510636	0.68737186	0.73064000	0.78753214	0.79434600	0.68625836	0.46022743	0.55097521	NaN	NaN	NaN	NaN	NaN	NaN
2.75765500	NaN	NaN	NaN	NaN	1.66073786	2.12097786	1.82941071	1.72873786	1.52171071	1.76194000	1.64915357	1.42287143	1.32754214	1.43352500	1.06754929	1.00736857	0.95584286	1.05976143	0.89538571	0.84522929	0.91183571	0.79655686	0.77264636	0.65665643	0.65432779	0.79724114	0.62983107	0.60503050	0.64623714	0.56422671	0.63918977	0.59604736	NaN	NaN	NaN	NaN	NaN	NaN
2.81365000	NaN	NaN	NaN	NaN	2.50213071	1.87879071	1.71045071	1.68255929	1.63893786	1.30982643	1.50980214	1.58570929	1.26518286	1.28336214	1.10988857	1.12982571	1.04210000	0.95336357	0.74207143	0.70968436	0.79656786	0.80289143	0.63745679	0.59545293	0.61917679	0.63878007	0.69702793	0.84222057	0.67796450	0.74833107	0.63986714	0.49675891	NaN	NaN	NaN	NaN	NaN	NaN
2.86964000	NaN	NaN	NaN	NaN	2.18558643	2.08977714	1.89675143	1.61588571	1.67760357	1.37222429	1.59924000	1.42557429	1.25796500	1.25007286	1.18747000	1.06523643	0.88534057	0.99452857	0.88859000	0.85686143	0.75756450	0.86542714	0.72167929	0.68496714	0.56981143	0.66882600	0.70321864	0.60614729	0.53702557	0.69901607	0.52367886	0.59262286	NaN	NaN	NaN	NaN	NaN	NaN
2.92563375	NaN	NaN	NaN	NaN	3.30431093	1.92041714	1.94966571	1.44230571	1.83154857	1.32580786	1.31186214	1.33516643	1.22511071	1.22498643	1.32086071	1.03918071	1.03103714	0.78562857	0.81061071	0.71706686	0.82236357	0.83266786	0.75430157	0.66263764	0.60628886	0.62773857	0.74255814	0.73539921	0.63445964	0.62973521	0.60020050	0.36655993	NaN	NaN	NaN	NaN	NaN	NaN
2.98162875	NaN	NaN	NaN	NaN	2.06952671	1.56945929	1.76379429	1.84171714	1.57409000	1.31238071	1.49853714	1.26844571	1.30998071	1.05135500	1.18849143	1.09087929	1.12101143	0.85669571	0.92203071	0.85581500	0.81354071	0.68457929	0.70879571	0.60635493	0.72182221	0.77918479	0.93458971	0.84513971	0.93839371	0.72052807	0.85160857	0.58879350	NaN	NaN	NaN	NaN	NaN	NaN
3.03762000	NaN	NaN	NaN	NaN	0.95891286	1.58821071	1.45067929	1.69885286	1.72170714	1.48106000	1.41708286	1.28166500	1.47675357	1.25976786	1.25901000	1.02298071	0.80364786	0.89640714	0.80573143	0.77483357	0.69468243	0.69825071	0.73706943	0.61907707	0.81421500	0.63387500	0.86864571	0.55878679	0.94793129	0.72648386	0.57080207	0.50522986	NaN	NaN	NaN	NaN	NaN	NaN
3.09361375	NaN	NaN	NaN	NaN	NaN	1.99001357	1.76821000	1.58637714	1.81832214	1.47917500	1.15143786	1.32265500	1.43647714	1.12381357	1.20285214	1.10618929	0.88448500	0.89746714	0.82416286	0.78353286	0.75639057	0.66468521	0.71524429	0.62562393	0.70693729	0.84933529	0.86589064	0.64667993	0.77679079	0.72999914	1.10400586	0.34886800	NaN	NaN	NaN	NaN	NaN	NaN
3.14960750	NaN	NaN	NaN	NaN	NaN	2.04588286	1.92820000	1.48279071	1.55859929	1.65050357	1.52465929	1.18862643	1.30242357	1.11322143	1.03247214	1.08926286	1.14168429	1.12237571	1.02579929	0.73382929	0.80494571	0.80278714	0.69178529	0.70008157	0.63991057	0.75493264	0.77734636	0.97776357	0.71802057	0.73629073	1.11542971	0.79659729	NaN	NaN	NaN	NaN	NaN	NaN
3.20560000	NaN	NaN	NaN	NaN	NaN	1.43794429	1.59256357	1.78794929	1.73964071	1.62955000	1.42220286	1.35906714	1.23095357	1.21713071	1.15071786	0.96374714	0.98768786	0.87946571	0.91292857	0.76996071	0.79618857	0.71876207	0.80630429	0.58540879	0.51090757	0.87563479	0.64583086	0.85679500	0.78956943	0.72801071	0.87116000	1.44503693	NaN	NaN	NaN	NaN	NaN	NaN
3.26159125	NaN	NaN	NaN	NaN	NaN	1.62927000	1.77514643	1.57896357	1.41418786	1.62326286	1.41108214	1.34700929	1.24838357	1.15549714	1.27704786	1.15144357	1.10664000	1.09509714	0.85682786	0.86941571	0.76532643	0.69655364	0.71658407	0.72860786	0.84752643	0.82917564	0.88249943	0.93808000	0.70904629	1.01728871	1.30426786	0.74022750	NaN	NaN	NaN	NaN	NaN	NaN
3.31758625	NaN	NaN	NaN	NaN	NaN	1.86865429	1.55252071	1.57299500	1.85460929	1.67564214	1.38810071	1.46607000	1.22899000	1.34875714	1.18606500	0.99435429	1.12612286	1.05994929	0.91139357	0.94398286	0.76691221	0.85035500	0.72304507	0.69356200	0.82553857	0.56730700	0.68360343	0.83776929	1.20683643	0.89727193	0.97917800	3.46073857	NaN	NaN	NaN	NaN	NaN	NaN
3.37358000	NaN	NaN	NaN	NaN	NaN	1.46968571	1.71286714	1.65693500	1.72017500	1.70963000	1.51491000	1.29516786	1.30477643	1.21981071	1.26366714	1.00129786	1.07906571	0.88213071	0.82006000	0.69381693	0.65923771	0.78691571	0.65892207	0.65418350	0.66847593	0.77583843	0.88822964	1.12545929	0.78782964	1.05531886	0.87181364	NaN	NaN	NaN	NaN	NaN	NaN	NaN
3.42957000	NaN	NaN	NaN	NaN	NaN	1.41512429	1.95441071	1.89233143	1.38940786	1.46991071	1.22040429	1.37501929	1.29914643	1.15523286	1.27981357	0.91322714	0.89117143	0.87250571	0.85994571	0.97297857	0.83429643	0.75489393	0.87039714	0.82474300	0.94775571	0.39599764	0.90513743	0.89977950	0.85833786	1.45111786	2.76265429	NaN	NaN	NaN	NaN	NaN	NaN	NaN
3.48556375	NaN	NaN	NaN	NaN	NaN	1.94306857	2.11847000	1.75462643	1.69891643	2.00254857	1.42968929	1.31509714	1.30375500	1.18532857	1.36664357	1.06676714	0.96623071	0.99070643	0.86120214	0.90054714	0.87641021	0.81887857	0.81566286	0.65688071	0.61006693	0.91629957	0.79902850	0.72568729	0.73711793	1.11504843	1.95931357	NaN	NaN	NaN	NaN	NaN	NaN	NaN
3.54155875	NaN	NaN	NaN	NaN	NaN	2.49326929	1.70643929	1.85963286	1.85354429	1.78428929	1.48143000	1.58623929	1.38604357	1.20705214	1.30250000	1.05130500	1.07220500	0.97238143	0.99360286	0.96326236	0.87011543	0.79910429	0.78702857	0.76917214	0.67755707	0.90798407	0.97195843	0.71800929	0.86752807	1.36227579	2.07897857	NaN	NaN	NaN	NaN	NaN	NaN	NaN
3.59755000	NaN	NaN	NaN	NaN	NaN	2.28232714	1.54920857	1.77927214	1.76802286	1.52689214	1.67927500	1.41751143	1.44028714	1.31166714	1.16231071	1.21913214	1.04084786	1.08393429	1.06734500	0.80574786	0.91802857	0.82436071	0.77987643	0.70336636	1.00640071	1.01085071	0.74493000	1.02209357	0.57348557	1.75712714	2.29130214	NaN	NaN	NaN	NaN	NaN	NaN	NaN
3.65354250	NaN	NaN	NaN	NaN	NaN	2.13142286	1.86635643	1.95689714	1.72987071	1.68663500	1.32118000	1.47725071	1.53486786	1.30473214	1.35793500	1.07738286	1.09847714	0.99731714	0.78585214	0.79327571	0.86574071	0.73223157	0.75274643	0.70491193	0.68271150	0.91616143	0.79891000	1.04358007	1.06825714	1.31017450	1.56407171	NaN	NaN	NaN	NaN	NaN	NaN	NaN
3.70953750	NaN	NaN	NaN	NaN	NaN	1.50878964	1.94763857	1.60847643	1.77645643	1.55633214	1.34690929	1.20266357	1.42760214	1.25183357	1.29330714	0.98432786	1.15022429	0.89380679	1.01717643	0.82819786	0.68193314	0.88744714	0.87799786	0.82277214	0.83505071	0.94448936	0.90940643	1.03123000	1.09624129	1.15626279	2.43452357	NaN	NaN	NaN	NaN	NaN	NaN	NaN
3.76553000	NaN	NaN	NaN	NaN	NaN	1.95757729	1.71291429	1.82937714	1.82987643	1.92893929	1.43039857	1.48378500	1.47040286	1.38022500	1.35289857	1.21646000	1.19337929	1.04299071	0.92375000	0.83362643	0.79966643	0.86189500	0.77135157	0.78340786	0.69734279	0.94669929	1.01833050	0.98681221	1.21246643	1.66721929	1.27581357	NaN	NaN	NaN	NaN	NaN	NaN	NaN
3.82152125	NaN	NaN	NaN	NaN	NaN	2.94361071	1.72924429	1.64482000	1.68930000	1.77794143	1.64065571	1.49986071	1.52193786	1.35556000	1.26497929	1.04478786	1.05724714	1.17487571	0.90128429	0.86334500	0.75322357	0.76437386	0.78662857	0.69060929	0.79277500	0.86175829	1.02526429	1.13825571	0.89886771	1.22426957	1.03381357	NaN	NaN	NaN	NaN	NaN	NaN	NaN
3.87751625	NaN	NaN	NaN	NaN	NaN	5.32907214	1.67967357	1.65964214	1.65831071	1.60837571	1.42921643	1.40394857	1.43031000	1.17593143	1.15573571	1.03648000	1.00775143	1.15717786	0.88482357	0.93286571	0.79098429	0.85657643	0.84026643	0.85881586	0.84541493	0.96600214	0.76624971	0.81290114	0.97239650	1.70690143	1.41669500	NaN	NaN	NaN	NaN	NaN	NaN	NaN
3.93351000	NaN	NaN	NaN	NaN	NaN	NaN	2.14413500	1.76677500	1.57035857	1.63618286	1.37959929	1.51677143	1.45623929	1.28064571	1.00794714	1.10842000	1.08081643	1.06570357	0.97811714	0.95404714	0.82313143	0.89136929	0.79680214	0.75667571	0.94533500	0.83700514	0.82788929	1.10841500	1.15991071	1.00955100	NaN	NaN	NaN	NaN	NaN	NaN	NaN	NaN
3.98950000	NaN	NaN	NaN	NaN	NaN	NaN	1.64769571	1.58127143	1.35199643	1.63125857	1.34496571	1.44007500	1.33697571	1.26625357	1.21962286	1.14766071	0.93625786	0.92106686	0.93895214	0.89915571	0.86435786	0.90923714	0.70219071	0.80818293	0.88921643	0.92298000	1.16122643	0.79576243	1.15778264	1.02178150	NaN	NaN	NaN	NaN	NaN	NaN	NaN	NaN
4.04549375	NaN	NaN	NaN	NaN	NaN	NaN	1.93257071	1.75785143	1.42999000	1.62547143	1.36715000	1.51473929	1.33980643	1.19384357	1.10240357	1.10969214	1.04549571	1.09727643	0.84940450	0.73099993	0.83323571	0.86917236	0.73789364	0.57738500	0.84268600	0.84119257	0.85542714	1.19301643	0.87135436	0.72000114	NaN	NaN	NaN	NaN	NaN	NaN	NaN	NaN
4.10148875	NaN	NaN	NaN	NaN	NaN	NaN	1.63245929	1.73397286	1.47057929	1.46907857	1.48179929	1.35224857	1.15749071	1.11406214	1.22197000	0.91051143	1.00845786	0.87615000	0.80229050	0.75606571	0.96136643	0.75981614	0.74919793	0.78762214	0.99425629	0.78250836	1.14428714	0.99169436	0.97075636	1.13001664	NaN	NaN	NaN	NaN	NaN	NaN	NaN	NaN
4.15748000	NaN	NaN	NaN	NaN	NaN	NaN	1.37918357	1.64251286	1.61646000	1.32448500	1.54231286	1.35917571	1.17384286	1.14127000	1.24965857	1.11767214	0.84893214	1.05988286	0.84148171	0.84583500	0.88065500	0.74188693	0.67673521	0.81999857	0.93872500	0.92805279	1.03120186	0.86094279	1.27045143	0.38590500	NaN	NaN	NaN	NaN	NaN	NaN	NaN	NaN
4.21347250	NaN	NaN	NaN	NaN	NaN	NaN	1.70016071	1.79411071	1.49286500	1.37078929	1.32223429	1.42938286	1.40344500	1.18483857	1.17639357	1.17205500	0.95867857	0.95250000	0.71250557	0.64425221	0.91683000	0.74347714	0.73788643	0.64695693	1.13143786	0.62876186	0.94525736	1.24862286	1.03080993	0.62354943	NaN	NaN	NaN	NaN	NaN	NaN	NaN	NaN
4.26946625	NaN	NaN	NaN	NaN	NaN	NaN	1.66566857	1.39335643	1.39188857	1.48504929	1.45071357	1.22582071	1.04749000	0.99592071	1.09783214	0.99664929	0.84563929	0.82420857	0.88429643	0.97126500	0.80783929	0.78883714	0.85512143	0.73180486	0.91190029	1.04052707	1.02764714	0.78454671	0.73416014	0.60475064	NaN	NaN	NaN	NaN	NaN	NaN	NaN	NaN
4.32546000	NaN	NaN	NaN	NaN	NaN	NaN	1.54709443	1.63074714	1.37749214	1.40683714	1.44780643	1.27401643	1.06243571	1.17729429	1.14002857	0.97981929	0.93333000	0.89554714	1.05461714	0.78344614	0.71905500	0.81993543	0.72843743	0.90834786	0.87902943	0.99695357	0.83727986	1.10729500	0.30498596	NaN	NaN	NaN	NaN	NaN	NaN	NaN	NaN	NaN
4.38145250	NaN	NaN	NaN	NaN	NaN	NaN	2.28929357	1.70938643	1.75883643	1.47777214	1.48599286	1.32696786	1.25483929	1.26901500	1.15743714	0.95224571	0.87413714	0.80545143	0.87989143	0.92183214	0.76890729	0.93359643	0.74496829	0.78839457	1.00670807	0.99765179	0.91058786	0.93016971	1.08541014	0.81374071	NaN	NaN	NaN	NaN	NaN	NaN	NaN	NaN
4.43744625	NaN	NaN	NaN	NaN	NaN	NaN	0.98854929	1.32842143	1.75023071	1.34664500	1.41390286	1.30951857	1.31706357	1.15422286	1.06671714	1.07701143	0.81503786	0.86680929	0.80899929	0.92320707	0.82165936	0.77333550	0.87855500	0.70545129	0.75929157	0.79768414	0.77696307	1.05094921	1.00602793	NaN	NaN	NaN	NaN	NaN	NaN	NaN	NaN	NaN
4.49344000	NaN	NaN	NaN	NaN	NaN	NaN	1.04255100	1.48349429	1.53945643	1.44388643	1.46149500	1.40471000	1.33381786	1.14118071	0.98051014	1.08779429	1.00703429	0.90152571	0.75287829	0.79119857	1.00931714	0.79188714	0.76274714	0.94017307	1.09849714	1.02164000	1.45900286	0.71964427	0.81190557	NaN	NaN	NaN	NaN	NaN	NaN	NaN	NaN	NaN
4.54943000	NaN	NaN	NaN	NaN	NaN	NaN	2.21231786	1.52793071	1.27800714	1.36691500	1.48370929	1.18504071	1.26634643	1.08636714	1.19738714	1.07218143	0.88870286	0.96597643	0.87229929	0.96035071	0.86952071	0.80363121	0.91530714	0.88558879	0.68508336	1.10300193	0.96289429	1.02142286	0.91556950	NaN	NaN	NaN	NaN	NaN	NaN	NaN	NaN	NaN
4.60542500	NaN	NaN	NaN	NaN	NaN	NaN	1.68327071	1.50005786	1.61019357	1.59619143	1.28737643	1.47684929	1.34064857	1.22957929	0.90056429	1.07108714	1.12621429	0.75019793	0.97319429	0.94921857	0.97294429	0.79126336	0.95745857	0.75441521	1.04376286	1.20071357	0.75819757	1.02315429	0.35056089	NaN	NaN	NaN	NaN	NaN	NaN	NaN	NaN	NaN
4.66141875	NaN	NaN	NaN	NaN	NaN	NaN	1.02192643	1.45783071	1.48155857	1.40138500	1.24489643	1.36797786	1.26487143	1.30054214	1.17141357	1.01773143	1.21598786	1.06935357	0.88079786	0.94857000	0.86774214	0.76872857	0.92122643	0.85154214	0.94914786	1.13954814	1.07070243	0.70574357	0.77849500	NaN	NaN	NaN	NaN	NaN	NaN	NaN	NaN	NaN
4.71741000	NaN	NaN	NaN	NaN	NaN	NaN	NaN	1.17433500	1.38816643	1.50601214	1.35203571	1.07779714	1.22747143	1.35006500	1.01011071	1.06675571	1.03599000	1.13838357	0.89064500	1.04927643	1.02537000	1.04731143	0.92979014	1.08062286	0.97552286	0.99368857	0.97620950	0.85602407	0.76090571	NaN	NaN	NaN	NaN	NaN	NaN	NaN	NaN	NaN
4.77340250	NaN	NaN	NaN	NaN	NaN	NaN	NaN	1.36381286	1.30332143	1.55381571	1.50772786	1.13495214	1.24139071	1.17980714	1.06160214	1.24074214	1.15177000	1.01695786	0.86257929	1.07267429	0.91064571	0.99161000	0.80611643	0.93726671	1.08921621	1.11683786	1.00449171	1.27476493	0.64218421	NaN	NaN	NaN	NaN	NaN	NaN	NaN	NaN	NaN
4.82939750	NaN	NaN	NaN	NaN	NaN	NaN	NaN	1.42916286	1.45462071	1.44446857	1.09305643	1.26805071	1.28988357	1.28304500	1.15331929	1.14070214	1.16072857	1.00864364	0.82518214	0.96644929	0.91134929	0.84927000	0.94285214	1.10571714	1.07045214	0.84657163	1.36959007	0.85143014	0.34459500	NaN	NaN	NaN	NaN	NaN	NaN	NaN	NaN	NaN
4.88539000	NaN	NaN	NaN	NaN	NaN	NaN	NaN	1.91228571	1.55107857	1.82745143	1.24054071	1.40360286	1.19006643	1.04337714	1.08143357	1.00824143	1.14156786	1.11378214	0.91297929	0.90193643	0.92199143	0.98258214	0.98364357	1.13319657	1.15405429	1.15102286	1.11583064	1.14542857	0.87970571	NaN	NaN	NaN	NaN	NaN	NaN	NaN	NaN	NaN
4.94138125	NaN	NaN	NaN	NaN	NaN	NaN	NaN	1.31519107	1.52884143	1.35092000	1.44795786	1.45236143	1.29603714	1.27151429	1.15733214	1.23644643	1.10465286	1.18117429	1.04780071	1.05091143	1.07528857	0.80270943	0.99017643	1.22836429	1.01185286	1.06582714	1.36630857	0.97622021	1.24485324	NaN	NaN	NaN	NaN	NaN	NaN	NaN	NaN	NaN
4.99737500	NaN	NaN	NaN	NaN	NaN	NaN	NaN	1.39695357	1.33802929	1.31058500	1.38083500	1.36007286	1.37027571	1.46678786	1.16963929	1.39716500	1.25350000	1.26425571	1.25029000	1.14618714	1.12035214	1.03397571	1.12269357	1.27810500	1.25555929	1.20389471	1.02795614	0.91923979	0.77132857	NaN	NaN	NaN	NaN	NaN	NaN	NaN	NaN	NaN
5.05337000	NaN	NaN	NaN	NaN	NaN	NaN	NaN	1.27629450	1.47341429	1.55988643	1.33527143	1.51986000	1.71562500	1.45613786	1.47210286	1.52118857	1.66042857	1.34294643	1.34424429	1.24727929	1.02899214	1.23156714	1.29960286	1.39826286	1.56154214	1.17288529	1.44100286	1.02257921	NaN	NaN	NaN	NaN	NaN	NaN	NaN	NaN	NaN	NaN
5.10936000	NaN	NaN	NaN	NaN	NaN	NaN	NaN	1.35793971	1.25848429	1.59112500	1.30548714	1.59099000	1.67292214	1.79470000	1.71338571	1.79427571	1.57522143	1.48886857	1.40576643	1.30362714	1.25689429	1.15195500	1.32024714	1.40543429	1.67179143	1.34744857	1.80501071	0.64897214	NaN	NaN	NaN	NaN	NaN	NaN	NaN	NaN	NaN	NaN
5.16535500	NaN	NaN	NaN	NaN	NaN	NaN	NaN	1.21491857	1.65953643	1.39108500	1.56786000	1.49560000	1.52926643	1.65509429	1.69976000	1.60423857	1.60938071	1.55937571	1.51365929	1.11712071	1.12620571	1.13094857	1.27059000	1.23389143	1.39616214	1.39431786	1.19296100	1.46986643	NaN	NaN	NaN	NaN	NaN	NaN	NaN	NaN	NaN	NaN
5.22134875	NaN	NaN	NaN	NaN	NaN	NaN	NaN	0.85257229	1.26573357	1.44263500	1.49104357	1.62261714	1.45495786	1.63622857	1.62753071	1.33031214	1.42314429	1.28510214	1.31749714	1.20569714	1.17710571	1.13027857	1.03258357	1.11606536	1.33561000	1.57005714	1.03361729	1.40576307	NaN	NaN	NaN	NaN	NaN	NaN	NaN	NaN	NaN	NaN
5.27734000	NaN	NaN	NaN	NaN	NaN	NaN	NaN	1.35028643	1.65422500	1.39600214	1.51773143	1.55884714	1.20944786	1.46018714	1.75540071	1.48895357	1.47411286	1.30937714	1.28894714	1.05836857	1.07773214	1.10436500	1.10469571	1.36575429	1.29195857	0.77699336	0.98104793	0.78767379	NaN	NaN	NaN	NaN	NaN	NaN	NaN	NaN	NaN	NaN
5.33333250	NaN	NaN	NaN	NaN	NaN	NaN	NaN	0.98982429	1.73686786	1.36697214	1.36650357	1.38752000	1.50058214	1.50833429	1.57326214	1.45735429	1.40454071	1.41960071	1.28647857	1.43909214	1.26901071	1.19332643	1.30305571	1.03819929	0.96960329	1.06628814	1.10960607	1.15116857	NaN	NaN	NaN	NaN	NaN	NaN	NaN	NaN	NaN	NaN
5.38932750	NaN	NaN	NaN	NaN	NaN	NaN	NaN	NaN	1.77295214	1.83161643	1.54125350	1.61280929	1.74151143	1.45940143	1.38524643	1.34673857	1.42398786	1.74464714	1.31059714	1.05934571	1.17861214	0.93140857	1.12090357	1.02352857	1.33828929	1.14302557	0.76658671	0.75556143	NaN	NaN	NaN	NaN	NaN	NaN	NaN	NaN	NaN	NaN
5.44532000	NaN	NaN	NaN	NaN	NaN	NaN	NaN	NaN	1.38473643	1.51456714	1.59655571	1.69731714	1.44315714	1.28494000	1.37939000	1.33408929	1.44849857	1.37425571	1.35730214	1.40022571	1.36910500	1.22478071	1.40873786	1.03356514	1.22047757	0.86585293	0.87494379	NaN	NaN	NaN	NaN	NaN	NaN	NaN	NaN	NaN	NaN	NaN
5.50131125	NaN	NaN	NaN	NaN	NaN	NaN	NaN	NaN	1.88953286	1.85123214	1.72444429	1.67852929	1.41761786	1.51932714	1.41929500	1.50596286	1.46135857	1.27881643	1.14350857	1.33231357	1.01541000	1.12215500	1.01704664	1.27838571	1.22447071	1.50717071	0.85700243	NaN	NaN	NaN	NaN	NaN	NaN	NaN	NaN	NaN	NaN	NaN
5.55730500	NaN	NaN	NaN	NaN	NaN	NaN	NaN	NaN	1.56903429	1.71841929	1.57174286	1.59931071	1.69430286	1.50132000	1.55942500	1.64867071	1.31171857	1.30841500	1.34000500	1.33512643	1.16645571	1.07163286	0.93126214	1.41005000	1.24409436	0.76696984	0.67701671	NaN	NaN	NaN	NaN	NaN	NaN	NaN	NaN	NaN	NaN	NaN
5.61330000	NaN	NaN	NaN	NaN	NaN	NaN	NaN	NaN	1.47385571	1.96756714	2.02337500	1.47003714	1.49574714	1.61906071	1.42261429	1.50500714	1.21794857	1.14559714	1.27724000	1.31501286	1.39528214	1.09642857	1.14500857	1.11782443	1.23663257	1.14235057	1.14076793	NaN	NaN	NaN	NaN	NaN	NaN	NaN	NaN	NaN	NaN	NaN
5.66929000	NaN	NaN	NaN	NaN	NaN	NaN	NaN	NaN	1.86361143	1.54307929	1.71643286	1.39385571	1.40667643	1.26044714	1.37711500	1.41198786	1.29181857	1.25812500	1.40296857	1.19329143	1.22181786	1.13548571	1.26389857	1.44029643	1.29799057	1.23306650	0.37880000	NaN	NaN	NaN	NaN	NaN	NaN	NaN	NaN	NaN	NaN	NaN
5.72528500	NaN	NaN	NaN	NaN	NaN	NaN	NaN	NaN	1.42695829	1.71522286	1.55074357	1.47734643	1.41502429	1.41753500	1.39764429	1.36592143	1.38556071	1.29620000	1.28291286	1.16410571	1.07172143	0.85386979	1.06879186	1.43856307	1.06332207	1.23986836	1.04641607	NaN	NaN	NaN	NaN	NaN	NaN	NaN	NaN	NaN	NaN	NaN
5.78127875	NaN	NaN	NaN	NaN	NaN	NaN	NaN	NaN	1.21599743	1.53956929	1.82500214	1.63138000	1.87781071	1.44781071	1.45565714	1.39978786	1.32065357	1.19753929	1.22269071	1.23296786	1.09782357	1.28683000	1.20289929	1.16642571	1.27500314	1.13755543	0.65081800	NaN	NaN	NaN	NaN	NaN	NaN	NaN	NaN	NaN	NaN	NaN
5.83727000	NaN	NaN	NaN	NaN	NaN	NaN	NaN	NaN	2.01258236	1.65714857	1.44885571	1.57035857	1.50604929	1.32575143	1.33890286	1.29343214	1.14459000	1.34124071	1.32527500	1.09313643	1.10518929	1.12431929	1.18674786	1.02251786	1.20752107	0.58961955	0.50677286	NaN	NaN	NaN	NaN	NaN	NaN	NaN	NaN	NaN	NaN	NaN
5.89326375	NaN	NaN	NaN	NaN	NaN	NaN	NaN	NaN	1.13311571	1.49158571	1.41687714	1.16962000	1.53545000	1.46668571	1.63376714	1.29774571	1.37165429	1.46826429	1.24596071	1.37282714	1.18364929	1.19371000	1.13876286	1.47992907	1.41795500	0.74079723	2.01125643	NaN	NaN	NaN	NaN	NaN	NaN	NaN	NaN	NaN	NaN	NaN
5.94925750	NaN	NaN	NaN	NaN	NaN	NaN	NaN	NaN	0.56478143	1.70867929	1.71175571	1.39964071	1.64009429	1.48108357	1.47680714	1.50210000	1.35693357	1.56388000	1.34957714	1.22652786	1.24468714	1.35501643	1.08954000	1.34417214	1.20399279	1.06164350	NaN	NaN	NaN	NaN	NaN	NaN	NaN	NaN	NaN	NaN	NaN	NaN
6.00525000	NaN	NaN	NaN	NaN	NaN	NaN	NaN	NaN	NaN	1.54913714	1.94242429	1.66554429	1.74433500	1.73723143	1.57482357	1.59078643	1.56681714	1.48678357	1.35288071	1.43198357	1.08610786	1.28169643	1.32383057	1.53684357	1.36822943	1.00977036	NaN	NaN	NaN	NaN	NaN	NaN	NaN	NaN	NaN	NaN	NaN	NaN
6.06124125	NaN	NaN	NaN	NaN	NaN	NaN	NaN	NaN	NaN	1.59611429	1.93984286	1.60717214	1.69325929	1.56470643	1.70957786	1.72075143	1.56214214	1.22959786	1.37389571	1.44321143	1.31163857	1.37676714	1.55052786	1.14702643	1.30759136	1.35071886	NaN	NaN	NaN	NaN	NaN	NaN	NaN	NaN	NaN	NaN	NaN	NaN
6.11723625	NaN	NaN	NaN	NaN	NaN	NaN	NaN	NaN	NaN	1.76129786	1.79499071	1.85912786	1.66684357	1.66577071	1.79693357	1.39663786	1.59292500	1.62061286	1.46911000	1.61486571	1.31974286	1.37109571	1.36152857	1.39503057	1.70769214	1.23702714	NaN	NaN	NaN	NaN	NaN	NaN	NaN	NaN	NaN	NaN	NaN	NaN
6.17323000	NaN	NaN	NaN	NaN	NaN	NaN	NaN	NaN	NaN	1.80134786	1.64169000	1.95709571	1.77800643	1.80737786	1.66401643	1.55727571	1.71017286	1.28644286	1.51870786	1.40373214	1.44414857	1.42796643	1.37024286	1.96975714	2.10545071	0.38469321	NaN	NaN	NaN	NaN	NaN	NaN	NaN	NaN	NaN	NaN	NaN	NaN
6.22922000	NaN	NaN	NaN	NaN	NaN	NaN	NaN	NaN	NaN	1.55073857	1.80008286	1.60755571	1.56623786	1.68416429	1.55139357	1.64511000	1.66332857	1.42934429	1.46691571	1.40149429	1.19162214	1.44741929	1.75728500	1.69388071	1.49010643	1.65671757	NaN	NaN	NaN	NaN	NaN	NaN	NaN	NaN	NaN	NaN	NaN	NaN
6.28521375	NaN	NaN	NaN	NaN	NaN	NaN	NaN	NaN	NaN	1.45158350	1.71311000	1.46255071	1.76149929	1.70378500	1.64997571	1.38984071	1.37408071	1.42867214	1.39098071	1.56683286	1.46621786	1.39848786	2.24785929	1.38836071	1.39212429	0.26260357	NaN	NaN	NaN	NaN	NaN	NaN	NaN	NaN	NaN	NaN	NaN	NaN
6.34120875	NaN	NaN	NaN	NaN	NaN	NaN	NaN	NaN	NaN	1.84001950	1.75989429	1.53820429	1.58538214	1.59978857	1.52671429	1.68821643	1.53769071	1.78647786	1.24626929	1.24668571	1.37310143	1.39509500	1.75288643	1.61741071	1.29707789	NaN	NaN	NaN	NaN	NaN	NaN	NaN	NaN	NaN	NaN	NaN	NaN	NaN
6.39720000	NaN	NaN	NaN	NaN	NaN	NaN	NaN	NaN	NaN	1.22934929	1.67150857	1.55110000	1.77722000	1.57597857	1.55405786	1.63711500	1.58063857	1.41209643	1.42890500	1.37274071	1.29470571	1.40442643	1.80950714	1.36435857	1.27358171	NaN	NaN	NaN	NaN	NaN	NaN	NaN	NaN	NaN	NaN	NaN	NaN	NaN
6.45319375	NaN	NaN	NaN	NaN	NaN	NaN	NaN	NaN	NaN	2.80806214	1.74577571	1.52976500	1.78137929	1.71696857	1.57757429	1.53289071	1.59580214	1.77139500	1.23472214	1.42417286	1.70243786	1.76755714	1.67856286	1.42498650	1.79038286	NaN	NaN	NaN	NaN	NaN	NaN	NaN	NaN	NaN	NaN	NaN	NaN	NaN
6.50918750	NaN	NaN	NaN	NaN	NaN	NaN	NaN	NaN	NaN	NaN	1.88249143	2.06005714	1.65959571	1.48815500	1.72136929	1.53780429	1.79532714	1.64238500	1.69045000	1.59667500	1.55106286	1.71977571	1.53684500	1.95368429	1.13195643	NaN	NaN	NaN	NaN	NaN	NaN	NaN	NaN	NaN	NaN	NaN	NaN	NaN
6.56518000	NaN	NaN	NaN	NaN	NaN	NaN	NaN	NaN	NaN	NaN	2.05120143	1.62151143	1.62459571	1.87655143	1.73130000	1.59260143	1.59864929	1.68249357	1.59698786	1.56560000	1.61182786	1.61728500	1.50956500	1.86857214	1.19747150	NaN	NaN	NaN	NaN	NaN	NaN	NaN	NaN	NaN	NaN	NaN	NaN	NaN
6.62117125	NaN	NaN	NaN	NaN	NaN	NaN	NaN	NaN	NaN	NaN	1.88763429	1.98962714	1.83749429	1.75112929	1.58909786	1.51969214	1.47165071	1.59008357	1.50668286	1.45481857	1.38180143	1.49567786	1.73581143	1.60265779	0.89617429	NaN	NaN	NaN	NaN	NaN	NaN	NaN	NaN	NaN	NaN	NaN	NaN	NaN
6.67716625	NaN	NaN	NaN	NaN	NaN	NaN	NaN	NaN	NaN	NaN	2.03341429	1.72284643	1.56528786	1.74409071	1.65855500	1.55333571	1.51468143	1.51522071	1.65760643	1.45281214	1.45373857	1.78826429	1.35481071	1.46736071	NaN	NaN	NaN	NaN	NaN	NaN	NaN	NaN	NaN	NaN	NaN	NaN	NaN	NaN
6.73316000	NaN	NaN	NaN	NaN	NaN	NaN	NaN	NaN	NaN	NaN	1.82169143	1.81177714	1.75397143	1.67236214	1.81293929	1.63193429	1.73262071	1.43699786	1.42933500	1.67531357	1.52387571	1.83687714	1.92384857	1.26946569	NaN	NaN	NaN	NaN	NaN	NaN	NaN	NaN	NaN	NaN	NaN	NaN	NaN	NaN
6.78915000	NaN	NaN	NaN	NaN	NaN	NaN	NaN	NaN	NaN	NaN	1.79040214	1.81677000	1.91138071	1.86298929	1.67058786	1.74383143	1.76140000	1.53811500	1.71296929	1.44363929	1.58430357	2.17083071	1.89973429	1.40611143	NaN	NaN	NaN	NaN	NaN	NaN	NaN	NaN	NaN	NaN	NaN	NaN	NaN	NaN
6.84514375	NaN	NaN	NaN	NaN	NaN	NaN	NaN	NaN	NaN	NaN	2.14851279	1.99944571	1.88042786	1.90001429	2.02196000	1.97162214	1.86125000	1.74263714	1.64959000	1.66629929	1.94166500	2.40913357	2.40928071	1.34241000	NaN	NaN	NaN	NaN	NaN	NaN	NaN	NaN	NaN	NaN	NaN	NaN	NaN	NaN
6.90113875	NaN	NaN	NaN	NaN	NaN	NaN	NaN	NaN	NaN	NaN	1.56385786	1.96993357	1.88083143	1.58091357	1.37620286	1.47050643	1.32492214	1.35901714	1.30122571	1.25693643	1.51730714	1.54390064	2.10798429	2.00573321	NaN	NaN	NaN	NaN	NaN	NaN	NaN	NaN	NaN	NaN	NaN	NaN	NaN	NaN
6.95713000	NaN	NaN	NaN	NaN	NaN	NaN	NaN	NaN	NaN	NaN	NaN	0.16649714	0.05074171	0.05051014	0.04304871	0.06820743	0.02059614	0.05249564	0.04511564	0.02112664	NaN	NaN	NaN	NaN	NaN	NaN	NaN	NaN	NaN	NaN	NaN	NaN	NaN	NaN	NaN	NaN	NaN	NaN
7.01312250	NaN	NaN	NaN	NaN	NaN	NaN	NaN	NaN	NaN	NaN	NaN	NaN	NaN	NaN	NaN	NaN	NaN	NaN	NaN	NaN	NaN	NaN	NaN	NaN	NaN	NaN	NaN	NaN	NaN	NaN	NaN	NaN	NaN	NaN	NaN	NaN	NaN	NaN
7.06911750	NaN	NaN	NaN	NaN	NaN	NaN	NaN	NaN	NaN	NaN	NaN	NaN	NaN	NaN	NaN	NaN	NaN	NaN	NaN	NaN	NaN	NaN	NaN	NaN	NaN	NaN	NaN	NaN	NaN	NaN	NaN	NaN	NaN	NaN	NaN	NaN	NaN	NaN
7.12511000	NaN	NaN	NaN	NaN	NaN	NaN	NaN	NaN	NaN	NaN	NaN	NaN	NaN	NaN	NaN	NaN	NaN	NaN	NaN	NaN	NaN	NaN	NaN	NaN	NaN	NaN	NaN	NaN	NaN	NaN	NaN	NaN	NaN	NaN	NaN	NaN	NaN	NaN
7.18110250	NaN	NaN	NaN	NaN	NaN	NaN	NaN	NaN	NaN	NaN	NaN	NaN	NaN	NaN	NaN	NaN	NaN	NaN	NaN	NaN	NaN	NaN	NaN	NaN	NaN	NaN	NaN	NaN	NaN	NaN	NaN	NaN	NaN	NaN	NaN	NaN	NaN	NaN
7.23709625	NaN	NaN	NaN	NaN	NaN	NaN	NaN	NaN	NaN	NaN	NaN	NaN	NaN	NaN	NaN	NaN	NaN	NaN	NaN	NaN	NaN	NaN	NaN	NaN	NaN	NaN	NaN	NaN	NaN	NaN	NaN	NaN	NaN	NaN	NaN	NaN	NaN	NaN
7.29309000	NaN	NaN	NaN	NaN	NaN	NaN	NaN	NaN	NaN	NaN	NaN	NaN	NaN	NaN	NaN	NaN	NaN	NaN	NaN	NaN	NaN	NaN	NaN	NaN	NaN	NaN	NaN	NaN	NaN	NaN	NaN	NaN	NaN	NaN	NaN	NaN	NaN	NaN
7.34908000	NaN	NaN	NaN	NaN	NaN	NaN	NaN	NaN	NaN	NaN	NaN	NaN	NaN	NaN	NaN	NaN	NaN	NaN	NaN	NaN	NaN	NaN	NaN	NaN	NaN	NaN	NaN	NaN	NaN	NaN	NaN	NaN	NaN	NaN	NaN	NaN	NaN	NaN
7.40507500	NaN	NaN	NaN	NaN	NaN	NaN	NaN	NaN	NaN	NaN	NaN	NaN	NaN	NaN	NaN	NaN	NaN	NaN	NaN	NaN	NaN	NaN	NaN	NaN	NaN	NaN	NaN	NaN	NaN	NaN	NaN	NaN	NaN	NaN	NaN	NaN	NaN	NaN
7.46106875	NaN	NaN	NaN	NaN	NaN	NaN	NaN	NaN	NaN	NaN	NaN	NaN	NaN	NaN	NaN	NaN	NaN	NaN	NaN	NaN	NaN	NaN	NaN	NaN	NaN	NaN	NaN	NaN	NaN	NaN	NaN	NaN	NaN	NaN	NaN	NaN	NaN	NaN
7.51706000	NaN	NaN	NaN	NaN	NaN	NaN	NaN	NaN	NaN	NaN	NaN	NaN	NaN	NaN	NaN	NaN	NaN	NaN	NaN	NaN	NaN	NaN	NaN	NaN	NaN	NaN	NaN	NaN	NaN	NaN	NaN	NaN	NaN	NaN	NaN	NaN	NaN	NaN
7.57305250	NaN	NaN	NaN	NaN	NaN	NaN	NaN	NaN	NaN	NaN	NaN	NaN	NaN	NaN	NaN	NaN	NaN	NaN	NaN	NaN	NaN	NaN	NaN	NaN	NaN	NaN	NaN	NaN	NaN	NaN	NaN	NaN	NaN	NaN	NaN	NaN	NaN	NaN
7.62904625	NaN	NaN	NaN	NaN	NaN	NaN	NaN	NaN	NaN	NaN	NaN	NaN	NaN	NaN	NaN	NaN	NaN	NaN	NaN	NaN	NaN	NaN	NaN	NaN	NaN	NaN	NaN	NaN	NaN	NaN	NaN	NaN	NaN	NaN	NaN	NaN	NaN	NaN
7.68504000	NaN	NaN	NaN	NaN	NaN	NaN	NaN	NaN	NaN	NaN	NaN	NaN	NaN	NaN	NaN	NaN	NaN	NaN	NaN	NaN	NaN	NaN	NaN	NaN	NaN	NaN	NaN	NaN	NaN	NaN	NaN	NaN	NaN	NaN	NaN	NaN	NaN	NaN
7.74103250	NaN	NaN	NaN	NaN	NaN	NaN	NaN	NaN	NaN	NaN	NaN	NaN	NaN	NaN	NaN	NaN	NaN	NaN	NaN	NaN	NaN	NaN	NaN	NaN	NaN	NaN	NaN	NaN	NaN	NaN	NaN	NaN	NaN	NaN	NaN	NaN	NaN	NaN
7.79702625	NaN	NaN	NaN	NaN	NaN	NaN	NaN	NaN	NaN	NaN	NaN	NaN	NaN	NaN	NaN	NaN	NaN	NaN	NaN	NaN	NaN	NaN	NaN	NaN	NaN	NaN	NaN	NaN	NaN	NaN	NaN	NaN	NaN	NaN	NaN	NaN	NaN	NaN
7.85302000	NaN	NaN	NaN	NaN	NaN	NaN	NaN	NaN	NaN	NaN	NaN	NaN	NaN	NaN	NaN	NaN	NaN	NaN	NaN	NaN	NaN	NaN	NaN	NaN	NaN	NaN	NaN	NaN	NaN	NaN	NaN	NaN	NaN	NaN	NaN	NaN	NaN	NaN
7.90901000	NaN	NaN	NaN	NaN	NaN	NaN	NaN	NaN	NaN	NaN	NaN	NaN	NaN	NaN	NaN	NaN	NaN	NaN	NaN	NaN	NaN	NaN	NaN	NaN	NaN	NaN	NaN	NaN	NaN	NaN	NaN	NaN	NaN	NaN	NaN	NaN	NaN	NaN
7.96500500	NaN	NaN	NaN	NaN	NaN	NaN	NaN	NaN	NaN	NaN	NaN	NaN	NaN	NaN	NaN	NaN	NaN	NaN	NaN	NaN	NaN	NaN	NaN	NaN	NaN	NaN	NaN	NaN	NaN	NaN	NaN	NaN	NaN	NaN	NaN	NaN	NaN	NaN
