# Supplementary material for: Field-induced bound-state condensation and spin-nematic phase in SrCu2(BO3)2 revealed by neutron scattering up to 25.9 T
Source: Nat Commun. 2024 Jan 10;15:442. doi: 10.1038/s41467-023-44115-z (PMC10781965; doi:10.1038/s41467-023-44115-z)
Supplement: Supplementary file 3 — Source Data [file 41467_2023_44115_MOESM3_ESM.zip › source_data/Fig3a_INS_4meV_data_0T.dat]

Energy (meV)	Intensity (arb. u.)	Error (arb. u.)
-3.98745536	0.30928200	0.14103600
-3.94534536	0.09302030	0.07075670
-3.90324536	0.20444400	0.11380300
-3.86113536	0.38101900	0.15872200
-3.81903536	0.37061000	0.15188100
-3.77692536	0.35176400	0.14733000
-3.73482536	0.40433100	0.15005100
-3.69271536	0.42944700	0.16222000
-3.65061536	0.60826700	0.19239800
-3.60850536	0.43673800	0.15495900
-3.56639536	0.45943500	0.16210800
-3.52429536	0.55558400	0.18185000
-3.48218536	0.32200000	0.14812900
-3.44008536	0.33722700	0.14041500
-3.39797536	0.59963200	0.19834500
-3.35587536	0.52381500	0.17481100
-3.31376536	0.25451200	0.12409800
-3.27166536	0.39183600	0.15300200
-3.22955536	0.57180600	0.18251500
-3.18745536	0.24545200	0.11996900
-3.14534536	0.27891300	0.12404500
-3.10324536	0.44243900	0.15588400
-3.06113536	0.30855700	0.13050000
-3.01903536	0.31124100	0.13065200
-2.97692536	0.60176400	0.19190100
-2.93482536	0.47652400	0.16245700
-2.89271536	0.36070600	0.14265200
-2.85061536	0.37881700	0.15885900
-2.80850536	0.35941000	0.14652500
-2.76639536	0.41763600	0.15475100
-2.72429536	0.42306500	0.15677200
-2.68218536	0.75549700	0.22053300
-2.64008536	0.60084400	0.18632100
-2.59797536	0.43581600	0.14881700
-2.55587536	0.53071700	0.17217200
-2.51376536	0.81456900	0.21178500
-2.47166536	0.66021300	0.20641500
-2.42955536	0.60164000	0.18382100
-2.38745536	0.41546600	0.15000400
-2.34534536	0.52638400	0.17164100
-2.30324536	0.59615000	0.18264500
-2.26113536	0.63805800	0.19323500
-2.21903536	0.68847100	0.20230100
-2.17692536	0.59818100	0.18656700
-2.13482536	0.68205900	0.19814600
-2.09271536	0.43373700	0.15919100
-2.05061536	0.94126800	0.23025100
-2.00850536	0.53903600	0.17057100
-1.96639536	0.43108900	0.15716200
-1.92429536	0.21574500	0.11149400
-1.88218536	0.68665700	0.19486900
-1.84008536	0.33003400	0.13758300
-1.79797536	0.74909600	0.19993500
-1.75587536	0.60125500	0.19096000
-1.71376536	1.19491000	0.25858200
-1.67166536	0.67815600	0.19892900
-1.62955536	0.44314200	0.15647800
-1.58745536	0.48828100	0.17052700
-1.54534536	1.03661000	0.23793200
-1.50324536	0.70172700	0.20086300
-1.46113536	0.76435400	0.20860800
-1.41903536	0.98164000	0.23938300
-1.37692536	0.77017900	0.20969100
-1.33482536	0.92163700	0.23365500
-1.29271536	0.55706100	0.17257400
-1.25061536	0.47566800	0.16109800
-1.20850536	0.31214900	0.13395900
-1.16639536	1.36985000	0.27522500
-1.12429536	0.96016300	0.24085000
-1.08218536	0.91241200	0.22875500
-1.04008536	0.71599500	0.20163300
-0.99797936	0.74970500	0.20580500
-0.95587336	0.75656800	0.21094400
-0.91376836	1.16580000	0.25557600
-0.87166336	1.05777000	0.24935400
-0.82955836	1.35191000	0.27519100
-0.78745236	1.73647000	0.31068100
-0.74534736	1.41112000	0.29078900
-0.70324236	1.64587000	0.31015400
-0.66113736	1.72909000	0.31366500
-0.61903136	1.48577000	0.30101300
-0.57692636	2.40002000	0.38063400
-0.53482136	2.02401000	0.34208100
-0.49271536	1.73537000	0.31312000
-0.45061036	1.97188000	0.35222800
-0.40850536	2.47062000	0.38658800
-0.36640036	2.33377000	0.37071500
-0.32429436	2.00387000	0.34142800
-0.28218936	4.14357000	0.50689400
-0.24008436	20.00140000	1.10744000
-0.19797936	61.40410000	1.93558000
-0.15587336	136.17600000	2.89171000
-0.11376836	237.00000000	3.82511000
-0.07166316	345.09800000	4.62092000
-0.02955796	416.78700000	5.09478000
0.01254744	433.15900000	5.21812000
0.05465294	379.93800000	4.90454000
0.09675764	275.76100000	4.18758000
0.13886364	162.73900000	3.23374000
0.18096864	63.54460000	1.87715000
0.22307364	15.43260000	1.00422000
0.26517864	3.58658000	0.49000400
0.30728364	2.61966000	0.41201300
0.34938964	2.18433000	0.37519100
0.39149464	2.48233000	0.40572100
0.43360064	2.08038000	0.37761900
0.47570564	2.09406000	0.37596500
0.51781064	2.19088000	0.38093900
0.55991564	1.69433000	0.32878300
0.60202064	1.65729000	0.33059300
0.64412664	0.80957900	0.23590400
0.68623164	1.18112000	0.27522300
0.72833664	1.28997000	0.29232600
0.77044264	1.52550000	0.32682000
0.81254764	1.40746000	0.30813400
0.85465264	1.33322000	0.29871100
0.89675764	1.50221000	0.32035000
0.93886364	1.26304000	0.30782800
0.98096864	1.01653000	0.27255200
1.02307464	1.30356000	0.31210000
1.06517464	1.19844000	0.29084800
1.10728464	0.48629300	0.18364100
1.14938464	0.63986100	0.21495000
1.19149464	0.95020100	0.26207100
1.23360464	1.08815000	0.28398000
1.27570464	1.00039000	0.27259300
1.31781464	1.42987000	0.33202300
1.35991464	0.64634600	0.21529500
1.40202464	1.12014000	0.28804600
1.44412464	0.82854500	0.25378400
1.48623464	0.81350200	0.26369800
1.52833464	1.35919000	0.31942800
1.57044464	0.98685000	0.28492200
1.61254464	1.19818000	0.31950200
1.65465464	0.88221700	0.25944600
1.69675464	0.87489500	0.26644400
1.73886464	1.07906000	0.30461600
1.78096464	0.59173200	0.22431800
1.82307464	0.90934100	0.27707000
1.86517464	0.79840100	0.26544000
1.90728464	0.89898300	0.27326700
1.94939464	1.26059000	0.33584100
1.99149464	0.66607700	0.24742500
2.03360464	1.02337000	0.31475700
2.07570464	1.25960000	0.34101600
2.11781464	1.50107000	0.35016500
2.15991464	1.67397000	0.39485600
2.20202464	1.67558000	0.40211500
2.24412464	1.62618000	0.40250900
2.28623464	1.04904000	0.31915500
2.32833464	1.96377000	0.44216500
2.37044464	0.95869000	0.29993100
2.41254464	1.55979000	0.40432000
2.45465464	1.59866000	0.41241800
2.49675464	1.35357000	0.36308200
2.53886464	1.80418000	0.41740200
2.58096464	0.98317600	0.30901400
2.62307464	2.25467000	0.50093200
2.66517464	1.51214000	0.39035800
2.70728464	2.16323000	0.48046700
2.74938464	2.73878000	0.56034400
2.79149464	2.95680000	0.57755400
2.83360464	2.26085000	0.53271600
2.87570464	3.17625000	0.61537000
2.91781464	1.24642000	0.37794500
