# Supplementary material for: Field-induced bound-state condensation and spin-nematic phase in SrCu2(BO3)2 revealed by neutron scattering up to 25.9 T
Source: Nat Commun. 2024 Jan 10;15:442. doi: 10.1038/s41467-023-44115-z (PMC10781965; doi:10.1038/s41467-023-44115-z)
Supplement: Supplementary file 3 — Source Data [file 41467_2023_44115_MOESM3_ESM.zip › source_data/Fig3a_INS_4meV_data_20T.dat]

Energy (meV)	Intensity (arb. u.)	Error (arb. u.)
-3.98745536	0.21971900	0.08543180
-3.94534536	0.38359400	0.11792800
-3.90324536	0.48779700	0.12964600
-3.86113536	0.45916300	0.12312300
-3.81903536	0.39235600	0.11472000
-3.77692536	0.38004500	0.11268800
-3.73482536	0.29401800	0.10490300
-3.69271536	0.42056800	0.12237100
-3.65061536	0.36044600	0.11165300
-3.60850536	0.47080400	0.12571300
-3.56639536	0.34014800	0.11135500
-3.52429536	0.32438700	0.11079800
-3.48218536	0.28424600	0.09727250
-3.44008536	0.25727300	0.09278470
-3.39797536	0.48012500	0.12638400
-3.35587536	0.38413600	0.11516200
-3.31376536	0.33791000	0.10290800
-3.27166536	0.50922800	0.12933600
-3.22955536	0.43138500	0.11975800
-3.18745536	0.48114100	0.12609300
-3.14534536	0.33074800	0.10465000
-3.10324536	0.65342700	0.15123100
-3.06113536	0.48700900	0.13049600
-3.01903536	0.28788900	0.09704050
-2.97692536	0.52820600	0.13479500
-2.93482536	0.58364800	0.13810500
-2.89271536	0.49042200	0.13459600
-2.85061536	0.24175200	0.09469650
-2.80850536	0.45825500	0.12358700
-2.76639536	0.56736200	0.13824500
-2.72429536	0.59757400	0.13828000
-2.68218536	0.37121100	0.10833300
-2.64008536	0.61297400	0.14500300
-2.59797536	0.61158600	0.13264900
-2.55587536	0.50359800	0.13109800
-2.51376536	0.51092200	0.13150600
-2.47166536	0.37961600	0.10906300
-2.42955536	0.37108700	0.10609500
-2.38745536	0.74987100	0.15256500
-2.34534536	0.52920700	0.12960900
-2.30324536	0.63590400	0.14526100
-2.26113536	0.46872500	0.12091900
-2.21903536	0.57763800	0.13553100
-2.17692536	0.79839800	0.16039700
-2.13482536	0.81515800	0.16110200
-2.09271536	0.47834200	0.12200200
-2.05061536	0.51572300	0.13254500
-2.00850536	0.78066300	0.15804400
-1.96639536	0.87333000	0.16791400
-1.92429536	0.66128600	0.14599800
-1.88218536	0.95167600	0.17972900
-1.84008536	0.85664000	0.16258000
-1.79797536	0.72690400	0.15775900
-1.75587536	0.47838800	0.12693000
-1.71376536	0.68206200	0.14858300
-1.67166536	0.86310600	0.16565500
-1.62955536	0.61562500	0.13691300
-1.58745536	1.05027000	0.18066600
-1.54534536	0.77437600	0.15719000
-1.50324536	0.73583700	0.15640400
-1.46113536	0.81809900	0.16131200
-1.41903536	0.90928000	0.17249800
-1.37692536	1.21889000	0.19817000
-1.33482536	1.05185000	0.18166300
-1.29271536	0.89419400	0.16855400
-1.25061536	0.80433500	0.16335600
-1.20850536	0.84698000	0.16338700
-1.16639536	0.75761600	0.16102500
-1.12429536	1.03094000	0.18123800
-1.08218536	1.17326000	0.19888100
-1.04008536	1.26087000	0.20174800
-0.99797936	1.14818000	0.19332300
-0.95587336	1.19049000	0.19275000
-0.91376836	1.09549000	0.18847100
-0.87166336	1.17379000	0.19934800
-0.82955836	1.17419000	0.19303700
-0.78745236	1.45451000	0.22183700
-0.74534736	1.07182000	0.18768400
-0.70324236	1.51458000	0.22424300
-0.66113736	1.81328000	0.24174100
-0.61903136	1.51752000	0.22620400
-0.57692636	1.80917000	0.23962000
-0.53482136	1.68267000	0.23513600
-0.49271536	2.00706000	0.25611100
-0.45061036	1.66900000	0.23585800
-0.40850536	2.20978000	0.27352700
-0.36640036	1.97281000	0.26179200
-0.32429436	2.46412000	0.28950500
-0.28218936	4.10957000	0.36919200
-0.24008436	20.10030000	0.83499000
-0.19797936	63.51170000	1.49018000
-0.15587336	136.16700000	2.17759000
-0.11376836	248.36000000	2.95644000
-0.07166316	345.50000000	3.49733000
-0.02955796	434.12800000	3.93321000
0.01254744	440.53400000	3.96755000
0.05465294	384.29400000	3.71869000
0.09675764	277.78700000	3.16891000
0.13886364	163.78600000	2.44709000
0.18096864	66.39470000	1.43960000
0.22307364	14.86100000	0.73712100
0.26517864	4.43341000	0.40689300
0.30728364	3.00552000	0.33900700
0.34938964	2.77992000	0.32062100
0.39149464	2.53414000	0.31307800
0.43360064	2.93695000	0.33514000
0.47570564	2.60699000	0.31396400
0.51781064	2.78652000	0.31833600
0.55991564	2.84440000	0.33185300
0.60202064	2.35050000	0.29953600
0.64412664	2.55907000	0.31793400
0.68623164	2.27103000	0.29478700
0.72833664	2.17043000	0.28599600
0.77044264	1.55240000	0.24764600
0.81254764	1.63506000	0.25422900
0.85465264	1.35954000	0.23215100
0.89675764	1.56440000	0.24841800
0.93886364	1.00051000	0.20276100
0.98096864	1.00184000	0.20474300
1.02307464	1.36091000	0.23712600
1.06517464	1.10965000	0.21975000
1.10728464	1.23547000	0.22638900
1.14938464	1.47610000	0.24577600
1.19149464	1.24239000	0.22640000
1.23360464	1.38284000	0.24118900
1.27570464	1.34802000	0.24475600
1.31781464	0.78104800	0.18982900
1.35991464	1.30871000	0.24059100
1.40202464	1.21582000	0.22839700
1.44412464	0.92266000	0.19749700
1.48623464	1.47426000	0.25292600
1.52833464	0.85403500	0.19742300
1.57044464	0.77957100	0.19329700
1.61254464	1.02730000	0.22147400
1.65465464	0.98761100	0.20666400
1.69675464	1.16483000	0.23363600
1.73886464	1.34805000	0.24827900
1.78096464	0.68956500	0.17290900
1.82307464	1.03845000	0.22452600
1.86517464	0.84028300	0.20573300
1.90728464	0.91235900	0.22013100
1.94939464	1.09096000	0.22742900
1.99149464	0.83150700	0.19791300
2.03360464	0.93316500	0.22019800
2.07570464	1.11152000	0.23160800
2.11781464	1.57276000	0.28367100
2.15991464	1.44766000	0.27774700
2.20202464	1.28186000	0.25296500
2.24412464	1.35189000	0.26727800
2.28623464	0.99141200	0.23837800
2.32833464	1.55739000	0.29278600
2.37044464	2.64078000	0.38478500
2.41254464	1.55208000	0.29733000
2.45465464	1.13937000	0.25123300
2.49675464	1.39057000	0.28733600
2.53886464	1.50357000	0.28679600
2.58096464	2.20530000	0.35900000
2.62307464	2.29899000	0.36638000
2.66517464	1.73333000	0.31834600
2.70728464	2.16013000	0.37138800
2.74938464	2.24285000	0.37734400
2.79149464	2.29937000	0.38652000
2.83360464	1.86363000	0.34821600
2.87570464	2.26093000	0.38602600
2.91781464	1.01554000	0.25613800
