# Supplementary material for: Field-induced bound-state condensation and spin-nematic phase in SrCu2(BO3)2 revealed by neutron scattering up to 25.9 T
Source: Nat Commun. 2024 Jan 10;15:442. doi: 10.1038/s41467-023-44115-z (PMC10781965; doi:10.1038/s41467-023-44115-z)
Supplement: Supplementary file 3 — Source Data [file 41467_2023_44115_MOESM3_ESM.zip › source_data/Fig3a_INS_4meV_data_25.9T.dat]

Energy (meV)	Intensity (arb. u.)	Error (arb. u.)
-3.98745536	0.42668600	0.02873070
-3.94534536	0.33803200	0.02527740
-3.90324536	0.39461900	0.02722140
-3.86113536	0.39510400	0.02761690
-3.81903536	0.36422900	0.02630970
-3.77692536	0.37768300	0.02672860
-3.73482536	0.34584800	0.02564880
-3.69271536	0.42167000	0.02828150
-3.65061536	0.46678900	0.02980010
-3.60850536	0.37968600	0.02666410
-3.56639536	0.36369100	0.02611860
-3.52429536	0.40606000	0.02772460
-3.48218536	0.41145500	0.02774550
-3.44008536	0.44670400	0.02899740
-3.39797536	0.42565800	0.02865750
-3.35587536	0.44099700	0.02877360
-3.31376536	0.40763500	0.02793110
-3.27166536	0.44985500	0.02925990
-3.22955536	0.50052000	0.03066010
-3.18745536	0.45469200	0.02931960
-3.14534536	0.44724300	0.02915460
-3.10324536	0.43491400	0.02851690
-3.06113536	0.42452100	0.02799970
-3.01903536	0.42801900	0.02822230
-2.97692536	0.45533400	0.02920920
-2.93482536	0.49042200	0.03029640
-2.89271536	0.48565900	0.03013200
-2.85061536	0.46326000	0.02946120
-2.80850536	0.49203900	0.03013600
-2.76639536	0.50787800	0.03067420
-2.72429536	0.55945600	0.03216970
-2.68218536	0.51818500	0.03123320
-2.64008536	0.52461800	0.03099880
-2.59797536	0.49706100	0.02805440
-2.55587536	0.52232700	0.03114880
-2.51376536	0.52975300	0.03121800
-2.47166536	0.52488300	0.03111780
-2.42955536	0.61406000	0.03369370
-2.38745536	0.57549900	0.03249640
-2.34534536	0.53862800	0.03168670
-2.30324536	0.57566300	0.03256860
-2.26113536	0.56968500	0.03215310
-2.21903536	0.60656200	0.03324170
-2.17692536	0.62233700	0.03374280
-2.13482536	0.67865500	0.03525040
-2.09271536	0.63419000	0.03397690
-2.05061536	0.63004900	0.03401600
-2.00850536	0.65885200	0.03470070
-1.96639536	0.65301400	0.03441800
-1.92429536	0.70043100	0.03582800
-1.88218536	0.64213400	0.03436000
-1.84008536	0.70543600	0.03577250
-1.79797536	0.68191600	0.03497750
-1.75587536	0.63815500	0.03397590
-1.71376536	0.73961400	0.03676990
-1.67166536	0.74720600	0.03675550
-1.62955536	0.71212400	0.03597010
-1.58745536	0.71205500	0.03606700
-1.54534536	0.76440100	0.03724610
-1.50324536	0.78375200	0.03783670
-1.46113536	0.79288600	0.03787120
-1.41903536	0.79719600	0.03798660
-1.37692536	0.80817100	0.03839080
-1.33482536	0.83427500	0.03886280
-1.29271536	0.86969800	0.03966990
-1.25061536	0.92412500	0.04087550
-1.20850536	0.99259400	0.04248310
-1.16639536	0.92247500	0.04076540
-1.12429536	1.02901000	0.04334590
-1.08218536	1.03096000	0.04330850
-1.04008536	1.07828000	0.04450000
-0.99797936	1.12059000	0.04534980
-0.95587336	1.24609000	0.04741320
-0.91376836	1.19941000	0.04676650
-0.87166336	1.23326000	0.04742000
-0.82955836	1.21925000	0.04711850
-0.78745236	1.36903000	0.05021670
-0.74534736	1.45046000	0.05192630
-0.70324236	1.51537000	0.05282410
-0.66113736	1.61774000	0.05492320
-0.61903136	1.56611000	0.05369730
-0.57692636	1.75176000	0.05682530
-0.53482136	1.75423000	0.05736500
-0.49271536	1.83835000	0.05878790
-0.45061036	2.10876000	0.06317890
-0.40850536	2.16357000	0.06413910
-0.36640036	2.29737000	0.06607980
-0.32429436	2.46924000	0.06925820
-0.28218936	4.44991000	0.09261760
-0.24008436	18.66380000	0.19042100
-0.19797936	61.05800000	0.34483200
-0.15587336	137.94400000	0.51877600
-0.11376836	242.24000000	0.69016000
-0.07166316	347.30100000	0.82895500
-0.02955796	422.41800000	0.91807300
0.01254744	437.50800000	0.93754300
0.05465294	383.78000000	0.88028700
0.09675764	279.75700000	0.75283900
0.13886364	163.83400000	0.57708600
0.18096864	65.57650000	0.33836800
0.22307364	16.17310000	0.18189600
0.26517864	4.85944000	0.09983040
0.30728364	3.63489000	0.08674300
0.34938964	3.37408000	0.08382600
0.39149464	2.99195000	0.07940610
0.43360064	2.91566000	0.07800590
0.47570564	2.37007000	0.07050960
0.51781064	2.19795000	0.06805380
0.55991564	2.01062000	0.06555650
0.60202064	1.95516000	0.06431550
0.64412664	1.71785000	0.06046230
0.68623164	1.67929000	0.06013390
0.72833664	1.77059000	0.06194750
0.77044264	1.60839000	0.05921520
0.81254764	1.43556000	0.05594520
0.85465264	1.45767000	0.05657040
0.89675764	1.46659000	0.05681140
0.93886364	1.27535000	0.05349320
0.98096864	1.34665000	0.05525160
1.02307464	1.25661000	0.05327240
1.06517464	1.18418000	0.05216910
1.10728464	1.15524000	0.05158510
1.14938464	1.12864000	0.05109790
1.19149464	1.09230000	0.05044290
1.23360464	1.12026000	0.05140120
1.27570464	1.04817000	0.04990430
1.31781464	1.08002000	0.05078510
1.35991464	1.05708000	0.05040610
1.40202464	1.04456000	0.05039860
1.44412464	0.92818100	0.04714690
1.48623464	0.97462500	0.04920140
1.52833464	0.95973700	0.04883720
1.57044464	0.90261000	0.04741890
1.61254464	1.00766000	0.05090610
1.65465464	0.93242700	0.04896470
1.69675464	0.96297500	0.05002570
1.73886464	0.98247700	0.05084410
1.78096464	0.98912200	0.05091240
1.82307464	0.99271200	0.05187960
1.86517464	0.95371200	0.05062620
1.90728464	1.06750000	0.05363960
1.94939464	1.18935000	0.05723360
1.99149464	1.12199000	0.05573090
2.03360464	1.28014000	0.06022730
2.07570464	1.20082000	0.05857690
2.11781464	1.59815000	0.06799210
2.15991464	1.73698000	0.07173730
2.20202464	1.46480000	0.06563720
2.24412464	1.43341000	0.06545370
2.28623464	1.51593000	0.06706770
2.32833464	1.32316000	0.06356110
2.37044464	1.37482000	0.06489580
2.41254464	1.49592000	0.06853930
2.45465464	1.68395000	0.07334090
2.49675464	1.85660000	0.07723300
2.53886464	1.91792000	0.07951930
2.58096464	2.11171000	0.08282260
2.62307464	2.13309000	0.08425840
2.66517464	2.04751000	0.08298170
2.70728464	2.01453000	0.08289530
2.74938464	2.22451000	0.08796400
2.79149464	2.11481000	0.08649310
2.83360464	2.09835000	0.08696720
2.87570464	1.85486000	0.08301450
2.91781464	0.71697500	0.05221030
