# Supplementary material for: Field-induced bound-state condensation and spin-nematic phase in SrCu2(BO3)2 revealed by neutron scattering up to 25.9 T
Source: Nat Commun. 2024 Jan 10;15:442. doi: 10.1038/s41467-023-44115-z (PMC10781965; doi:10.1038/s41467-023-44115-z)
Supplement: Supplementary file 3 — Source Data [file 41467_2023_44115_MOESM3_ESM.zip › source_data/Fig3b_INS_accumulated_spectral_weight.dat]

Energy (meV)	0 T	15 T	18 T	20 T	23 T	25.9 T
0.73136926	-0.02172960	4.16182040	11.48130040	9.21477040	7.12669040	6.24584040
0.79436126	0.35484715	11.42556715	25.37068715	18.49720715	13.42969715	12.05604715
0.85735326	0.08475533	21.50515533	37.98791533	26.41774533	18.28593533	17.59599533
0.92034537	-0.26877453	32.35608547	49.15796547	32.33764547	23.06246547	22.08067547
0.98333571	-1.96291479	44.33350521	58.68750521	36.38988521	24.72809521	24.68576521
1.04633037	-2.38451609	57.58273391	65.58248391	39.18437391	26.76890391	27.52266391
1.10932259	-3.08522200	70.49308800	70.85113800	41.28172800	29.00321800	29.67072800
1.17231371	-3.25313761	83.83911239	74.40148239	42.46665239	30.59905239	32.09592239
1.23530482	-3.97932286	96.38322714	77.01996714	42.86420714	31.72792714	34.53580714
1.29829815	-5.10509150	107.07242850	78.72052850	43.80613850	33.81382850	36.16654850
1.36129037	-5.16636329	116.45098671	78.62393671	44.17824671	35.13768671	37.67461671
1.42428259	-4.96303441	123.20660559	78.74478559	44.32210559	36.64496559	39.71804559
1.48727371	-5.09760211	128.76369789	78.08412789	44.84476789	38.00928789	41.92618789
1.55026593	-5.80669122	132.13107878	77.67090878	45.81798878	39.09654878	43.53760878
1.61325815	-6.49398441	133.73299559	78.31212559	46.50110559	40.65159559	46.29803559
1.67625148	-6.98072927	133.89548073	78.30476073	47.66820073	42.19419073	49.07056073
1.73924371	-8.03244645	133.84795355	78.78354355	48.72316355	43.88925355	52.16928355
1.80223482	-6.20356338	134.57046662	79.16058662	49.85635662	46.92930662	56.14580662
1.86522704	-6.42531958	134.38899042	79.44354042	51.14387042	50.08652042	60.11649042
1.92821926	-6.72961813	134.84752187	80.09073187	52.98263187	54.23530187	64.40214187
1.99121259	-7.48364481	134.54149519	81.04220519	55.23335519	58.56305519	69.28915519
2.05420371	-7.72259257	134.71835743	81.99660743	59.04394743	63.12900743	74.86286743
2.11719482	-7.32589651	135.35463349	83.16210349	62.33234349	68.20893349	80.62371349
2.18018704	-7.52486411	135.66304589	85.73944589	66.90928589	74.25358589	87.22488589
2.24318037	-7.85652806	135.68012294	88.75422294	72.56424294	80.63256294	93.88824294
2.30617371	-8.20426902	135.79723198	92.70015198	78.10300198	87.80117198	101.34530198
2.36916371	-7.30348104	136.83958996	96.99537996	84.47845996	95.18196996	108.95686996
2.43215593	-4.74788388	139.67360712	102.42724712	90.76371712	102.09208712	116.89370712
2.49514815	-1.06902876	142.82803224	108.50135224	97.12379224	110.21636224	125.05780224
2.55814148	5.49305315	146.62017415	115.50197415	104.42822415	118.24364415	133.24649415
2.62113371	18.34474286	153.71032386	124.11983386	110.97510386	126.44302386	141.13883386
2.68412371	38.37025981	163.43087081	133.00088081	118.09824081	134.38226081	149.92380081
2.74711593	67.09217539	176.29776639	144.60665639	126.05725639	142.76629639	158.35615639
2.81010926	106.36974978	192.87433078	157.80522078	136.28473078	151.85017078	166.51850078
2.87310148	155.27780618	212.55903718	172.92111718	148.80518718	160.73464718	174.52618718
2.93609371	213.38780796	233.54849896	190.35253896	162.11743896	169.87039896	182.91784896
2.99908482	274.23645293	257.00953393	210.32297393	177.80166393	179.82990393	191.16391393
3.06207815	336.65867304	279.66616404	230.32768404	195.06626404	190.33435404	199.69812404
3.12507037	396.87933017	301.89094117	250.55438117	213.37114117	201.26347117	208.82696117
3.18806259	450.14385676	320.43569776	269.56284776	230.90796776	212.62750776	217.54785776
3.25105371	494.39358191	335.94400291	286.78719291	248.17298291	224.79268291	227.47562291
3.31404593	528.55730824	348.80289924	301.42656924	263.24008924	238.05849924	237.22270924
3.37703815	550.98681569	358.10431669	313.47679669	276.23265669	250.97594669	246.73926669
3.44003037	563.80072423	365.61016523	323.08894523	286.87438523	263.93080523	257.04655523
3.50302371	570.69226573	371.39128673	329.97306673	296.11278673	275.96514673	268.21501673
3.56601371	573.74684619	376.35619719	335.04167719	303.20677719	287.16453719	279.43287719
3.62900593	575.45674639	381.21165139	340.37468139	309.75108139	297.61729139	290.48593139
3.69199926	576.14901782	384.91699282	344.85116282	314.90529282	308.03067282	301.45041282
3.75499148	578.11837786	389.22394286	348.80988286	321.13404286	317.98450286	313.10341286
3.81798371	579.70583314	393.69190514	353.96842514	326.50444514	326.25091514	324.42882514
3.88097482	581.48696901	397.75428301	359.46358301	331.82174301	334.00827301	335.51658301
3.94396704	583.14217872	401.42820272	364.38627272	337.87569272	342.30537272	346.44782272
4.00695926	583.95888360	405.98155960	369.13631860	343.60552960	349.64752960	357.16398960
4.06995259	586.50373997	409.86526997	374.60787897	349.18745997	357.79942997	367.39595997
4.13294371	588.99652794	415.17606694	380.25147594	355.95879694	365.67035694	377.79192694
4.19593482	590.96981153	420.10099453	385.42863353	363.24404453	373.50255453	387.73194453
4.25892704	592.84129934	425.73719534	391.31382434	369.05959534	382.49487534	397.29409534
4.32192148	595.27550003	431.65717903	396.72724803	375.61688903	392.07565903	407.81288903
4.38491371	599.26473257	437.38679757	402.25769657	383.10286757	400.00882757	418.37185757
4.44790371	603.99237150	446.22303650	409.20789550	390.66112650	408.34221650	428.86527650
4.51089593	610.49786892	456.54625392	416.25870292	398.06235392	417.42324392	439.04393392
4.57388926	620.09494932	468.48462432	424.99648332	406.26753432	427.50955432	450.02391432
4.63688148	630.48006970	482.62900470	434.37355370	414.58959470	437.64081470	461.05450470
4.69987371	643.77778601	500.37722101	444.24289001	423.91835101	447.80355101	472.21520101
4.76286371	657.77890660	520.93132160	455.25400060	434.92762160	458.62668160	483.79007160
4.82585704	673.67850006	544.61548506	467.17357406	446.35014506	470.42166506	495.33657506
4.88884926	689.32627643	571.09741143	481.44517043	458.41047143	483.08255143	507.53702143
4.95184148	705.06824737	599.31631237	496.94435137	471.88554237	496.87257237	520.23207237
5.01483371	720.76246425	629.43149925	514.76807825	486.64347925	511.73290925	533.98807925
5.07782482	732.21468049	656.71248549	532.22609449	501.19183549	526.39744549	547.96065549
5.14081815	743.40364313	683.23619813	550.53733713	516.69728813	541.23696813	562.15129813
5.20381037	755.23804106	707.37076606	572.12141506	533.09194606	557.63121606	576.89353606
5.26680259	766.95378277	728.42647777	594.58027677	549.57184777	573.33189777	591.64188777
5.32979371	778.02362973	747.24604473	620.60173373	566.99250473	588.75255473	606.86082473
5.39278593	791.99764834	762.47758334	648.17362234	585.58098334	605.23020334	622.02891334
5.45577815	805.50371831	775.45129331	674.30279231	603.76368331	621.04445331	637.41369331
5.51877037	817.75949100	787.13267600	699.34419500	621.44425600	637.45959600	652.90276600
5.58176371	830.80457209	797.72587709	723.23984609	641.29380709	653.70169709	668.44309709
5.64475371	842.49063891	807.11152391	746.20945291	659.70560391	668.52239391	683.03760391
5.70774704	853.17597128	815.69919628	764.82779528	678.37816628	683.07117628	696.97838628
5.77073926	863.82602475	824.48639975	780.69544875	698.54854975	697.72398975	711.49264975
5.83373259	874.43526979	832.43472479	794.53473379	717.66784479	712.94249479	725.52185479
5.89672371	885.08353075	842.07886575	807.33055475	736.58995575	728.52840575	740.69654575
5.95971482	897.44264686	852.27923186	819.99990086	755.85114186	743.97608186	757.12482186
6.02270704	908.90795760	863.73730260	832.78882160	775.07519260	762.17311260	773.68873260
6.08570037	922.77057895	876.60252395	846.17371295	793.90572395	779.91140395	791.23328395
6.14869259	936.43447697	887.64534197	857.68816097	809.92797197	795.21997197	808.71249197
6.21168371	948.72237534	898.33708034	868.75889934	825.06546034	811.15758034	825.40386034
6.27467482	960.95292647	909.11022147	879.07744047	838.07520147	826.59875147	842.18824147
6.33766815	974.52069836	920.01370336	891.25277236	850.60045336	842.93442336	857.98344336
6.40066148	987.54402178	932.97919678	903.48518578	863.13879678	859.83215678	873.34237678
6.46365371	1003.70450690	947.46811190	917.25368090	877.69049190	877.69838190	892.07573190
6.52664371	1019.39494571	961.67666071	930.51552971	891.51842071	896.27310071	909.01382071
6.58963593	1032.47042792	974.91380292	943.24783192	905.76595292	913.65019292	925.09801292
6.65262926	1047.11598859	989.03477359	955.25689259	919.62382359	929.12746359	940.99545359
6.71562148	1061.62997620	1005.73218120	967.88476020	933.07967120	945.14016120	956.57757120
6.77861371	1076.34809409	1023.41304909	983.18949809	947.81066909	961.81479909	973.87855909
6.84160371	1090.36819313	1041.47012813	997.55090713	963.76158813	978.14544813	991.78005813
