# Supplementary material for: Field-induced bound-state condensation and spin-nematic phase in SrCu2(BO3)2 revealed by neutron scattering up to 25.9 T
Source: Nat Commun. 2024 Jan 10;15:442. doi: 10.1038/s41467-023-44115-z (PMC10781965; doi:10.1038/s41467-023-44115-z)
Supplement: Supplementary file 3 — Source Data [file 41467_2023_44115_MOESM3_ESM.zip › source_data/Fig3c_MPS_accumulated_spectral_weight.dat]

Energy (meV)	0 T	15 T	18 T	20 T	23 T	25.9 T
0.06744926	0.01622528	0.45097695	0.76019941	1.00551802	1.50903935	0.88405972
0.13489853	0.03612983	0.90583391	1.52538305	2.04517178	3.61749013	2.20294801
0.20234779	0.07819418	1.34826299	2.26892270	3.37727962	6.48316324	4.16415330
0.26979705	0.12973153	1.74060019	2.96478359	5.63936366	10.24317496	6.98290470
0.33724632	0.17239864	2.05680419	3.69222322	9.48637583	14.99692728	10.85272746
0.40469558	0.19324325	2.31132573	4.77454947	15.36320595	20.78542772	15.91596254
0.47214485	0.21499843	2.57425507	6.81786880	23.34491667	27.58120378	22.23490875
0.53959411	0.26401125	2.86056715	10.56937238	33.07622874	35.28382220	29.77218176
0.60704337	0.32698753	3.16157715	16.69199207	43.86699216	43.72513132	38.38956741
0.67449264	0.38134611	3.57464078	25.49872879	54.88900150	52.68365849	47.85668794
0.74194190	0.41041045	4.44171693	36.78057959	65.38680687	61.90621797	57.87591084
0.80939116	0.43542550	6.37739476	49.82103430	74.83102794	71.13205859	68.11653600
0.87684043	0.49305883	10.15077305	63.57189308	82.98380151	80.11649855	78.25112177
0.94428969	0.56769615	16.46985723	76.90719671	89.88036871	88.65082745	87.98559323
1.01173896	0.62988532	25.72310063	88.85813226	95.75182484	96.57609177	97.08448227
1.07918822	0.66198539	37.79564595	98.77675445	100.92177793	103.79028721	105.38599575
1.14663748	0.70618268	52.03966489	106.40460139	105.70556901	110.24899629	112.80712001
1.21408675	0.80578073	67.40388381	111.85096344	110.33475078	115.95987336	119.33892323
1.28153601	0.93386777	82.66754835	115.50746247	114.91910413	120.97301151	125.03483966
1.34898527	1.04792326	96.68745115	117.92683939	119.44808582	125.36853395	129.99445959
1.41643454	1.10851258	108.59533037	119.69701958	123.82346272	129.24345719	134.34567031
1.48388380	1.15391004	117.91118124	121.33681877	127.90899375	132.69892502	138.22790034
1.55133306	1.25710832	124.56636280	123.22471206	131.58129199	135.83081848	141.77727132
1.61878233	1.39702874	128.83580542	125.54913328	134.76815160	138.72278585	145.11780062
1.68623159	1.51219872	131.21281633	128.32157520	137.46646800	141.44253376	148.35515648
1.75368086	1.58312693	132.28410575	131.43975578	139.73792069	144.04131960	151.57260177
1.82113012	1.71628364	132.67493522	134.72923975	141.68723276	146.55609448	154.83019289
1.88857938	1.98298329	132.90572987	137.98148601	143.43203871	149.01337414	158.16599235
1.95602865	2.31068647	133.26519930	141.00694562	145.07426604	151.43275405	161.59866055
2.02347791	2.57611778	133.86062518	143.66791592	146.68086294	153.83057798	165.13213004
2.09092717	2.71480961	134.77343107	145.89742047	148.27865435	156.22242542	168.76074705
2.15837644	2.92303295	136.01383865	147.71852786	149.86402315	158.62400413	172.47486972
2.22582570	3.35002688	137.54838953	149.22906300	151.42219737	161.05101600	176.26568515
2.29327496	3.76045055	139.31700556	150.55542543	152.95114635	163.51865834	180.12901154
2.36072423	4.23380692	141.39532002	151.88356771	154.48400435	166.04166617	184.06762370
2.42817349	5.69696753	144.04239213	153.48761539	156.10776646	168.63599764	188.08954054
2.49562276	9.41154332	147.56251326	155.67403185	157.97999407	171.32296630	192.20610298
2.56307202	16.47742535	152.32169045	158.77513667	160.35196593	174.13556150	196.42833475
2.63052128	28.10959792	158.76349657	163.18959750	163.60216761	177.12703876	200.76284725
2.69797055	45.75953361	167.48355381	169.46601567	168.27762325	180.37987518	205.20912159
2.76541981	71.40301692	179.37330501	178.42518413	175.11722513	184.01310525	209.76048210
2.83286907	107.58808059	195.66575867	191.19035607	184.98784378	188.18575323	214.40872690
2.90031834	156.29308556	217.49381087	208.85688265	198.64435887	193.09328608	219.15263807
2.96776760	216.56005558	244.85356271	231.71547291	216.31606928	198.95644061	224.00938920
3.03521687	283.28401967	275.84695988	258.56417833	237.34042965	206.00277974	229.02586669
3.10266613	349.26534376	307.28846344	286.90708992	260.19227564	214.44046276	234.28712051
3.17011539	408.64839503	336.24833318	314.01513121	283.01142189	224.42725732	239.91895051
3.23756466	458.43389813	361.03374134	337.93248727	304.29169586	236.03920290	246.08238241
3.30501392	497.83711513	381.11094895	357.78077756	323.26700891	249.24481834	252.95900108
3.37246318	527.27456086	396.62571609	373.53653446	339.86478530	263.89162314	260.72853331
3.43991245	547.82395273	408.06849905	385.70418654	354.42828084	279.71044966	269.54211318
3.50736171	560.98188706	416.12145819	395.06386088	367.44057655	296.33925230	279.49601711
3.57481097	568.47951693	421.57466083	402.49008126	379.34686469	313.36178969	290.61056357
3.64226024	572.09311151	425.25367491	408.81323953	390.47185632	330.35268752	302.81848819
3.70970950	573.46984055	427.94517863	414.71603722	401.00137150	346.91932911	315.96528912
3.77715877	573.89840007	430.33011077	420.66948719	411.00129988	362.73384878	329.82200346
3.84460803	574.48486991	432.92890729	426.91459152	420.45518130	377.55270994	344.10795462
3.91205729	575.59779062	436.06806468	433.48616310	429.30705634	391.22412180	358.51954586
3.97950656	577.37384282	439.88150060	440.26896514	437.50006490	403.68531226	372.76007841
4.04695582	579.83452939	444.33982519	447.07042212	445.00415477	414.95188637	386.56622351
4.11440508	582.81080597	449.30593078	453.69182062	451.83173127	425.10149699	399.72768840
4.18185435	586.07466271	454.60914247	459.98126363	458.03963150	434.25456559	412.09844682
4.24930361	589.43639875	460.12386144	465.86026485	463.72074077	442.55478319	423.59951707
4.31675287	592.77862669	465.83777880	471.32388875	468.98946470	450.15169709	434.21437392
4.38420214	596.06315882	471.89542364	476.42085253	473.96400919	457.18731693	443.97936578
4.45165140	599.30306233	478.60186368	481.22621779	478.74890706	463.78735328	452.97083500
4.51910067	602.51740642	486.38198446	485.82059612	483.42150536	470.05710925	461.29201024
4.58654993	605.70818303	495.69738281	490.28242453	488.02406409	476.08136363	469.06074631
4.65399919	608.84901557	506.93172206	494.70146588	492.56380899	481.92671279	476.39880204
4.72144846	611.88846720	520.26810577	499.20859958	497.02146386	487.64528678	483.42328617
4.78889772	614.77082869	535.58884578	504.01034388	501.37070697	493.27831929	490.24145749
4.85634698	617.46357116	552.43106811	509.41070523	505.60540441	498.85917068	496.94728836
4.92379625	619.98177498	570.02420167	515.80268680	509.77028876	504.41516839	503.61956546
4.99124551	622.40677876	587.41551140	523.62293895	513.98933200	509.96805117	510.32115537
5.05869478	624.88256198	603.66223973	533.26844957	518.48367214	515.53429690	517.09873067
5.12614404	627.60145833	618.03618774	544.98553476	523.57068010	521.12563696	523.98311132
5.19359330	630.76281577	630.17070435	558.75753928	529.63672647	526.75037068	530.99023798
5.26104257	634.53885234	640.09831039	574.23203326	537.08113513	532.41585151	538.12268800
5.32849183	639.04344483	648.17538168	590.72783717	546.23575154	538.13217661	545.37186224
5.39594109	644.31410676	654.93409369	607.34659262	557.27238715	543.91679997	552.72072996
5.46339036	650.30670540	660.92452788	623.17217702	570.12180390	549.79935115	560.14689221
5.53083962	656.90319648	666.59808675	637.49507919	584.43426921	555.82571189	567.62560360
5.59828888	663.93298373	672.25474907	649.96934802	599.60999648	562.06027971	575.13240286
5.66573815	671.20115987	678.04506413	660.63744639	614.91117690	568.58550081	582.64510403
5.73318741	678.51783610	684.00512692	669.82574262	629.63351579	575.49816919	590.14512542
5.80063668	685.72345025	690.10174580	677.97719946	643.27785862	582.90183461	597.61870653
5.86808594	692.70605455	696.27255713	685.50202334	655.64859227	590.89569321	605.05809363
5.93553520	699.40869565	702.45415541	692.69522174	666.83534854	599.56095231	612.46301982
6.00298447	705.82777358	708.59892360	699.72380291	677.09688240	608.94642652	619.84251375
6.07043373	712.00617667	714.68208219	706.65761783	686.71626291	619.05577345	627.21669503
6.13788299	718.02313119	720.70270863	713.51389088	695.89850326	629.83908780	634.61787915
6.20533226	723.98276383	726.68144733	720.29517805	704.74164982	641.19129757	642.09015846
6.27278152	730.00223263	732.65562824	727.01136522	713.26604780	652.95878159	649.68675550
6.34023078	736.19700357	738.67242217	733.68739123	721.46528951	664.95392187	657.46487873
6.40768005	742.66233570	744.77839675	740.35869255	729.34717115	676.97532420	665.47845388
6.47512931	749.45472940	751.00739692	747.06045329	736.94879214	688.82986517	673.76977664
6.54257858	756.57912473	757.37114828	753.81563508	744.32997861	700.35222161	682.36161652
6.61002784	763.98562749	763.85523832	760.62689210	751.55372218	711.41837306	691.25142441
6.67747710	771.57740706	770.42122427	767.47294104	758.66617035	721.95142874	700.40898486
6.74492637	779.22806741	777.01478844	774.31120759	765.68561097	731.92015844	709.77817034
6.81237563	786.80280700	783.57813777	781.08530121	772.60273193	741.33195720	719.28257891
6.87982489	794.18247702	790.06418207	787.73575656	779.39061825	750.22272421	728.83400734
6.94727416	801.27502632	796.44356408	794.20861491	786.01843013	758.64609230	738.34215293
7.01472342	808.03535657	802.71121480	800.46576190	792.46405516	766.66364952	747.72378565
7.08217269	814.46969573	808.88734468	806.49355958	798.72209955	774.33692250	756.90990015
7.14962195	820.63618911	815.01237888	812.30656996	804.80494660	781.72173704	765.84993876
7.21707121	826.63951233	821.14078557	817.94856602	810.73975963	788.86489187	774.51288904
7.28452048	832.60573584	827.32939576	823.48724073	816.56219253	795.80302069	782.88570725
7.35196974	838.65842115	833.62322868	829.00529084	822.30979252	802.56333616	790.96995094
7.41941900	844.90164049	840.04818323	834.58785541	828.01709400	809.16555249	798.77765265
7.48686827	851.40493454	846.60677147	840.30942286	833.71344973	815.62439077	806.32735047
7.55431753	858.19484984	853.27777123	846.22321828	839.42338312	821.95231108	813.64089726
7.62176679	865.25636546	860.02115273	852.35393552	845.16769988	828.16170609	820.74131244
7.68921606	872.54235693	866.78702012	858.69565437	850.96503404	834.26628832	827.65162345
7.75666532	879.98790038	873.52596979	865.21483626	856.83211536	840.28161128	834.39443711
7.82411459	887.52613483	880.19882670	871.85731175	862.78230497	846.22471201	840.99190344
7.89156385	895.10173093	886.78382760	878.55789627	868.82317965	852.11322699	847.46576783
7.95901311	902.67837522	893.27993169	885.25077806	874.95390123	857.96434552	853.83730661
8.02646238	910.24081039	899.70611632	891.87903002	881.16389393	863.79392740	860.12705914
8.09391164	917.79148772	906.09704601	898.40181604	887.43356981	869.61598968	866.35436890
8.16136090	925.34550278	912.49615326	904.79860326	893.73726533	875.44260322	872.53680884
8.22881017	932.92366148	918.94702949	911.07007086	900.04768002	881.28408902	878.68959077
8.29625943	940.54566645	925.48493538	917.23595219	906.34062327	887.14931990	884.82505541
8.36370870	948.22482240	932.12964422	923.33037515	912.59881675	893.04589935	890.95232128
8.43115796	955.96476865	938.88114514	929.39551047	918.81378521	898.98002362	897.07714735
8.49860722	963.75823860	945.71855017	935.47468046	924.98559842	904.95609793	903.20203914
8.56605649	971.58759639	952.60341268	941.60554411	931.12089805	910.97614352	909.32660158
8.63350575	979.42720719	959.48665245	947.81460280	937.23011523	917.03916470	915.44811121
8.70095501	987.24715339	966.31646598	954.11364416	943.32504779	923.14070174	921.56224812
8.76840428	995.01753413	973.04675227	960.49871084	949.41734374	929.27278020	927.66389760
8.83585354	1002.71288733	979.64446294	966.95165950	955.51801369	935.42430956	933.74791307
8.90330280	1010.31573603	986.09352512	973.44403791	961.63725305	941.58196327	939.80973211
8.97075207	1017.81755752	992.39555824	979.94209915	967.78366469	947.73144014	945.84576124
9.03820133	1025.21688519	998.56839800	986.41178038	973.96305894	953.85887315	951.85348956
9.10565060	1032.51488690	1004.64084341	992.82269723	980.17618585	959.95217462	957.83134601
9.17309986	1039.70996416	1010.64580548	999.15046300	986.41637873	966.00211184	963.77836723
9.24054912	1046.79319488	1016.61339505	1005.37731615	992.66812459	972.00296384	969.69377748
9.30799839	1053.74666998	1022.56537659	1011.49182830	998.90745637	977.95268591	975.57659122
9.37544765	1060.54514722	1028.51254606	1017.48887690	1005.10456141	983.85258718	981.42533148
9.44289691	1067.16108534	1034.45509165	1023.36999134	1011.22847663	989.70659420	987.23791935
9.51034618	1073.57142744	1040.38520439	1029.14365785	1017.25254608	995.52022323	993.01174455
9.57779544	1079.76395525	1046.29093261	1034.82521875	1023.15929890	1001.29941350	998.74388605
9.64524470	1085.74097575	1052.15992968	1040.43529673	1028.94347849	1007.04938194	1004.43142499
9.71269397	1091.51896876	1057.98213482	1045.99690334	1034.61250100	1012.77366243	1010.07178262
9.78014323	1097.12433137	1063.75081184	1051.53140154	1040.18388656	1018.47341887	1015.66302161
9.84759250	1102.58634659	1069.46212183	1057.05424912	1045.68051758	1024.14710796	1021.20406368
9.91504176	1107.92949134	1075.11382500	1062.57179860	1051.12497994	1029.79054425	1026.69479263
9.98249102	1113.16754567	1080.70377606	1068.08005759	1056.53454158	1035.39733232	1032.13602708
10.04994029	1118.30102017	1086.22882716	1073.56596833	1061.91795213	1040.95956468	1037.52935943
10.11738955	1123.31819175	1091.68438305	1079.01092344	1067.27455138	1046.46868186	1042.87686997
10.18483881	1128.19978617	1097.06479594	1084.39555190	1072.59576157	1051.91633335	1048.18074109
10.25228808	1132.92514581	1102.36421781	1089.70428391	1077.86825590	1057.29514519	1053.44281490
10.31973734	1137.47808227	1107.57758847	1094.92841661	1083.07782864	1062.59933547	1058.66415724
10.38718661	1141.85085904	1112.70136239	1100.06692373	1088.21282417	1067.82509600	1063.84470374
10.45463587	1146.04531667	1117.73389283	1105.12494471	1093.26641061	1072.97073132	1068.98306280
10.52208513	1150.07170304	1122.67549720	1110.11064664	1098.23746368	1078.03659478	1074.07653144
10.58953440	1153.94593693	1127.52824123	1115.03176547	1103.12995728	1083.02482395	1079.12134277
10.65698366	1157.68646587	1132.29565913	1119.89297627	1107.95132849	1087.93891557	1084.11311715
10.72443292	1161.31203453	1136.98254129	1124.69495550	1112.71041092	1092.78322737	1089.04744305
10.79188219	1164.84072930	1141.59472389	1129.43527473	1117.41552094	1097.56248627	1093.92048347
10.85933145	1168.29049093	1146.13878311	1134.11055482	1122.07318706	1102.28135276	1098.72949713
10.92678071	1171.68020039	1150.62161280	1138.71901700	1126.68769659	1106.94410572	1103.47318479
10.99422998	1175.03060398	1155.04981553	1143.26234122	1131.26143250	1111.55448671	1108.15181309
11.06167924	1178.36428054	1159.42901158	1147.74621273	1135.79570630	1116.11571399	1112.76711950
11.12912851	1181.70443485	1163.76322307	1152.17935441	1140.29167300	1120.63062796	1117.32204760
11.19657777	1185.07260733	1168.05450619	1156.57139965	1144.75097140	1125.10191326	1121.82038930
11.26402703	1188.48596097	1172.30293685	1160.93042681	1149.17580235	1129.53233666	1126.26641394
11.33147630	1191.95496396	1176.50699695	1165.26094693	1153.56848068	1133.92489264	1130.66454605
11.39892556	1195.48221337	1180.66428574	1169.56299837	1157.93071728	1138.28286121	1135.01912207
11.46637482	1199.06272600	1184.77235284	1173.83252053	1162.26294560	1142.60972013	1139.33422450
11.53382409	1202.68563562	1188.82939459	1178.06279970	1166.56401355	1146.90894187	1143.61357007
11.60127335	1206.33682538	1192.83464215	1182.24640884	1170.83147166	1151.18372493	1147.86042292
11.66872261	1210.00171515	1196.78831343	1186.37703870	1175.06232116	1155.43672260	1152.07751342
11.73617188	1213.66754067	1200.69117521	1190.45071012	1179.25395883	1159.66982702	1156.26696158
11.80362114	1217.32468114	1204.54386257	1194.46619367	1183.40486647	1163.88404651	1160.43022114
11.87107041	1220.96692977	1208.34629917	1198.42468613	1187.51473635	1168.07948727	1164.56806878
11.93851967	1224.59101563	1212.09734783	1202.32901875	1191.58398711	1172.25542563	1168.68065765
12.00596893	1228.19574226	1215.79490908	1206.18276110	1195.61289848	1176.41044157	1172.76763749
12.07341820	1231.78127887	1219.43648269	1209.98947970	1199.60080383	1180.54257991	1176.82832236
12.14086746	1235.34879635	1223.02000682	1213.75226606	1203.54577617	1184.64951159	1180.86186900
12.20831672	1238.90048480	1226.54473363	1217.47352302	1207.44503598	1188.72867814	1184.86742296
12.27576599	1242.43969218	1230.01183030	1221.15495558	1211.29594924	1192.77741314	1188.84419788
12.34321525	1245.97085074	1233.42449226	1224.79760542	1215.09720399	1196.79304154	1192.79147392
12.41066452	1249.49892158	1236.78753564	1228.40185409	1218.84960767	1200.77296003	1196.70852701
12.47811378	1253.02827976	1240.10656232	1231.96735418	1222.55606354	1204.71470079	1200.59452221
12.54556304	1256.56124335	1243.38697268	1235.49293793	1226.22061140	1208.61597951	1204.44841463
12.61301231	1260.09656722	1246.63309670	1238.97656406	1229.84685092	1212.47472804	1208.26889666
12.68046157	1263.62853295	1249.84768936	1242.41539880	1233.43634481	1216.28911237	1212.05441268
12.74791083	1267.14695293	1253.03190352	1245.80606366	1236.98760926	1220.05753774	1215.80323815
12.81536010	1270.63818298	1256.18571905	1249.14503727	1240.49609582	1223.77864269	1219.51359900
12.88280936	1274.08691817	1259.30859292	1252.42919753	1243.95522823	1227.45128186	1223.18379481
12.95025862	1277.47833413	1262.40008685	1255.65635144	1247.35808797	1231.07449605	1226.81229152
13.01770789	1280.80005137	1265.46026808	1258.82564740	1250.69914665	1234.64746683	1230.39776270
13.08515715	1284.04335643	1268.48971798	1261.93775339	1253.97545142	1238.16945579	1233.93907886
13.15260642	1287.20340617	1271.48918197	1264.99473201	1257.18687200	1241.63973542	1237.43526264
13.22005568	1290.27850774	1274.45900848	1267.99963911	1260.33543674	1245.05752336	1240.88543833
13.28750494	1293.26886604	1277.39861739	1270.95593633	1263.42408274	1248.42192922	1244.28880258
13.35495421	1296.17530626	1280.30622542	1273.86689098	1266.45536958	1251.73194723	1247.64463157
13.42240347	1298.99849934	1283.17897972	1276.73512346	1269.43068157	1254.98649231	1250.95232214
13.48985273	1301.73893544	1286.01348499	1279.56242718	1272.35019781	1258.18450093	1254.21144927
13.55730200	1304.39758969	1288.80658802	1282.34988386	1275.21358769	1261.32505390	1257.42181403
13.62475126	1306.97700223	1291.55618249	1285.09820980	1278.02108872	1264.40752458	1260.58345949
13.69220052	1309.48221436	1294.26178448	1287.80817702	1280.77447882	1267.43171148	1263.69664406
13.75964979	1311.92112075	1296.92470575	1290.48094658	1283.47751286	1270.39793079	1266.76177888
13.82709905	1314.30396694	1299.54778919	1293.11817802	1286.13561327	1273.30705520	1269.77935010
13.89454832	1316.64209100	1302.13481572	1295.72188712	1288.75490773	1276.16049690	1272.74985362
13.96199758	1318.94623994	1304.68976817	1298.29410245	1291.34097161	1278.96014641	1275.67376549
14.02944684	1321.22498187	1307.21619286	1300.83647118	1293.89773729	1281.70828074	1278.55155808
14.09689611	1323.48374918	1309.71683122	1303.34998394	1296.42695411	1284.40746680	1281.38375507
14.16434537	1325.72477042	1312.19357149	1305.83494389	1298.92839463	1287.06045922	1284.17100322
14.23179463	1327.94788346	1314.64766100	1308.29120523	1301.40069409	1289.67011016	1286.91413235
14.29924390	1330.15189200	1317.08001733	1310.71860723	1303.84249649	1292.23928649	1289.61417902
14.36669316	1332.33597818	1319.49146410	1313.11743805	1306.25346481	1294.77078388	1292.27236200
14.43414243	1334.50066477	1321.88276259	1315.48874738	1308.63479667	1297.26724410	1294.89001474
14.50159169	1336.64803115	1324.25441187	1317.83438351	1310.98908210	1299.73107258	1297.46849506
14.56904095	1338.78121024	1326.60630905	1320.15672286	1313.31959619	1302.16436627	1300.00909901
14.63649022	1340.90340663	1328.93744978	1322.45818126	1315.62932866	1304.56886467	1302.51300287
14.70393948	1343.01691805	1331.24581139	1324.74068014	1317.92014778	1306.94593078	1304.98124562
14.77138874	1345.12256474	1333.52852609	1327.00524610	1320.19241305	1309.29656610	1307.41474827
14.83883801	1347.21976045	1335.78233806	1329.25188153	1322.44517076	1311.62145644	1309.81435273
14.90628727	1349.30717175	1338.00421406	1331.47971700	1324.67683020	1313.92103796	1312.18085705
14.97373653	1351.38366017	1340.19190994	1333.68735616	1326.88603117	1316.19556953	1314.51502682
15.04118580	1353.44906354	1342.34429995	1335.87326931	1329.07234459	1318.44519828	1316.81757437
15.10863506	1355.50446106	1344.46135817	1338.03606046	1331.23652225	1320.67000918	1319.08911227
15.17608433	1357.55175867	1346.54379798	1340.17451793	1333.38018481	1322.87005581	1321.33009987
15.24353359	1359.59272934	1348.59251253	1342.28745296	1335.50507298	1325.04537430	1323.54080671
15.31098285	1361.62786839	1350.60802497	1344.37343310	1337.61214286	1327.19598541	1325.72131153
15.37843212	1363.65552681	1352.59015296	1346.43057180	1339.70085692	1329.32188965	1327.87154335
15.44588138	1365.67168499	1354.53800902	1348.45650421	1341.76894278	1331.42305801	1329.99135531
15.51333064	1367.67049352	1356.45032588	1350.44860546	1343.81272334	1333.49941886	1332.08060941
15.58077991	1369.64541360	1358.32597383	1352.40440063	1345.82790047	1335.55084038	1334.13924587
15.64822917	1371.59056611	1360.16446697	1354.32202893	1347.81052581	1337.57710874	1336.16731586
15.71567844	1373.50181810	1361.96625269	1356.20058822	1349.75782194	1339.57790499	1338.16496957
15.78312770	1375.37723468	1363.73267580	1358.04022799	1351.66858552	1341.55278615	1340.13240741
15.85057696	1377.21677886	1365.46562491	1359.84195096	1353.54306302	1343.50117710	1342.06981522
15.91802623	1379.02141160	1367.16699630	1361.60719917	1355.38237880	1345.42237905	1343.97730916
15.98547549	1380.79197455	1368.83817755	1363.33737807	1357.18775531	1347.31559658	1345.85491124
16.05292475	1382.52829017	1370.47974181	1365.03349135	1358.95982546	1349.17998087	1347.70256416
16.12037402	1384.22881279	1372.09145901	1366.69601237	1360.69828743	1351.01467977	1349.52017868
16.18782328	1385.89093211	1373.67261357	1368.32501450	1362.40201148	1352.81888853	1351.30769475
16.25527254	1387.51177279	1375.22249469	1369.92048295	1364.06953484	1354.59189498	1353.06513306
16.32272181	1389.08914140	1376.74086964	1371.48265998	1365.69973799	1356.33310894	1354.79261824
16.39017107	1390.62223024	1378.22825776	1373.01227084	1367.29243066	1358.04207876	1356.49036665
16.45762034	1392.11179384	1379.68590334	1374.51052851	1368.84861912	1359.71849867	1358.15864579
16.52506960	1393.55972919	1381.11546959	1375.97892279	1370.37034794	1361.36220946	1359.79772325
16.59251886	1394.96823823	1382.51857572	1377.41887783	1371.86017208	1362.97319590	1361.40782648
16.65996813	1396.33890110	1383.89635575	1378.83141692	1373.32045422	1364.55158337	1362.98913002
16.72741739	1397.67201428	1385.24920042	1380.21697805	1374.75274313	1366.09763257	1364.54177501
16.79486665	1398.96645180	1386.57678130	1381.57544333	1376.15746097	1367.61172914	1366.06591324
16.86231592	1400.22009313	1387.87832464	1382.90637615	1377.53400857	1369.09436600	1367.56175779
16.92976518	1401.43064456	1389.15302580	1384.20936435	1378.88124459	1370.54611815	1369.02962013
16.99721444	1402.59654241	1390.40043447	1385.48434057	1380.19815891	1371.96761197	1370.46991865
17.06466371	1403.71760227	1391.62066207	1386.73176201	1381.48448880	1373.35949388	1371.88315496
17.13211297	1404.79518506	1392.81434107	1387.95258845	1382.74105021	1374.72240380	1373.26986648
17.19956224	1405.83183715	1393.98236069	1389.14807738	1383.96966618	1376.05695822	1374.63057283
17.26701150	1406.83056986	1395.12549625	1390.31948615	1385.17272317	1377.36374490	1375.96573555
17.33446076	1407.79405726	1396.24408849	1391.46779226	1386.35252360	1378.64332866	1377.27574498
17.40191003	1408.72405826	1397.33790254	1392.59353073	1387.51068021	1379.89626382	1378.56093743
17.46935929	1409.62126760	1398.40622807	1393.69679684	1388.64777865	1381.12311030	1379.82163429
17.53680855	1410.48562654	1399.44818400	1394.77739466	1389.76342934	1382.32444807	1381.05818636
17.60425782	1411.31695021	1400.46310857	1395.83506441	1390.85668069	1383.50088629	1382.27100505
17.67170708	1412.11561102	1401.45088825	1396.86969617	1391.92662760	1384.65306591	1383.46056776
17.73915635	1412.88300361	1402.41209738	1397.88145512	1392.97297568	1385.78165745	1384.62739472
17.80660561	1413.62160905	1403.34789980	1398.87078246	1393.99634132	1386.88735422	1385.77200615
17.87405487	1414.33463502	1404.25975130	1399.83828623	1394.99817105	1387.97086212	1386.89487590
17.94150414	1415.02537039	1405.14901809	1400.78457666	1395.98031569	1389.03288848	1387.99639885
18.00895340	1415.69649941	1406.01665346	1401.71011459	1396.94442961	1390.07413013	1389.07688513
18.07640266	1416.34963191	1406.86305037	1402.61513144	1397.89143501	1391.09526211	1390.13658327
18.14385193	1416.98522127	1407.68811629	1403.49964618	1398.82126350	1392.09692629	1391.17572426
18.21130119	1417.60289167	1408.49153158	1404.36356859	1399.73297760	1393.07972119	1392.19457081
18.27875045	1418.20204399	1409.27308458	1405.20684669	1400.62522509	1394.04419317	1393.19345478
18.34619972	1418.78250832	1410.03295025	1406.02960308	1401.49684814	1394.99082946	1394.17279008
18.41364898	1419.34499937	1410.77180638	1406.83221066	1402.34740919	1395.92005339	1395.13305772
18.48109825	1419.89120846	1411.49074542	1407.61528171	1403.17743090	1396.83222211	1396.07476917
18.54854751	1420.42350623	1412.19102036	1408.37957478	1403.98826009	1397.72762682	1396.99842197
18.61599677	1420.94437564	1412.87372616	1409.12585180	1404.78161607	1398.60649587	1397.90446255
18.68344604	1421.45579063	1413.53953836	1409.85473434	1405.55900429	1399.46900067	1398.79326824
18.75089530	1421.95877368	1414.18860921	1410.56660578	1406.32122575	1400.31526447	1399.66515162
18.81834456	1422.45328999	1414.82065673	1411.26159056	1407.06817015	1401.14537380	1400.52038242
18.88579383	1422.93850852	1415.43521086	1411.93961412	1407.79896696	1401.95939134	1401.35921551
18.95324309	1423.41332318	1416.03192294	1412.60052150	1408.51242592	1402.75736899	1402.18191211
19.02069235	1423.87693199	1416.61082105	1413.24421179	1409.20758759	1403.53935905	1402.98874534
19.08814162	1424.32925653	1417.17241982	1413.87074197	1409.88416596	1404.30542207	1403.77998803
19.15559088	1424.77105061	1417.71764946	1414.48036680	1410.54271284	1405.05563043	1404.55588874
19.22304015	1425.20366800	1418.24763585	1415.07350197	1411.18444651	1405.79006806	1405.31664704
19.29048941	1425.62858853	1418.76341972	1415.65062985	1411.81081952	1406.50882766	1406.06239970
19.35793867	1426.04689125	1419.26572116	1416.21218674	1412.42300105	1407.21200767	1406.79322553
19.42538794	1426.45887953	1419.75483720	1416.75847552	1413.02147847	1407.89971082	1407.50916914
19.49283720	1426.86400158	1420.23070619	1417.28964005	1413.60593150	1408.57204553	1408.21027665
19.56028646	1427.26109449	1420.69310931	1417.80571280	1414.17542456	1409.22912967	1408.89663123
19.62773573	1427.64885687	1421.14192883	1418.30671997	1414.72883836	1409.87109541	1409.56837633
19.69518499	1428.02636900	1421.57736272	1418.79280413	1415.26537221	1410.49809287	1410.22571870
19.76263426	1428.39346474	1422.00001392	1419.26431700	1415.78492403	1411.11029096	1410.86891055
19.83008352	1428.75081722	1422.41082237	1419.72184518	1416.28820795	1411.70787459	1411.49821808
19.89753278	1429.09971106	1422.81086776	1420.16615638	1416.77657247	1412.29103936	1412.11388826
19.96498205	1429.44159448	1423.20111961	1420.59808320	1417.25159385	1412.85998542	1412.71612623
20.03243131	1429.77758347	1423.58222993	1421.01838601	1417.71460547	1413.41491335	1413.30509164
20.09988057	1430.10810701	1423.95444592	1421.42764413	1418.16634263	1413.95602359	1413.88091478
20.16732984	1430.43282456	1424.31767395	1421.82621493	1418.60683128	1414.48352006	1414.44372613
20.23477910	1430.75084183	1424.67166778	1422.21427434	1419.03555458	1414.99761691	1414.99368767
20.30222836	1431.06113614	1425.01626810	1422.59192142	1419.45182452	1415.49854538	1415.53101414
20.36967763	1431.36302444	1425.35160137	1422.95930561	1419.85521025	1415.98655878	1416.05597591
20.43712689	1431.65649223	1425.67816299	1423.31672647	1420.24585792	1416.46193328	1416.56888258
20.50457616	1431.94225833	1425.99675380	1423.66466696	1420.62458200	1416.92496426	1417.07005313
20.57202542	1432.22155248	1426.30829494	1424.00374739	1420.99269837	1417.37595965	1417.55978396
20.63947468	1432.49569300	1426.61359118	1424.33461834	1421.35166775	1417.81523262	1418.03832620
20.70692395	1432.76562708	1426.91313143	1424.65783472	1421.70268728	1418.24309562	1418.50588068
20.77437321	1433.03160825	1427.20699999	1424.97375991	1422.04638475	1418.65985779	1418.96261168
20.84182247	1433.29313287	1427.49492961	1425.28253706	1422.38272675	1419.06582588	1419.40867383
20.90927174	1433.54915545	1427.77647383	1425.58413873	1422.71116903	1419.46130691	1419.84424182
20.97672100	1433.79849988	1428.05123265	1425.87847427	1423.03098630	1419.84661074	1420.26953129
21.04417026	1434.04030783	1428.31904632	1426.16551339	1423.34165296	1420.22205023	1420.68480341
21.11161953	1434.27435678	1428.58008656	1426.44537745	1423.64313144	1420.58793798	1421.09035127
21.17906879	1434.50113125	1428.83481480	1426.71836393	1423.93596323	1420.94458006	1421.48647367
21.24651806	1434.72162760	1429.08382776	1426.98489579	1424.22113449	1421.29226856	1421.87344607
21.31396732	1434.93697373	1429.32765313	1427.24541745	1424.49977345	1421.63127533	1422.25149950
21.38141658	1435.14801360	1429.56657588	1427.50027948	1424.77279849	1421.96184918	1422.62081477
21.44886585	1435.35501656	1429.80056218	1427.74965816	1425.04065050	1422.28421737	1422.98153421
21.51631511	1435.55761997	1430.02930945	1427.99354131	1425.30320887	1422.59859113	1423.33378549
21.58376437	1435.75502258	1430.25240228	1428.23178561	1425.55991837	1422.90517306	1423.67770853
21.65121364	1435.94634926	1430.46951369	1428.46422235	1425.81007501	1423.20416423	1424.01347492
21.71866290	1436.13104413	1430.68057398	1428.69077027	1426.05316019	1423.49576866	1424.34129302
21.78611217	1436.30914046	1430.88584346	1428.91151199	1426.28909711	1423.78019425	1424.66139723
21.85356143	1436.48130583	1431.08586193	1429.12670557	1426.51833451	1424.05765043	1424.97402588
21.92101069	1436.64864842	1431.28129522	1429.33672897	1426.74173009	1424.32834400	1425.27939654
21.98845996	1436.81236139	1431.47273767	1429.54198078	1426.96028063	1424.59247510	1425.57768841
22.05590922	1436.97334263	1431.66054536	1429.74277712	1427.17480307	1424.85023493	1425.86903857
22.12335848	1437.13193372	1431.84476201	1429.93928496	1427.38568641	1425.10180606	1426.15355348
22.19080775	1437.28787336	1432.02516330	1430.13151596	1427.59280636	1425.34736475	1426.43133094
22.25825701	1437.44047766	1432.20140009	1430.31938128	1427.79563190	1425.58708408	1426.70248421
22.32570627	1437.58897338	1432.37318366	1430.50278370	1427.99348080	1425.82113640	1426.96715911
22.39315554	1437.73285376	1432.54044113	1430.68170949	1428.18582661	1426.04969373	1427.22553771
22.46060480	1437.87212099	1432.70338183	1430.85628396	1428.37254143	1426.27292594	1427.47782772
22.52805407	1438.00732567	1432.86245043	1431.02676964	1428.55398442	1426.49099716	1427.72424177
22.59550333	1438.13939216	1433.01818629	1431.19350911	1428.73090556	1426.70406188	1427.96497479
22.66295259	1438.26930119	1433.17104435	1431.35683608	1428.90420286	1426.91226214	1428.20018812
22.73040186	1438.39775290	1433.32124676	1431.51698929	1429.07462636	1427.11572680	1428.43000624
22.79785112	1438.52493867	1433.46872201	1431.67406171	1429.24253997	1427.31457342	1428.65452704
22.86530038	1438.65050596	1433.61315469	1431.82800290	1429.40783010	1427.50891185	1428.87384092
22.93274965	1438.77372649	1433.75412618	1431.97867136	1429.56999299	1427.69884871	1429.08805145
23.00019891	1438.89380006	1433.89129230	1432.12591520	1429.72836582	1427.88449095	1429.29728908
23.06764818	1439.01017697	1434.02453070	1432.26964985	1429.88241230	1428.06594776	1429.50171259
23.13509744	1439.12277710	1434.15400271	1432.40990394	1430.03195464	1428.24333043	1429.70149770
23.20254670	1439.23202571	1434.28010770	1432.54681852	1430.17726449	1428.41675026	1429.89681698
23.26999597	1439.33869590	1434.40334894	1432.68060258	1430.31897992	1428.58631562	1430.08781927
23.33744523	1439.44362161	1434.52416287	1432.81146446	1430.45788171	1428.75212917	1430.27461596
23.40489449	1439.54739221	1434.64277717	1432.93954678	1430.59461520	1428.91428612	1430.45727979
23.47234376	1439.65014395	1434.75915052	1433.06488935	1430.72946412	1429.07287408	1430.63585669
23.53979302	1439.75152502	1434.87301565	1433.18743321	1430.86226198	1429.22797437	1430.81038587
23.60724228	1439.85084483	1434.98400740	1433.30706225	1430.99247409	1429.37966403	1430.98092122
23.67469155	1439.94734764	1435.09182600	1433.42366574	1431.11941818	1429.52801792	1431.14754584
23.74214081	1440.04050583	1435.19637281	1433.53719758	1431.24253893	1429.67310989	1431.31037464
23.80959008	1440.13022235	1435.29780781	1433.64771074	1431.36163197	1429.81501285	1431.46954444
23.87703934	1440.21686843	1435.39650836	1433.75535521	1431.47693282	1429.95379750	1431.62519530
23.94448860	1440.30114581	1435.49294662	1433.86034168	1431.58903812	1430.08953040	1431.77745060
24.01193787	1440.38382858	1435.58753336	1433.96288540	1431.69869134	1430.22227194	1431.92640282
24.07938713	1440.46548395	1435.68048790	1434.06315106	1431.80651594	1430.35207510	1432.07211040
24.14683639	1440.54627694	1435.77178289	1434.16121827	1431.91279860	1430.47898538	1432.21460632
24.21428566	1440.62593077	1435.86118324	1434.25707895	1432.01740465	1430.60304215	1432.35391495
24.28173492	1440.70385495	1435.94836265	1434.35066607	1432.11985673	1430.72428099	1432.49007036
24.34918418	1440.77938975	1436.03305219	1434.44190237	1432.21954458	1430.84273651	1432.62312909
24.41663345	1440.85207316	1436.11516392	1434.53075097	1432.31598395	1430.95844491	1432.75317304
24.48408271	1440.92182969	1436.19484309	1434.61724974	1432.40902489	1431.07144573	1432.88030134
24.55153198	1440.98901114	1436.27243054	1434.70151767	1432.49892969	1431.18178252	1433.00461482
24.61898124	1441.05427641	1436.34835088	1434.78373183	1432.58629207	1431.28950273	1433.12619955
24.68643050	1441.11835821	1436.42297020	1434.86408370	1432.67183029	1431.39465701	1433.24511548
24.75387977	1441.18180633	1436.49647757	1434.94273095	1432.75613516	1431.49729876	1433.36139488
24.82132903	1441.24480300	1436.56883411	1435.01976201	1432.83946965	1431.59748410	1433.47505121
24.88877829	1441.30711912	1436.63980816	1435.09518555	1432.92169621	1431.69527239	1433.58609493
24.95622756	1441.36822519	1436.70908149	1435.16894820	1433.00235782	1431.79072691	1433.69455030
25.02367682	1441.42751293	1436.77638544	1435.24097422	1433.08087971	1431.88391517	1433.80046673
25.09112609	1441.48454225	1436.84161495	1435.31121216	1433.15681223	1431.97490797	1433.90392066
25.15857535	1441.53922047	1436.90487835	1435.37967149	1433.23002187	1432.06377741	1434.00500711
25.22602461	1441.59184668	1436.96646518	1435.44643577	1433.30075769	1432.15059357	1434.10382422
25.29347388	1441.64300725	1437.02674567	1435.51164709	1433.36956968	1432.23542095	1434.20045677
25.36092314	1441.69336361	1437.08604137	1435.57546780	1433.43711254	1432.31831534	1434.29496462
25.42837240	1441.74341387	1437.14451585	1435.63803345	1433.50391172	1432.39932250	1434.38738002
25.49582167	1441.79331808	1437.20212629	1435.69941416	1433.57018140	1432.47847921	1434.47771512
25.56327093	1441.84285183	1437.25865307	1435.75959879	1433.63576293	1432.55581660	1434.56597628
25.63072019	1441.89150530	1437.31379513	1435.81850842	1433.70020516	1432.63136486	1434.65217989
25.69816946	1441.93868809	1437.36729409	1435.87603467	1433.76295350	1432.70515800	1434.73636331
25.76561872	1441.98396142	1437.41904006	1435.93208905	1433.82357406	1432.77723711	1434.81858771
25.83306799	1442.02720987	1437.46911955	1435.98664500	1433.88192714	1432.84765130	1434.89893130
25.90051725	1442.06868883	1437.51778880	1436.03975709	1433.93822510	1432.91645570	1434.97747601
25.96796651	1442.10893080	1437.56538365	1436.09154980	1433.99295488	1432.98370765	1435.05429288
26.03541578	1442.14854840	1437.61220110	1436.14218019	1434.04669736	1433.04946188	1435.12943157
26.10286504	1442.18800942	1437.65839763	1436.19178848	1434.09991426	1433.11376641	1435.20291775
26.17031430	1442.22746871	1437.70394187	1436.24045496	1434.15278409	1433.17666051	1435.27475940
26.23776357	1442.26672062	1437.74863918	1436.28817946	1434.20514845	1433.23817521	1435.34495942
26.30521283	1442.30528876	1437.79221769	1436.33489168	1434.25658720	1433.29833573	1435.41352966
26.37266209	1442.34261739	1437.83444231	1436.38048848	1434.30659136	1433.35716497	1435.48050087
26.44011136	1442.37829118	1437.87521347	1436.42488389	1434.35476659	1433.41468662	1435.54592477
26.50756062	1442.41219963	1437.91461312	1436.46805265	1434.40098991	1433.47092688	1435.60986772
26.57500989	1442.44458449	1437.95288156	1436.51005014	1434.44546088	1433.52591435	1435.67239850
26.64245915	1442.47595327	1437.99033454	1436.55100132	1434.48863029	1433.57967833	1435.73357503
26.70990841	1442.50689280	1438.02725239	1436.59106224	1434.53103516	1433.63224664	1435.79343503
26.77735768	1442.53785444	1438.06378344	1436.63036893	1434.57310453	1433.68364386	1435.85199423
26.84480694	1442.56899255	1438.09989779	1436.66899361	1434.61500922	1433.73389095	1435.90925310
26.91225620	1442.60011704	1438.13540863	1436.70692454	1434.65661183	1433.78300644	1435.96520941
26.97970547	1442.63077663	1438.17005227	1436.74407776	1434.69753334	1433.83100881	1436.01987173
27.04715473	1442.66044005	1438.20359606	1436.78033634	1434.73730937	1433.87791887	1436.07326892
27.11460400	1442.68870597	1438.23593341	1436.81560221	1434.77557522	1433.92376126	1436.12545169
27.18205326	1442.71546125	1438.26712973	1436.84984040	1434.81220962	1433.96856438	1436.17648561
27.24950252	1442.74092796	1438.29740321	1436.88309892	1434.84738407	1434.01235870	1436.22643817
27.31695179	1442.76558282	1438.32704776	1436.91549655	1434.88150038	1434.05517394	1436.27536456
27.38440105	1442.78998085	1438.35632810	1436.94718361	1434.91504255	1434.09703632	1436.32329731
27.45185031	1442.81455117	1438.38538667	1436.97829131	1434.94840023	1434.13796677	1436.37024337
27.51929958	1442.83944264	1438.41419738	1437.00888897	1434.98173050	1434.17798097	1436.41619000
27.58674884	1442.86447751	1438.44258320	1437.03896555	1435.01490928	1434.21709108	1436.46111710
27.65419810	1442.88922915	1438.47029053	1437.06844248	1435.04758914	1434.25530861	1436.50501137
27.72164737	1442.91319297	1438.49709131	1437.09721249	1435.07934005	1434.29264724	1436.54787696
27.78909663	1442.93598490	1438.52287430	1437.12518885	1435.10981866	1434.32912469	1436.58973955
27.85654590	1442.95749113	1438.54769112	1437.15234594	1435.13890222	1434.36476305	1436.63064212
