# Supplementary material for: Field-induced bound-state condensation and spin-nematic phase in SrCu2(BO3)2 revealed by neutron scattering up to 25.9 T
Source: Nat Commun. 2024 Jan 10;15:442. doi: 10.1038/s41467-023-44115-z (PMC10781965; doi:10.1038/s41467-023-44115-z)
Supplement: Supplementary file 3 — Source Data [file 41467_2023_44115_MOESM3_ESM.zip › source_data/Fig3d_INS_intensities_vs_field.dat]

Magnetic field (T)	Below t0, fit	Below t0, fit, error	Below t0, numerical	t0, fit		t0, fit, error		Below t-, numerical
                   0                 NaN                 NaN                 NaN   2.051483673218157   0.025104582458070                 NaN
   4.000000000000000                 NaN                 NaN                 NaN   2.039475021216376   0.132319828248255                 NaN
   8.000000000000000                 NaN                 NaN                 NaN   2.293587181120293   0.131488521323459                 NaN
  12.000000000000000                 NaN                 NaN                 NaN   2.083011479383257   0.131528691714883                 NaN
  15.000000000000000                 NaN                 NaN  -0.015400000000000   1.636192109409561   0.049099702619369   1.073600000000000
  18.000000000000000   0.414643803679814   0.117557233332048   0.393000000000000   1.387917387914404   0.127850956828136   1.191100000000000
  20.000000000000000   0.565483545331528   0.050472011432312   0.566900000000000   1.235750045355987   0.061716218289108   2.347800000000000
  23.000000000000000   1.148170005403601   0.129877152498418   1.173100000000000   0.825147460278540   0.138155373188048   3.127800000000000
  25.899999999999999   1.219468158175328   0.052617976904922   1.203500000000000                 NaN                 NaN                 NaN
