# Supplementary material for: Field-induced bound-state condensation and spin-nematic phase in SrCu2(BO3)2 revealed by neutron scattering up to 25.9 T
Source: Nat Commun. 2024 Jan 10;15:442. doi: 10.1038/s41467-023-44115-z (PMC10781965; doi:10.1038/s41467-023-44115-z)
Supplement: Supplementary file 3 — Source Data [file 41467_2023_44115_MOESM3_ESM.zip › source_data/Fig3d_MPS_intensities_vs_field.dat]

Magnetic field (T) 	Below t0	t0	Below t-
                   0                 NaN   2.051483673218157                 NaN
   2.773742100000000                 NaN   2.089598670425489                 NaN
   5.547484190000000                 NaN   2.101224159769772                 NaN
   8.321226290000000                 NaN   2.131450432064912                 NaN
  11.094968390000000   0.006227857965706   2.082291219980509   0.222628120943043
  13.868710490000000   0.047414758645574   2.024412890887894   0.414116538285325
  15.000397260000000   0.111852329064077   1.955407307708608   0.590657897899241
  16.642452580000000   0.197381578459771   1.849698393885223   0.851234937630412
  17.999921969999999   0.283492094598931   1.765911831396775   0.934108068813238
  19.416194680000000   0.385795041448925   1.563462238387025   1.228814223690843
  20.000000820000000   0.495903570282605   1.536557534475967   1.264105887771706
  21.000000000000000   0.642465827742216   1.356611567268368   1.432675483263828
  22.189936780000000   0.811448373878368   1.380194702795345   1.450279795699458
  23.000000000000000   0.812860021683928   1.288187258556295   1.657711741285329
  23.854182040000001   1.052092805673243   1.237616379908659   1.628149782667007
  24.963678880000000   1.220494085065929   1.145750102325932   1.756528400711745
