# Supplementary material for: Field-induced bound-state condensation and spin-nematic phase in SrCu2(BO3)2 revealed by neutron scattering up to 25.9 T
Source: Nat Commun. 2024 Jan 10;15:442. doi: 10.1038/s41467-023-44115-z (PMC10781965; doi:10.1038/s41467-023-44115-z)
Supplement: Supplementary file 3 — Source Data [file 41467_2023_44115_MOESM3_ESM.zip › source_data/Fig4a_MPS_Szz_vs_energy_transfer.dat]

Energy/field	0.00000000	2.77510000	5.55020000	8.32540000	11.10050000	13.87560000	15.00000000	16.65070000	18.00000000	19.42580000	20.00000000	21.00000000	22.20100000	23.00000000	23.86600000	24.97610000
-144.97965384	0.00000464	0.00000312	0.00000469	0.00000354	0.00000580	0.00000396	0.00000273	0.00000485	0.00000671	0.00000249	0.00000092	0.00000334	-0.00000110	-0.00000000	0.00000219	0.00000530
-144.90712775	0.00000806	0.00000742	0.00000896	0.00000729	0.00000805	0.00000722	0.00000487	0.00000542	0.00000881	0.00000540	0.00000159	0.00000257	-0.00000110	0.00000004	0.00000236	0.00000541
-144.83460166	0.00000728	0.00000807	0.00000896	0.00000773	0.00000615	0.00000734	0.00000428	0.00000279	0.00000689	0.00000780	0.00000358	0.00000051	-0.00000108	0.00000015	0.00000247	0.00000547
-144.76207557	0.00000305	0.00000514	0.00000504	0.00000506	0.00000182	0.00000459	0.00000185	-0.00000063	0.00000148	0.00000675	0.00000537	0.00000049	-0.00000115	0.00000029	0.00000247	0.00000544
-144.68954948	0.00000004	0.00000058	0.00000045	0.00000120	0.00000071	0.00000053	-0.00000034	-0.00000026	0.00000051	0.00000208	0.00000410	0.00000327	-0.00000096	0.00000040	0.00000235	0.00000533
-144.61702339	0.00000289	0.00000174	0.00000304	0.00000230	0.00000400	0.00000255	0.00000153	0.00000301	0.00000467	0.00000150	0.00000167	0.00000501	-0.00000034	0.00000041	0.00000222	0.00000519
-144.54449730	0.00000612	0.00000563	0.00000697	0.00000557	0.00000604	0.00000532	0.00000327	0.00000357	0.00000640	0.00000332	0.00000036	0.00000445	0.00000040	0.00000031	0.00000210	0.00000508
-144.47197121	0.00000524	0.00000602	0.00000682	0.00000566	0.00000413	0.00000504	0.00000228	0.00000123	0.00000433	0.00000511	0.00000096	0.00000192	0.00000068	0.00000017	0.00000203	0.00000504
-144.39944512	0.00000144	0.00000273	0.00000311	0.00000270	0.00000115	0.00000202	-0.00000046	-0.00000063	0.00000037	0.00000411	0.00000268	0.00000018	0.00000022	0.00000006	0.00000201	0.00000508
-144.32691904	0.00000030	-0.00000002	0.00000038	0.00000072	0.00000118	0.00000030	-0.00000078	0.00000112	0.00000162	0.00000045	0.00000183	0.00000192	-0.00000062	0.00000001	0.00000207	0.00000518
-144.25439295	0.00000450	0.00000298	0.00000454	0.00000341	0.00000568	0.00000384	0.00000265	0.00000479	0.00000661	0.00000242	0.00000092	0.00000333	-0.00000109	-0.00000000	0.00000219	0.00000530
-144.18186686	0.00000802	0.00000735	0.00000890	0.00000723	0.00000804	0.00000717	0.00000485	0.00000545	0.00000880	0.00000533	0.00000157	0.00000262	-0.00000110	0.00000004	0.00000236	0.00000542
-144.10934077	0.00000736	0.00000811	0.00000902	0.00000777	0.00000625	0.00000738	0.00000433	0.00000289	0.00000700	0.00000778	0.00000350	0.00000056	-0.00000108	0.00000015	0.00000248	0.00000547
-144.03681468	0.00000318	0.00000526	0.00000518	0.00000517	0.00000190	0.00000470	0.00000193	-0.00000060	0.00000162	0.00000684	0.00000537	0.00000044	-0.00000114	0.00000029	0.00000247	0.00000545
-143.96428859	0.00000005	0.00000066	0.00000051	0.00000126	0.00000070	0.00000057	-0.00000032	-0.00000036	0.00000041	0.00000222	0.00000417	0.00000321	-0.00000097	0.00000040	0.00000236	0.00000534
-143.89176250	0.00000276	0.00000161	0.00000289	0.00000219	0.00000390	0.00000244	0.00000146	0.00000295	0.00000458	0.00000146	0.00000174	0.00000500	-0.00000035	0.00000041	0.00000222	0.00000520
-143.81923641	0.00000608	0.00000557	0.00000691	0.00000552	0.00000604	0.00000529	0.00000326	0.00000360	0.00000640	0.00000327	0.00000037	0.00000451	0.00000039	0.00000032	0.00000211	0.00000508
-143.74671032	0.00000532	0.00000607	0.00000688	0.00000570	0.00000422	0.00000509	0.00000235	0.00000132	0.00000443	0.00000508	0.00000091	0.00000201	0.00000069	0.00000018	0.00000203	0.00000504
-143.67418423	0.00000154	0.00000285	0.00000324	0.00000280	0.00000119	0.00000213	-0.00000041	-0.00000061	0.00000041	0.00000420	0.00000268	0.00000017	0.00000025	0.00000007	0.00000201	0.00000508
-143.60165814	0.00000028	0.00000000	0.00000039	0.00000074	0.00000115	0.00000028	-0.00000081	0.00000101	0.00000149	0.00000048	0.00000187	0.00000186	-0.00000060	0.00000001	0.00000207	0.00000518
-143.52913205	0.00000437	0.00000284	0.00000439	0.00000329	0.00000558	0.00000373	0.00000257	0.00000474	0.00000652	0.00000235	0.00000093	0.00000332	-0.00000109	0.00000000	0.00000219	0.00000531
-143.45660596	0.00000800	0.00000729	0.00000885	0.00000718	0.00000805	0.00000714	0.00000484	0.00000550	0.00000882	0.00000527	0.00000155	0.00000267	-0.00000110	0.00000004	0.00000236	0.00000542
-143.38407987	0.00000745	0.00000816	0.00000910	0.00000782	0.00000637	0.00000744	0.00000439	0.00000301	0.00000713	0.00000777	0.00000343	0.00000061	-0.00000107	0.00000015	0.00000248	0.00000548
-143.31155378	0.00000332	0.00000539	0.00000534	0.00000529	0.00000200	0.00000484	0.00000202	-0.00000055	0.00000179	0.00000694	0.00000538	0.00000039	-0.00000114	0.00000029	0.00000248	0.00000546
-143.23902769	0.00000008	0.00000074	0.00000057	0.00000133	0.00000071	0.00000063	-0.00000028	-0.00000044	0.00000032	0.00000238	0.00000425	0.00000315	-0.00000098	0.00000041	0.00000237	0.00000535
-143.16650160	0.00000264	0.00000149	0.00000276	0.00000210	0.00000381	0.00000235	0.00000140	0.00000290	0.00000450	0.00000144	0.00000183	0.00000501	-0.00000037	0.00000042	0.00000223	0.00000521
-143.09397551	0.00000607	0.00000552	0.00000688	0.00000548	0.00000606	0.00000527	0.00000326	0.00000364	0.00000643	0.00000323	0.00000040	0.00000457	0.00000039	0.00000033	0.00000212	0.00000509
-143.02144942	0.00000542	0.00000613	0.00000696	0.00000577	0.00000433	0.00000516	0.00000242	0.00000142	0.00000456	0.00000508	0.00000087	0.00000210	0.00000071	0.00000019	0.00000204	0.00000505
-142.94892333	0.00000166	0.00000298	0.00000338	0.00000292	0.00000124	0.00000226	-0.00000035	-0.00000059	0.00000047	0.00000430	0.00000269	0.00000018	0.00000028	0.00000007	0.00000202	0.00000509
-142.87639724	0.00000028	0.00000004	0.00000041	0.00000076	0.00000113	0.00000028	-0.00000082	0.00000090	0.00000137	0.00000052	0.00000192	0.00000182	-0.00000057	0.00000002	0.00000207	0.00000518
-142.80387115	0.00000426	0.00000272	0.00000426	0.00000319	0.00000550	0.00000364	0.00000250	0.00000471	0.00000644	0.00000230	0.00000095	0.00000333	-0.00000108	0.00000001	0.00000220	0.00000531
-142.73134506	0.00000799	0.00000725	0.00000883	0.00000715	0.00000808	0.00000712	0.00000485	0.00000555	0.00000885	0.00000523	0.00000154	0.00000273	-0.00000110	0.00000005	0.00000236	0.00000543
-142.65881897	0.00000756	0.00000823	0.00000920	0.00000789	0.00000650	0.00000751	0.00000446	0.00000313	0.00000726	0.00000777	0.00000338	0.00000066	-0.00000107	0.00000015	0.00000249	0.00000549
-142.58629288	0.00000347	0.00000553	0.00000551	0.00000542	0.00000211	0.00000497	0.00000212	-0.00000049	0.00000196	0.00000706	0.00000541	0.00000035	-0.00000113	0.00000030	0.00000249	0.00000547
-142.51376679	0.00000011	0.00000084	0.00000065	0.00000141	0.00000072	0.00000070	-0.00000024	-0.00000050	0.00000026	0.00000254	0.00000434	0.00000311	-0.00000098	0.00000041	0.00000238	0.00000536
-142.44124070	0.00000254	0.00000139	0.00000265	0.00000202	0.00000374	0.00000228	0.00000134	0.00000287	0.00000444	0.00000142	0.00000191	0.00000502	-0.00000037	0.00000043	0.00000224	0.00000522
-142.36871461	0.00000607	0.00000549	0.00000686	0.00000547	0.00000609	0.00000526	0.00000327	0.00000369	0.00000646	0.00000321	0.00000043	0.00000464	0.00000039	0.00000033	0.00000213	0.00000510
-142.29618852	0.00000553	0.00000621	0.00000706	0.00000585	0.00000445	0.00000524	0.00000250	0.00000152	0.00000468	0.00000508	0.00000084	0.00000218	0.00000072	0.00000019	0.00000205	0.00000506
-142.22366243	0.00000179	0.00000312	0.00000353	0.00000304	0.00000130	0.00000238	-0.00000028	-0.00000056	0.00000054	0.00000441	0.00000271	0.00000019	0.00000031	0.00000008	0.00000202	0.00000510
-142.15113634	0.00000028	0.00000008	0.00000044	0.00000079	0.00000112	0.00000029	-0.00000083	0.00000082	0.00000127	0.00000057	0.00000198	0.00000179	-0.00000055	0.00000002	0.00000207	0.00000519
-142.07861025	0.00000417	0.00000261	0.00000415	0.00000310	0.00000544	0.00000356	0.00000245	0.00000469	0.00000639	0.00000226	0.00000097	0.00000334	-0.00000107	0.00000001	0.00000220	0.00000532
-142.00608416	0.00000800	0.00000723	0.00000882	0.00000714	0.00000812	0.00000712	0.00000486	0.00000562	0.00000889	0.00000520	0.00000154	0.00000279	-0.00000110	0.00000005	0.00000237	0.00000543
-141.93355807	0.00000767	0.00000831	0.00000930	0.00000797	0.00000663	0.00000759	0.00000454	0.00000325	0.00000740	0.00000779	0.00000334	0.00000072	-0.00000106	0.00000015	0.00000249	0.00000550
-141.86103198	0.00000362	0.00000566	0.00000567	0.00000555	0.00000223	0.00000511	0.00000221	-0.00000043	0.00000213	0.00000717	0.00000544	0.00000032	-0.00000113	0.00000030	0.00000250	0.00000548
-141.78850589	0.00000015	0.00000094	0.00000073	0.00000149	0.00000074	0.00000077	-0.00000020	-0.00000055	0.00000021	0.00000269	0.00000443	0.00000307	-0.00000098	0.00000042	0.00000239	0.00000537
-141.71597980	0.00000246	0.00000130	0.00000256	0.00000196	0.00000368	0.00000222	0.00000130	0.00000285	0.00000439	0.00000141	0.00000199	0.00000503	-0.00000038	0.00000044	0.00000225	0.00000523
-141.64345371	0.00000608	0.00000547	0.00000685	0.00000546	0.00000613	0.00000527	0.00000329	0.00000374	0.00000651	0.00000320	0.00000046	0.00000471	0.00000039	0.00000034	0.00000213	0.00000511
-141.57092762	0.00000563	0.00000628	0.00000715	0.00000592	0.00000456	0.00000532	0.00000258	0.00000162	0.00000481	0.00000509	0.00000082	0.00000227	0.00000074	0.00000020	0.00000205	0.00000507
-141.49840153	0.00000190	0.00000325	0.00000367	0.00000315	0.00000137	0.00000250	-0.00000021	-0.00000052	0.00000060	0.00000450	0.00000273	0.00000020	0.00000034	0.00000009	0.00000203	0.00000510
-141.42587544	0.00000029	0.00000012	0.00000048	0.00000083	0.00000113	0.00000030	-0.00000083	0.00000074	0.00000119	0.00000062	0.00000203	0.00000176	-0.00000052	0.00000002	0.00000208	0.00000520
-141.35334935	0.00000409	0.00000252	0.00000406	0.00000303	0.00000539	0.00000350	0.00000240	0.00000467	0.00000634	0.00000222	0.00000099	0.00000334	-0.00000106	0.00000001	0.00000220	0.00000533
-141.28082326	0.00000801	0.00000721	0.00000882	0.00000714	0.00000816	0.00000713	0.00000488	0.00000568	0.00000893	0.00000518	0.00000154	0.00000285	-0.00000110	0.00000005	0.00000237	0.00000544
-141.20829717	0.00000777	0.00000838	0.00000940	0.00000805	0.00000675	0.00000766	0.00000461	0.00000336	0.00000752	0.00000781	0.00000331	0.00000076	-0.00000106	0.00000016	0.00000250	0.00000551
-141.13577108	0.00000375	0.00000579	0.00000582	0.00000567	0.00000233	0.00000523	0.00000230	-0.00000038	0.00000228	0.00000727	0.00000546	0.00000029	-0.00000112	0.00000030	0.00000251	0.00000549
-141.06324499	0.00000019	0.00000103	0.00000081	0.00000157	0.00000077	0.00000084	-0.00000016	-0.00000059	0.00000018	0.00000283	0.00000451	0.00000304	-0.00000098	0.00000042	0.00000240	0.00000539
-140.99071890	0.00000239	0.00000123	0.00000248	0.00000190	0.00000363	0.00000217	0.00000127	0.00000282	0.00000435	0.00000140	0.00000206	0.00000504	-0.00000038	0.00000044	0.00000226	0.00000525
-140.91819281	0.00000608	0.00000545	0.00000685	0.00000545	0.00000616	0.00000527	0.00000331	0.00000379	0.00000654	0.00000318	0.00000049	0.00000476	0.00000039	0.00000035	0.00000214	0.00000513
-140.84566672	0.00000572	0.00000635	0.00000724	0.00000599	0.00000466	0.00000539	0.00000264	0.00000170	0.00000491	0.00000510	0.00000081	0.00000234	0.00000075	0.00000021	0.00000206	0.00000508
-140.77314063	0.00000201	0.00000336	0.00000379	0.00000325	0.00000143	0.00000260	-0.00000015	-0.00000049	0.00000067	0.00000459	0.00000274	0.00000021	0.00000036	0.00000009	0.00000204	0.00000511
-140.70061454	0.00000030	0.00000016	0.00000051	0.00000087	0.00000113	0.00000032	-0.00000083	0.00000067	0.00000112	0.00000068	0.00000207	0.00000173	-0.00000050	0.00000003	0.00000209	0.00000521
-140.62808845	0.00000402	0.00000244	0.00000397	0.00000296	0.00000534	0.00000344	0.00000235	0.00000465	0.00000630	0.00000219	0.00000101	0.00000335	-0.00000106	0.00000002	0.00000221	0.00000533
-140.55556236	0.00000802	0.00000719	0.00000881	0.00000712	0.00000819	0.00000713	0.00000489	0.00000572	0.00000896	0.00000516	0.00000154	0.00000289	-0.00000109	0.00000006	0.00000238	0.00000545
-140.48303627	0.00000786	0.00000844	0.00000947	0.00000810	0.00000685	0.00000772	0.00000467	0.00000346	0.00000762	0.00000781	0.00000328	0.00000081	-0.00000105	0.00000016	0.00000251	0.00000552
-140.41051018	0.00000387	0.00000589	0.00000594	0.00000577	0.00000243	0.00000533	0.00000237	-0.00000033	0.00000242	0.00000736	0.00000548	0.00000027	-0.00000112	0.00000031	0.00000252	0.00000550
-140.33798409	0.00000023	0.00000111	0.00000088	0.00000164	0.00000079	0.00000091	-0.00000012	-0.00000062	0.00000016	0.00000295	0.00000457	0.00000301	-0.00000098	0.00000043	0.00000241	0.00000540
-140.26545800	0.00000231	0.00000116	0.00000240	0.00000185	0.00000358	0.00000211	0.00000123	0.00000279	0.00000431	0.00000139	0.00000213	0.00000505	-0.00000039	0.00000045	0.00000227	0.00000526
-140.19293191	0.00000607	0.00000542	0.00000683	0.00000544	0.00000617	0.00000526	0.00000331	0.00000382	0.00000656	0.00000317	0.00000051	0.00000481	0.00000039	0.00000036	0.00000215	0.00000514
-140.12040582	0.00000579	0.00000639	0.00000730	0.00000604	0.00000474	0.00000544	0.00000270	0.00000178	0.00000499	0.00000509	0.00000079	0.00000240	0.00000076	0.00000022	0.00000207	0.00000509
-140.04787973	0.00000210	0.00000345	0.00000389	0.00000333	0.00000148	0.00000269	-0.00000009	-0.00000045	0.00000072	0.00000465	0.00000274	0.00000022	0.00000038	0.00000010	0.00000204	0.00000512
-139.97535364	0.00000031	0.00000019	0.00000054	0.00000089	0.00000113	0.00000033	-0.00000083	0.00000060	0.00000105	0.00000073	0.00000210	0.00000169	-0.00000048	0.00000004	0.00000209	0.00000521
-139.90282755	0.00000393	0.00000235	0.00000388	0.00000289	0.00000527	0.00000337	0.00000230	0.00000462	0.00000625	0.00000215	0.00000103	0.00000334	-0.00000105	0.00000002	0.00000221	0.00000534
-139.83030146	0.00000801	0.00000716	0.00000878	0.00000710	0.00000820	0.00000711	0.00000489	0.00000576	0.00000898	0.00000513	0.00000154	0.00000292	-0.00000109	0.00000006	0.00000238	0.00000546
-139.75777537	0.00000792	0.00000848	0.00000953	0.00000814	0.00000693	0.00000777	0.00000472	0.00000354	0.00000771	0.00000780	0.00000324	0.00000085	-0.00000105	0.00000017	0.00000252	0.00000553
-139.68524928	0.00000397	0.00000598	0.00000605	0.00000585	0.00000252	0.00000542	0.00000244	-0.00000028	0.00000255	0.00000742	0.00000548	0.00000025	-0.00000111	0.00000031	0.00000253	0.00000552
-139.61272319	0.00000026	0.00000119	0.00000094	0.00000170	0.00000080	0.00000097	-0.00000009	-0.00000065	0.00000014	0.00000307	0.00000463	0.00000296	-0.00000098	0.00000043	0.00000242	0.00000542
-139.54019710	0.00000222	0.00000108	0.00000230	0.00000178	0.00000350	0.00000205	0.00000118	0.00000275	0.00000424	0.00000138	0.00000219	0.00000504	-0.00000040	0.00000046	0.00000228	0.00000528
-139.46767101	0.00000604	0.00000538	0.00000679	0.00000540	0.00000616	0.00000523	0.00000330	0.00000383	0.00000656	0.00000313	0.00000053	0.00000484	0.00000038	0.00000037	0.00000216	0.00000516
-139.39514492	0.00000584	0.00000642	0.00000733	0.00000606	0.00000480	0.00000547	0.00000273	0.00000184	0.00000506	0.00000506	0.00000076	0.00000246	0.00000077	0.00000023	0.00000208	0.00000510
-139.32261883	0.00000217	0.00000353	0.00000398	0.00000340	0.00000152	0.00000276	-0.00000005	-0.00000043	0.00000078	0.00000470	0.00000272	0.00000024	0.00000040	0.00000011	0.00000205	0.00000513
-139.25009274	0.00000031	0.00000022	0.00000057	0.00000091	0.00000112	0.00000034	-0.00000084	0.00000053	0.00000097	0.00000078	0.00000212	0.00000164	-0.00000046	0.00000004	0.00000210	0.00000523
-139.17756665	0.00000384	0.00000226	0.00000377	0.00000281	0.00000519	0.00000329	0.00000224	0.00000458	0.00000617	0.00000211	0.00000104	0.00000332	-0.00000104	0.00000003	0.00000222	0.00000535
-139.10504056	0.00000797	0.00000710	0.00000873	0.00000705	0.00000819	0.00000707	0.00000487	0.00000577	0.00000897	0.00000509	0.00000153	0.00000294	-0.00000110	0.00000007	0.00000239	0.00000547
-139.03251447	0.00000797	0.00000850	0.00000957	0.00000816	0.00000700	0.00000779	0.00000475	0.00000361	0.00000778	0.00000777	0.00000319	0.00000088	-0.00000105	0.00000017	0.00000252	0.00000555
-138.95998838	0.00000406	0.00000606	0.00000615	0.00000592	0.00000260	0.00000549	0.00000250	-0.00000023	0.00000268	0.00000748	0.00000547	0.00000022	-0.00000111	0.00000031	0.00000254	0.00000554
-138.88746229	0.00000029	0.00000127	0.00000100	0.00000175	0.00000081	0.00000103	-0.00000006	-0.00000069	0.00000012	0.00000318	0.00000467	0.00000291	-0.00000098	0.00000044	0.00000244	0.00000544
-138.81493620	0.00000212	0.00000099	0.00000219	0.00000170	0.00000341	0.00000196	0.00000111	0.00000269	0.00000416	0.00000136	0.00000224	0.00000502	-0.00000041	0.00000047	0.00000229	0.00000530
-138.74241011	0.00000599	0.00000531	0.00000672	0.00000534	0.00000614	0.00000519	0.00000328	0.00000384	0.00000654	0.00000309	0.00000055	0.00000487	0.00000037	0.00000038	0.00000217	0.00000517
-138.66988402	0.00000587	0.00000643	0.00000736	0.00000608	0.00000485	0.00000548	0.00000277	0.00000190	0.00000512	0.00000501	0.00000072	0.00000253	0.00000077	0.00000024	0.00000209	0.00000512
-138.59735793	0.00000225	0.00000361	0.00000406	0.00000346	0.00000155	0.00000282	0.00000000	-0.00000041	0.00000083	0.00000474	0.00000269	0.00000025	0.00000042	0.00000012	0.00000206	0.00000515
-138.52483184	0.00000031	0.00000025	0.00000059	0.00000093	0.00000111	0.00000034	-0.00000085	0.00000044	0.00000089	0.00000084	0.00000214	0.00000159	-0.00000044	0.00000005	0.00000211	0.00000524
-138.45230575	0.00000372	0.00000214	0.00000364	0.00000270	0.00000509	0.00000319	0.00000217	0.00000452	0.00000608	0.00000206	0.00000104	0.00000329	-0.00000103	0.00000004	0.00000223	0.00000537
-138.37977966	0.00000792	0.00000703	0.00000866	0.00000699	0.00000817	0.00000702	0.00000484	0.00000578	0.00000895	0.00000503	0.00000151	0.00000297	-0.00000110	0.00000007	0.00000239	0.00000549
-138.30725357	0.00000802	0.00000851	0.00000959	0.00000818	0.00000707	0.00000781	0.00000479	0.00000369	0.00000785	0.00000773	0.00000314	0.00000093	-0.00000106	0.00000017	0.00000253	0.00000556
-138.23472748	0.00000417	0.00000614	0.00000625	0.00000599	0.00000270	0.00000558	0.00000256	-0.00000018	0.00000282	0.00000753	0.00000545	0.00000020	-0.00000111	0.00000032	0.00000255	0.00000555
-138.16220139	0.00000031	0.00000136	0.00000107	0.00000182	0.00000081	0.00000110	-0.00000002	-0.00000073	0.00000009	0.00000331	0.00000473	0.00000285	-0.00000099	0.00000044	0.00000245	0.00000546
-138.08967530	0.00000199	0.00000088	0.00000206	0.00000161	0.00000330	0.00000187	0.00000104	0.00000262	0.00000406	0.00000133	0.00000231	0.00000499	-0.00000042	0.00000047	0.00000231	0.00000532
-138.01714921	0.00000593	0.00000523	0.00000664	0.00000527	0.00000611	0.00000513	0.00000325	0.00000384	0.00000651	0.00000304	0.00000057	0.00000491	0.00000036	0.00000039	0.00000219	0.00000519
-137.94462312	0.00000591	0.00000644	0.00000738	0.00000609	0.00000491	0.00000550	0.00000280	0.00000196	0.00000518	0.00000495	0.00000068	0.00000261	0.00000077	0.00000025	0.00000210	0.00000513
-137.87209703	0.00000234	0.00000369	0.00000416	0.00000354	0.00000160	0.00000290	0.00000006	-0.00000038	0.00000089	0.00000478	0.00000266	0.00000027	0.00000044	0.00000013	0.00000207	0.00000516
-137.79957094	0.00000030	0.00000028	0.00000061	0.00000094	0.00000108	0.00000033	-0.00000086	0.00000034	0.00000080	0.00000090	0.00000215	0.00000153	-0.00000041	0.00000006	0.00000211	0.00000525
-137.72704485	0.00000358	0.00000201	0.00000349	0.00000259	0.00000498	0.00000308	0.00000208	0.00000445	0.00000597	0.00000199	0.00000106	0.00000326	-0.00000102	0.00000004	0.00000223	0.00000538
-137.65451876	0.00000786	0.00000695	0.00000858	0.00000691	0.00000814	0.00000696	0.00000481	0.00000580	0.00000892	0.00000496	0.00000149	0.00000300	-0.00000110	0.00000008	0.00000240	0.00000550
-137.58199267	0.00000807	0.00000853	0.00000963	0.00000819	0.00000715	0.00000783	0.00000482	0.00000378	0.00000793	0.00000769	0.00000308	0.00000098	-0.00000106	0.00000018	0.00000254	0.00000558
-137.50946658	0.00000429	0.00000623	0.00000637	0.00000607	0.00000281	0.00000567	0.00000263	-0.00000011	0.00000298	0.00000759	0.00000543	0.00000017	-0.00000110	0.00000032	0.00000257	0.00000557
-137.43694049	0.00000035	0.00000147	0.00000115	0.00000189	0.00000081	0.00000118	0.00000002	-0.00000078	0.00000007	0.00000345	0.00000478	0.00000278	-0.00000099	0.00000045	0.00000247	0.00000548
-137.36441440	0.00000186	0.00000076	0.00000192	0.00000151	0.00000319	0.00000177	0.00000097	0.00000255	0.00000395	0.00000131	0.00000238	0.00000497	-0.00000043	0.00000048	0.00000232	0.00000534
-137.29188831	0.00000587	0.00000514	0.00000656	0.00000520	0.00000608	0.00000507	0.00000322	0.00000385	0.00000648	0.00000299	0.00000060	0.00000495	0.00000035	0.00000040	0.00000220	0.00000521
-137.21936222	0.00000596	0.00000645	0.00000741	0.00000611	0.00000498	0.00000553	0.00000285	0.00000204	0.00000525	0.00000491	0.00000064	0.00000269	0.00000078	0.00000026	0.00000212	0.00000515
-137.14683613	0.00000244	0.00000380	0.00000427	0.00000362	0.00000165	0.00000299	0.00000013	-0.00000035	0.00000097	0.00000484	0.00000263	0.00000030	0.00000047	0.00000014	0.00000208	0.00000517
-137.07431004	0.00000030	0.00000031	0.00000065	0.00000096	0.00000107	0.00000034	-0.00000087	0.00000025	0.00000071	0.00000099	0.00000219	0.00000147	-0.00000038	0.00000007	0.00000212	0.00000526
-137.00178395	0.00000344	0.00000187	0.00000334	0.00000247	0.00000486	0.00000297	0.00000199	0.00000438	0.00000586	0.00000193	0.00000107	0.00000324	-0.00000101	0.00000005	0.00000224	0.00000539
-136.92925786	0.00000781	0.00000686	0.00000851	0.00000684	0.00000812	0.00000691	0.00000479	0.00000582	0.00000891	0.00000490	0.00000148	0.00000304	-0.00000110	0.00000009	0.00000241	0.00000552
-136.85673177	0.00000813	0.00000855	0.00000967	0.00000822	0.00000724	0.00000787	0.00000487	0.00000388	0.00000802	0.00000765	0.00000302	0.00000103	-0.00000105	0.00000019	0.00000255	0.00000559
-136.78420568	0.00000443	0.00000635	0.00000651	0.00000618	0.00000294	0.00000578	0.00000271	-0.00000004	0.00000316	0.00000767	0.00000542	0.00000014	-0.00000110	0.00000033	0.00000258	0.00000559
-136.71167959	0.00000040	0.00000160	0.00000125	0.00000199	0.00000082	0.00000128	0.00000006	-0.00000081	0.00000006	0.00000362	0.00000486	0.00000271	-0.00000099	0.00000046	0.00000248	0.00000550
-136.63915350	0.00000173	0.00000065	0.00000178	0.00000142	0.00000308	0.00000168	0.00000089	0.00000248	0.00000385	0.00000129	0.00000247	0.00000496	-0.00000044	0.00000050	0.00000234	0.00000536
-136.56662741	0.00000582	0.00000507	0.00000649	0.00000514	0.00000606	0.00000502	0.00000320	0.00000386	0.00000647	0.00000294	0.00000063	0.00000500	0.00000034	0.00000042	0.00000222	0.00000523
-136.49410132	0.00000603	0.00000648	0.00000746	0.00000614	0.00000508	0.00000558	0.00000290	0.00000213	0.00000535	0.00000487	0.00000061	0.00000279	0.00000079	0.00000028	0.00000213	0.00000517
-136.42157523	0.00000257	0.00000392	0.00000440	0.00000373	0.00000171	0.00000310	0.00000021	-0.00000032	0.00000106	0.00000491	0.00000261	0.00000033	0.00000050	0.00000015	0.00000210	0.00000519
-136.34904914	0.00000031	0.00000037	0.00000069	0.00000100	0.00000106	0.00000035	-0.00000087	0.00000017	0.00000064	0.00000109	0.00000223	0.00000142	-0.00000034	0.00000008	0.00000213	0.00000528
-136.27652305	0.00000330	0.00000173	0.00000319	0.00000236	0.00000475	0.00000286	0.00000191	0.00000432	0.00000576	0.00000187	0.00000110	0.00000322	-0.00000100	0.00000006	0.00000225	0.00000541
-136.20399696	0.00000778	0.00000679	0.00000845	0.00000679	0.00000812	0.00000687	0.00000477	0.00000586	0.00000891	0.00000485	0.00000147	0.00000309	-0.00000109	0.00000009	0.00000242	0.00000553
-136.13147087	0.00000822	0.00000860	0.00000974	0.00000827	0.00000736	0.00000792	0.00000493	0.00000400	0.00000814	0.00000763	0.00000298	0.00000110	-0.00000105	0.00000019	0.00000257	0.00000561
-136.05894478	0.00000459	0.00000648	0.00000667	0.00000630	0.00000309	0.00000591	0.00000281	0.00000005	0.00000336	0.00000777	0.00000542	0.00000013	-0.00000109	0.00000034	0.00000260	0.00000561
-135.98641869	0.00000046	0.00000175	0.00000137	0.00000210	0.00000085	0.00000139	0.00000012	-0.00000083	0.00000006	0.00000380	0.00000495	0.00000265	-0.00000099	0.00000047	0.00000250	0.00000552
-135.91389260	0.00000161	0.00000055	0.00000165	0.00000134	0.00000298	0.00000159	0.00000083	0.00000242	0.00000376	0.00000128	0.00000257	0.00000495	-0.00000045	0.00000051	0.00000236	0.00000538
-135.84136651	0.00000579	0.00000500	0.00000644	0.00000509	0.00000606	0.00000499	0.00000319	0.00000390	0.00000648	0.00000291	0.00000067	0.00000507	0.00000034	0.00000043	0.00000223	0.00000525
-135.76884042	0.00000612	0.00000654	0.00000753	0.00000620	0.00000518	0.00000564	0.00000297	0.00000223	0.00000546	0.00000485	0.00000060	0.00000289	0.00000081	0.00000029	0.00000214	0.00000519
-135.69631433	0.00000270	0.00000406	0.00000455	0.00000386	0.00000180	0.00000322	0.00000031	-0.00000027	0.00000117	0.00000500	0.00000261	0.00000037	0.00000054	0.00000016	0.00000211	0.00000521
-135.62378824	0.00000033	0.00000043	0.00000075	0.00000105	0.00000106	0.00000037	-0.00000086	0.00000011	0.00000059	0.00000122	0.00000229	0.00000137	-0.00000031	0.00000009	0.00000215	0.00000530
-135.55126215	0.00000318	0.00000161	0.00000305	0.00000226	0.00000465	0.00000276	0.00000183	0.00000428	0.00000568	0.00000183	0.00000114	0.00000322	-0.00000098	0.00000007	0.00000226	0.00000543
-135.47873606	0.00000776	0.00000674	0.00000841	0.00000675	0.00000814	0.00000684	0.00000477	0.00000591	0.00000893	0.00000482	0.00000147	0.00000314	-0.00000109	0.00000010	0.00000243	0.00000555
-135.40620997	0.00000832	0.00000866	0.00000983	0.00000833	0.00000748	0.00000799	0.00000501	0.00000413	0.00000827	0.00000763	0.00000295	0.00000117	-0.00000104	0.00000020	0.00000258	0.00000563
-135.33368388	0.00000476	0.00000662	0.00000685	0.00000643	0.00000325	0.00000605	0.00000291	0.00000015	0.00000356	0.00000788	0.00000544	0.00000012	-0.00000108	0.00000034	0.00000262	0.00000564
-135.26115779	0.00000053	0.00000191	0.00000150	0.00000223	0.00000089	0.00000152	0.00000019	-0.00000084	0.00000007	0.00000398	0.00000505	0.00000261	-0.00000099	0.00000048	0.00000252	0.00000555
-135.18863170	0.00000150	0.00000047	0.00000154	0.00000128	0.00000290	0.00000152	0.00000078	0.00000237	0.00000369	0.00000128	0.00000268	0.00000496	-0.00000045	0.00000052	0.00000238	0.00000541
-135.11610561	0.00000577	0.00000496	0.00000640	0.00000507	0.00000608	0.00000498	0.00000320	0.00000394	0.00000651	0.00000289	0.00000071	0.00000514	0.00000034	0.00000044	0.00000225	0.00000527
-135.04357952	0.00000622	0.00000660	0.00000762	0.00000627	0.00000530	0.00000572	0.00000305	0.00000234	0.00000559	0.00000484	0.00000059	0.00000299	0.00000083	0.00000030	0.00000216	0.00000521
-134.97105343	0.00000285	0.00000420	0.00000471	0.00000399	0.00000189	0.00000335	0.00000041	-0.00000022	0.00000129	0.00000510	0.00000261	0.00000042	0.00000058	0.00000017	0.00000212	0.00000523
-134.89852734	0.00000036	0.00000050	0.00000082	0.00000111	0.00000108	0.00000041	-0.00000085	0.00000006	0.00000056	0.00000134	0.00000235	0.00000134	-0.00000027	0.00000010	0.00000216	0.00000532
-134.82600125	0.00000308	0.00000151	0.00000294	0.00000218	0.00000458	0.00000269	0.00000177	0.00000425	0.00000562	0.00000179	0.00000118	0.00000322	-0.00000096	0.00000008	0.00000227	0.00000545
-134.75347516	0.00000776	0.00000671	0.00000839	0.00000673	0.00000817	0.00000684	0.00000478	0.00000597	0.00000897	0.00000480	0.00000148	0.00000320	-0.00000108	0.00000011	0.00000244	0.00000557
-134.68094907	0.00000843	0.00000874	0.00000993	0.00000841	0.00000762	0.00000807	0.00000509	0.00000426	0.00000841	0.00000764	0.00000294	0.00000123	-0.00000103	0.00000021	0.00000260	0.00000566
-134.60842298	0.00000493	0.00000677	0.00000702	0.00000657	0.00000341	0.00000619	0.00000302	0.00000025	0.00000375	0.00000799	0.00000547	0.00000011	-0.00000107	0.00000035	0.00000264	0.00000566
-134.53589689	0.00000061	0.00000206	0.00000164	0.00000236	0.00000093	0.00000164	0.00000026	-0.00000084	0.00000009	0.00000415	0.00000514	0.00000257	-0.00000098	0.00000049	0.00000254	0.00000557
-134.46337080	0.00000142	0.00000041	0.00000145	0.00000124	0.00000284	0.00000147	0.00000074	0.00000234	0.00000364	0.00000128	0.00000278	0.00000497	-0.00000046	0.00000054	0.00000239	0.00000543
-134.39084471	0.00000577	0.00000493	0.00000639	0.00000505	0.00000611	0.00000498	0.00000321	0.00000399	0.00000655	0.00000289	0.00000076	0.00000521	0.00000035	0.00000046	0.00000227	0.00000530
-134.31831862	0.00000632	0.00000667	0.00000771	0.00000635	0.00000542	0.00000580	0.00000313	0.00000245	0.00000571	0.00000485	0.00000059	0.00000309	0.00000085	0.00000032	0.00000217	0.00000523
-134.24579253	0.00000298	0.00000434	0.00000486	0.00000412	0.00000199	0.00000347	0.00000051	-0.00000016	0.00000141	0.00000519	0.00000262	0.00000046	0.00000061	0.00000019	0.00000214	0.00000525
-134.17326644	0.00000040	0.00000057	0.00000090	0.00000117	0.00000111	0.00000045	-0.00000083	0.00000004	0.00000054	0.00000147	0.00000242	0.00000131	-0.00000024	0.00000011	0.00000217	0.00000534
-134.10074035	0.00000300	0.00000142	0.00000284	0.00000211	0.00000452	0.00000262	0.00000172	0.00000423	0.00000557	0.00000177	0.00000122	0.00000323	-0.00000095	0.00000009	0.00000229	0.00000546
-134.02821426	0.00000777	0.00000669	0.00000838	0.00000672	0.00000821	0.00000684	0.00000480	0.00000603	0.00000902	0.00000479	0.00000149	0.00000326	-0.00000107	0.00000012	0.00000246	0.00000559
-133.95568817	0.00000854	0.00000881	0.00001003	0.00000849	0.00000774	0.00000815	0.00000517	0.00000437	0.00000854	0.00000765	0.00000293	0.00000130	-0.00000102	0.00000022	0.00000261	0.00000568
-133.88316208	0.00000508	0.00000691	0.00000718	0.00000670	0.00000356	0.00000632	0.00000311	0.00000035	0.00000393	0.00000809	0.00000549	0.00000011	-0.00000105	0.00000036	0.00000266	0.00000569
-133.81063599	0.00000068	0.00000221	0.00000177	0.00000248	0.00000098	0.00000176	0.00000032	-0.00000083	0.00000012	0.00000431	0.00000523	0.00000254	-0.00000098	0.00000050	0.00000256	0.00000560
-133.73810990	0.00000135	0.00000036	0.00000138	0.00000121	0.00000279	0.00000143	0.00000070	0.00000231	0.00000359	0.00000130	0.00000287	0.00000498	-0.00000045	0.00000055	0.00000241	0.00000546
-133.66558381	0.00000577	0.00000490	0.00000637	0.00000504	0.00000614	0.00000497	0.00000322	0.00000403	0.00000658	0.00000289	0.00000080	0.00000527	0.00000035	0.00000047	0.00000228	0.00000532
-133.59305772	0.00000641	0.00000674	0.00000780	0.00000641	0.00000552	0.00000587	0.00000319	0.00000254	0.00000582	0.00000486	0.00000060	0.00000317	0.00000087	0.00000033	0.00000219	0.00000525
-133.52053163	0.00000310	0.00000447	0.00000500	0.00000423	0.00000208	0.00000358	0.00000059	-0.00000011	0.00000153	0.00000527	0.00000263	0.00000050	0.00000064	0.00000020	0.00000215	0.00000527
-133.44800554	0.00000043	0.00000064	0.00000096	0.00000123	0.00000114	0.00000049	-0.00000081	0.00000002	0.00000054	0.00000158	0.00000247	0.00000128	-0.00000021	0.00000012	0.00000219	0.00000536
-133.37547945	0.00000292	0.00000135	0.00000276	0.00000206	0.00000447	0.00000257	0.00000168	0.00000420	0.00000553	0.00000174	0.00000126	0.00000323	-0.00000093	0.00000010	0.00000230	0.00000549
-133.30295336	0.00000777	0.00000666	0.00000837	0.00000671	0.00000824	0.00000684	0.00000481	0.00000608	0.00000905	0.00000478	0.00000150	0.00000330	-0.00000107	0.00000013	0.00000247	0.00000562
-133.23042727	0.00000863	0.00000888	0.00001012	0.00000856	0.00000785	0.00000822	0.00000523	0.00000448	0.00000865	0.00000766	0.00000292	0.00000135	-0.00000101	0.00000023	0.00000263	0.00000570
-133.15790118	0.00000522	0.00000703	0.00000732	0.00000681	0.00000369	0.00000643	0.00000320	0.00000044	0.00000408	0.00000818	0.00000551	0.00000012	-0.00000104	0.00000037	0.00000268	0.00000571
-133.08537509	0.00000075	0.00000235	0.00000188	0.00000259	0.00000102	0.00000187	0.00000038	-0.00000083	0.00000015	0.00000445	0.00000531	0.00000251	-0.00000097	0.00000051	0.00000258	0.00000563
-133.01284900	0.00000128	0.00000032	0.00000131	0.00000118	0.00000273	0.00000138	0.00000067	0.00000228	0.00000354	0.00000130	0.00000294	0.00000499	-0.00000045	0.00000056	0.00000243	0.00000549
-132.94032291	0.00000576	0.00000487	0.00000635	0.00000502	0.00000615	0.00000496	0.00000322	0.00000406	0.00000660	0.00000288	0.00000084	0.00000532	0.00000036	0.00000049	0.00000230	0.00000535
-132.86779682	0.00000648	0.00000678	0.00000786	0.00000646	0.00000561	0.00000592	0.00000325	0.00000262	0.00000590	0.00000485	0.00000060	0.00000325	0.00000088	0.00000035	0.00000221	0.00000528
-132.79527073	0.00000321	0.00000457	0.00000511	0.00000433	0.00000215	0.00000366	0.00000067	-0.00000006	0.00000163	0.00000533	0.00000262	0.00000054	0.00000067	0.00000021	0.00000217	0.00000529
-132.72274464	0.00000046	0.00000069	0.00000102	0.00000128	0.00000116	0.00000052	-0.00000079	0.00000001	0.00000054	0.00000168	0.00000251	0.00000125	-0.00000018	0.00000014	0.00000220	0.00000538
-132.65021855	0.00000284	0.00000128	0.00000267	0.00000200	0.00000441	0.00000251	0.00000163	0.00000417	0.00000548	0.00000172	0.00000129	0.00000322	-0.00000092	0.00000011	0.00000232	0.00000551
-132.57769246	0.00000775	0.00000663	0.00000834	0.00000668	0.00000825	0.00000682	0.00000481	0.00000611	0.00000907	0.00000476	0.00000151	0.00000333	-0.00000106	0.00000014	0.00000249	0.00000564
-132.50516637	0.00000870	0.00000892	0.00001018	0.00000860	0.00000794	0.00000827	0.00000528	0.00000456	0.00000874	0.00000766	0.00000291	0.00000140	-0.00000101	0.00000024	0.00000264	0.00000573
-132.43264028	0.00000534	0.00000713	0.00000744	0.00000691	0.00000380	0.00000652	0.00000327	0.00000052	0.00000422	0.00000825	0.00000551	0.00000012	-0.00000104	0.00000038	0.00000269	0.00000574
-132.36011419	0.00000081	0.00000247	0.00000199	0.00000269	0.00000105	0.00000197	0.00000044	-0.00000082	0.00000017	0.00000458	0.00000537	0.00000247	-0.00000096	0.00000053	0.00000260	0.00000566
-132.28758810	0.00000120	0.00000029	0.00000123	0.00000115	0.00000266	0.00000133	0.00000063	0.00000223	0.00000348	0.00000131	0.00000301	0.00000498	-0.00000045	0.00000058	0.00000245	0.00000552
-132.21506201	0.00000572	0.00000482	0.00000630	0.00000498	0.00000614	0.00000493	0.00000321	0.00000407	0.00000659	0.00000286	0.00000088	0.00000535	0.00000035	0.00000051	0.00000232	0.00000538
-132.14253592	0.00000653	0.00000681	0.00000790	0.00000649	0.00000567	0.00000595	0.00000329	0.00000269	0.00000597	0.00000483	0.00000059	0.00000332	0.00000089	0.00000036	0.00000223	0.00000531
-132.07000983	0.00000330	0.00000466	0.00000521	0.00000440	0.00000222	0.00000373	0.00000073	-0.00000002	0.00000173	0.00000538	0.00000260	0.00000058	0.00000069	0.00000023	0.00000219	0.00000532
-131.99748374	0.00000048	0.00000074	0.00000107	0.00000132	0.00000117	0.00000055	-0.00000078	-0.00000002	0.00000053	0.00000178	0.00000254	0.00000121	-0.00000015	0.00000015	0.00000222	0.00000540
-131.92495765	0.00000275	0.00000120	0.00000257	0.00000194	0.00000433	0.00000243	0.00000157	0.00000413	0.00000541	0.00000169	0.00000131	0.00000320	-0.00000090	0.00000013	0.00000233	0.00000553
-131.85243156	0.00000772	0.00000658	0.00000829	0.00000664	0.00000824	0.00000679	0.00000479	0.00000613	0.00000906	0.00000473	0.00000151	0.00000335	-0.00000106	0.00000015	0.00000250	0.00000567
-131.77990547	0.00000875	0.00000894	0.00001022	0.00000863	0.00000801	0.00000830	0.00000533	0.00000464	0.00000881	0.00000763	0.00000289	0.00000144	-0.00000101	0.00000025	0.00000266	0.00000576
-131.70737938	0.00000545	0.00000722	0.00000755	0.00000699	0.00000391	0.00000660	0.00000334	0.00000061	0.00000436	0.00000831	0.00000550	0.00000012	-0.00000103	0.00000039	0.00000271	0.00000577
-131.63485329	0.00000087	0.00000259	0.00000210	0.00000279	0.00000107	0.00000208	0.00000049	-0.00000083	0.00000019	0.00000470	0.00000542	0.00000242	-0.00000096	0.00000054	0.00000263	0.00000569
-131.56232720	0.00000111	0.00000025	0.00000114	0.00000112	0.00000258	0.00000127	0.00000058	0.00000217	0.00000340	0.00000131	0.00000308	0.00000496	-0.00000046	0.00000059	0.00000248	0.00000555
-131.48980111	0.00000567	0.00000475	0.00000624	0.00000492	0.00000611	0.00000489	0.00000318	0.00000407	0.00000657	0.00000283	0.00000091	0.00000538	0.00000035	0.00000052	0.00000234	0.00000541
-131.41727502	0.00000656	0.00000682	0.00000792	0.00000650	0.00000573	0.00000597	0.00000332	0.00000275	0.00000602	0.00000479	0.00000057	0.00000339	0.00000090	0.00000038	0.00000225	0.00000533
-131.34474893	0.00000338	0.00000474	0.00000530	0.00000447	0.00000229	0.00000380	0.00000080	0.00000002	0.00000182	0.00000541	0.00000256	0.00000062	0.00000072	0.00000025	0.00000221	0.00000534
-131.27222284	0.00000050	0.00000079	0.00000113	0.00000135	0.00000117	0.00000058	-0.00000077	-0.00000004	0.00000051	0.00000188	0.00000257	0.00000116	-0.00000012	0.00000016	0.00000224	0.00000543
-131.19969675	0.00000263	0.00000110	0.00000245	0.00000185	0.00000422	0.00000235	0.00000150	0.00000407	0.00000532	0.00000164	0.00000134	0.00000317	-0.00000088	0.00000014	0.00000235	0.00000556
-131.12717066	0.00000766	0.00000650	0.00000822	0.00000658	0.00000821	0.00000674	0.00000476	0.00000614	0.00000904	0.00000468	0.00000151	0.00000337	-0.00000105	0.00000017	0.00000252	0.00000569
-131.05464457	0.00000879	0.00000895	0.00001024	0.00000864	0.00000807	0.00000832	0.00000536	0.00000472	0.00000888	0.00000759	0.00000285	0.00000149	-0.00000100	0.00000026	0.00000268	0.00000578
-130.98211848	0.00000557	0.00000731	0.00000766	0.00000706	0.00000403	0.00000669	0.00000341	0.00000070	0.00000451	0.00000836	0.00000548	0.00000013	-0.00000103	0.00000041	0.00000274	0.00000580
-130.90959239	0.00000094	0.00000273	0.00000222	0.00000289	0.00000110	0.00000219	0.00000055	-0.00000083	0.00000021	0.00000483	0.00000548	0.00000236	-0.00000096	0.00000055	0.00000265	0.00000572
-130.83706630	0.00000101	0.00000021	0.00000104	0.00000108	0.00000247	0.00000119	0.00000052	0.00000209	0.00000330	0.00000131	0.00000316	0.00000493	-0.00000046	0.00000061	0.00000250	0.00000558
-130.76454021	0.00000560	0.00000467	0.00000615	0.00000485	0.00000607	0.00000483	0.00000315	0.00000407	0.00000654	0.00000278	0.00000095	0.00000542	0.00000034	0.00000054	0.00000237	0.00000544
-130.69201412	0.00000659	0.00000681	0.00000793	0.00000651	0.00000578	0.00000598	0.00000335	0.00000281	0.00000608	0.00000474	0.00000056	0.00000347	0.00000091	0.00000040	0.00000227	0.00000536
-130.61948803	0.00000348	0.00000483	0.00000539	0.00000454	0.00000236	0.00000387	0.00000087	0.00000007	0.00000193	0.00000544	0.00000252	0.00000067	0.00000075	0.00000026	0.00000223	0.00000537
-130.54696194	0.00000052	0.00000085	0.00000118	0.00000139	0.00000118	0.00000060	-0.00000077	-0.00000008	0.00000049	0.00000199	0.00000259	0.00000111	-0.00000008	0.00000018	0.00000225	0.00000545
-130.47443585	0.00000250	0.00000100	0.00000232	0.00000176	0.00000411	0.00000225	0.00000141	0.00000399	0.00000521	0.00000160	0.00000136	0.00000314	-0.00000086	0.00000015	0.00000236	0.00000558
-130.40190976	0.00000760	0.00000641	0.00000813	0.00000650	0.00000818	0.00000668	0.00000473	0.00000615	0.00000901	0.00000462	0.00000150	0.00000340	-0.00000105	0.00000018	0.00000253	0.00000572
-130.32938367	0.00000883	0.00000896	0.00001027	0.00000865	0.00000815	0.00000834	0.00000539	0.00000481	0.00000895	0.00000754	0.00000282	0.00000155	-0.00000100	0.00000027	0.00000270	0.00000581
-130.25685758	0.00000570	0.00000741	0.00000778	0.00000715	0.00000417	0.00000678	0.00000348	0.00000081	0.00000467	0.00000841	0.00000545	0.00000013	-0.00000102	0.00000042	0.00000276	0.00000583
-130.18433149	0.00000102	0.00000288	0.00000237	0.00000302	0.00000112	0.00000233	0.00000061	-0.00000084	0.00000024	0.00000498	0.00000554	0.00000229	-0.00000095	0.00000056	0.00000268	0.00000576
-130.11180540	0.00000089	0.00000018	0.00000092	0.00000105	0.00000236	0.00000111	0.00000045	0.00000201	0.00000319	0.00000131	0.00000324	0.00000491	-0.00000047	0.00000063	0.00000253	0.00000562
-130.03927931	0.00000552	0.00000457	0.00000606	0.00000477	0.00000603	0.00000476	0.00000312	0.00000406	0.00000650	0.00000274	0.00000099	0.00000546	0.00000034	0.00000056	0.00000239	0.00000547
-129.96675322	0.00000663	0.00000682	0.00000795	0.00000652	0.00000584	0.00000600	0.00000339	0.00000288	0.00000614	0.00000469	0.00000054	0.00000356	0.00000092	0.00000042	0.00000229	0.00000539
-129.89422713	0.00000359	0.00000493	0.00000550	0.00000463	0.00000245	0.00000395	0.00000096	0.00000012	0.00000206	0.00000548	0.00000247	0.00000074	0.00000078	0.00000028	0.00000225	0.00000540
-129.82170104	0.00000055	0.00000092	0.00000125	0.00000143	0.00000118	0.00000064	-0.00000076	-0.00000010	0.00000048	0.00000212	0.00000263	0.00000105	-0.00000004	0.00000020	0.00000227	0.00000548
-129.74917495	0.00000236	0.00000089	0.00000217	0.00000167	0.00000398	0.00000214	0.00000132	0.00000392	0.00000510	0.00000155	0.00000140	0.00000310	-0.00000084	0.00000017	0.00000238	0.00000561
-129.67664886	0.00000754	0.00000632	0.00000804	0.00000642	0.00000815	0.00000661	0.00000470	0.00000616	0.00000899	0.00000457	0.00000150	0.00000343	-0.00000104	0.00000019	0.00000255	0.00000575
-129.60412277	0.00000889	0.00000898	0.00001031	0.00000867	0.00000823	0.00000838	0.00000544	0.00000491	0.00000904	0.00000750	0.00000279	0.00000162	-0.00000100	0.00000028	0.00000272	0.00000584
-129.53159668	0.00000586	0.00000752	0.00000793	0.00000726	0.00000432	0.00000689	0.00000358	0.00000094	0.00000486	0.00000848	0.00000543	0.00000014	-0.00000101	0.00000043	0.00000278	0.00000587
-129.45907059	0.00000111	0.00000305	0.00000254	0.00000318	0.00000116	0.00000248	0.00000069	-0.00000084	0.00000027	0.00000515	0.00000561	0.00000222	-0.00000095	0.00000058	0.00000270	0.00000579
-129.38654450	0.00000079	0.00000016	0.00000082	0.00000103	0.00000225	0.00000104	0.00000039	0.00000193	0.00000308	0.00000131	0.00000334	0.00000489	-0.00000047	0.00000064	0.00000255	0.00000565
-129.31401841	0.00000545	0.00000448	0.00000597	0.00000470	0.00000600	0.00000470	0.00000309	0.00000407	0.00000648	0.00000271	0.00000104	0.00000551	0.00000033	0.00000058	0.00000241	0.00000551
-129.24149232	0.00000668	0.00000684	0.00000799	0.00000654	0.00000593	0.00000604	0.00000344	0.00000297	0.00000623	0.00000466	0.00000053	0.00000367	0.00000093	0.00000044	0.00000231	0.00000542
-129.16896623	0.00000372	0.00000505	0.00000564	0.00000474	0.00000257	0.00000406	0.00000105	0.00000017	0.00000221	0.00000554	0.00000245	0.00000080	0.00000082	0.00000030	0.00000227	0.00000543
-129.09644014	0.00000059	0.00000100	0.00000134	0.00000150	0.00000120	0.00000069	-0.00000074	-0.00000013	0.00000047	0.00000227	0.00000269	0.00000101	0.00000001	0.00000021	0.00000229	0.00000551
-129.02391405	0.00000223	0.00000079	0.00000203	0.00000159	0.00000387	0.00000204	0.00000123	0.00000385	0.00000499	0.00000150	0.00000144	0.00000309	-0.00000081	0.00000018	0.00000240	0.00000564
-128.95138796	0.00000748	0.00000624	0.00000797	0.00000636	0.00000813	0.00000656	0.00000467	0.00000619	0.00000898	0.00000453	0.00000151	0.00000347	-0.00000103	0.00000021	0.00000257	0.00000578
-128.87886187	0.00000897	0.00000902	0.00001037	0.00000871	0.00000834	0.00000843	0.00000550	0.00000503	0.00000915	0.00000747	0.00000277	0.00000170	-0.00000099	0.00000029	0.00000274	0.00000588
-128.80633578	0.00000603	0.00000766	0.00000810	0.00000739	0.00000450	0.00000701	0.00000369	0.00000108	0.00000506	0.00000857	0.00000543	0.00000016	-0.00000099	0.00000044	0.00000281	0.00000590
-128.73380969	0.00000123	0.00000324	0.00000273	0.00000335	0.00000121	0.00000266	0.00000078	-0.00000084	0.00000031	0.00000534	0.00000570	0.00000217	-0.00000094	0.00000059	0.00000273	0.00000583
-128.66128360	0.00000070	0.00000016	0.00000073	0.00000103	0.00000215	0.00000098	0.00000034	0.00000185	0.00000298	0.00000133	0.00000345	0.00000488	-0.00000048	0.00000066	0.00000258	0.00000569
-128.58875751	0.00000540	0.00000440	0.00000590	0.00000464	0.00000598	0.00000466	0.00000307	0.00000409	0.00000648	0.00000268	0.00000111	0.00000557	0.00000033	0.00000060	0.00000244	0.00000555
-128.51623142	0.00000676	0.00000688	0.00000805	0.00000659	0.00000604	0.00000609	0.00000351	0.00000308	0.00000634	0.00000464	0.00000054	0.00000378	0.00000095	0.00000046	0.00000234	0.00000546
-128.44370533	0.00000387	0.00000519	0.00000579	0.00000488	0.00000270	0.00000418	0.00000117	0.00000024	0.00000238	0.00000561	0.00000242	0.00000088	0.00000086	0.00000032	0.00000229	0.00000546
-128.37117924	0.00000064	0.00000110	0.00000144	0.00000157	0.00000122	0.00000075	-0.00000071	-0.00000014	0.00000048	0.00000243	0.00000275	0.00000097	0.00000005	0.00000023	0.00000231	0.00000554
-128.29865315	0.00000211	0.00000072	0.00000190	0.00000153	0.00000376	0.00000195	0.00000116	0.00000379	0.00000490	0.00000146	0.00000150	0.00000308	-0.00000078	0.00000020	0.00000242	0.00000567
-128.22612706	0.00000745	0.00000617	0.00000792	0.00000631	0.00000814	0.00000653	0.00000466	0.00000623	0.00000900	0.00000449	0.00000152	0.00000353	-0.00000102	0.00000022	0.00000259	0.00000581
-128.15360097	0.00000907	0.00000907	0.00001045	0.00000877	0.00000847	0.00000850	0.00000558	0.00000516	0.00000928	0.00000746	0.00000276	0.00000178	-0.00000097	0.00000031	0.00000276	0.00000591
-128.08107488	0.00000622	0.00000782	0.00000828	0.00000754	0.00000469	0.00000716	0.00000380	0.00000123	0.00000528	0.00000868	0.00000544	0.00000018	-0.00000098	0.00000046	0.00000284	0.00000594
-128.00854879	0.00000136	0.00000344	0.00000293	0.00000354	0.00000127	0.00000284	0.00000088	-0.00000082	0.00000037	0.00000553	0.00000580	0.00000212	-0.00000093	0.00000061	0.00000276	0.00000587
-127.93602270	0.00000064	0.00000018	0.00000067	0.00000105	0.00000207	0.00000093	0.00000030	0.00000179	0.00000290	0.00000136	0.00000357	0.00000488	-0.00000047	0.00000068	0.00000261	0.00000573
-127.86349661	0.00000537	0.00000434	0.00000585	0.00000460	0.00000599	0.00000463	0.00000306	0.00000412	0.00000649	0.00000268	0.00000118	0.00000564	0.00000034	0.00000063	0.00000247	0.00000558
-127.79097052	0.00000685	0.00000693	0.00000813	0.00000666	0.00000615	0.00000617	0.00000358	0.00000319	0.00000646	0.00000465	0.00000055	0.00000389	0.00000098	0.00000049	0.00000236	0.00000549
-127.71844443	0.00000403	0.00000534	0.00000596	0.00000502	0.00000284	0.00000432	0.00000128	0.00000032	0.00000255	0.00000571	0.00000241	0.00000095	0.00000090	0.00000034	0.00000231	0.00000549
-127.64591834	0.00000070	0.00000121	0.00000156	0.00000167	0.00000126	0.00000083	-0.00000068	-0.00000014	0.00000049	0.00000260	0.00000283	0.00000094	0.00000010	0.00000025	0.00000234	0.00000557
-127.57339225	0.00000201	0.00000068	0.00000180	0.00000150	0.00000368	0.00000188	0.00000109	0.00000375	0.00000483	0.00000144	0.00000156	0.00000308	-0.00000076	0.00000022	0.00000244	0.00000570
-127.50086616	0.00000744	0.00000613	0.00000788	0.00000628	0.00000816	0.00000652	0.00000466	0.00000629	0.00000903	0.00000448	0.00000154	0.00000358	-0.00000101	0.00000024	0.00000261	0.00000584
-127.42834007	0.00000918	0.00000914	0.00001055	0.00000885	0.00000861	0.00000858	0.00000566	0.00000530	0.00000942	0.00000747	0.00000277	0.00000186	-0.00000096	0.00000033	0.00000279	0.00000595
-127.35581398	0.00000641	0.00000798	0.00000847	0.00000769	0.00000487	0.00000731	0.00000392	0.00000138	0.00000549	0.00000879	0.00000546	0.00000020	-0.00000096	0.00000047	0.00000286	0.00000598
-127.28328789	0.00000149	0.00000363	0.00000313	0.00000372	0.00000133	0.00000303	0.00000098	-0.00000079	0.00000043	0.00000572	0.00000590	0.00000208	-0.00000092	0.00000063	0.00000279	0.00000591
-127.21076180	0.00000061	0.00000021	0.00000063	0.00000108	0.00000201	0.00000091	0.00000027	0.00000175	0.00000284	0.00000140	0.00000368	0.00000489	-0.00000047	0.00000070	0.00000264	0.00000577
-127.13823571	0.00000535	0.00000430	0.00000582	0.00000458	0.00000601	0.00000462	0.00000307	0.00000417	0.00000652	0.00000268	0.00000124	0.00000571	0.00000035	0.00000065	0.00000249	0.00000562
-127.06570962	0.00000695	0.00000700	0.00000822	0.00000673	0.00000627	0.00000624	0.00000366	0.00000330	0.00000658	0.00000467	0.00000058	0.00000400	0.00000100	0.00000051	0.00000239	0.00000553
-126.99318353	0.00000418	0.00000549	0.00000613	0.00000516	0.00000297	0.00000445	0.00000140	0.00000040	0.00000272	0.00000579	0.00000242	0.00000103	0.00000095	0.00000036	0.00000234	0.00000553
-126.92065744	0.00000076	0.00000132	0.00000167	0.00000176	0.00000131	0.00000090	-0.00000064	-0.00000013	0.00000052	0.00000276	0.00000290	0.00000092	0.00000014	0.00000026	0.00000236	0.00000561
-126.84813135	0.00000193	0.00000066	0.00000172	0.00000148	0.00000362	0.00000182	0.00000104	0.00000372	0.00000477	0.00000143	0.00000163	0.00000308	-0.00000073	0.00000023	0.00000246	0.00000574
-126.77560526	0.00000744	0.00000610	0.00000786	0.00000626	0.00000820	0.00000652	0.00000468	0.00000635	0.00000907	0.00000447	0.00000156	0.00000364	-0.00000100	0.00000025	0.00000264	0.00000588
-126.70307917	0.00000929	0.00000922	0.00001065	0.00000893	0.00000874	0.00000867	0.00000574	0.00000542	0.00000956	0.00000749	0.00000278	0.00000193	-0.00000095	0.00000034	0.00000281	0.00000598
-126.63055308	0.00000658	0.00000813	0.00000865	0.00000784	0.00000505	0.00000745	0.00000404	0.00000152	0.00000568	0.00000890	0.00000548	0.00000023	-0.00000095	0.00000049	0.00000290	0.00000602
-126.55802699	0.00000162	0.00000381	0.00000331	0.00000389	0.00000140	0.00000320	0.00000107	-0.00000077	0.00000050	0.00000589	0.00000600	0.00000205	-0.00000091	0.00000065	0.00000283	0.00000595
-126.48550090	0.00000059	0.00000025	0.00000062	0.00000112	0.00000196	0.00000090	0.00000025	0.00000171	0.00000279	0.00000145	0.00000379	0.00000490	-0.00000046	0.00000073	0.00000267	0.00000581
-126.41297481	0.00000534	0.00000427	0.00000579	0.00000456	0.00000603	0.00000462	0.00000308	0.00000421	0.00000655	0.00000268	0.00000131	0.00000578	0.00000036	0.00000067	0.00000252	0.00000566
-126.34044872	0.00000704	0.00000706	0.00000830	0.00000680	0.00000638	0.00000632	0.00000373	0.00000340	0.00000669	0.00000468	0.00000060	0.00000410	0.00000103	0.00000053	0.00000242	0.00000557
-126.26792263	0.00000432	0.00000563	0.00000628	0.00000528	0.00000310	0.00000457	0.00000150	0.00000048	0.00000287	0.00000588	0.00000242	0.00000109	0.00000099	0.00000038	0.00000236	0.00000556
-126.19539654	0.00000083	0.00000142	0.00000178	0.00000184	0.00000136	0.00000098	-0.00000061	-0.00000012	0.00000055	0.00000290	0.00000297	0.00000090	0.00000018	0.00000029	0.00000238	0.00000564
-126.12287045	0.00000187	0.00000065	0.00000165	0.00000148	0.00000356	0.00000178	0.00000100	0.00000369	0.00000472	0.00000142	0.00000168	0.00000308	-0.00000070	0.00000025	0.00000249	0.00000577
-126.05034436	0.00000744	0.00000607	0.00000785	0.00000625	0.00000822	0.00000651	0.00000469	0.00000640	0.00000911	0.00000447	0.00000158	0.00000369	-0.00000098	0.00000027	0.00000266	0.00000591
-125.97781827	0.00000938	0.00000929	0.00001074	0.00000900	0.00000886	0.00000875	0.00000582	0.00000554	0.00000968	0.00000751	0.00000280	0.00000200	-0.00000094	0.00000036	0.00000284	0.00000602
-125.90529218	0.00000674	0.00000827	0.00000882	0.00000797	0.00000520	0.00000757	0.00000414	0.00000164	0.00000585	0.00000900	0.00000550	0.00000025	-0.00000093	0.00000051	0.00000292	0.00000606
-125.83276609	0.00000173	0.00000397	0.00000347	0.00000404	0.00000147	0.00000335	0.00000116	-0.00000074	0.00000057	0.00000605	0.00000609	0.00000202	-0.00000090	0.00000066	0.00000286	0.00000599
-125.76024000	0.00000058	0.00000029	0.00000062	0.00000115	0.00000192	0.00000090	0.00000023	0.00000168	0.00000274	0.00000149	0.00000389	0.00000490	-0.00000045	0.00000075	0.00000270	0.00000585
-125.68771391	0.00000532	0.00000423	0.00000576	0.00000454	0.00000603	0.00000460	0.00000308	0.00000424	0.00000657	0.00000269	0.00000138	0.00000583	0.00000037	0.00000070	0.00000255	0.00000570
-125.61518782	0.00000711	0.00000711	0.00000837	0.00000685	0.00000647	0.00000637	0.00000379	0.00000348	0.00000679	0.00000469	0.00000062	0.00000418	0.00000105	0.00000055	0.00000244	0.00000561
-125.54266173	0.00000444	0.00000574	0.00000641	0.00000539	0.00000321	0.00000467	0.00000159	0.00000055	0.00000300	0.00000594	0.00000240	0.00000116	0.00000102	0.00000040	0.00000239	0.00000560
-125.47013564	0.00000088	0.00000152	0.00000188	0.00000191	0.00000140	0.00000104	-0.00000057	-0.00000011	0.00000058	0.00000302	0.00000302	0.00000087	0.00000022	0.00000030	0.00000241	0.00000568
-125.39760955	0.00000181	0.00000065	0.00000159	0.00000148	0.00000350	0.00000173	0.00000095	0.00000366	0.00000467	0.00000141	0.00000172	0.00000307	-0.00000067	0.00000027	0.00000251	0.00000581
-125.32508346	0.00000743	0.00000603	0.00000782	0.00000622	0.00000824	0.00000650	0.00000469	0.00000644	0.00000913	0.00000446	0.00000160	0.00000372	-0.00000097	0.00000029	0.00000269	0.00000595
-125.25255737	0.00000946	0.00000934	0.00001081	0.00000905	0.00000895	0.00000880	0.00000587	0.00000563	0.00000978	0.00000752	0.00000280	0.00000205	-0.00000093	0.00000037	0.00000287	0.00000606
-125.18003128	0.00000687	0.00000838	0.00000895	0.00000808	0.00000534	0.00000767	0.00000423	0.00000176	0.00000601	0.00000907	0.00000551	0.00000028	-0.00000092	0.00000052	0.00000295	0.00000610
-125.10750519	0.00000184	0.00000411	0.00000362	0.00000417	0.00000152	0.00000349	0.00000124	-0.00000071	0.00000063	0.00000619	0.00000615	0.00000199	-0.00000089	0.00000068	0.00000289	0.00000604
-125.03497910	0.00000057	0.00000032	0.00000062	0.00000118	0.00000186	0.00000090	0.00000022	0.00000163	0.00000268	0.00000153	0.00000397	0.00000490	-0.00000045	0.00000077	0.00000273	0.00000590
-124.96245301	0.00000528	0.00000418	0.00000572	0.00000451	0.00000602	0.00000458	0.00000307	0.00000425	0.00000657	0.00000268	0.00000143	0.00000587	0.00000038	0.00000072	0.00000258	0.00000575
-124.88992692	0.00000715	0.00000713	0.00000841	0.00000688	0.00000654	0.00000641	0.00000384	0.00000355	0.00000686	0.00000468	0.00000063	0.00000426	0.00000106	0.00000058	0.00000247	0.00000565
-124.81740083	0.00000454	0.00000584	0.00000651	0.00000548	0.00000331	0.00000475	0.00000167	0.00000061	0.00000312	0.00000598	0.00000238	0.00000122	0.00000105	0.00000042	0.00000242	0.00000564
-124.74487474	0.00000093	0.00000160	0.00000196	0.00000197	0.00000143	0.00000110	-0.00000055	-0.00000010	0.00000060	0.00000313	0.00000306	0.00000084	0.00000026	0.00000032	0.00000243	0.00000571
-124.67234865	0.00000174	0.00000063	0.00000153	0.00000147	0.00000343	0.00000168	0.00000089	0.00000362	0.00000460	0.00000138	0.00000176	0.00000305	-0.00000065	0.00000029	0.00000254	0.00000584
-124.59982256	0.00000739	0.00000598	0.00000777	0.00000618	0.00000823	0.00000647	0.00000467	0.00000646	0.00000913	0.00000444	0.00000161	0.00000374	-0.00000096	0.00000031	0.00000271	0.00000599
-124.52729647	0.00000951	0.00000936	0.00001085	0.00000909	0.00000903	0.00000884	0.00000592	0.00000572	0.00000986	0.00000751	0.00000280	0.00000211	-0.00000092	0.00000039	0.00000289	0.00000610
-124.45477038	0.00000700	0.00000848	0.00000907	0.00000817	0.00000547	0.00000776	0.00000431	0.00000187	0.00000615	0.00000913	0.00000550	0.00000031	-0.00000091	0.00000054	0.00000298	0.00000614
-124.38224429	0.00000195	0.00000424	0.00000377	0.00000430	0.00000157	0.00000363	0.00000132	-0.00000070	0.00000069	0.00000632	0.00000621	0.00000194	-0.00000088	0.00000070	0.00000292	0.00000608
-124.30971820	0.00000054	0.00000035	0.00000060	0.00000120	0.00000180	0.00000089	0.00000019	0.00000156	0.00000260	0.00000157	0.00000405	0.00000488	-0.00000045	0.00000079	0.00000277	0.00000594
-124.23719211	0.00000523	0.00000411	0.00000565	0.00000445	0.00000599	0.00000453	0.00000304	0.00000424	0.00000654	0.00000266	0.00000149	0.00000591	0.00000038	0.00000075	0.00000262	0.00000579
-124.16466602	0.00000718	0.00000714	0.00000843	0.00000689	0.00000659	0.00000643	0.00000387	0.00000361	0.00000691	0.00000465	0.00000064	0.00000434	0.00000107	0.00000060	0.00000250	0.00000569
-124.09213993	0.00000464	0.00000592	0.00000660	0.00000555	0.00000340	0.00000482	0.00000174	0.00000067	0.00000323	0.00000600	0.00000233	0.00000130	0.00000108	0.00000045	0.00000245	0.00000568
-124.01961384	0.00000097	0.00000168	0.00000205	0.00000203	0.00000145	0.00000115	-0.00000053	-0.00000010	0.00000062	0.00000323	0.00000308	0.00000081	0.00000030	0.00000035	0.00000246	0.00000575
-123.94708775	0.00000167	0.00000061	0.00000146	0.00000146	0.00000333	0.00000162	0.00000083	0.00000355	0.00000451	0.00000136	0.00000180	0.00000301	-0.00000062	0.00000031	0.00000256	0.00000588
-123.87456166	0.00000733	0.00000590	0.00000770	0.00000612	0.00000820	0.00000642	0.00000464	0.00000647	0.00000911	0.00000440	0.00000162	0.00000375	-0.00000095	0.00000033	0.00000274	0.00000603
-123.80203557	0.00000955	0.00000937	0.00001087	0.00000910	0.00000909	0.00000887	0.00000595	0.00000580	0.00000992	0.00000748	0.00000279	0.00000216	-0.00000092	0.00000041	0.00000292	0.00000614
-123.72950948	0.00000712	0.00000858	0.00000919	0.00000826	0.00000561	0.00000785	0.00000439	0.00000199	0.00000630	0.00000918	0.00000547	0.00000033	-0.00000090	0.00000056	0.00000301	0.00000619
-123.65698339	0.00000206	0.00000439	0.00000392	0.00000443	0.00000162	0.00000377	0.00000140	-0.00000068	0.00000075	0.00000646	0.00000626	0.00000188	-0.00000087	0.00000072	0.00000296	0.00000613
-123.58445730	0.00000052	0.00000038	0.00000059	0.00000123	0.00000172	0.00000088	0.00000016	0.00000148	0.00000250	0.00000161	0.00000413	0.00000485	-0.00000044	0.00000081	0.00000280	0.00000599
-123.51193121	0.00000515	0.00000401	0.00000555	0.00000438	0.00000594	0.00000446	0.00000301	0.00000423	0.00000650	0.00000263	0.00000155	0.00000594	0.00000038	0.00000077	0.00000265	0.00000584
-123.43940512	0.00000720	0.00000713	0.00000843	0.00000689	0.00000664	0.00000643	0.00000390	0.00000368	0.00000696	0.00000462	0.00000065	0.00000443	0.00000108	0.00000063	0.00000254	0.00000574
-123.36687903	0.00000474	0.00000600	0.00000670	0.00000563	0.00000350	0.00000490	0.00000182	0.00000074	0.00000335	0.00000602	0.00000227	0.00000137	0.00000111	0.00000047	0.00000248	0.00000572
-123.29435294	0.00000102	0.00000177	0.00000214	0.00000209	0.00000148	0.00000122	-0.00000051	-0.00000010	0.00000064	0.00000334	0.00000311	0.00000076	0.00000034	0.00000037	0.00000249	0.00000580
-123.22182685	0.00000159	0.00000059	0.00000138	0.00000144	0.00000322	0.00000154	0.00000075	0.00000347	0.00000440	0.00000133	0.00000184	0.00000298	-0.00000059	0.00000033	0.00000259	0.00000592
-123.14930076	0.00000726	0.00000581	0.00000761	0.00000604	0.00000815	0.00000635	0.00000461	0.00000647	0.00000908	0.00000435	0.00000163	0.00000377	-0.00000094	0.00000035	0.00000276	0.00000607
-123.07677467	0.00000959	0.00000937	0.00001089	0.00000911	0.00000916	0.00000889	0.00000599	0.00000589	0.00000999	0.00000744	0.00000278	0.00000223	-0.00000091	0.00000043	0.00000295	0.00000619
-123.00424858	0.00000726	0.00000868	0.00000932	0.00000836	0.00000576	0.00000794	0.00000449	0.00000213	0.00000647	0.00000922	0.00000544	0.00000037	-0.00000089	0.00000058	0.00000305	0.00000623
-122.93172249	0.00000220	0.00000455	0.00000409	0.00000458	0.00000167	0.00000393	0.00000150	-0.00000066	0.00000082	0.00000660	0.00000633	0.00000182	-0.00000086	0.00000074	0.00000299	0.00000618
-122.85919640	0.00000049	0.00000042	0.00000058	0.00000126	0.00000163	0.00000086	0.00000013	0.00000139	0.00000239	0.00000167	0.00000423	0.00000482	-0.00000044	0.00000083	0.00000284	0.00000604
-122.78667031	0.00000505	0.00000391	0.00000545	0.00000429	0.00000588	0.00000439	0.00000296	0.00000421	0.00000645	0.00000261	0.00000162	0.00000597	0.00000038	0.00000080	0.00000268	0.00000589
-122.71414422	0.00000723	0.00000712	0.00000844	0.00000690	0.00000670	0.00000645	0.00000393	0.00000375	0.00000702	0.00000458	0.00000066	0.00000452	0.00000110	0.00000065	0.00000257	0.00000578
-122.64161813	0.00000486	0.00000610	0.00000681	0.00000572	0.00000361	0.00000499	0.00000191	0.00000081	0.00000350	0.00000605	0.00000221	0.00000146	0.00000115	0.00000050	0.00000251	0.00000577
-122.56909204	0.00000108	0.00000188	0.00000226	0.00000217	0.00000150	0.00000129	-0.00000048	-0.00000011	0.00000066	0.00000348	0.00000314	0.00000072	0.00000039	0.00000039	0.00000252	0.00000584
-122.49656595	0.00000152	0.00000058	0.00000131	0.00000143	0.00000310	0.00000147	0.00000066	0.00000339	0.00000429	0.00000130	0.00000189	0.00000294	-0.00000055	0.00000035	0.00000262	0.00000597
-122.42403986	0.00000718	0.00000570	0.00000750	0.00000595	0.00000811	0.00000628	0.00000457	0.00000648	0.00000905	0.00000430	0.00000163	0.00000380	-0.00000092	0.00000037	0.00000279	0.00000611
-122.35151377	0.00000964	0.00000938	0.00001092	0.00000912	0.00000924	0.00000892	0.00000604	0.00000600	0.00001008	0.00000741	0.00000276	0.00000230	-0.00000090	0.00000045	0.00000298	0.00000623
-122.27898768	0.00000743	0.00000880	0.00000947	0.00000847	0.00000593	0.00000805	0.00000459	0.00000228	0.00000666	0.00000928	0.00000541	0.00000040	-0.00000088	0.00000060	0.00000308	0.00000628
-122.20646159	0.00000235	0.00000474	0.00000429	0.00000476	0.00000173	0.00000412	0.00000161	-0.00000064	0.00000091	0.00000678	0.00000639	0.00000176	-0.00000085	0.00000076	0.00000303	0.00000623
-122.13393551	0.00000047	0.00000047	0.00000059	0.00000130	0.00000156	0.00000086	0.00000011	0.00000129	0.00000228	0.00000174	0.00000434	0.00000480	-0.00000044	0.00000086	0.00000288	0.00000609
-122.06140942	0.00000497	0.00000381	0.00000534	0.00000421	0.00000583	0.00000432	0.00000293	0.00000421	0.00000642	0.00000258	0.00000171	0.00000602	0.00000037	0.00000083	0.00000272	0.00000594
-121.98888333	0.00000727	0.00000712	0.00000846	0.00000691	0.00000677	0.00000647	0.00000397	0.00000383	0.00000710	0.00000456	0.00000068	0.00000463	0.00000111	0.00000068	0.00000260	0.00000583
-121.91635724	0.00000500	0.00000622	0.00000695	0.00000583	0.00000375	0.00000510	0.00000202	0.00000090	0.00000367	0.00000609	0.00000217	0.00000157	0.00000119	0.00000053	0.00000254	0.00000581
-121.84383115	0.00000115	0.00000201	0.00000240	0.00000227	0.00000154	0.00000139	-0.00000044	-0.00000010	0.00000069	0.00000363	0.00000319	0.00000069	0.00000045	0.00000042	0.00000255	0.00000588
-121.77130506	0.00000145	0.00000057	0.00000126	0.00000143	0.00000299	0.00000141	0.00000058	0.00000330	0.00000417	0.00000128	0.00000195	0.00000291	-0.00000051	0.00000037	0.00000265	0.00000601
-121.69877897	0.00000711	0.00000561	0.00000741	0.00000587	0.00000808	0.00000622	0.00000453	0.00000650	0.00000903	0.00000426	0.00000165	0.00000383	-0.00000091	0.00000039	0.00000282	0.00000616
-121.62625288	0.00000971	0.00000941	0.00001097	0.00000916	0.00000935	0.00000896	0.00000609	0.00000611	0.00001019	0.00000739	0.00000276	0.00000239	-0.00000088	0.00000047	0.00000301	0.00000628
-121.55372679	0.00000761	0.00000895	0.00000965	0.00000861	0.00000613	0.00000818	0.00000471	0.00000245	0.00000688	0.00000937	0.00000540	0.00000044	-0.00000086	0.00000062	0.00000312	0.00000633
-121.48120070	0.00000253	0.00000494	0.00000452	0.00000495	0.00000181	0.00000432	0.00000174	-0.00000060	0.00000100	0.00000697	0.00000648	0.00000170	-0.00000083	0.00000079	0.00000307	0.00000628
-121.40867461	0.00000047	0.00000054	0.00000061	0.00000136	0.00000151	0.00000088	0.00000011	0.00000121	0.00000218	0.00000183	0.00000447	0.00000478	-0.00000043	0.00000089	0.00000291	0.00000615
-121.33614852	0.00000490	0.00000371	0.00000525	0.00000414	0.00000580	0.00000427	0.00000290	0.00000422	0.00000640	0.00000257	0.00000180	0.00000608	0.00000039	0.00000086	0.00000276	0.00000599
-121.26362243	0.00000734	0.00000715	0.00000851	0.00000695	0.00000687	0.00000652	0.00000403	0.00000393	0.00000720	0.00000455	0.00000071	0.00000475	0.00000114	0.00000072	0.00000264	0.00000588
-121.19109634	0.00000516	0.00000637	0.00000711	0.00000597	0.00000391	0.00000523	0.00000214	0.00000100	0.00000385	0.00000615	0.00000213	0.00000167	0.00000124	0.00000056	0.00000257	0.00000586
-121.11857025	0.00000124	0.00000217	0.00000256	0.00000239	0.00000159	0.00000150	-0.00000040	-0.00000009	0.00000072	0.00000380	0.00000325	0.00000067	0.00000051	0.00000044	0.00000258	0.00000593
-121.04604416	0.00000141	0.00000058	0.00000123	0.00000144	0.00000289	0.00000136	0.00000051	0.00000323	0.00000407	0.00000126	0.00000203	0.00000290	-0.00000047	0.00000040	0.00000268	0.00000605
-120.97351807	0.00000706	0.00000552	0.00000734	0.00000581	0.00000808	0.00000618	0.00000451	0.00000653	0.00000903	0.00000424	0.00000167	0.00000389	-0.00000089	0.00000041	0.00000285	0.00000621
-120.90099198	0.00000980	0.00000945	0.00001105	0.00000921	0.00000948	0.00000903	0.00000617	0.00000625	0.00001032	0.00000740	0.00000277	0.00000248	-0.00000087	0.00000049	0.00000304	0.00000633
-120.82846589	0.00000781	0.00000911	0.00000985	0.00000876	0.00000634	0.00000833	0.00000484	0.00000263	0.00000711	0.00000947	0.00000540	0.00000049	-0.00000085	0.00000064	0.00000316	0.00000638
-120.75593980	0.00000272	0.00000515	0.00000475	0.00000516	0.00000191	0.00000453	0.00000188	-0.00000056	0.00000112	0.00000718	0.00000658	0.00000165	-0.00000082	0.00000081	0.00000311	0.00000634
-120.68341371	0.00000049	0.00000062	0.00000065	0.00000143	0.00000149	0.00000091	0.00000013	0.00000114	0.00000209	0.00000194	0.00000460	0.00000477	-0.00000043	0.00000092	0.00000296	0.00000620
-120.61088762	0.00000485	0.00000364	0.00000518	0.00000410	0.00000579	0.00000423	0.00000288	0.00000424	0.00000640	0.00000257	0.00000190	0.00000615	0.00000039	0.00000089	0.00000279	0.00000604
-120.53836153	0.00000742	0.00000720	0.00000858	0.00000700	0.00000699	0.00000659	0.00000410	0.00000405	0.00000731	0.00000456	0.00000074	0.00000488	0.00000117	0.00000075	0.00000267	0.00000593
-120.46583544	0.00000534	0.00000652	0.00000728	0.00000612	0.00000408	0.00000538	0.00000226	0.00000111	0.00000404	0.00000623	0.00000211	0.00000178	0.00000129	0.00000058	0.00000260	0.00000591
-120.39330935	0.00000134	0.00000233	0.00000274	0.00000253	0.00000165	0.00000162	-0.00000034	-0.00000006	0.00000077	0.00000398	0.00000333	0.00000065	0.00000057	0.00000047	0.00000261	0.00000597
-120.32078326	0.00000139	0.00000060	0.00000123	0.00000147	0.00000282	0.00000134	0.00000045	0.00000318	0.00000399	0.00000126	0.00000211	0.00000289	-0.00000042	0.00000042	0.00000271	0.00000611
-120.24825717	0.00000704	0.00000546	0.00000729	0.00000577	0.00000809	0.00000616	0.00000451	0.00000659	0.00000906	0.00000422	0.00000170	0.00000394	-0.00000087	0.00000043	0.00000288	0.00000626
-120.17573108	0.00000991	0.00000952	0.00001114	0.00000928	0.00000962	0.00000912	0.00000625	0.00000639	0.00001047	0.00000742	0.00000280	0.00000258	-0.00000085	0.00000051	0.00000308	0.00000638
-120.10320499	0.00000801	0.00000928	0.00001005	0.00000893	0.00000655	0.00000850	0.00000498	0.00000280	0.00000733	0.00000958	0.00000541	0.00000054	-0.00000082	0.00000066	0.00000319	0.00000644
-120.03067890	0.00000291	0.00000537	0.00000499	0.00000536	0.00000201	0.00000474	0.00000202	-0.00000051	0.00000124	0.00000739	0.00000669	0.00000161	-0.00000080	0.00000083	0.00000315	0.00000640
-119.95815281	0.00000051	0.00000070	0.00000071	0.00000151	0.00000149	0.00000095	0.00000016	0.00000109	0.00000203	0.00000206	0.00000474	0.00000478	-0.00000042	0.00000095	0.00000300	0.00000626
-119.88562672	0.00000481	0.00000359	0.00000513	0.00000406	0.00000580	0.00000421	0.00000289	0.00000428	0.00000642	0.00000259	0.00000201	0.00000623	0.00000041	0.00000092	0.00000284	0.00000610
-119.81310063	0.00000751	0.00000725	0.00000866	0.00000707	0.00000711	0.00000666	0.00000418	0.00000416	0.00000744	0.00000459	0.00000079	0.00000500	0.00000120	0.00000078	0.00000271	0.00000598
-119.74057454	0.00000551	0.00000668	0.00000746	0.00000627	0.00000424	0.00000552	0.00000239	0.00000123	0.00000424	0.00000631	0.00000210	0.00000188	0.00000134	0.00000062	0.00000264	0.00000596
-119.66804845	0.00000145	0.00000250	0.00000291	0.00000267	0.00000172	0.00000175	-0.00000028	-0.00000002	0.00000083	0.00000415	0.00000341	0.00000065	0.00000063	0.00000050	0.00000265	0.00000602
-119.59552236	0.00000139	0.00000063	0.00000124	0.00000151	0.00000277	0.00000134	0.00000040	0.00000314	0.00000392	0.00000126	0.00000219	0.00000289	-0.00000038	0.00000045	0.00000274	0.00000615
-119.52299627	0.00000703	0.00000542	0.00000726	0.00000575	0.00000812	0.00000615	0.00000451	0.00000665	0.00000910	0.00000422	0.00000174	0.00000400	-0.00000085	0.00000046	0.00000292	0.00000631
-119.45047018	0.00001003	0.00000960	0.00001124	0.00000937	0.00000976	0.00000921	0.00000634	0.00000653	0.00001061	0.00000746	0.00000282	0.00000266	-0.00000084	0.00000054	0.00000312	0.00000644
-119.37794409	0.00000821	0.00000945	0.00001026	0.00000910	0.00000676	0.00000866	0.00000512	0.00000297	0.00000755	0.00000970	0.00000543	0.00000058	-0.00000081	0.00000069	0.00000324	0.00000650
-119.30541800	0.00000309	0.00000557	0.00000520	0.00000556	0.00000211	0.00000494	0.00000215	-0.00000046	0.00000136	0.00000758	0.00000679	0.00000159	-0.00000079	0.00000086	0.00000320	0.00000646
-119.23289191	0.00000055	0.00000079	0.00000077	0.00000160	0.00000151	0.00000100	0.00000020	0.00000104	0.00000198	0.00000217	0.00000487	0.00000479	-0.00000041	0.00000097	0.00000304	0.00000632
-119.16036582	0.00000479	0.00000355	0.00000510	0.00000405	0.00000581	0.00000421	0.00000289	0.00000431	0.00000644	0.00000260	0.00000211	0.00000630	0.00000042	0.00000095	0.00000287	0.00000616
-119.08783973	0.00000760	0.00000732	0.00000874	0.00000714	0.00000722	0.00000674	0.00000426	0.00000427	0.00000756	0.00000462	0.00000083	0.00000511	0.00000123	0.00000081	0.00000275	0.00000604
-119.01531364	0.00000567	0.00000683	0.00000763	0.00000642	0.00000440	0.00000566	0.00000251	0.00000133	0.00000441	0.00000640	0.00000209	0.00000198	0.00000139	0.00000064	0.00000268	0.00000601
-118.94278755	0.00000155	0.00000264	0.00000307	0.00000280	0.00000179	0.00000188	-0.00000023	0.00000001	0.00000089	0.00000431	0.00000347	0.00000064	0.00000068	0.00000052	0.00000268	0.00000607
-118.87026146	0.00000140	0.00000066	0.00000126	0.00000155	0.00000273	0.00000134	0.00000037	0.00000311	0.00000388	0.00000127	0.00000226	0.00000289	-0.00000035	0.00000047	0.00000278	0.00000620
-118.79773537	0.00000702	0.00000539	0.00000724	0.00000573	0.00000814	0.00000614	0.00000452	0.00000670	0.00000914	0.00000422	0.00000178	0.00000405	-0.00000083	0.00000048	0.00000295	0.00000636
-118.72520928	0.00001013	0.00000967	0.00001134	0.00000944	0.00000988	0.00000929	0.00000642	0.00000666	0.00001074	0.00000749	0.00000285	0.00000274	-0.00000082	0.00000056	0.00000315	0.00000649
-118.65268319	0.00000838	0.00000961	0.00001044	0.00000925	0.00000694	0.00000880	0.00000524	0.00000312	0.00000774	0.00000980	0.00000545	0.00000063	-0.00000078	0.00000071	0.00000328	0.00000655
-118.58015710	0.00000325	0.00000575	0.00000540	0.00000573	0.00000221	0.00000511	0.00000227	-0.00000040	0.00000148	0.00000775	0.00000689	0.00000156	-0.00000076	0.00000089	0.00000324	0.00000651
-118.50763101	0.00000058	0.00000087	0.00000083	0.00000168	0.00000153	0.00000105	0.00000023	0.00000100	0.00000193	0.00000228	0.00000499	0.00000480	-0.00000039	0.00000100	0.00000308	0.00000638
-118.43510492	0.00000477	0.00000351	0.00000506	0.00000402	0.00000582	0.00000419	0.00000289	0.00000434	0.00000646	0.00000262	0.00000220	0.00000636	0.00000044	0.00000098	0.00000292	0.00000622
-118.36257883	0.00000767	0.00000736	0.00000881	0.00000720	0.00000732	0.00000680	0.00000432	0.00000437	0.00000766	0.00000464	0.00000088	0.00000521	0.00000125	0.00000084	0.00000279	0.00000610
-118.29005274	0.00000581	0.00000695	0.00000777	0.00000654	0.00000453	0.00000577	0.00000261	0.00000143	0.00000455	0.00000646	0.00000208	0.00000207	0.00000143	0.00000067	0.00000272	0.00000606
-118.21752665	0.00000164	0.00000277	0.00000321	0.00000291	0.00000185	0.00000198	-0.00000018	0.00000004	0.00000094	0.00000443	0.00000353	0.00000063	0.00000073	0.00000055	0.00000272	0.00000613
-118.14500056	0.00000141	0.00000069	0.00000128	0.00000159	0.00000270	0.00000135	0.00000035	0.00000307	0.00000382	0.00000128	0.00000232	0.00000288	-0.00000030	0.00000050	0.00000281	0.00000626
-118.07247447	0.00000701	0.00000535	0.00000721	0.00000571	0.00000816	0.00000613	0.00000453	0.00000674	0.00000916	0.00000423	0.00000180	0.00000408	-0.00000080	0.00000051	0.00000299	0.00000641
-117.99994838	0.00001021	0.00000972	0.00001141	0.00000950	0.00000999	0.00000936	0.00000649	0.00000677	0.00001086	0.00000752	0.00000287	0.00000280	-0.00000080	0.00000059	0.00000319	0.00000654
-117.92742229	0.00000854	0.00000974	0.00001060	0.00000937	0.00000710	0.00000893	0.00000535	0.00000325	0.00000792	0.00000989	0.00000546	0.00000067	-0.00000077	0.00000074	0.00000332	0.00000661
-117.85489620	0.00000339	0.00000591	0.00000558	0.00000588	0.00000230	0.00000527	0.00000238	-0.00000035	0.00000159	0.00000791	0.00000697	0.00000153	-0.00000075	0.00000092	0.00000328	0.00000657
-117.78237011	0.00000061	0.00000095	0.00000088	0.00000175	0.00000154	0.00000109	0.00000026	0.00000095	0.00000188	0.00000240	0.00000510	0.00000480	-0.00000038	0.00000104	0.00000313	0.00000644
-117.70984402	0.00000473	0.00000346	0.00000501	0.00000399	0.00000580	0.00000417	0.00000288	0.00000435	0.00000646	0.00000263	0.00000229	0.00000641	0.00000045	0.00000102	0.00000296	0.00000628
-117.63731793	0.00000772	0.00000739	0.00000885	0.00000723	0.00000739	0.00000684	0.00000437	0.00000444	0.00000773	0.00000465	0.00000091	0.00000531	0.00000128	0.00000087	0.00000283	0.00000615
-117.56479184	0.00000593	0.00000705	0.00000789	0.00000664	0.00000465	0.00000587	0.00000270	0.00000152	0.00000468	0.00000650	0.00000204	0.00000217	0.00000147	0.00000070	0.00000276	0.00000612
-117.49226575	0.00000173	0.00000289	0.00000333	0.00000301	0.00000190	0.00000208	-0.00000013	0.00000007	0.00000100	0.00000455	0.00000356	0.00000063	0.00000078	0.00000058	0.00000276	0.00000618
-117.41973966	0.00000141	0.00000072	0.00000130	0.00000162	0.00000267	0.00000135	0.00000031	0.00000303	0.00000376	0.00000129	0.00000237	0.00000286	-0.00000026	0.00000053	0.00000285	0.00000631
-117.34721357	0.00000697	0.00000529	0.00000716	0.00000567	0.00000815	0.00000610	0.00000451	0.00000676	0.00000917	0.00000421	0.00000183	0.00000410	-0.00000078	0.00000054	0.00000302	0.00000647
-117.27468748	0.00001027	0.00000975	0.00001146	0.00000954	0.00001007	0.00000940	0.00000654	0.00000686	0.00001094	0.00000752	0.00000290	0.00000287	-0.00000079	0.00000061	0.00000323	0.00000660
-117.20216139	0.00000868	0.00000985	0.00001073	0.00000948	0.00000725	0.00000903	0.00000545	0.00000339	0.00000808	0.00000995	0.00000545	0.00000072	-0.00000076	0.00000076	0.00000336	0.00000667
-117.12963530	0.00000353	0.00000606	0.00000574	0.00000602	0.00000239	0.00000542	0.00000249	-0.00000031	0.00000171	0.00000805	0.00000703	0.00000149	-0.00000073	0.00000094	0.00000333	0.00000664
-117.05710921	0.00000063	0.00000102	0.00000093	0.00000181	0.00000154	0.00000113	0.00000030	0.00000088	0.00000181	0.00000251	0.00000519	0.00000478	-0.00000036	0.00000107	0.00000317	0.00000650
-116.98458312	0.00000466	0.00000339	0.00000493	0.00000394	0.00000576	0.00000412	0.00000286	0.00000434	0.00000643	0.00000262	0.00000237	0.00000644	0.00000046	0.00000105	0.00000300	0.00000634
-116.91205703	0.00000775	0.00000739	0.00000886	0.00000725	0.00000744	0.00000686	0.00000440	0.00000450	0.00000779	0.00000463	0.00000094	0.00000539	0.00000130	0.00000091	0.00000287	0.00000621
-116.83953094	0.00000603	0.00000714	0.00000799	0.00000672	0.00000476	0.00000595	0.00000278	0.00000160	0.00000480	0.00000651	0.00000201	0.00000225	0.00000150	0.00000074	0.00000280	0.00000618
-116.76700485	0.00000180	0.00000300	0.00000345	0.00000310	0.00000195	0.00000218	-0.00000010	0.00000010	0.00000104	0.00000465	0.00000359	0.00000061	0.00000082	0.00000061	0.00000279	0.00000624
-116.69447876	0.00000140	0.00000074	0.00000130	0.00000164	0.00000262	0.00000135	0.00000028	0.00000296	0.00000367	0.00000129	0.00000242	0.00000282	-0.00000022	0.00000056	0.00000289	0.00000636
-116.62195267	0.00000691	0.00000521	0.00000708	0.00000560	0.00000811	0.00000605	0.00000448	0.00000677	0.00000914	0.00000419	0.00000185	0.00000411	-0.00000076	0.00000056	0.00000306	0.00000652
-116.54942658	0.00001031	0.00000976	0.00001149	0.00000956	0.00001014	0.00000943	0.00000658	0.00000695	0.00001101	0.00000751	0.00000289	0.00000293	-0.00000078	0.00000064	0.00000327	0.00000666
-116.47690049	0.00000881	0.00000996	0.00001086	0.00000958	0.00000740	0.00000913	0.00000554	0.00000352	0.00000824	0.00000999	0.00000542	0.00000076	-0.00000074	0.00000079	0.00000340	0.00000673
-116.40437440	0.00000369	0.00000622	0.00000592	0.00000617	0.00000247	0.00000557	0.00000260	-0.00000026	0.00000183	0.00000819	0.00000708	0.00000145	-0.00000072	0.00000097	0.00000338	0.00000670
-116.33184831	0.00000065	0.00000110	0.00000098	0.00000188	0.00000153	0.00000117	0.00000033	0.00000080	0.00000173	0.00000264	0.00000528	0.00000475	-0.00000036	0.00000110	0.00000322	0.00000656
-116.25932222	0.00000457	0.00000329	0.00000484	0.00000386	0.00000570	0.00000406	0.00000282	0.00000432	0.00000638	0.00000262	0.00000246	0.00000648	0.00000046	0.00000108	0.00000305	0.00000640
-116.18679613	0.00000776	0.00000737	0.00000886	0.00000724	0.00000748	0.00000686	0.00000443	0.00000456	0.00000783	0.00000461	0.00000097	0.00000548	0.00000131	0.00000094	0.00000292	0.00000627
-116.11427004	0.00000614	0.00000722	0.00000809	0.00000680	0.00000487	0.00000603	0.00000287	0.00000170	0.00000493	0.00000652	0.00000195	0.00000236	0.00000154	0.00000077	0.00000284	0.00000623
-116.04174395	0.00000189	0.00000312	0.00000358	0.00000320	0.00000199	0.00000229	-0.00000006	0.00000011	0.00000109	0.00000477	0.00000360	0.00000061	0.00000088	0.00000064	0.00000283	0.00000629
-115.96921786	0.00000138	0.00000076	0.00000131	0.00000166	0.00000257	0.00000133	0.00000023	0.00000287	0.00000357	0.00000129	0.00000246	0.00000278	-0.00000017	0.00000058	0.00000292	0.00000642
-115.89669177	0.00000683	0.00000511	0.00000698	0.00000552	0.00000806	0.00000598	0.00000444	0.00000677	0.00000911	0.00000415	0.00000187	0.00000413	-0.00000074	0.00000059	0.00000310	0.00000658
-115.82416568	0.00001034	0.00000976	0.00001151	0.00000956	0.00001021	0.00000945	0.00000662	0.00000704	0.00001109	0.00000749	0.00000290	0.00000299	-0.00000077	0.00000067	0.00000331	0.00000672
-115.75163959	0.00000896	0.00001006	0.00001100	0.00000968	0.00000757	0.00000923	0.00000564	0.00000367	0.00000842	0.00001004	0.00000540	0.00000081	-0.00000073	0.00000082	0.00000344	0.00000680
-115.67911350	0.00000386	0.00000639	0.00000611	0.00000633	0.00000256	0.00000575	0.00000272	-0.00000021	0.00000199	0.00000835	0.00000715	0.00000139	-0.00000070	0.00000100	0.00000343	0.00000677
-115.60658741	0.00000067	0.00000118	0.00000104	0.00000195	0.00000153	0.00000122	0.00000036	0.00000071	0.00000163	0.00000279	0.00000541	0.00000471	-0.00000035	0.00000113	0.00000327	0.00000664
-115.53406132	0.00000447	0.00000318	0.00000472	0.00000377	0.00000563	0.00000398	0.00000277	0.00000430	0.00000632	0.00000260	0.00000257	0.00000651	0.00000047	0.00000112	0.00000310	0.00000647
-115.46153523	0.00000777	0.00000736	0.00000886	0.00000723	0.00000753	0.00000687	0.00000446	0.00000463	0.00000788	0.00000459	0.00000101	0.00000558	0.00000133	0.00000098	0.00000296	0.00000634
-115.38900914	0.00000627	0.00000732	0.00000820	0.00000689	0.00000500	0.00000612	0.00000296	0.00000181	0.00000508	0.00000653	0.00000188	0.00000248	0.00000159	0.00000081	0.00000288	0.00000630
-115.31648305	0.00000200	0.00000326	0.00000374	0.00000332	0.00000205	0.00000242	-0.00000001	0.00000014	0.00000114	0.00000490	0.00000363	0.00000060	0.00000094	0.00000067	0.00000288	0.00000636
-115.24395696	0.00000136	0.00000077	0.00000131	0.00000168	0.00000251	0.00000132	0.00000019	0.00000278	0.00000345	0.00000129	0.00000252	0.00000274	-0.00000012	0.00000061	0.00000296	0.00000648
-115.17143087	0.00000673	0.00000500	0.00000687	0.00000543	0.00000801	0.00000590	0.00000439	0.00000676	0.00000906	0.00000410	0.00000189	0.00000414	-0.00000071	0.00000062	0.00000314	0.00000665
-115.09890478	0.00001038	0.00000976	0.00001152	0.00000957	0.00001029	0.00000947	0.00000666	0.00000714	0.00001117	0.00000747	0.00000291	0.00000307	-0.00000075	0.00000069	0.00000335	0.00000679
-115.02637869	0.00000912	0.00001019	0.00001115	0.00000980	0.00000775	0.00000935	0.00000576	0.00000384	0.00000861	0.00001009	0.00000536	0.00000087	-0.00000071	0.00000084	0.00000349	0.00000686
-114.95385260	0.00000405	0.00000659	0.00000634	0.00000652	0.00000268	0.00000594	0.00000286	-0.00000016	0.00000216	0.00000853	0.00000721	0.00000134	-0.00000069	0.00000103	0.00000348	0.00000684
-114.88132651	0.00000070	0.00000129	0.00000112	0.00000204	0.00000153	0.00000129	0.00000041	0.00000061	0.00000152	0.00000298	0.00000553	0.00000468	-0.00000034	0.00000116	0.00000332	0.00000671
-114.80880042	0.00000436	0.00000306	0.00000460	0.00000368	0.00000556	0.00000391	0.00000273	0.00000428	0.00000627	0.00000259	0.00000269	0.00000655	0.00000047	0.00000116	0.00000315	0.00000654
-114.73627433	0.00000780	0.00000734	0.00000886	0.00000724	0.00000759	0.00000689	0.00000449	0.00000471	0.00000795	0.00000457	0.00000105	0.00000570	0.00000135	0.00000102	0.00000301	0.00000641
-114.66374824	0.00000642	0.00000744	0.00000834	0.00000700	0.00000515	0.00000624	0.00000307	0.00000192	0.00000525	0.00000655	0.00000184	0.00000261	0.00000163	0.00000085	0.00000293	0.00000636
-114.59122215	0.00000213	0.00000342	0.00000391	0.00000347	0.00000211	0.00000257	0.00000005	0.00000017	0.00000120	0.00000505	0.00000367	0.00000060	0.00000101	0.00000071	0.00000292	0.00000641
-114.51869606	0.00000136	0.00000081	0.00000134	0.00000171	0.00000248	0.00000132	0.00000016	0.00000269	0.00000333	0.00000131	0.00000260	0.00000271	-0.00000007	0.00000065	0.00000300	0.00000654
-114.44616997	0.00000665	0.00000489	0.00000676	0.00000534	0.00000796	0.00000583	0.00000435	0.00000678	0.00000904	0.00000407	0.00000192	0.00000418	-0.00000069	0.00000065	0.00000318	0.00000670
-114.37364388	0.00001044	0.00000977	0.00001156	0.00000959	0.00001039	0.00000952	0.00000672	0.00000727	0.00001128	0.00000747	0.00000292	0.00000316	-0.00000074	0.00000072	0.00000339	0.00000685
-114.30111779	0.00000932	0.00001034	0.00001133	0.00000994	0.00000797	0.00000950	0.00000589	0.00000404	0.00000884	0.00001017	0.00000534	0.00000094	-0.00000069	0.00000087	0.00000354	0.00000693
-114.22859170	0.00000427	0.00000681	0.00000659	0.00000672	0.00000281	0.00000616	0.00000302	-0.00000008	0.00000237	0.00000873	0.00000730	0.00000129	-0.00000067	0.00000106	0.00000353	0.00000690
-114.15606561	0.00000075	0.00000141	0.00000121	0.00000215	0.00000155	0.00000137	0.00000046	0.00000052	0.00000143	0.00000318	0.00000568	0.00000466	-0.00000033	0.00000120	0.00000338	0.00000678
-114.08353952	0.00000427	0.00000296	0.00000449	0.00000361	0.00000551	0.00000384	0.00000269	0.00000426	0.00000624	0.00000259	0.00000283	0.00000661	0.00000048	0.00000120	0.00000320	0.00000661
-114.01101343	0.00000785	0.00000735	0.00000889	0.00000727	0.00000768	0.00000692	0.00000455	0.00000481	0.00000805	0.00000457	0.00000111	0.00000582	0.00000138	0.00000106	0.00000306	0.00000648
-113.93848734	0.00000659	0.00000758	0.00000851	0.00000714	0.00000533	0.00000638	0.00000321	0.00000207	0.00000545	0.00000660	0.00000180	0.00000274	0.00000169	0.00000088	0.00000297	0.00000643
-113.86596125	0.00000228	0.00000361	0.00000412	0.00000364	0.00000219	0.00000275	0.00000013	0.00000022	0.00000127	0.00000522	0.00000372	0.00000061	0.00000108	0.00000074	0.00000296	0.00000648
-113.79343516	0.00000136	0.00000085	0.00000137	0.00000175	0.00000246	0.00000133	0.00000014	0.00000261	0.00000323	0.00000134	0.00000269	0.00000269	-0.00000001	0.00000068	0.00000305	0.00000661
-113.72090907	0.00000658	0.00000479	0.00000666	0.00000527	0.00000794	0.00000578	0.00000432	0.00000680	0.00000903	0.00000405	0.00000196	0.00000423	-0.00000065	0.00000068	0.00000322	0.00000678
-113.64838298	0.00001053	0.00000981	0.00001162	0.00000964	0.00001051	0.00000958	0.00000679	0.00000740	0.00001141	0.00000749	0.00000295	0.00000327	-0.00000071	0.00000075	0.00000343	0.00000692
-113.57585689	0.00000953	0.00001051	0.00001154	0.00001011	0.00000820	0.00000966	0.00000604	0.00000423	0.00000908	0.00001027	0.00000534	0.00000101	-0.00000066	0.00000090	0.00000359	0.00000700
-113.50333080	0.00000450	0.00000704	0.00000685	0.00000695	0.00000298	0.00000639	0.00000318	0.00000000	0.00000260	0.00000895	0.00000740	0.00000124	-0.00000064	0.00000109	0.00000359	0.00000698
-113.43080471	0.00000081	0.00000155	0.00000132	0.00000228	0.00000159	0.00000147	0.00000053	0.00000045	0.00000136	0.00000340	0.00000585	0.00000464	-0.00000031	0.00000123	0.00000343	0.00000686
-113.35827862	0.00000420	0.00000287	0.00000440	0.00000355	0.00000549	0.00000380	0.00000267	0.00000428	0.00000622	0.00000261	0.00000297	0.00000669	0.00000051	0.00000124	0.00000325	0.00000668
-113.28575253	0.00000792	0.00000739	0.00000895	0.00000731	0.00000779	0.00000698	0.00000462	0.00000493	0.00000816	0.00000459	0.00000117	0.00000596	0.00000142	0.00000110	0.00000311	0.00000654
-113.21322644	0.00000679	0.00000774	0.00000869	0.00000730	0.00000552	0.00000654	0.00000334	0.00000222	0.00000565	0.00000668	0.00000179	0.00000289	0.00000175	0.00000092	0.00000302	0.00000649
-113.14070035	0.00000244	0.00000381	0.00000433	0.00000382	0.00000228	0.00000294	0.00000020	0.00000027	0.00000136	0.00000541	0.00000380	0.00000064	0.00000115	0.00000078	0.00000301	0.00000654
-113.06817426	0.00000139	0.00000091	0.00000142	0.00000182	0.00000247	0.00000136	0.00000013	0.00000253	0.00000314	0.00000138	0.00000279	0.00000268	0.00000005	0.00000071	0.00000309	0.00000667
-112.99564817	0.00000653	0.00000471	0.00000660	0.00000522	0.00000794	0.00000575	0.00000430	0.00000685	0.00000905	0.00000403	0.00000201	0.00000428	-0.00000062	0.00000071	0.00000327	0.00000684
-112.92312208	0.00001064	0.00000987	0.00001172	0.00000971	0.00001066	0.00000967	0.00000688	0.00000755	0.00001156	0.00000752	0.00000297	0.00000338	-0.00000069	0.00000078	0.00000348	0.00000699
-112.85059599	0.00000975	0.00001069	0.00001177	0.00001030	0.00000844	0.00000985	0.00000620	0.00000443	0.00000934	0.00001038	0.00000534	0.00000108	-0.00000064	0.00000094	0.00000364	0.00000707
-112.77806990	0.00000473	0.00000728	0.00000712	0.00000718	0.00000314	0.00000662	0.00000335	0.00000009	0.00000285	0.00000917	0.00000751	0.00000121	-0.00000062	0.00000113	0.00000364	0.00000706
-112.70554381	0.00000088	0.00000170	0.00000144	0.00000241	0.00000164	0.00000158	0.00000061	0.00000039	0.00000131	0.00000362	0.00000601	0.00000465	-0.00000030	0.00000128	0.00000349	0.00000693
-112.63301772	0.00000415	0.00000281	0.00000433	0.00000351	0.00000548	0.00000377	0.00000266	0.00000430	0.00000623	0.00000264	0.00000312	0.00000677	0.00000052	0.00000128	0.00000330	0.00000676
-112.56049163	0.00000801	0.00000744	0.00000902	0.00000738	0.00000792	0.00000706	0.00000469	0.00000505	0.00000829	0.00000462	0.00000125	0.00000610	0.00000145	0.00000115	0.00000316	0.00000662
-112.48796554	0.00000698	0.00000791	0.00000888	0.00000747	0.00000571	0.00000670	0.00000348	0.00000237	0.00000586	0.00000675	0.00000178	0.00000303	0.00000182	0.00000096	0.00000307	0.00000657
-112.41543945	0.00000261	0.00000401	0.00000455	0.00000400	0.00000239	0.00000312	0.00000029	0.00000032	0.00000145	0.00000559	0.00000386	0.00000066	0.00000123	0.00000082	0.00000305	0.00000662
-112.34291336	0.00000142	0.00000098	0.00000148	0.00000188	0.00000250	0.00000139	0.00000013	0.00000248	0.00000307	0.00000143	0.00000288	0.00000267	0.00000012	0.00000075	0.00000314	0.00000674
-112.27038727	0.00000651	0.00000466	0.00000655	0.00000519	0.00000795	0.00000573	0.00000431	0.00000690	0.00000908	0.00000404	0.00000206	0.00000433	-0.00000059	0.00000075	0.00000331	0.00000691
-112.19786118	0.00001075	0.00000994	0.00001182	0.00000980	0.00001080	0.00000976	0.00000697	0.00000771	0.00001172	0.00000757	0.00000303	0.00000348	-0.00000067	0.00000082	0.00000354	0.00000706
-112.12533509	0.00000997	0.00001088	0.00001199	0.00001049	0.00000867	0.00001003	0.00000635	0.00000463	0.00000957	0.00001050	0.00000538	0.00000116	-0.00000062	0.00000097	0.00000370	0.00000715
-112.05280900	0.00000494	0.00000751	0.00000738	0.00000741	0.00000331	0.00000685	0.00000350	0.00000019	0.00000307	0.00000939	0.00000764	0.00000119	-0.00000059	0.00000116	0.00000370	0.00000713
-111.98028291	0.00000096	0.00000184	0.00000156	0.00000255	0.00000171	0.00000170	0.00000069	0.00000035	0.00000128	0.00000384	0.00000618	0.00000465	-0.00000027	0.00000132	0.00000355	0.00000701
-111.90775682	0.00000412	0.00000276	0.00000429	0.00000349	0.00000549	0.00000376	0.00000267	0.00000434	0.00000625	0.00000267	0.00000326	0.00000684	0.00000055	0.00000133	0.00000336	0.00000684
-111.83523073	0.00000810	0.00000749	0.00000911	0.00000745	0.00000804	0.00000714	0.00000477	0.00000517	0.00000842	0.00000466	0.00000132	0.00000623	0.00000149	0.00000119	0.00000321	0.00000669
-111.76270464	0.00000716	0.00000807	0.00000907	0.00000763	0.00000589	0.00000685	0.00000362	0.00000251	0.00000605	0.00000683	0.00000180	0.00000315	0.00000187	0.00000100	0.00000312	0.00000664
-111.69017855	0.00000277	0.00000420	0.00000475	0.00000416	0.00000248	0.00000329	0.00000038	0.00000039	0.00000154	0.00000575	0.00000394	0.00000070	0.00000129	0.00000085	0.00000310	0.00000668
-111.61765246	0.00000147	0.00000105	0.00000154	0.00000195	0.00000254	0.00000143	0.00000015	0.00000244	0.00000302	0.00000148	0.00000298	0.00000267	0.00000016	0.00000078	0.00000318	0.00000681
-111.54512637	0.00000650	0.00000462	0.00000652	0.00000517	0.00000798	0.00000573	0.00000431	0.00000696	0.00000912	0.00000405	0.00000211	0.00000438	-0.00000056	0.00000078	0.00000336	0.00000698
-111.47260028	0.00001086	0.00001001	0.00001192	0.00000989	0.00001095	0.00000986	0.00000706	0.00000785	0.00001187	0.00000762	0.00000306	0.00000356	-0.00000065	0.00000085	0.00000358	0.00000713
-111.40007419	0.00001018	0.00001106	0.00001220	0.00001066	0.00000888	0.00001020	0.00000650	0.00000481	0.00000980	0.00001062	0.00000539	0.00000122	-0.00000059	0.00000100	0.00000375	0.00000723
-111.32754810	0.00000516	0.00000772	0.00000762	0.00000761	0.00000347	0.00000705	0.00000365	0.00000028	0.00000329	0.00000959	0.00000773	0.00000118	-0.00000057	0.00000120	0.00000376	0.00000721
-111.25502201	0.00000104	0.00000198	0.00000167	0.00000267	0.00000177	0.00000181	0.00000076	0.00000032	0.00000125	0.00000404	0.00000632	0.00000467	-0.00000025	0.00000135	0.00000361	0.00000709
-111.18249592	0.00000408	0.00000272	0.00000425	0.00000347	0.00000548	0.00000375	0.00000267	0.00000436	0.00000627	0.00000271	0.00000337	0.00000692	0.00000057	0.00000136	0.00000341	0.00000691
-111.10996983	0.00000817	0.00000754	0.00000917	0.00000751	0.00000814	0.00000721	0.00000484	0.00000526	0.00000852	0.00000470	0.00000138	0.00000634	0.00000153	0.00000123	0.00000326	0.00000677
-111.03744374	0.00000732	0.00000821	0.00000923	0.00000777	0.00000605	0.00000699	0.00000374	0.00000263	0.00000622	0.00000690	0.00000180	0.00000326	0.00000192	0.00000104	0.00000317	0.00000671
-110.96491765	0.00000291	0.00000436	0.00000492	0.00000431	0.00000258	0.00000344	0.00000046	0.00000044	0.00000163	0.00000591	0.00000399	0.00000071	0.00000136	0.00000089	0.00000315	0.00000675
-110.89239156	0.00000150	0.00000111	0.00000161	0.00000201	0.00000257	0.00000148	0.00000017	0.00000241	0.00000298	0.00000154	0.00000305	0.00000266	0.00000022	0.00000082	0.00000323	0.00000688
-110.81986547	0.00000647	0.00000458	0.00000648	0.00000514	0.00000799	0.00000571	0.00000431	0.00000701	0.00000915	0.00000406	0.00000216	0.00000442	-0.00000052	0.00000081	0.00000341	0.00000705
-110.74733938	0.00001095	0.00001008	0.00001200	0.00000995	0.00001107	0.00000993	0.00000714	0.00000798	0.00001200	0.00000766	0.00000311	0.00000364	-0.00000062	0.00000088	0.00000363	0.00000721
-110.67481329	0.00001035	0.00001122	0.00001238	0.00001081	0.00000907	0.00001035	0.00000663	0.00000496	0.00001000	0.00001071	0.00000542	0.00000128	-0.00000057	0.00000104	0.00000381	0.00000730
-110.60228720	0.00000533	0.00000791	0.00000782	0.00000778	0.00000362	0.00000723	0.00000378	0.00000036	0.00000348	0.00000977	0.00000783	0.00000116	-0.00000055	0.00000124	0.00000382	0.00000730
-110.52976111	0.00000110	0.00000210	0.00000178	0.00000278	0.00000182	0.00000192	0.00000084	0.00000029	0.00000122	0.00000422	0.00000646	0.00000466	-0.00000024	0.00000139	0.00000367	0.00000718
-110.45723502	0.00000404	0.00000266	0.00000419	0.00000344	0.00000547	0.00000372	0.00000266	0.00000437	0.00000626	0.00000273	0.00000350	0.00000696	0.00000059	0.00000141	0.00000347	0.00000700
-110.38470893	0.00000823	0.00000757	0.00000922	0.00000754	0.00000821	0.00000725	0.00000489	0.00000535	0.00000861	0.00000471	0.00000145	0.00000644	0.00000155	0.00000128	0.00000332	0.00000685
-110.31218284	0.00000745	0.00000832	0.00000937	0.00000788	0.00000619	0.00000710	0.00000383	0.00000275	0.00000636	0.00000692	0.00000179	0.00000338	0.00000197	0.00000109	0.00000322	0.00000679
-110.23965675	0.00000304	0.00000450	0.00000508	0.00000444	0.00000266	0.00000356	0.00000052	0.00000050	0.00000172	0.00000601	0.00000402	0.00000076	0.00000141	0.00000093	0.00000321	0.00000683
-110.16713066	0.00000153	0.00000117	0.00000166	0.00000207	0.00000260	0.00000151	0.00000018	0.00000236	0.00000293	0.00000159	0.00000312	0.00000265	0.00000027	0.00000086	0.00000329	0.00000696
-110.09460457	0.00000643	0.00000452	0.00000643	0.00000511	0.00000798	0.00000569	0.00000430	0.00000703	0.00000916	0.00000406	0.00000220	0.00000445	-0.00000049	0.00000085	0.00000346	0.00000713
-110.02207848	0.00001102	0.00001011	0.00001206	0.00001000	0.00001116	0.00000999	0.00000720	0.00000808	0.00001210	0.00000769	0.00000314	0.00000371	-0.00000060	0.00000092	0.00000369	0.00000728
-109.94955239	0.00001051	0.00001134	0.00001254	0.00001094	0.00000924	0.00001048	0.00000675	0.00000512	0.00001018	0.00001079	0.00000541	0.00000134	-0.00000055	0.00000107	0.00000386	0.00000738
-109.87702630	0.00000551	0.00000808	0.00000802	0.00000795	0.00000375	0.00000740	0.00000390	0.00000044	0.00000369	0.00000993	0.00000789	0.00000114	-0.00000053	0.00000127	0.00000388	0.00000737
-109.80450021	0.00000116	0.00000222	0.00000188	0.00000289	0.00000187	0.00000203	0.00000090	0.00000024	0.00000120	0.00000441	0.00000658	0.00000465	-0.00000021	0.00000143	0.00000373	0.00000725
-109.73197412	0.00000397	0.00000259	0.00000412	0.00000340	0.00000543	0.00000368	0.00000263	0.00000436	0.00000624	0.00000275	0.00000361	0.00000701	0.00000061	0.00000145	0.00000353	0.00000708
-109.65944803	0.00000825	0.00000757	0.00000923	0.00000756	0.00000827	0.00000727	0.00000493	0.00000541	0.00000867	0.00000472	0.00000151	0.00000655	0.00000158	0.00000132	0.00000337	0.00000693
-109.58692194	0.00000757	0.00000841	0.00000948	0.00000797	0.00000631	0.00000719	0.00000393	0.00000286	0.00000649	0.00000695	0.00000177	0.00000350	0.00000202	0.00000113	0.00000327	0.00000686
-109.51439585	0.00000316	0.00000464	0.00000523	0.00000456	0.00000273	0.00000369	0.00000059	0.00000055	0.00000178	0.00000613	0.00000404	0.00000079	0.00000148	0.00000097	0.00000326	0.00000690
-109.44186976	0.00000156	0.00000122	0.00000171	0.00000211	0.00000261	0.00000153	0.00000018	0.00000229	0.00000285	0.00000164	0.00000317	0.00000262	0.00000033	0.00000089	0.00000333	0.00000703
-109.36934367	0.00000637	0.00000444	0.00000635	0.00000504	0.00000795	0.00000564	0.00000427	0.00000704	0.00000913	0.00000405	0.00000224	0.00000446	-0.00000046	0.00000089	0.00000351	0.00000720
-109.29681758	0.00001106	0.00001012	0.00001209	0.00001002	0.00001124	0.00001002	0.00000725	0.00000818	0.00001218	0.00000769	0.00000316	0.00000377	-0.00000058	0.00000096	0.00000374	0.00000737
-109.22429149	0.00001066	0.00001146	0.00001268	0.00001105	0.00000941	0.00001059	0.00000686	0.00000527	0.00001036	0.00001083	0.00000540	0.00000141	-0.00000053	0.00000111	0.00000392	0.00000747
-109.15176540	0.00000569	0.00000826	0.00000822	0.00000811	0.00000391	0.00000757	0.00000403	0.00000053	0.00000390	0.00001008	0.00000796	0.00000112	-0.00000050	0.00000131	0.00000394	0.00000746
-109.07923931	0.00000122	0.00000236	0.00000198	0.00000300	0.00000190	0.00000214	0.00000097	0.00000019	0.00000116	0.00000461	0.00000671	0.00000462	-0.00000020	0.00000147	0.00000380	0.00000734
-109.00671322	0.00000387	0.00000251	0.00000401	0.00000333	0.00000536	0.00000361	0.00000259	0.00000433	0.00000618	0.00000276	0.00000373	0.00000704	0.00000062	0.00000150	0.00000360	0.00000717
-108.93418713	0.00000825	0.00000755	0.00000922	0.00000755	0.00000831	0.00000727	0.00000495	0.00000547	0.00000870	0.00000471	0.00000156	0.00000665	0.00000160	0.00000137	0.00000344	0.00000701
-108.86166104	0.00000769	0.00000850	0.00000958	0.00000806	0.00000644	0.00000728	0.00000402	0.00000297	0.00000662	0.00000695	0.00000174	0.00000363	0.00000206	0.00000118	0.00000333	0.00000694
-108.78913495	0.00000330	0.00000478	0.00000538	0.00000468	0.00000281	0.00000382	0.00000066	0.00000059	0.00000187	0.00000624	0.00000405	0.00000082	0.00000155	0.00000102	0.00000331	0.00000698
-108.71660886	0.00000157	0.00000126	0.00000176	0.00000215	0.00000261	0.00000156	0.00000018	0.00000220	0.00000276	0.00000170	0.00000323	0.00000257	0.00000040	0.00000093	0.00000338	0.00000711
-108.64408277	0.00000627	0.00000433	0.00000624	0.00000496	0.00000789	0.00000557	0.00000422	0.00000703	0.00000909	0.00000401	0.00000227	0.00000446	-0.00000042	0.00000092	0.00000356	0.00000728
-108.57155668	0.00001108	0.00001011	0.00001210	0.00001002	0.00001130	0.00001004	0.00000728	0.00000827	0.00001226	0.00000767	0.00000318	0.00000384	-0.00000056	0.00000099	0.00000379	0.00000745
-108.49903059	0.00001080	0.00001157	0.00001282	0.00001116	0.00000958	0.00001071	0.00000697	0.00000543	0.00001054	0.00001087	0.00000537	0.00000147	-0.00000052	0.00000114	0.00000397	0.00000755
-108.42650450	0.00000589	0.00000844	0.00000844	0.00000829	0.00000407	0.00000776	0.00000416	0.00000063	0.00000414	0.00001024	0.00000800	0.00000108	-0.00000048	0.00000134	0.00000400	0.00000755
-108.35397841	0.00000129	0.00000251	0.00000210	0.00000313	0.00000193	0.00000226	0.00000104	0.00000015	0.00000113	0.00000483	0.00000684	0.00000457	-0.00000018	0.00000151	0.00000386	0.00000744
-108.28145232	0.00000376	0.00000240	0.00000389	0.00000325	0.00000527	0.00000353	0.00000255	0.00000429	0.00000612	0.00000278	0.00000386	0.00000707	0.00000063	0.00000154	0.00000366	0.00000726
-108.20892623	0.00000826	0.00000751	0.00000920	0.00000753	0.00000834	0.00000727	0.00000498	0.00000554	0.00000876	0.00000469	0.00000162	0.00000675	0.00000162	0.00000142	0.00000350	0.00000710
-108.13640014	0.00000782	0.00000859	0.00000969	0.00000815	0.00000657	0.00000737	0.00000412	0.00000310	0.00000678	0.00000694	0.00000171	0.00000377	0.00000210	0.00000122	0.00000340	0.00000703
-108.06387405	0.00000345	0.00000495	0.00000556	0.00000482	0.00000289	0.00000396	0.00000074	0.00000064	0.00000196	0.00000636	0.00000406	0.00000087	0.00000161	0.00000106	0.00000337	0.00000706
-107.99134796	0.00000158	0.00000132	0.00000180	0.00000220	0.00000261	0.00000158	0.00000017	0.00000210	0.00000265	0.00000178	0.00000329	0.00000253	0.00000046	0.00000098	0.00000344	0.00000719
-107.91882187	0.00000617	0.00000422	0.00000612	0.00000486	0.00000782	0.00000549	0.00000416	0.00000702	0.00000904	0.00000399	0.00000232	0.00000447	-0.00000038	0.00000097	0.00000362	0.00000736
-107.84629578	0.00001112	0.00001010	0.00001210	0.00001002	0.00001138	0.00001006	0.00000732	0.00000838	0.00001233	0.00000769	0.00000321	0.00000392	-0.00000054	0.00000104	0.00000385	0.00000753
-107.77376969	0.00001098	0.00001170	0.00001298	0.00001129	0.00000978	0.00001084	0.00000710	0.00000563	0.00001075	0.00001093	0.00000535	0.00000155	-0.00000049	0.00000119	0.00000404	0.00000764
-107.70124360	0.00000612	0.00000865	0.00000869	0.00000849	0.00000428	0.00000797	0.00000432	0.00000074	0.00000441	0.00001044	0.00000808	0.00000105	-0.00000046	0.00000139	0.00000407	0.00000764
-107.62871751	0.00000137	0.00000269	0.00000225	0.00000328	0.00000197	0.00000241	0.00000113	0.00000010	0.00000111	0.00000509	0.00000701	0.00000453	-0.00000017	0.00000156	0.00000392	0.00000753
-107.55619142	0.00000363	0.00000228	0.00000376	0.00000316	0.00000519	0.00000345	0.00000250	0.00000425	0.00000605	0.00000278	0.00000403	0.00000711	0.00000064	0.00000159	0.00000372	0.00000735
-107.48366533	0.00000826	0.00000748	0.00000919	0.00000752	0.00000840	0.00000728	0.00000501	0.00000561	0.00000881	0.00000468	0.00000171	0.00000687	0.00000165	0.00000147	0.00000356	0.00000719
-107.41113924	0.00000797	0.00000870	0.00000983	0.00000826	0.00000674	0.00000749	0.00000423	0.00000324	0.00000695	0.00000696	0.00000170	0.00000392	0.00000216	0.00000127	0.00000345	0.00000712
-107.33861315	0.00000363	0.00000514	0.00000577	0.00000500	0.00000299	0.00000413	0.00000083	0.00000071	0.00000205	0.00000651	0.00000408	0.00000092	0.00000170	0.00000111	0.00000343	0.00000715
-107.26608706	0.00000161	0.00000139	0.00000186	0.00000227	0.00000262	0.00000160	0.00000018	0.00000201	0.00000255	0.00000188	0.00000338	0.00000249	0.00000054	0.00000102	0.00000350	0.00000727
-107.19356097	0.00000606	0.00000409	0.00000599	0.00000477	0.00000776	0.00000540	0.00000411	0.00000702	0.00000901	0.00000395	0.00000236	0.00000450	-0.00000034	0.00000101	0.00000367	0.00000745
-107.12103488	0.00001117	0.00001010	0.00001213	0.00001004	0.00001147	0.00001009	0.00000738	0.00000850	0.00001245	0.00000767	0.00000323	0.00000402	-0.00000051	0.00000108	0.00000391	0.00000762
-107.04850879	0.00001119	0.00001185	0.00001318	0.00001144	0.00001002	0.00001100	0.00000724	0.00000584	0.00001100	0.00001099	0.00000534	0.00000164	-0.00000046	0.00000123	0.00000410	0.00000772
-106.97598270	0.00000638	0.00000890	0.00000897	0.00000872	0.00000451	0.00000821	0.00000449	0.00000087	0.00000472	0.00001065	0.00000817	0.00000103	-0.00000043	0.00000144	0.00000414	0.00000773
-106.90345661	0.00000146	0.00000291	0.00000241	0.00000346	0.00000203	0.00000259	0.00000124	0.00000007	0.00000110	0.00000536	0.00000719	0.00000451	-0.00000014	0.00000161	0.00000400	0.00000762
-106.83093052	0.00000352	0.00000218	0.00000363	0.00000310	0.00000512	0.00000339	0.00000245	0.00000423	0.00000599	0.00000280	0.00000420	0.00000717	0.00000067	0.00000165	0.00000379	0.00000744
-106.75840443	0.00000829	0.00000748	0.00000920	0.00000753	0.00000847	0.00000731	0.00000505	0.00000571	0.00000890	0.00000469	0.00000179	0.00000702	0.00000169	0.00000153	0.00000362	0.00000728
-106.68587834	0.00000815	0.00000884	0.00001000	0.00000841	0.00000693	0.00000764	0.00000437	0.00000341	0.00000715	0.00000699	0.00000169	0.00000410	0.00000223	0.00000132	0.00000351	0.00000720
-106.61335225	0.00000383	0.00000536	0.00000600	0.00000520	0.00000311	0.00000434	0.00000096	0.00000078	0.00000219	0.00000669	0.00000412	0.00000099	0.00000179	0.00000115	0.00000348	0.00000723
-106.54082616	0.00000165	0.00000148	0.00000195	0.00000234	0.00000265	0.00000164	0.00000019	0.00000191	0.00000246	0.00000200	0.00000348	0.00000246	0.00000062	0.00000106	0.00000355	0.00000736
-106.46830007	0.00000597	0.00000398	0.00000588	0.00000468	0.00000772	0.00000533	0.00000407	0.00000703	0.00000898	0.00000392	0.00000243	0.00000454	-0.00000030	0.00000104	0.00000373	0.00000753
-106.39577398	0.00001125	0.00001012	0.00001218	0.00001007	0.00001159	0.00001015	0.00000744	0.00000865	0.00001258	0.00000770	0.00000326	0.00000414	-0.00000049	0.00000111	0.00000397	0.00000770
-106.32324789	0.00001141	0.00001203	0.00001340	0.00001161	0.00001027	0.00001118	0.00000741	0.00000606	0.00001126	0.00001109	0.00000533	0.00000174	-0.00000044	0.00000126	0.00000417	0.00000782
-106.25072180	0.00000665	0.00000915	0.00000927	0.00000897	0.00000475	0.00000847	0.00000468	0.00000103	0.00000503	0.00001089	0.00000825	0.00000100	-0.00000040	0.00000147	0.00000421	0.00000783
-106.17819571	0.00000159	0.00000314	0.00000260	0.00000365	0.00000210	0.00000277	0.00000135	0.00000007	0.00000113	0.00000567	0.00000737	0.00000448	-0.00000012	0.00000165	0.00000408	0.00000772
-106.10566962	0.00000344	0.00000209	0.00000354	0.00000305	0.00000507	0.00000334	0.00000243	0.00000422	0.00000597	0.00000285	0.00000437	0.00000724	0.00000068	0.00000170	0.00000387	0.00000753
-106.03314353	0.00000836	0.00000749	0.00000924	0.00000757	0.00000858	0.00000736	0.00000512	0.00000582	0.00000901	0.00000471	0.00000189	0.00000717	0.00000173	0.00000158	0.00000369	0.00000737
-105.96061744	0.00000836	0.00000901	0.00001020	0.00000857	0.00000715	0.00000781	0.00000453	0.00000359	0.00000738	0.00000704	0.00000171	0.00000427	0.00000230	0.00000138	0.00000358	0.00000729
-105.88809135	0.00000405	0.00000560	0.00000627	0.00000542	0.00000325	0.00000454	0.00000110	0.00000087	0.00000232	0.00000687	0.00000419	0.00000107	0.00000188	0.00000120	0.00000354	0.00000733
-105.81556526	0.00000170	0.00000158	0.00000205	0.00000243	0.00000271	0.00000170	0.00000023	0.00000186	0.00000240	0.00000214	0.00000361	0.00000245	0.00000070	0.00000111	0.00000361	0.00000745
-105.74303917	0.00000590	0.00000389	0.00000578	0.00000463	0.00000770	0.00000529	0.00000405	0.00000707	0.00000899	0.00000392	0.00000250	0.00000459	-0.00000024	0.00000109	0.00000379	0.00000764
-105.67051308	0.00001135	0.00001018	0.00001226	0.00001015	0.00001175	0.00001024	0.00000754	0.00000881	0.00001274	0.00000774	0.00000332	0.00000425	-0.00000045	0.00000116	0.00000403	0.00000781
-105.59798699	0.00001167	0.00001224	0.00001364	0.00001182	0.00001054	0.00001139	0.00000759	0.00000629	0.00001154	0.00001120	0.00000539	0.00000184	-0.00000040	0.00000131	0.00000423	0.00000793
-105.52546090	0.00000694	0.00000944	0.00000959	0.00000924	0.00000502	0.00000873	0.00000488	0.00000118	0.00000535	0.00001112	0.00000840	0.00000100	-0.00000038	0.00000152	0.00000428	0.00000794
-105.45293481	0.00000170	0.00000338	0.00000281	0.00000386	0.00000220	0.00000297	0.00000147	0.00000008	0.00000118	0.00000593	0.00000761	0.00000448	-0.00000011	0.00000170	0.00000415	0.00000783
-105.38040872	0.00000336	0.00000203	0.00000346	0.00000302	0.00000505	0.00000331	0.00000241	0.00000424	0.00000597	0.00000289	0.00000458	0.00000732	0.00000070	0.00000175	0.00000394	0.00000764
-105.30788263	0.00000843	0.00000753	0.00000931	0.00000763	0.00000870	0.00000743	0.00000519	0.00000596	0.00000915	0.00000477	0.00000198	0.00000732	0.00000177	0.00000163	0.00000376	0.00000747
-105.23535654	0.00000856	0.00000919	0.00001041	0.00000875	0.00000737	0.00000798	0.00000468	0.00000377	0.00000761	0.00000713	0.00000173	0.00000443	0.00000236	0.00000143	0.00000365	0.00000738
-105.16283045	0.00000427	0.00000584	0.00000652	0.00000564	0.00000339	0.00000475	0.00000123	0.00000095	0.00000247	0.00000708	0.00000425	0.00000114	0.00000196	0.00000124	0.00000362	0.00000741
-105.09030436	0.00000178	0.00000169	0.00000215	0.00000253	0.00000276	0.00000177	0.00000026	0.00000181	0.00000236	0.00000231	0.00000372	0.00000245	0.00000077	0.00000115	0.00000368	0.00000753
-105.01777827	0.00000587	0.00000382	0.00000572	0.00000459	0.00000770	0.00000527	0.00000404	0.00000712	0.00000900	0.00000394	0.00000259	0.00000466	-0.00000020	0.00000113	0.00000386	0.00000771
-104.94525218	0.00001147	0.00001025	0.00001236	0.00001023	0.00001190	0.00001034	0.00000764	0.00000897	0.00001290	0.00000781	0.00000337	0.00000437	-0.00000042	0.00000119	0.00000410	0.00000789
-104.87272609	0.00001191	0.00001245	0.00001390	0.00001203	0.00001080	0.00001160	0.00000778	0.00000652	0.00001181	0.00001133	0.00000541	0.00000194	-0.00000037	0.00000134	0.00000431	0.00000801
-104.80020000	0.00000721	0.00000970	0.00000989	0.00000949	0.00000527	0.00000899	0.00000507	0.00000133	0.00000563	0.00001138	0.00000849	0.00000101	-0.00000034	0.00000156	0.00000436	0.00000803
-104.72767391	0.00000184	0.00000361	0.00000301	0.00000405	0.00000230	0.00000316	0.00000160	0.00000011	0.00000124	0.00000622	0.00000777	0.00000449	-0.00000007	0.00000176	0.00000422	0.00000792
-104.65514782	0.00000332	0.00000199	0.00000341	0.00000302	0.00000505	0.00000330	0.00000242	0.00000426	0.00000598	0.00000296	0.00000473	0.00000742	0.00000074	0.00000181	0.00000400	0.00000774
-104.58262173	0.00000852	0.00000758	0.00000938	0.00000770	0.00000882	0.00000752	0.00000528	0.00000608	0.00000929	0.00000483	0.00000209	0.00000748	0.00000182	0.00000170	0.00000382	0.00000757
-104.51009564	0.00000877	0.00000937	0.00001062	0.00000893	0.00000757	0.00000817	0.00000484	0.00000395	0.00000783	0.00000721	0.00000180	0.00000460	0.00000245	0.00000149	0.00000370	0.00000748
-104.43756955	0.00000448	0.00000607	0.00000676	0.00000585	0.00000353	0.00000495	0.00000137	0.00000105	0.00000261	0.00000726	0.00000434	0.00000122	0.00000206	0.00000131	0.00000367	0.00000751
-104.36504346	0.00000185	0.00000181	0.00000227	0.00000264	0.00000284	0.00000184	0.00000030	0.00000179	0.00000237	0.00000244	0.00000385	0.00000245	0.00000087	0.00000121	0.00000373	0.00000763
-104.29251737	0.00000584	0.00000378	0.00000569	0.00000458	0.00000773	0.00000525	0.00000402	0.00000718	0.00000906	0.00000395	0.00000266	0.00000471	-0.00000014	0.00000119	0.00000391	0.00000781
-104.21999128	0.00001159	0.00001032	0.00001248	0.00001032	0.00001206	0.00001044	0.00000773	0.00000914	0.00001309	0.00000788	0.00000343	0.00000448	-0.00000038	0.00000125	0.00000416	0.00000799
-104.14746519	0.00001214	0.00001265	0.00001414	0.00001223	0.00001105	0.00001180	0.00000794	0.00000674	0.00001209	0.00001146	0.00000548	0.00000203	-0.00000034	0.00000140	0.00000437	0.00000812
-104.07493910	0.00000746	0.00000995	0.00001017	0.00000973	0.00000550	0.00000923	0.00000523	0.00000149	0.00000593	0.00001161	0.00000864	0.00000102	-0.00000031	0.00000162	0.00000443	0.00000814
-104.00241301	0.00000196	0.00000383	0.00000318	0.00000425	0.00000240	0.00000335	0.00000171	0.00000015	0.00000130	0.00000647	0.00000798	0.00000450	-0.00000003	0.00000181	0.00000430	0.00000804
-103.92988692	0.00000328	0.00000196	0.00000336	0.00000301	0.00000504	0.00000330	0.00000243	0.00000429	0.00000598	0.00000301	0.00000491	0.00000750	0.00000078	0.00000187	0.00000408	0.00000785
-103.85736083	0.00000860	0.00000762	0.00000945	0.00000775	0.00000894	0.00000759	0.00000535	0.00000620	0.00000939	0.00000487	0.00000218	0.00000762	0.00000187	0.00000175	0.00000390	0.00000768
-103.78483474	0.00000895	0.00000952	0.00001080	0.00000908	0.00000777	0.00000832	0.00000497	0.00000410	0.00000801	0.00000728	0.00000179	0.00000476	0.00000251	0.00000154	0.00000378	0.00000759
-103.71230865	0.00000466	0.00000626	0.00000699	0.00000603	0.00000367	0.00000512	0.00000149	0.00000114	0.00000275	0.00000742	0.00000436	0.00000130	0.00000212	0.00000135	0.00000374	0.00000761
-103.63978256	0.00000191	0.00000190	0.00000238	0.00000274	0.00000291	0.00000191	0.00000035	0.00000179	0.00000237	0.00000259	0.00000393	0.00000244	0.00000092	0.00000125	0.00000381	0.00000773
-103.56725647	0.00000581	0.00000374	0.00000564	0.00000456	0.00000774	0.00000525	0.00000404	0.00000723	0.00000908	0.00000398	0.00000273	0.00000474	-0.00000011	0.00000123	0.00000398	0.00000791
-103.49473038	0.00001169	0.00001040	0.00001256	0.00001040	0.00001220	0.00001053	0.00000783	0.00000929	0.00001323	0.00000795	0.00000350	0.00000456	-0.00000036	0.00000129	0.00000423	0.00000809
-103.42220429	0.00001235	0.00001284	0.00001435	0.00001241	0.00001127	0.00001198	0.00000810	0.00000693	0.00001231	0.00001159	0.00000554	0.00000211	-0.00000030	0.00000144	0.00000446	0.00000822
-103.34967820	0.00000769	0.00001018	0.00001043	0.00000994	0.00000570	0.00000944	0.00000540	0.00000162	0.00000616	0.00001183	0.00000875	0.00000103	-0.00000027	0.00000166	0.00000452	0.00000824
-103.27715211	0.00000208	0.00000404	0.00000336	0.00000442	0.00000247	0.00000351	0.00000182	0.00000016	0.00000137	0.00000672	0.00000815	0.00000450	-0.00000001	0.00000186	0.00000438	0.00000814
-103.20462602	0.00000324	0.00000194	0.00000332	0.00000301	0.00000502	0.00000328	0.00000242	0.00000428	0.00000599	0.00000308	0.00000505	0.00000755	0.00000079	0.00000192	0.00000416	0.00000795
-103.13209993	0.00000865	0.00000766	0.00000951	0.00000780	0.00000902	0.00000764	0.00000541	0.00000628	0.00000950	0.00000491	0.00000227	0.00000772	0.00000190	0.00000180	0.00000397	0.00000777
-103.05957384	0.00000911	0.00000966	0.00001096	0.00000922	0.00000793	0.00000845	0.00000509	0.00000423	0.00000819	0.00000732	0.00000183	0.00000488	0.00000257	0.00000159	0.00000385	0.00000768
-102.98704775	0.00000483	0.00000645	0.00000718	0.00000619	0.00000379	0.00000527	0.00000161	0.00000121	0.00000287	0.00000756	0.00000442	0.00000136	0.00000222	0.00000140	0.00000381	0.00000770
-102.91452166	0.00000198	0.00000198	0.00000246	0.00000282	0.00000297	0.00000197	0.00000038	0.00000178	0.00000237	0.00000273	0.00000403	0.00000243	0.00000101	0.00000129	0.00000387	0.00000782
-102.84199557	0.00000577	0.00000368	0.00000559	0.00000453	0.00000773	0.00000523	0.00000402	0.00000727	0.00000909	0.00000398	0.00000280	0.00000477	-0.00000004	0.00000127	0.00000405	0.00000801
-102.76946948	0.00001177	0.00001043	0.00001263	0.00001045	0.00001231	0.00001061	0.00000789	0.00000941	0.00001336	0.00000798	0.00000354	0.00000464	-0.00000032	0.00000133	0.00000430	0.00000819
-102.69694339	0.00001253	0.00001298	0.00001453	0.00001257	0.00001147	0.00001214	0.00000823	0.00000710	0.00001252	0.00001165	0.00000555	0.00000219	-0.00000028	0.00000149	0.00000452	0.00000833
-102.62441730	0.00000791	0.00001039	0.00001066	0.00001014	0.00000592	0.00000965	0.00000554	0.00000176	0.00000641	0.00001200	0.00000880	0.00000106	-0.00000025	0.00000171	0.00000459	0.00000835
-102.55189121	0.00000218	0.00000425	0.00000354	0.00000460	0.00000256	0.00000369	0.00000192	0.00000019	0.00000141	0.00000694	0.00000828	0.00000450	0.00000002	0.00000191	0.00000446	0.00000825
-102.47936512	0.00000317	0.00000190	0.00000324	0.00000299	0.00000498	0.00000325	0.00000241	0.00000427	0.00000594	0.00000311	0.00000519	0.00000761	0.00000083	0.00000198	0.00000424	0.00000806
-102.40683903	0.00000868	0.00000765	0.00000951	0.00000782	0.00000908	0.00000766	0.00000546	0.00000635	0.00000955	0.00000493	0.00000235	0.00000785	0.00000193	0.00000187	0.00000405	0.00000788
-102.33431294	0.00000924	0.00000975	0.00001108	0.00000932	0.00000806	0.00000855	0.00000520	0.00000436	0.00000832	0.00000733	0.00000186	0.00000503	0.00000261	0.00000166	0.00000392	0.00000779
-102.26178685	0.00000498	0.00000660	0.00000735	0.00000634	0.00000390	0.00000540	0.00000171	0.00000129	0.00000301	0.00000766	0.00000444	0.00000145	0.00000227	0.00000146	0.00000388	0.00000781
-102.18926076	0.00000203	0.00000207	0.00000255	0.00000289	0.00000301	0.00000202	0.00000041	0.00000175	0.00000239	0.00000285	0.00000411	0.00000241	0.00000107	0.00000135	0.00000394	0.00000793
-102.11673467	0.00000570	0.00000361	0.00000551	0.00000448	0.00000769	0.00000518	0.00000399	0.00000726	0.00000908	0.00000398	0.00000285	0.00000479	-0.00000001	0.00000133	0.00000411	0.00000812
-102.04420858	0.00001181	0.00001045	0.00001266	0.00001048	0.00001239	0.00001064	0.00000795	0.00000951	0.00001345	0.00000800	0.00000358	0.00000471	-0.00000030	0.00000139	0.00000437	0.00000831
-101.97168249	0.00001270	0.00001312	0.00001469	0.00001270	0.00001166	0.00001228	0.00000837	0.00000727	0.00001271	0.00001171	0.00000558	0.00000227	-0.00000026	0.00000154	0.00000460	0.00000844
-101.89915640	0.00000814	0.00001060	0.00001089	0.00001033	0.00000612	0.00000985	0.00000570	0.00000191	0.00000665	0.00001217	0.00000889	0.00000105	-0.00000022	0.00000175	0.00000467	0.00000847
-101.82663031	0.00000230	0.00000447	0.00000372	0.00000479	0.00000262	0.00000388	0.00000203	0.00000020	0.00000148	0.00000717	0.00000846	0.00000446	0.00000006	0.00000196	0.00000455	0.00000837
-101.75410422	0.00000308	0.00000184	0.00000315	0.00000296	0.00000491	0.00000320	0.00000238	0.00000424	0.00000591	0.00000316	0.00000536	0.00000765	0.00000087	0.00000203	0.00000432	0.00000818
-101.68157813	0.00000868	0.00000762	0.00000950	0.00000781	0.00000911	0.00000767	0.00000547	0.00000642	0.00000961	0.00000494	0.00000245	0.00000796	0.00000199	0.00000192	0.00000413	0.00000799
-101.60905204	0.00000936	0.00000984	0.00001120	0.00000942	0.00000820	0.00000865	0.00000529	0.00000450	0.00000848	0.00000734	0.00000183	0.00000520	0.00000268	0.00000171	0.00000400	0.00000789
-101.53652595	0.00000514	0.00000677	0.00000753	0.00000649	0.00000401	0.00000555	0.00000183	0.00000137	0.00000314	0.00000777	0.00000440	0.00000155	0.00000236	0.00000152	0.00000396	0.00000790
-101.46399986	0.00000207	0.00000215	0.00000264	0.00000296	0.00000304	0.00000207	0.00000044	0.00000174	0.00000235	0.00000299	0.00000415	0.00000236	0.00000115	0.00000140	0.00000402	0.00000802
-101.39147377	0.00000560	0.00000350	0.00000540	0.00000440	0.00000762	0.00000510	0.00000394	0.00000726	0.00000902	0.00000397	0.00000290	0.00000478	0.00000005	0.00000138	0.00000419	0.00000821
-101.31894768	0.00001184	0.00001042	0.00001267	0.00001047	0.00001246	0.00001065	0.00000799	0.00000961	0.00001353	0.00000803	0.00000363	0.00000478	-0.00000026	0.00000144	0.00000444	0.00000840
-101.24642159	0.00001286	0.00001323	0.00001485	0.00001282	0.00001186	0.00001239	0.00000850	0.00000746	0.00001292	0.00001177	0.00000559	0.00000236	-0.00000023	0.00000160	0.00000467	0.00000854
-101.17389550	0.00000838	0.00001080	0.00001115	0.00001053	0.00000636	0.00001004	0.00000586	0.00000208	0.00000695	0.00001237	0.00000894	0.00000105	-0.00000020	0.00000182	0.00000475	0.00000858
-101.10136941	0.00000241	0.00000470	0.00000393	0.00000499	0.00000269	0.00000407	0.00000215	0.00000021	0.00000154	0.00000745	0.00000860	0.00000440	0.00000006	0.00000203	0.00000462	0.00000849
-101.02884332	0.00000295	0.00000178	0.00000303	0.00000291	0.00000482	0.00000314	0.00000234	0.00000418	0.00000581	0.00000320	0.00000550	0.00000766	0.00000086	0.00000211	0.00000439	0.00000830
-100.95631723	0.00000865	0.00000758	0.00000946	0.00000778	0.00000914	0.00000766	0.00000549	0.00000647	0.00000963	0.00000494	0.00000254	0.00000806	0.00000200	0.00000200	0.00000420	0.00000811
-100.88379114	0.00000948	0.00000993	0.00001131	0.00000951	0.00000836	0.00000875	0.00000540	0.00000463	0.00000862	0.00000733	0.00000186	0.00000534	0.00000274	0.00000178	0.00000407	0.00000801
-100.81126505	0.00000533	0.00000696	0.00000773	0.00000665	0.00000414	0.00000570	0.00000196	0.00000146	0.00000329	0.00000789	0.00000442	0.00000164	0.00000246	0.00000158	0.00000402	0.00000802
-100.73873896	0.00000213	0.00000225	0.00000274	0.00000304	0.00000307	0.00000212	0.00000046	0.00000170	0.00000236	0.00000317	0.00000425	0.00000233	0.00000126	0.00000146	0.00000408	0.00000814
-100.66621287	0.00000549	0.00000339	0.00000526	0.00000431	0.00000753	0.00000502	0.00000387	0.00000723	0.00000899	0.00000394	0.00000297	0.00000480	0.00000012	0.00000143	0.00000426	0.00000832
-100.59368678	0.00001187	0.00001041	0.00001266	0.00001047	0.00001252	0.00001068	0.00000802	0.00000972	0.00001363	0.00000802	0.00000367	0.00000486	-0.00000023	0.00000149	0.00000451	0.00000852
-100.52116069	0.00001305	0.00001337	0.00001502	0.00001295	0.00001207	0.00001255	0.00000863	0.00000767	0.00001315	0.00001181	0.00000561	0.00000246	-0.00000020	0.00000164	0.00000476	0.00000866
-100.44863460	0.00000866	0.00001105	0.00001142	0.00001076	0.00000662	0.00001028	0.00000603	0.00000228	0.00000726	0.00001256	0.00000902	0.00000107	-0.00000016	0.00000187	0.00000484	0.00000870
-100.37610851	0.00000257	0.00000500	0.00000417	0.00000523	0.00000277	0.00000432	0.00000229	0.00000023	0.00000160	0.00000774	0.00000880	0.00000438	0.00000010	0.00000209	0.00000472	0.00000860
-100.30358242	0.00000283	0.00000174	0.00000291	0.00000288	0.00000472	0.00000306	0.00000230	0.00000413	0.00000573	0.00000326	0.00000571	0.00000773	0.00000089	0.00000217	0.00000449	0.00000841
-100.23105633	0.00000865	0.00000753	0.00000944	0.00000776	0.00000918	0.00000765	0.00000552	0.00000655	0.00000968	0.00000495	0.00000266	0.00000822	0.00000204	0.00000206	0.00000429	0.00000822
-100.15853024	0.00000964	0.00001004	0.00001146	0.00000963	0.00000853	0.00000887	0.00000553	0.00000480	0.00000881	0.00000734	0.00000187	0.00000554	0.00000279	0.00000184	0.00000415	0.00000811
-100.08600415	0.00000555	0.00000717	0.00000798	0.00000686	0.00000430	0.00000589	0.00000212	0.00000156	0.00000349	0.00000804	0.00000443	0.00000175	0.00000254	0.00000164	0.00000410	0.00000812
-100.01347806	0.00000218	0.00000236	0.00000286	0.00000315	0.00000313	0.00000219	0.00000049	0.00000168	0.00000234	0.00000338	0.00000436	0.00000228	0.00000135	0.00000152	0.00000416	0.00000824
-99.94095198	0.00000535	0.00000328	0.00000511	0.00000423	0.00000746	0.00000493	0.00000381	0.00000723	0.00000891	0.00000393	0.00000306	0.00000481	0.00000018	0.00000149	0.00000433	0.00000843
-99.86842589	0.00001189	0.00001040	0.00001267	0.00001048	0.00001262	0.00001070	0.00000808	0.00000986	0.00001371	0.00000803	0.00000369	0.00000497	-0.00000020	0.00000154	0.00000459	0.00000863
-99.79589980	0.00001326	0.00001354	0.00001522	0.00001312	0.00001233	0.00001272	0.00000880	0.00000792	0.00001339	0.00001186	0.00000561	0.00000259	-0.00000017	0.00000169	0.00000484	0.00000878
-99.72337371	0.00000897	0.00001134	0.00001175	0.00001102	0.00000693	0.00001054	0.00000624	0.00000251	0.00000759	0.00001276	0.00000908	0.00000109	-0.00000012	0.00000192	0.00000493	0.00000883
-99.65084762	0.00000275	0.00000531	0.00000448	0.00000551	0.00000286	0.00000458	0.00000244	0.00000025	0.00000169	0.00000804	0.00000898	0.00000433	0.00000013	0.00000214	0.00000482	0.00000873
-99.57832153	0.00000272	0.00000173	0.00000280	0.00000286	0.00000463	0.00000302	0.00000226	0.00000408	0.00000569	0.00000330	0.00000590	0.00000777	0.00000091	0.00000223	0.00000459	0.00000854
-99.50579544	0.00000866	0.00000750	0.00000942	0.00000775	0.00000924	0.00000767	0.00000556	0.00000664	0.00000979	0.00000498	0.00000276	0.00000837	0.00000207	0.00000213	0.00000438	0.00000835
-99.43326935	0.00000982	0.00001018	0.00001162	0.00000977	0.00000875	0.00000903	0.00000567	0.00000499	0.00000904	0.00000741	0.00000191	0.00000575	0.00000286	0.00000191	0.00000424	0.00000823
-99.36074326	0.00000578	0.00000743	0.00000824	0.00000709	0.00000448	0.00000611	0.00000229	0.00000166	0.00000372	0.00000824	0.00000445	0.00000191	0.00000265	0.00000170	0.00000419	0.00000823
-99.28821717	0.00000227	0.00000250	0.00000300	0.00000326	0.00000318	0.00000227	0.00000053	0.00000167	0.00000237	0.00000364	0.00000449	0.00000227	0.00000145	0.00000158	0.00000424	0.00000835
-99.21569108	0.00000525	0.00000316	0.00000499	0.00000415	0.00000739	0.00000486	0.00000375	0.00000722	0.00000888	0.00000391	0.00000316	0.00000485	0.00000025	0.00000154	0.00000441	0.00000854
-99.14316499	0.00001197	0.00001039	0.00001271	0.00001050	0.00001273	0.00001076	0.00000815	0.00001001	0.00001386	0.00000807	0.00000376	0.00000509	-0.00000016	0.00000160	0.00000467	0.00000874
-99.07063890	0.00001352	0.00001372	0.00001546	0.00001331	0.00001260	0.00001293	0.00000899	0.00000817	0.00001371	0.00001198	0.00000567	0.00000271	-0.00000014	0.00000175	0.00000492	0.00000890
-98.99811281	0.00000931	0.00001163	0.00001209	0.00001131	0.00000724	0.00001084	0.00000647	0.00000276	0.00000798	0.00001306	0.00000921	0.00000111	-0.00000009	0.00000198	0.00000502	0.00000895
-98.92558672	0.00000294	0.00000563	0.00000479	0.00000581	0.00000299	0.00000489	0.00000262	0.00000031	0.00000178	0.00000844	0.00000924	0.00000430	0.00000015	0.00000221	0.00000491	0.00000886
-98.85306063	0.00000263	0.00000175	0.00000272	0.00000291	0.00000458	0.00000297	0.00000225	0.00000405	0.00000561	0.00000339	0.00000616	0.00000785	0.00000094	0.00000230	0.00000467	0.00000867
-98.78053454	0.00000870	0.00000749	0.00000945	0.00000778	0.00000934	0.00000770	0.00000561	0.00000675	0.00000987	0.00000501	0.00000291	0.00000854	0.00000213	0.00000220	0.00000446	0.00000847
-98.70800845	0.00001004	0.00001035	0.00001183	0.00000996	0.00000899	0.00000920	0.00000583	0.00000519	0.00000926	0.00000742	0.00000193	0.00000596	0.00000296	0.00000198	0.00000431	0.00000836
-98.63548236	0.00000606	0.00000771	0.00000854	0.00000736	0.00000469	0.00000634	0.00000248	0.00000179	0.00000394	0.00000839	0.00000447	0.00000202	0.00000276	0.00000176	0.00000426	0.00000836
-98.56295627	0.00000237	0.00000267	0.00000316	0.00000340	0.00000327	0.00000238	0.00000059	0.00000168	0.00000239	0.00000385	0.00000462	0.00000225	0.00000156	0.00000162	0.00000431	0.00000847
-98.49043018	0.00000516	0.00000308	0.00000489	0.00000410	0.00000735	0.00000482	0.00000372	0.00000725	0.00000888	0.00000391	0.00000326	0.00000490	0.00000032	0.00000159	0.00000449	0.00000866
-98.41790409	0.00001206	0.00001044	0.00001278	0.00001056	0.00001288	0.00001085	0.00000824	0.00001019	0.00001404	0.00000811	0.00000383	0.00000523	-0.00000011	0.00000164	0.00000475	0.00000887
-98.34537800	0.00001379	0.00001395	0.00001573	0.00001353	0.00001290	0.00001317	0.00000919	0.00000844	0.00001403	0.00001208	0.00000571	0.00000284	-0.00000009	0.00000179	0.00000501	0.00000902
-98.27285191	0.00000965	0.00001197	0.00001247	0.00001163	0.00000757	0.00001116	0.00000669	0.00000300	0.00000835	0.00001331	0.00000930	0.00000114	-0.00000005	0.00000202	0.00000512	0.00000908
-98.20032582	0.00000317	0.00000598	0.00000512	0.00000614	0.00000312	0.00000520	0.00000278	0.00000035	0.00000191	0.00000874	0.00000943	0.00000430	0.00000019	0.00000226	0.00000501	0.00000900
-98.12779973	0.00000259	0.00000180	0.00000266	0.00000297	0.00000455	0.00000297	0.00000225	0.00000406	0.00000561	0.00000348	0.00000636	0.00000794	0.00000098	0.00000236	0.00000477	0.00000880
-98.05527364	0.00000877	0.00000751	0.00000949	0.00000782	0.00000946	0.00000777	0.00000570	0.00000689	0.00001003	0.00000509	0.00000306	0.00000873	0.00000218	0.00000226	0.00000455	0.00000861
-97.98274755	0.00001027	0.00001054	0.00001206	0.00001014	0.00000924	0.00000940	0.00000603	0.00000541	0.00000954	0.00000756	0.00000203	0.00000618	0.00000304	0.00000204	0.00000441	0.00000849
-97.91022146	0.00000632	0.00000798	0.00000886	0.00000760	0.00000491	0.00000659	0.00000270	0.00000193	0.00000423	0.00000865	0.00000458	0.00000216	0.00000287	0.00000182	0.00000435	0.00000849
-97.83769537	0.00000248	0.00000283	0.00000335	0.00000355	0.00000337	0.00000250	0.00000067	0.00000173	0.00000246	0.00000415	0.00000481	0.00000225	0.00000166	0.00000169	0.00000439	0.00000860
-97.76516928	0.00000510	0.00000304	0.00000482	0.00000410	0.00000735	0.00000479	0.00000369	0.00000729	0.00000888	0.00000394	0.00000339	0.00000496	0.00000039	0.00000166	0.00000457	0.00000879
-97.69264319	0.00001218	0.00001051	0.00001289	0.00001066	0.00001307	0.00001095	0.00000833	0.00001038	0.00001421	0.00000820	0.00000391	0.00000537	-0.00000006	0.00000172	0.00000483	0.00000900
-97.62011710	0.00001407	0.00001419	0.00001602	0.00001378	0.00001323	0.00001340	0.00000939	0.00000871	0.00001433	0.00001223	0.00000582	0.00000300	-0.00000004	0.00000187	0.00000510	0.00000916
-97.54759101	0.00000999	0.00001229	0.00001285	0.00001195	0.00000791	0.00001144	0.00000692	0.00000325	0.00000869	0.00001361	0.00000948	0.00000119	0.00000001	0.00000211	0.00000521	0.00000922
-97.47506492	0.00000337	0.00000629	0.00000543	0.00000644	0.00000327	0.00000547	0.00000296	0.00000043	0.00000201	0.00000910	0.00000972	0.00000428	0.00000023	0.00000235	0.00000510	0.00000913
-97.40253883	0.00000257	0.00000188	0.00000263	0.00000304	0.00000453	0.00000299	0.00000227	0.00000407	0.00000560	0.00000359	0.00000660	0.00000800	0.00000102	0.00000245	0.00000486	0.00000894
-97.33001274	0.00000885	0.00000756	0.00000957	0.00000789	0.00000958	0.00000787	0.00000578	0.00000703	0.00001017	0.00000516	0.00000320	0.00000888	0.00000224	0.00000236	0.00000464	0.00000873
-97.25748665	0.00001051	0.00001074	0.00001230	0.00001035	0.00000948	0.00000962	0.00000620	0.00000561	0.00000980	0.00000763	0.00000209	0.00000636	0.00000313	0.00000213	0.00000449	0.00000860
-97.18496056	0.00000658	0.00000826	0.00000916	0.00000788	0.00000512	0.00000684	0.00000286	0.00000205	0.00000447	0.00000882	0.00000461	0.00000229	0.00000298	0.00000190	0.00000442	0.00000860
-97.11243447	0.00000260	0.00000299	0.00000352	0.00000371	0.00000348	0.00000262	0.00000072	0.00000176	0.00000252	0.00000435	0.00000495	0.00000227	0.00000177	0.00000176	0.00000447	0.00000871
-97.03990838	0.00000508	0.00000301	0.00000477	0.00000411	0.00000736	0.00000477	0.00000369	0.00000735	0.00000892	0.00000398	0.00000350	0.00000501	0.00000046	0.00000171	0.00000465	0.00000890
-96.96738229	0.00001231	0.00001058	0.00001299	0.00001075	0.00001324	0.00001106	0.00000845	0.00001056	0.00001441	0.00000830	0.00000398	0.00000546	-0.00000002	0.00000177	0.00000493	0.00000911
-96.89485620	0.00001435	0.00001442	0.00001629	0.00001401	0.00001351	0.00001364	0.00000960	0.00000896	0.00001465	0.00001239	0.00000587	0.00000308	-0.00000001	0.00000192	0.00000520	0.00000928
-96.82233011	0.00001032	0.00001260	0.00001318	0.00001225	0.00000821	0.00001174	0.00000715	0.00000347	0.00000904	0.00001389	0.00000958	0.00000123	0.00000004	0.00000216	0.00000532	0.00000934
-96.74980402	0.00000358	0.00000658	0.00000573	0.00000673	0.00000341	0.00000577	0.00000314	0.00000051	0.00000216	0.00000942	0.00000992	0.00000432	0.00000029	0.00000240	0.00000521	0.00000926
-96.67727793	0.00000256	0.00000196	0.00000263	0.00000313	0.00000454	0.00000301	0.00000228	0.00000409	0.00000562	0.00000369	0.00000680	0.00000813	0.00000108	0.00000251	0.00000497	0.00000907
-96.60475184	0.00000893	0.00000760	0.00000963	0.00000796	0.00000971	0.00000794	0.00000586	0.00000716	0.00001030	0.00000525	0.00000335	0.00000907	0.00000231	0.00000242	0.00000475	0.00000886
-96.53222575	0.00001071	0.00001092	0.00001250	0.00001053	0.00000971	0.00000979	0.00000635	0.00000580	0.00001001	0.00000776	0.00000217	0.00000656	0.00000322	0.00000218	0.00000459	0.00000873
-96.45969966	0.00000681	0.00000850	0.00000942	0.00000810	0.00000533	0.00000704	0.00000303	0.00000218	0.00000466	0.00000903	0.00000467	0.00000241	0.00000309	0.00000195	0.00000453	0.00000873
-96.38717357	0.00000270	0.00000313	0.00000369	0.00000384	0.00000359	0.00000273	0.00000080	0.00000181	0.00000258	0.00000460	0.00000508	0.00000227	0.00000187	0.00000181	0.00000457	0.00000884
-96.31464748	0.00000505	0.00000301	0.00000474	0.00000412	0.00000737	0.00000477	0.00000370	0.00000741	0.00000896	0.00000400	0.00000361	0.00000507	0.00000054	0.00000177	0.00000475	0.00000903
-96.24212139	0.00001243	0.00001065	0.00001310	0.00001084	0.00001339	0.00001117	0.00000857	0.00001074	0.00001459	0.00000836	0.00000408	0.00000559	0.00000004	0.00000183	0.00000502	0.00000925
-96.16959530	0.00001459	0.00001463	0.00001655	0.00001423	0.00001378	0.00001387	0.00000980	0.00000920	0.00001493	0.00001251	0.00000599	0.00000320	0.00000004	0.00000199	0.00000529	0.00000942
-96.09706921	0.00001061	0.00001288	0.00001351	0.00001252	0.00000849	0.00001202	0.00000736	0.00000369	0.00000935	0.00001413	0.00000971	0.00000127	0.00000008	0.00000223	0.00000541	0.00000949
-96.02454312	0.00000378	0.00000685	0.00000601	0.00000699	0.00000355	0.00000603	0.00000330	0.00000056	0.00000227	0.00000970	0.00001012	0.00000431	0.00000031	0.00000249	0.00000530	0.00000941
-95.95201703	0.00000258	0.00000203	0.00000264	0.00000323	0.00000453	0.00000303	0.00000231	0.00000409	0.00000561	0.00000378	0.00000699	0.00000819	0.00000110	0.00000260	0.00000506	0.00000922
-95.87949094	0.00000899	0.00000763	0.00000969	0.00000802	0.00000980	0.00000799	0.00000594	0.00000727	0.00001040	0.00000531	0.00000345	0.00000919	0.00000235	0.00000250	0.00000483	0.00000901
-95.80696485	0.00001089	0.00001106	0.00001269	0.00001069	0.00000989	0.00000993	0.00000651	0.00000597	0.00001020	0.00000783	0.00000221	0.00000672	0.00000327	0.00000227	0.00000468	0.00000888
-95.73443876	0.00000703	0.00000872	0.00000965	0.00000830	0.00000549	0.00000722	0.00000320	0.00000229	0.00000489	0.00000919	0.00000470	0.00000253	0.00000316	0.00000203	0.00000461	0.00000887
-95.66191267	0.00000280	0.00000327	0.00000384	0.00000396	0.00000368	0.00000283	0.00000086	0.00000185	0.00000268	0.00000482	0.00000518	0.00000225	0.00000194	0.00000188	0.00000466	0.00000898
-95.58938658	0.00000500	0.00000302	0.00000470	0.00000412	0.00000737	0.00000477	0.00000368	0.00000744	0.00000900	0.00000402	0.00000368	0.00000509	0.00000059	0.00000183	0.00000484	0.00000917
-95.51686049	0.00001251	0.00001072	0.00001318	0.00001089	0.00001353	0.00001125	0.00000864	0.00001088	0.00001476	0.00000842	0.00000415	0.00000566	0.00000007	0.00000188	0.00000511	0.00000939
-95.44433440	0.00001481	0.00001483	0.00001677	0.00001440	0.00001402	0.00001405	0.00000997	0.00000942	0.00001519	0.00001259	0.00000605	0.00000332	0.00000007	0.00000204	0.00000539	0.00000956
-95.37180831	0.00001088	0.00001316	0.00001379	0.00001276	0.00000875	0.00001224	0.00000756	0.00000391	0.00000965	0.00001432	0.00000984	0.00000135	0.00000012	0.00000229	0.00000552	0.00000962
-95.29928222	0.00000396	0.00000713	0.00000626	0.00000724	0.00000365	0.00000626	0.00000347	0.00000063	0.00000241	0.00000997	0.00001033	0.00000429	0.00000035	0.00000255	0.00000541	0.00000955
-95.22675613	0.00000255	0.00000210	0.00000263	0.00000330	0.00000449	0.00000306	0.00000231	0.00000406	0.00000558	0.00000389	0.00000718	0.00000823	0.00000114	0.00000268	0.00000516	0.00000935
-95.15423004	0.00000900	0.00000761	0.00000970	0.00000803	0.00000987	0.00000803	0.00000597	0.00000734	0.00001048	0.00000535	0.00000360	0.00000931	0.00000240	0.00000259	0.00000493	0.00000914
-95.08170395	0.00001102	0.00001117	0.00001284	0.00001081	0.00001008	0.00001007	0.00000661	0.00000611	0.00001038	0.00000784	0.00000229	0.00000687	0.00000337	0.00000236	0.00000476	0.00000900
-95.00917786	0.00000721	0.00000891	0.00000987	0.00000848	0.00000569	0.00000739	0.00000332	0.00000240	0.00000507	0.00000926	0.00000472	0.00000266	0.00000329	0.00000213	0.00000469	0.00000899
-94.93665177	0.00000292	0.00000341	0.00000397	0.00000408	0.00000376	0.00000293	0.00000090	0.00000188	0.00000267	0.00000494	0.00000529	0.00000226	0.00000208	0.00000197	0.00000474	0.00000910
-94.86412568	0.00000497	0.00000300	0.00000463	0.00000414	0.00000732	0.00000474	0.00000365	0.00000746	0.00000896	0.00000405	0.00000379	0.00000511	0.00000069	0.00000192	0.00000492	0.00000930
-94.79159959	0.00001258	0.00001071	0.00001321	0.00001093	0.00001361	0.00001131	0.00000870	0.00001102	0.00001485	0.00000850	0.00000421	0.00000573	0.00000011	0.00000197	0.00000521	0.00000952
-94.71907350	0.00001500	0.00001495	0.00001695	0.00001456	0.00001423	0.00001423	0.00001011	0.00000963	0.00001541	0.00001274	0.00000609	0.00000337	0.00000010	0.00000212	0.00000550	0.00000970
-94.64654741	0.00001115	0.00001337	0.00001407	0.00001299	0.00000901	0.00001247	0.00000774	0.00000412	0.00000994	0.00001458	0.00000989	0.00000135	0.00000015	0.00000236	0.00000564	0.00000977
-94.57402132	0.00000416	0.00000737	0.00000653	0.00000749	0.00000377	0.00000653	0.00000362	0.00000067	0.00000253	0.00001030	0.00001050	0.00000428	0.00000038	0.00000261	0.00000555	0.00000970
-94.50149523	0.00000254	0.00000218	0.00000263	0.00000335	0.00000442	0.00000304	0.00000231	0.00000402	0.00000554	0.00000400	0.00000738	0.00000831	0.00000117	0.00000274	0.00000530	0.00000951
-94.42896914	0.00000900	0.00000760	0.00000968	0.00000801	0.00000988	0.00000802	0.00000601	0.00000741	0.00001054	0.00000538	0.00000374	0.00000947	0.00000244	0.00000266	0.00000506	0.00000930
-94.35644305	0.00001117	0.00001129	0.00001296	0.00001091	0.00001021	0.00001018	0.00000673	0.00000628	0.00001054	0.00000786	0.00000230	0.00000708	0.00000341	0.00000242	0.00000489	0.00000916
-94.28391696	0.00000741	0.00000911	0.00001007	0.00000866	0.00000585	0.00000757	0.00000348	0.00000254	0.00000528	0.00000938	0.00000465	0.00000280	0.00000335	0.00000218	0.00000480	0.00000914
-94.21139087	0.00000298	0.00000351	0.00000410	0.00000420	0.00000385	0.00000303	0.00000096	0.00000192	0.00000278	0.00000517	0.00000532	0.00000221	0.00000216	0.00000202	0.00000483	0.00000925
-94.13886478	0.00000485	0.00000297	0.00000453	0.00000413	0.00000726	0.00000466	0.00000359	0.00000742	0.00000891	0.00000405	0.00000385	0.00000511	0.00000075	0.00000197	0.00000500	0.00000944
-94.06633869	0.00001259	0.00001071	0.00001322	0.00001094	0.00001369	0.00001130	0.00000873	0.00001110	0.00001494	0.00000850	0.00000426	0.00000583	0.00000016	0.00000202	0.00000527	0.00000966
-93.99381260	0.00001518	0.00001512	0.00001714	0.00001471	0.00001445	0.00001436	0.00001025	0.00000982	0.00001563	0.00001274	0.00000615	0.00000354	0.00000014	0.00000217	0.00000556	0.00000984
-93.92128651	0.00001143	0.00001366	0.00001438	0.00001324	0.00000930	0.00001271	0.00000793	0.00000435	0.00001025	0.00001471	0.00000996	0.00000144	0.00000019	0.00000242	0.00000571	0.00000992
-93.84876042	0.00000438	0.00000770	0.00000684	0.00000777	0.00000389	0.00000684	0.00000379	0.00000074	0.00000264	0.00001053	0.00001067	0.00000424	0.00000042	0.00000269	0.00000563	0.00000985
-93.77623433	0.00000252	0.00000225	0.00000261	0.00000343	0.00000436	0.00000306	0.00000231	0.00000397	0.00000545	0.00000408	0.00000756	0.00000833	0.00000122	0.00000282	0.00000538	0.00000966
-93.70370824	0.00000897	0.00000752	0.00000962	0.00000799	0.00000992	0.00000800	0.00000603	0.00000747	0.00001057	0.00000542	0.00000388	0.00000959	0.00000249	0.00000274	0.00000514	0.00000944
-93.63118215	0.00001130	0.00001136	0.00001307	0.00001101	0.00001039	0.00001027	0.00000686	0.00000642	0.00001071	0.00000792	0.00000238	0.00000727	0.00000352	0.00000251	0.00000498	0.00000930
-93.55865606	0.00000763	0.00000932	0.00001031	0.00000885	0.00000603	0.00000772	0.00000366	0.00000265	0.00000551	0.00000954	0.00000468	0.00000296	0.00000350	0.00000227	0.00000490	0.00000928
-93.48612997	0.00000309	0.00000369	0.00000428	0.00000430	0.00000388	0.00000313	0.00000101	0.00000192	0.00000278	0.00000543	0.00000548	0.00000216	0.00000231	0.00000210	0.00000494	0.00000939
-93.41360388	0.00000475	0.00000296	0.00000442	0.00000410	0.00000716	0.00000460	0.00000352	0.00000741	0.00000883	0.00000404	0.00000397	0.00000508	0.00000086	0.00000205	0.00000511	0.00000959
-93.34107779	0.00001260	0.00001067	0.00001320	0.00001092	0.00001376	0.00001134	0.00000877	0.00001125	0.00001502	0.00000851	0.00000431	0.00000588	0.00000021	0.00000209	0.00000539	0.00000982
-93.26855170	0.00001539	0.00001525	0.00001732	0.00001486	0.00001471	0.00001454	0.00001042	0.00001009	0.00001589	0.00001282	0.00000618	0.00000363	0.00000017	0.00000224	0.00000569	0.00001000
-93.19602561	0.00001176	0.00001392	0.00001470	0.00001352	0.00000964	0.00001299	0.00000817	0.00000465	0.00001062	0.00001496	0.00001002	0.00000149	0.00000023	0.00000249	0.00000584	0.00001008
-93.12349952	0.00000464	0.00000802	0.00000718	0.00000811	0.00000401	0.00000717	0.00000401	0.00000080	0.00000282	0.00001092	0.00001087	0.00000420	0.00000048	0.00000275	0.00000575	0.00001001
-93.05097343	0.00000251	0.00000235	0.00000262	0.00000353	0.00000425	0.00000308	0.00000231	0.00000386	0.00000537	0.00000421	0.00000778	0.00000838	0.00000125	0.00000290	0.00000550	0.00000981
-92.97844734	0.00000893	0.00000747	0.00000957	0.00000796	0.00000991	0.00000801	0.00000604	0.00000751	0.00001062	0.00000544	0.00000403	0.00000975	0.00000252	0.00000283	0.00000525	0.00000959
-92.90592125	0.00001146	0.00001148	0.00001322	0.00001114	0.00001056	0.00001042	0.00000698	0.00000659	0.00001091	0.00000792	0.00000246	0.00000750	0.00000355	0.00000260	0.00000508	0.00000944
-92.83339516	0.00000789	0.00000958	0.00001058	0.00000910	0.00000626	0.00000797	0.00000383	0.00000278	0.00000579	0.00000965	0.00000467	0.00000315	0.00000355	0.00000235	0.00000500	0.00000942
-92.76086907	0.00000320	0.00000386	0.00000447	0.00000446	0.00000397	0.00000324	0.00000107	0.00000195	0.00000286	0.00000567	0.00000560	0.00000222	0.00000239	0.00000219	0.00000503	0.00000952
-92.68834298	0.00000463	0.00000293	0.00000429	0.00000409	0.00000706	0.00000450	0.00000347	0.00000738	0.00000877	0.00000402	0.00000410	0.00000517	0.00000094	0.00000213	0.00000521	0.00000972
-92.61581689	0.00001263	0.00001062	0.00001318	0.00001090	0.00001384	0.00001135	0.00000884	0.00001138	0.00001515	0.00000852	0.00000439	0.00000606	0.00000029	0.00000218	0.00000549	0.00000996
-92.54329080	0.00001562	0.00001540	0.00001752	0.00001502	0.00001497	0.00001472	0.00001061	0.00001035	0.00001620	0.00001290	0.00000625	0.00000382	0.00000025	0.00000234	0.00000580	0.00001015
-92.47076471	0.00001213	0.00001424	0.00001507	0.00001380	0.00000999	0.00001328	0.00000842	0.00000493	0.00001105	0.00001521	0.00001011	0.00000153	0.00000028	0.00000259	0.00000596	0.00001024
-92.39823862	0.00000494	0.00000839	0.00000756	0.00000846	0.00000418	0.00000752	0.00000423	0.00000087	0.00000298	0.00001129	0.00001112	0.00000411	0.00000048	0.00000286	0.00000588	0.00001018
-92.32571253	0.00000250	0.00000248	0.00000266	0.00000364	0.00000422	0.00000310	0.00000231	0.00000382	0.00000524	0.00000440	0.00000807	0.00000840	0.00000124	0.00000299	0.00000563	0.00000998
-92.25318644	0.00000891	0.00000741	0.00000954	0.00000794	0.00001000	0.00000798	0.00000606	0.00000762	0.00001065	0.00000552	0.00000424	0.00000990	0.00000255	0.00000291	0.00000536	0.00000975
-92.18066035	0.00001165	0.00001161	0.00001340	0.00001128	0.00001082	0.00001056	0.00000713	0.00000681	0.00001110	0.00000800	0.00000250	0.00000773	0.00000365	0.00000267	0.00000518	0.00000960
-92.10813426	0.00000819	0.00000985	0.00001090	0.00000936	0.00000654	0.00000823	0.00000405	0.00000295	0.00000606	0.00000985	0.00000462	0.00000333	0.00000371	0.00000241	0.00000510	0.00000957
-92.03560817	0.00000334	0.00000407	0.00000471	0.00000465	0.00000408	0.00000343	0.00000113	0.00000198	0.00000293	0.00000599	0.00000571	0.00000215	0.00000256	0.00000223	0.00000513	0.00000968
-91.96308208	0.00000454	0.00000296	0.00000423	0.00000414	0.00000698	0.00000447	0.00000338	0.00000732	0.00000873	0.00000403	0.00000420	0.00000514	0.00000105	0.00000217	0.00000530	0.00000988
-91.89055599	0.00001266	0.00001063	0.00001322	0.00001093	0.00001396	0.00001141	0.00000888	0.00001150	0.00001530	0.00000858	0.00000448	0.00000614	0.00000033	0.00000221	0.00000559	0.00001012
-91.81802990	0.00001588	0.00001564	0.00001780	0.00001524	0.00001530	0.00001495	0.00001080	0.00001061	0.00001651	0.00001304	0.00000634	0.00000395	0.00000026	0.00000237	0.00000590	0.00001031
-91.74550381	0.00001252	0.00001462	0.00001550	0.00001416	0.00001040	0.00001360	0.00000867	0.00000522	0.00001145	0.00001551	0.00001023	0.00000160	0.00000032	0.00000263	0.00000608	0.00001041
-91.67297772	0.00000528	0.00000880	0.00000799	0.00000885	0.00000434	0.00000791	0.00000446	0.00000096	0.00000316	0.00001172	0.00001139	0.00000411	0.00000055	0.00000292	0.00000600	0.00001036
-91.60045163	0.00000256	0.00000262	0.00000272	0.00000379	0.00000418	0.00000318	0.00000233	0.00000379	0.00000522	0.00000455	0.00000835	0.00000851	0.00000133	0.00000308	0.00000575	0.00001017
-91.52792554	0.00000893	0.00000738	0.00000953	0.00000796	0.00001008	0.00000803	0.00000614	0.00000775	0.00001081	0.00000553	0.00000444	0.00001012	0.00000264	0.00000303	0.00000549	0.00000994
-91.45539945	0.00001187	0.00001179	0.00001363	0.00001148	0.00001110	0.00001077	0.00000734	0.00000707	0.00001145	0.00000805	0.00000262	0.00000801	0.00000376	0.00000279	0.00000530	0.00000978
-91.38287336	0.00000850	0.00001019	0.00001126	0.00000967	0.00000684	0.00000852	0.00000431	0.00000315	0.00000646	0.00001004	0.00000468	0.00000354	0.00000384	0.00000253	0.00000521	0.00000974
-91.31034727	0.00000351	0.00000433	0.00000496	0.00000485	0.00000421	0.00000359	0.00000125	0.00000206	0.00000303	0.00000631	0.00000592	0.00000216	0.00000268	0.00000235	0.00000523	0.00000984
-91.23782118	0.00000452	0.00000300	0.00000417	0.00000420	0.00000692	0.00000442	0.00000333	0.00000739	0.00000867	0.00000406	0.00000439	0.00000520	0.00000114	0.00000228	0.00000540	0.00001004
-91.16529509	0.00001277	0.00001063	0.00001325	0.00001096	0.00001410	0.00001147	0.00000897	0.00001176	0.00001546	0.00000862	0.00000454	0.00000630	0.00000040	0.00000232	0.00000569	0.00001028
-91.09276900	0.00001620	0.00001586	0.00001809	0.00001548	0.00001563	0.00001521	0.00001104	0.00001100	0.00001688	0.00001313	0.00000638	0.00000415	0.00000035	0.00000248	0.00000602	0.00001048
-91.02024291	0.00001295	0.00001500	0.00001595	0.00001453	0.00001082	0.00001398	0.00000897	0.00000561	0.00001194	0.00001578	0.00001031	0.00000172	0.00000040	0.00000274	0.00000620	0.00001058
-90.94771682	0.00000561	0.00000921	0.00000844	0.00000924	0.00000455	0.00000832	0.00000474	0.00000107	0.00000340	0.00001208	0.00001162	0.00000408	0.00000061	0.00000302	0.00000613	0.00001052
-90.87519073	0.00000262	0.00000279	0.00000283	0.00000396	0.00000417	0.00000329	0.00000240	0.00000373	0.00000518	0.00000476	0.00000861	0.00000858	0.00000137	0.00000318	0.00000588	0.00001033
-90.80266464	0.00000899	0.00000739	0.00000955	0.00000800	0.00001018	0.00000812	0.00000621	0.00000786	0.00001092	0.00000567	0.00000465	0.00001031	0.00000271	0.00000311	0.00000561	0.00001010
-90.73013855	0.00001214	0.00001200	0.00001387	0.00001170	0.00001136	0.00001101	0.00000753	0.00000730	0.00001170	0.00000821	0.00000276	0.00000825	0.00000388	0.00000287	0.00000542	0.00000993
-90.65761246	0.00000884	0.00001052	0.00001161	0.00000999	0.00000714	0.00000883	0.00000454	0.00000332	0.00000675	0.00001029	0.00000476	0.00000374	0.00000401	0.00000259	0.00000532	0.00000989
-90.58508637	0.00000368	0.00000458	0.00000523	0.00000508	0.00000436	0.00000376	0.00000134	0.00000212	0.00000312	0.00000662	0.00000611	0.00000219	0.00000285	0.00000240	0.00000535	0.00000999
-90.51256028	0.00000452	0.00000306	0.00000419	0.00000430	0.00000692	0.00000441	0.00000333	0.00000740	0.00000868	0.00000410	0.00000455	0.00000526	0.00000126	0.00000233	0.00000552	0.00001020
-90.44003419	0.00001289	0.00001069	0.00001336	0.00001106	0.00001431	0.00001159	0.00000911	0.00001195	0.00001568	0.00000874	0.00000465	0.00000644	0.00000046	0.00000237	0.00000581	0.00001043
-90.36750810	0.00001654	0.00001613	0.00001841	0.00001577	0.00001602	0.00001551	0.00001131	0.00001130	0.00001726	0.00001337	0.00000652	0.00000429	0.00000037	0.00000252	0.00000614	0.00001063
-90.29498201	0.00001338	0.00001539	0.00001639	0.00001493	0.00001125	0.00001437	0.00000929	0.00000591	0.00001236	0.00001617	0.00001052	0.00000177	0.00000042	0.00000279	0.00000633	0.00001073
-90.22245592	0.00000595	0.00000960	0.00000885	0.00000965	0.00000479	0.00000872	0.00000502	0.00000119	0.00000360	0.00001256	0.00001197	0.00000409	0.00000064	0.00000309	0.00000627	0.00001068
-90.14992983	0.00000271	0.00000296	0.00000295	0.00000413	0.00000425	0.00000338	0.00000250	0.00000373	0.00000516	0.00000498	0.00000894	0.00000869	0.00000142	0.00000326	0.00000601	0.00001048
-90.07740374	0.00000906	0.00000742	0.00000962	0.00000806	0.00001033	0.00000817	0.00000631	0.00000801	0.00001108	0.00000575	0.00000486	0.00001052	0.00000278	0.00000320	0.00000574	0.00001024
-90.00487765	0.00001240	0.00001221	0.00001413	0.00001191	0.00001167	0.00001121	0.00000774	0.00000754	0.00001200	0.00000830	0.00000284	0.00000848	0.00000397	0.00000296	0.00000554	0.00001007
-89.93235156	0.00000917	0.00001084	0.00001197	0.00001029	0.00000744	0.00000911	0.00000477	0.00000352	0.00000708	0.00001049	0.00000474	0.00000390	0.00000412	0.00000268	0.00000544	0.00001004
-89.85982547	0.00000387	0.00000483	0.00000550	0.00000528	0.00000450	0.00000396	0.00000144	0.00000223	0.00000323	0.00000690	0.00000622	0.00000222	0.00000296	0.00000248	0.00000547	0.00001014
-89.78729938	0.00000457	0.00000314	0.00000425	0.00000440	0.00000691	0.00000447	0.00000333	0.00000746	0.00000872	0.00000417	0.00000467	0.00000536	0.00000133	0.00000241	0.00000564	0.00001035
-89.71477329	0.00001302	0.00001078	0.00001350	0.00001117	0.00001448	0.00001174	0.00000924	0.00001217	0.00001591	0.00000886	0.00000479	0.00000662	0.00000050	0.00000245	0.00000593	0.00001059
-89.64224720	0.00001685	0.00001642	0.00001877	0.00001605	0.00001636	0.00001582	0.00001156	0.00001161	0.00001765	0.00001357	0.00000669	0.00000448	0.00000043	0.00000260	0.00000625	0.00001081
-89.56972111	0.00001377	0.00001579	0.00001685	0.00001530	0.00001163	0.00001474	0.00000958	0.00000621	0.00001280	0.00001649	0.00001069	0.00000186	0.00000048	0.00000287	0.00000644	0.00001092
-89.49719502	0.00000626	0.00000999	0.00000926	0.00001001	0.00000498	0.00000909	0.00000527	0.00000130	0.00000383	0.00001295	0.00001224	0.00000411	0.00000069	0.00000318	0.00000638	0.00001087
-89.42466893	0.00000282	0.00000313	0.00000308	0.00000432	0.00000431	0.00000351	0.00000258	0.00000375	0.00000518	0.00000519	0.00000923	0.00000882	0.00000149	0.00000336	0.00000612	0.00001068
-89.35214284	0.00000914	0.00000747	0.00000968	0.00000814	0.00001045	0.00000825	0.00000641	0.00000816	0.00001123	0.00000587	0.00000510	0.00001076	0.00000288	0.00000332	0.00000585	0.00001044
-89.27961675	0.00001264	0.00001242	0.00001439	0.00001214	0.00001192	0.00001142	0.00000795	0.00000778	0.00001228	0.00000848	0.00000298	0.00000878	0.00000412	0.00000309	0.00000565	0.00001027
-89.20709066	0.00000946	0.00001114	0.00001232	0.00001059	0.00000771	0.00000938	0.00000502	0.00000369	0.00000739	0.00001074	0.00000483	0.00000414	0.00000430	0.00000281	0.00000555	0.00001023
-89.13456457	0.00000404	0.00000506	0.00000576	0.00000549	0.00000468	0.00000413	0.00000154	0.00000229	0.00000339	0.00000722	0.00000643	0.00000223	0.00000314	0.00000261	0.00000558	0.00001033
-89.06203848	0.00000463	0.00000325	0.00000428	0.00000450	0.00000697	0.00000450	0.00000330	0.00000749	0.00000876	0.00000422	0.00000486	0.00000537	0.00000149	0.00000252	0.00000575	0.00001054
-88.98951239	0.00001316	0.00001086	0.00001359	0.00001127	0.00001469	0.00001184	0.00000932	0.00001234	0.00001612	0.00000893	0.00000489	0.00000669	0.00000061	0.00000255	0.00000606	0.00001080
-88.91698630	0.00001715	0.00001667	0.00001905	0.00001632	0.00001670	0.00001605	0.00001177	0.00001186	0.00001797	0.00001371	0.00000678	0.00000457	0.00000049	0.00000271	0.00000640	0.00001102
-88.84446021	0.00001414	0.00001615	0.00001723	0.00001566	0.00001200	0.00001503	0.00000982	0.00000645	0.00001316	0.00001676	0.00001081	0.00000193	0.00000053	0.00000298	0.00000660	0.00001113
-88.77193412	0.00000655	0.00001034	0.00000960	0.00001036	0.00000517	0.00000939	0.00000548	0.00000144	0.00000403	0.00001329	0.00001247	0.00000411	0.00000075	0.00000329	0.00000654	0.00001108
-88.69940803	0.00000291	0.00000329	0.00000321	0.00000448	0.00000435	0.00000366	0.00000270	0.00000380	0.00000518	0.00000540	0.00000942	0.00000890	0.00000155	0.00000347	0.00000628	0.00001088
-88.62688194	0.00000920	0.00000750	0.00000974	0.00000819	0.00001056	0.00000836	0.00000650	0.00000832	0.00001135	0.00000599	0.00000523	0.00001091	0.00000294	0.00000340	0.00000599	0.00001062
-88.55435585	0.00001285	0.00001260	0.00001460	0.00001232	0.00001216	0.00001165	0.00000812	0.00000800	0.00001250	0.00000857	0.00000308	0.00000895	0.00000418	0.00000315	0.00000578	0.00001044
-88.48182976	0.00000972	0.00001141	0.00001262	0.00001084	0.00000797	0.00000965	0.00000521	0.00000386	0.00000763	0.00001089	0.00000490	0.00000427	0.00000437	0.00000286	0.00000568	0.00001039
-88.40930367	0.00000419	0.00000525	0.00000600	0.00000567	0.00000481	0.00000431	0.00000163	0.00000236	0.00000348	0.00000744	0.00000660	0.00000226	0.00000322	0.00000266	0.00000569	0.00001048
-88.33677758	0.00000467	0.00000331	0.00000435	0.00000460	0.00000696	0.00000451	0.00000330	0.00000753	0.00000876	0.00000427	0.00000498	0.00000544	0.00000155	0.00000259	0.00000587	0.00001069
-88.26425149	0.00001326	0.00001091	0.00001368	0.00001134	0.00001484	0.00001191	0.00000943	0.00001253	0.00001628	0.00000903	0.00000498	0.00000685	0.00000065	0.00000263	0.00000617	0.00001094
-88.19172540	0.00001742	0.00001690	0.00001932	0.00001653	0.00001700	0.00001627	0.00001198	0.00001216	0.00001827	0.00001388	0.00000687	0.00000478	0.00000055	0.00000278	0.00000651	0.00001116
-88.11919931	0.00001448	0.00001647	0.00001760	0.00001596	0.00001235	0.00001532	0.00001007	0.00000676	0.00001352	0.00001702	0.00001091	0.00000203	0.00000060	0.00000305	0.00000671	0.00001128
-88.04667322	0.00000683	0.00001067	0.00000995	0.00001067	0.00000538	0.00000970	0.00000570	0.00000155	0.00000424	0.00001363	0.00001269	0.00000408	0.00000082	0.00000337	0.00000665	0.00001125
-87.97414713	0.00000299	0.00000344	0.00000333	0.00000465	0.00000441	0.00000374	0.00000272	0.00000372	0.00000521	0.00000558	0.00000969	0.00000894	0.00000159	0.00000358	0.00000638	0.00001106
-87.90162104	0.00000923	0.00000749	0.00000976	0.00000824	0.00001061	0.00000838	0.00000653	0.00000836	0.00001149	0.00000604	0.00000548	0.00001105	0.00000297	0.00000354	0.00000609	0.00001082
-87.82909495	0.00001303	0.00001273	0.00001477	0.00001248	0.00001233	0.00001177	0.00000825	0.00000814	0.00001275	0.00000864	0.00000320	0.00000917	0.00000424	0.00000331	0.00000588	0.00001064
-87.75656886	0.00000996	0.00001165	0.00001286	0.00001107	0.00000818	0.00000982	0.00000538	0.00000400	0.00000789	0.00001102	0.00000484	0.00000447	0.00000447	0.00000302	0.00000578	0.00001059
-87.68404277	0.00000433	0.00000547	0.00000618	0.00000583	0.00000495	0.00000447	0.00000171	0.00000248	0.00000354	0.00000765	0.00000664	0.00000229	0.00000333	0.00000280	0.00000580	0.00001068
-87.61151668	0.00000469	0.00000339	0.00000439	0.00000468	0.00000694	0.00000461	0.00000328	0.00000759	0.00000875	0.00000431	0.00000507	0.00000544	0.00000165	0.00000270	0.00000597	0.00001089
-87.53899059	0.00001333	0.00001093	0.00001374	0.00001138	0.00001495	0.00001203	0.00000950	0.00001273	0.00001644	0.00000912	0.00000505	0.00000689	0.00000072	0.00000272	0.00000627	0.00001115
-87.46646450	0.00001766	0.00001708	0.00001956	0.00001672	0.00001724	0.00001653	0.00001216	0.00001244	0.00001859	0.00001403	0.00000697	0.00000484	0.00000058	0.00000287	0.00000662	0.00001138
-87.39393841	0.00001483	0.00001678	0.00001795	0.00001625	0.00001265	0.00001566	0.00001034	0.00000705	0.00001394	0.00001731	0.00001104	0.00000209	0.00000061	0.00000313	0.00000684	0.00001151
-87.32141232	0.00000713	0.00001101	0.00001029	0.00001098	0.00000555	0.00001007	0.00000599	0.00000161	0.00000454	0.00001401	0.00001293	0.00000410	0.00000082	0.00000345	0.00000680	0.00001147
-87.24888623	0.00000306	0.00000362	0.00000342	0.00000478	0.00000448	0.00000386	0.00000290	0.00000365	0.00000511	0.00000585	0.00000994	0.00000902	0.00000162	0.00000364	0.00000655	0.00001128
-87.17636014	0.00000919	0.00000746	0.00000971	0.00000821	0.00001068	0.00000839	0.00000658	0.00000843	0.00001147	0.00000611	0.00000566	0.00001122	0.00000305	0.00000359	0.00000626	0.00001102
-87.10383405	0.00001316	0.00001284	0.00001490	0.00001259	0.00001255	0.00001191	0.00000837	0.00000833	0.00001287	0.00000870	0.00000330	0.00000938	0.00000436	0.00000335	0.00000605	0.00001082
-87.03130796	0.00001020	0.00001188	0.00001313	0.00001129	0.00000842	0.00001005	0.00000554	0.00000422	0.00000812	0.00001115	0.00000484	0.00000466	0.00000462	0.00000306	0.00000595	0.00001076
-86.95878187	0.00000450	0.00000566	0.00000643	0.00000602	0.00000502	0.00000460	0.00000179	0.00000254	0.00000370	0.00000791	0.00000677	0.00000225	0.00000350	0.00000285	0.00000596	0.00001084
-86.88625578	0.00000473	0.00000343	0.00000441	0.00000476	0.00000687	0.00000455	0.00000327	0.00000752	0.00000872	0.00000437	0.00000522	0.00000542	0.00000178	0.00000277	0.00000614	0.00001104
-86.81372969	0.00001334	0.00001090	0.00001372	0.00001138	0.00001502	0.00001202	0.00000959	0.00001279	0.00001653	0.00000915	0.00000517	0.00000698	0.00000080	0.00000280	0.00000645	0.00001129
-86.74120360	0.00001785	0.00001722	0.00001974	0.00001687	0.00001750	0.00001669	0.00001237	0.00001263	0.00001880	0.00001408	0.00000707	0.00000501	0.00000066	0.00000295	0.00000681	0.00001151
-86.66867751	0.00001515	0.00001706	0.00001830	0.00001653	0.00001302	0.00001594	0.00001059	0.00000728	0.00001423	0.00001747	0.00001109	0.00000222	0.00000070	0.00000323	0.00000704	0.00001165
-86.59615142	0.00000743	0.00001132	0.00001068	0.00001130	0.00000574	0.00001042	0.00000620	0.00000175	0.00000469	0.00001430	0.00001312	0.00000406	0.00000090	0.00000356	0.00000699	0.00001162
-86.52362533	0.00000314	0.00000376	0.00000356	0.00000496	0.00000448	0.00000401	0.00000292	0.00000364	0.00000505	0.00000605	0.00001017	0.00000906	0.00000168	0.00000377	0.00000672	0.00001143
-86.45109924	0.00000916	0.00000739	0.00000966	0.00000819	0.00001067	0.00000838	0.00000658	0.00000854	0.00001156	0.00000616	0.00000585	0.00001139	0.00000310	0.00000373	0.00000640	0.00001119
-86.37857315	0.00001331	0.00001295	0.00001504	0.00001270	0.00001272	0.00001203	0.00000851	0.00000854	0.00001311	0.00000875	0.00000338	0.00000963	0.00000445	0.00000349	0.00000617	0.00001101
-86.30604706	0.00001046	0.00001214	0.00001340	0.00001151	0.00000867	0.00001027	0.00000577	0.00000439	0.00000843	0.00001126	0.00000481	0.00000489	0.00000475	0.00000319	0.00000604	0.00001096
-86.23352097	0.00000465	0.00000592	0.00000669	0.00000620	0.00000515	0.00000481	0.00000192	0.00000259	0.00000379	0.00000815	0.00000687	0.00000231	0.00000365	0.00000297	0.00000605	0.00001106
-86.16099488	0.00000470	0.00000350	0.00000446	0.00000482	0.00000681	0.00000458	0.00000321	0.00000749	0.00000864	0.00000437	0.00000532	0.00000543	0.00000189	0.00000289	0.00000622	0.00001127
-86.08846879	0.00001335	0.00001084	0.00001370	0.00001137	0.00001509	0.00001202	0.00000958	0.00001296	0.00001666	0.00000920	0.00000526	0.00000707	0.00000087	0.00000292	0.00000653	0.00001154
-86.01594270	0.00001808	0.00001738	0.00001995	0.00001706	0.00001777	0.00001685	0.00001251	0.00001297	0.00001916	0.00001423	0.00000717	0.00000514	0.00000069	0.00000307	0.00000690	0.00001178
-85.94341661	0.00001554	0.00001741	0.00001868	0.00001687	0.00001341	0.00001621	0.00001082	0.00000769	0.00001476	0.00001780	0.00001120	0.00000227	0.00000072	0.00000334	0.00000714	0.00001191
-85.87089052	0.00000780	0.00001175	0.00001110	0.00001170	0.00000598	0.00001076	0.00000646	0.00000188	0.00000506	0.00001480	0.00001341	0.00000399	0.00000093	0.00000366	0.00000711	0.00001187
-85.79836443	0.00000318	0.00000397	0.00000367	0.00000515	0.00000453	0.00000408	0.00000305	0.00000349	0.00000493	0.00000645	0.00001053	0.00000908	0.00000172	0.00000386	0.00000685	0.00001167
-85.72583834	0.00000907	0.00000729	0.00000956	0.00000815	0.00001067	0.00000834	0.00000664	0.00000853	0.00001152	0.00000627	0.00000616	0.00001153	0.00000317	0.00000382	0.00000655	0.00001141
-85.65331225	0.00001345	0.00001304	0.00001517	0.00001283	0.00001292	0.00001215	0.00000869	0.00000869	0.00001325	0.00000879	0.00000352	0.00000986	0.00000457	0.00000356	0.00000632	0.00001121
-85.58078616	0.00001076	0.00001241	0.00001371	0.00001180	0.00000897	0.00001051	0.00000602	0.00000453	0.00000871	0.00001134	0.00000471	0.00000511	0.00000493	0.00000326	0.00000620	0.00001115
-85.50826007	0.00000488	0.00000620	0.00000699	0.00000644	0.00000531	0.00000498	0.00000195	0.00000265	0.00000393	0.00000842	0.00000695	0.00000234	0.00000384	0.00000303	0.00000620	0.00001124
-85.43573398	0.00000475	0.00000358	0.00000451	0.00000491	0.00000677	0.00000458	0.00000311	0.00000745	0.00000859	0.00000434	0.00000548	0.00000550	0.00000205	0.00000294	0.00000637	0.00001146
-85.36320789	0.00001336	0.00001080	0.00001367	0.00001133	0.00001518	0.00001206	0.00000963	0.00001310	0.00001679	0.00000916	0.00000532	0.00000727	0.00000095	0.00000297	0.00000668	0.00001173
-85.29068180	0.00001835	0.00001758	0.00002019	0.00001723	0.00001809	0.00001711	0.00001275	0.00001326	0.00001947	0.00001431	0.00000724	0.00000539	0.00000078	0.00000313	0.00000704	0.00001198
-85.21815571	0.00001599	0.00001779	0.00001914	0.00001722	0.00001386	0.00001663	0.00001118	0.00000803	0.00001519	0.00001803	0.00001130	0.00000241	0.00000083	0.00000341	0.00000729	0.00001212
-85.14562962	0.00000823	0.00001220	0.00001161	0.00001215	0.00000616	0.00001127	0.00000684	0.00000204	0.00000538	0.00001519	0.00001368	0.00000394	0.00000104	0.00000375	0.00000728	0.00001211
-85.07310353	0.00000333	0.00000422	0.00000386	0.00000536	0.00000455	0.00000430	0.00000320	0.00000343	0.00000487	0.00000673	0.00001085	0.00000914	0.00000181	0.00000399	0.00000702	0.00001192
-85.00057744	0.00000905	0.00000721	0.00000950	0.00000810	0.00001070	0.00000834	0.00000662	0.00000866	0.00001164	0.00000630	0.00000643	0.00001177	0.00000323	0.00000398	0.00000671	0.00001166
-84.92805135	0.00001367	0.00001317	0.00001535	0.00001297	0.00001319	0.00001233	0.00000881	0.00000898	0.00001358	0.00000889	0.00000368	0.00001022	0.00000465	0.00000374	0.00000648	0.00001145
-84.85552526	0.00001112	0.00001272	0.00001408	0.00001209	0.00000934	0.00001084	0.00000624	0.00000485	0.00000911	0.00001161	0.00000477	0.00000545	0.00000506	0.00000344	0.00000635	0.00001136
-84.78299917	0.00000510	0.00000650	0.00000734	0.00000671	0.00000546	0.00000530	0.00000209	0.00000274	0.00000398	0.00000886	0.00000720	0.00000238	0.00000403	0.00000320	0.00000635	0.00001144
-84.71047308	0.00000478	0.00000364	0.00000454	0.00000504	0.00000671	0.00000465	0.00000311	0.00000739	0.00000844	0.00000448	0.00000570	0.00000545	0.00000224	0.00000309	0.00000652	0.00001164
-84.63794699	0.00001337	0.00001076	0.00001365	0.00001136	0.00001528	0.00001208	0.00000971	0.00001328	0.00001689	0.00000927	0.00000542	0.00000732	0.00000108	0.00000312	0.00000683	0.00001190
-84.56542090	0.00001863	0.00001780	0.00002047	0.00001749	0.00001846	0.00001733	0.00001299	0.00001363	0.00001986	0.00001444	0.00000732	0.00000554	0.00000082	0.00000327	0.00000719	0.00001215
-84.49289481	0.00001644	0.00001823	0.00001963	0.00001766	0.00001438	0.00001699	0.00001148	0.00000848	0.00001574	0.00001829	0.00001132	0.00000254	0.00000084	0.00000355	0.00000744	0.00001230
-84.42036872	0.00000864	0.00001270	0.00001214	0.00001262	0.00000654	0.00001171	0.00000713	0.00000220	0.00000579	0.00001563	0.00001390	0.00000392	0.00000107	0.00000389	0.00000741	0.00001228
-84.34784263	0.00000345	0.00000448	0.00000408	0.00000565	0.00000471	0.00000446	0.00000335	0.00000332	0.00000483	0.00000709	0.00001116	0.00000922	0.00000185	0.00000411	0.00000714	0.00001209
-84.27531654	0.00000904	0.00000716	0.00000946	0.00000812	0.00001078	0.00000837	0.00000673	0.00000871	0.00001173	0.00000641	0.00000670	0.00001199	0.00000332	0.00000408	0.00000681	0.00001183
-84.20279045	0.00001392	0.00001335	0.00001558	0.00001319	0.00001348	0.00001256	0.00000909	0.00000920	0.00001387	0.00000903	0.00000379	0.00001053	0.00000477	0.00000382	0.00000657	0.00001162
-84.13026436	0.00001152	0.00001311	0.00001450	0.00001246	0.00000968	0.00001120	0.00000660	0.00000511	0.00000952	0.00001181	0.00000476	0.00000575	0.00000519	0.00000349	0.00000644	0.00001155
-84.05773827	0.00000535	0.00000688	0.00000775	0.00000704	0.00000561	0.00000557	0.00000224	0.00000292	0.00000420	0.00000919	0.00000734	0.00000246	0.00000415	0.00000325	0.00000645	0.00001164
-83.98521218	0.00000483	0.00000378	0.00000467	0.00000512	0.00000674	0.00000470	0.00000309	0.00000742	0.00000842	0.00000453	0.00000588	0.00000549	0.00000230	0.00000314	0.00000662	0.00001186
-83.91268609	0.00001347	0.00001075	0.00001370	0.00001138	0.00001545	0.00001215	0.00000977	0.00001350	0.00001709	0.00000938	0.00000557	0.00000748	0.00000114	0.00000316	0.00000696	0.00001214
-83.84016000	0.00001902	0.00001806	0.00002082	0.00001776	0.00001889	0.00001764	0.00001325	0.00001400	0.00002027	0.00001473	0.00000746	0.00000574	0.00000092	0.00000333	0.00000736	0.00001240
-83.76763391	0.00001701	0.00001869	0.00002018	0.00001812	0.00001494	0.00001746	0.00001188	0.00000886	0.00001628	0.00001880	0.00001153	0.00000263	0.00000095	0.00000364	0.00000765	0.00001255
-83.69510782	0.00000917	0.00001322	0.00001270	0.00001313	0.00000688	0.00001222	0.00000752	0.00000242	0.00000619	0.00001630	0.00001429	0.00000390	0.00000113	0.00000400	0.00000765	0.00001254
-83.62258173	0.00000362	0.00000479	0.00000433	0.00000592	0.00000484	0.00000474	0.00000352	0.00000336	0.00000477	0.00000763	0.00001160	0.00000933	0.00000190	0.00000425	0.00000739	0.00001235
-83.55005564	0.00000904	0.00000715	0.00000949	0.00000814	0.00001085	0.00000842	0.00000678	0.00000893	0.00001185	0.00000654	0.00000707	0.00001222	0.00000340	0.00000424	0.00000706	0.00001207
-83.47752955	0.00001418	0.00001357	0.00001588	0.00001342	0.00001379	0.00001278	0.00000928	0.00000955	0.00001420	0.00000910	0.00000406	0.00001081	0.00000492	0.00000397	0.00000679	0.00001185
-83.40500346	0.00001192	0.00001350	0.00001495	0.00001285	0.00001007	0.00001152	0.00000687	0.00000537	0.00000993	0.00001199	0.00000481	0.00000593	0.00000541	0.00000363	0.00000664	0.00001177
-83.33247737	0.00000565	0.00000725	0.00000814	0.00000739	0.00000584	0.00000583	0.00000242	0.00000296	0.00000438	0.00000955	0.00000753	0.00000247	0.00000437	0.00000336	0.00000663	0.00001185
-83.25995128	0.00000496	0.00000389	0.00000479	0.00000533	0.00000680	0.00000478	0.00000314	0.00000736	0.00000840	0.00000459	0.00000610	0.00000559	0.00000248	0.00000324	0.00000680	0.00001207
-83.18742519	0.00001359	0.00001080	0.00001377	0.00001147	0.00001564	0.00001230	0.00000993	0.00001368	0.00001733	0.00000944	0.00000572	0.00000772	0.00000123	0.00000326	0.00000712	0.00001235
-83.11489910	0.00001940	0.00001838	0.00002119	0.00001808	0.00001930	0.00001804	0.00001357	0.00001434	0.00002074	0.00001489	0.00000766	0.00000605	0.00000097	0.00000343	0.00000751	0.00001261
-83.04237301	0.00001753	0.00001919	0.00002074	0.00001858	0.00001540	0.00001799	0.00001225	0.00000922	0.00001684	0.00001910	0.00001170	0.00000281	0.00000098	0.00000373	0.00000778	0.00001277
-82.96984692	0.00000963	0.00001373	0.00001326	0.00001359	0.00000717	0.00001277	0.00000785	0.00000256	0.00000662	0.00001671	0.00001463	0.00000386	0.00000115	0.00000410	0.00000777	0.00001276
-82.89732083	0.00000382	0.00000510	0.00000456	0.00000619	0.00000498	0.00000499	0.00000367	0.00000333	0.00000483	0.00000795	0.00001197	0.00000937	0.00000192	0.00000437	0.00000751	0.00001257
-82.82479474	0.00000912	0.00000719	0.00000950	0.00000822	0.00001104	0.00000853	0.00000688	0.00000907	0.00001207	0.00000670	0.00000735	0.00001242	0.00000347	0.00000438	0.00000717	0.00001230
-82.75226865	0.00001449	0.00001384	0.00001614	0.00001370	0.00001419	0.00001309	0.00000954	0.00000984	0.00001460	0.00000937	0.00000412	0.00001110	0.00000506	0.00000413	0.00000690	0.00001208
-82.67974256	0.00001234	0.00001392	0.00001537	0.00001327	0.00001049	0.00001196	0.00000718	0.00000567	0.00001037	0.00001234	0.00000490	0.00000622	0.00000560	0.00000379	0.00000675	0.00001199
-82.60721647	0.00000594	0.00000761	0.00000854	0.00000776	0.00000610	0.00000623	0.00000255	0.00000315	0.00000454	0.00000999	0.00000779	0.00000261	0.00000459	0.00000351	0.00000674	0.00001207
-82.53469038	0.00000506	0.00000403	0.00000497	0.00000547	0.00000692	0.00000493	0.00000316	0.00000749	0.00000843	0.00000472	0.00000636	0.00000569	0.00000266	0.00000337	0.00000690	0.00001228
-82.46216429	0.00001370	0.00001085	0.00001393	0.00001157	0.00001586	0.00001237	0.00001007	0.00001403	0.00001760	0.00000955	0.00000589	0.00000786	0.00000132	0.00000337	0.00000723	0.00001256
-82.38963820	0.00001975	0.00001868	0.00002162	0.00001841	0.00001974	0.00001830	0.00001389	0.00001484	0.00002120	0.00001510	0.00000777	0.00000618	0.00000102	0.00000351	0.00000765	0.00001283
-82.31711211	0.00001799	0.00001966	0.00002131	0.00001907	0.00001594	0.00001837	0.00001266	0.00000974	0.00001738	0.00001946	0.00001186	0.00000289	0.00000108	0.00000380	0.00000795	0.00001299
-82.24458602	0.00001002	0.00001420	0.00001378	0.00001411	0.00000751	0.00001317	0.00000823	0.00000280	0.00000701	0.00001717	0.00001494	0.00000396	0.00000129	0.00000417	0.00000797	0.00001298
-82.17205993	0.00000398	0.00000536	0.00000481	0.00000648	0.00000515	0.00000522	0.00000391	0.00000330	0.00000476	0.00000830	0.00001231	0.00000962	0.00000208	0.00000444	0.00000771	0.00001278
-82.09953384	0.00000923	0.00000722	0.00000959	0.00000831	0.00001115	0.00000864	0.00000700	0.00000920	0.00001217	0.00000684	0.00000762	0.00001279	0.00000361	0.00000444	0.00000737	0.00001249
-82.02700775	0.00001481	0.00001406	0.00001647	0.00001396	0.00001448	0.00001335	0.00000977	0.00001009	0.00001490	0.00000953	0.00000442	0.00001152	0.00000518	0.00000420	0.00000712	0.00001226
-81.95448166	0.00001275	0.00001429	0.00001583	0.00001361	0.00001085	0.00001230	0.00000747	0.00000591	0.00001074	0.00001255	0.00000499	0.00000657	0.00000572	0.00000388	0.00000696	0.00001217
-81.88195557	0.00000624	0.00000797	0.00000891	0.00000802	0.00000633	0.00000653	0.00000271	0.00000327	0.00000477	0.00001027	0.00000797	0.00000270	0.00000469	0.00000362	0.00000695	0.00001226
-81.80942948	0.00000521	0.00000423	0.00000507	0.00000564	0.00000706	0.00000506	0.00000321	0.00000752	0.00000849	0.00000479	0.00000651	0.00000573	0.00000273	0.00000350	0.00000711	0.00001249
-81.73690339	0.00001387	0.00001096	0.00001400	0.00001170	0.00001608	0.00001258	0.00001017	0.00001423	0.00001784	0.00000973	0.00000599	0.00000801	0.00000145	0.00000351	0.00000744	0.00001281
-81.66437730	0.00002014	0.00001901	0.00002195	0.00001875	0.00002014	0.00001868	0.00001414	0.00001513	0.00002162	0.00001543	0.00000796	0.00000639	0.00000118	0.00000367	0.00000784	0.00001310
-81.59185121	0.00001849	0.00002012	0.00002179	0.00001952	0.00001639	0.00001882	0.00001297	0.00001001	0.00001788	0.00001997	0.00001208	0.00000307	0.00000120	0.00000397	0.00000814	0.00001330
-81.51932512	0.00001043	0.00001465	0.00001425	0.00001455	0.00000784	0.00001360	0.00000851	0.00000297	0.00000742	0.00001777	0.00001532	0.00000391	0.00000135	0.00000434	0.00000814	0.00001331
-81.44679903	0.00000414	0.00000560	0.00000505	0.00000677	0.00000536	0.00000545	0.00000408	0.00000336	0.00000488	0.00000878	0.00001273	0.00000962	0.00000211	0.00000460	0.00000786	0.00001313
-81.37427294	0.00000926	0.00000725	0.00000965	0.00000838	0.00001131	0.00000869	0.00000710	0.00000939	0.00001237	0.00000699	0.00000795	0.00001289	0.00000369	0.00000460	0.00000749	0.00001285
-81.30174685	0.00001502	0.00001428	0.00001673	0.00001418	0.00001479	0.00001356	0.00000997	0.00001038	0.00001519	0.00000966	0.00000452	0.00001166	0.00000537	0.00000434	0.00000720	0.00001261
-81.22922076	0.00001306	0.00001463	0.00001619	0.00001395	0.00001118	0.00001258	0.00000771	0.00000616	0.00001104	0.00001276	0.00000494	0.00000666	0.00000599	0.00000399	0.00000704	0.00001250
-81.15669467	0.00000649	0.00000826	0.00000925	0.00000835	0.00000650	0.00000675	0.00000285	0.00000341	0.00000487	0.00001061	0.00000802	0.00000276	0.00000498	0.00000372	0.00000703	0.00001256
-81.08416858	0.00000533	0.00000432	0.00000527	0.00000583	0.00000713	0.00000510	0.00000331	0.00000755	0.00000850	0.00000497	0.00000665	0.00000584	0.00000295	0.00000360	0.00000721	0.00001277
-81.01164249	0.00001403	0.00001101	0.00001412	0.00001180	0.00001626	0.00001266	0.00001033	0.00001444	0.00001808	0.00000989	0.00000615	0.00000820	0.00000150	0.00000363	0.00000755	0.00001306
-80.93911640	0.00002051	0.00001928	0.00002229	0.00001903	0.00002051	0.00001896	0.00001442	0.00001548	0.00002205	0.00001563	0.00000818	0.00000660	0.00000117	0.00000381	0.00000798	0.00001333
-80.86659031	0.00001895	0.00002055	0.00002226	0.00001992	0.00001683	0.00001923	0.00001328	0.00001039	0.00001836	0.00002020	0.00001226	0.00000315	0.00000121	0.00000413	0.00000830	0.00001351
-80.79406422	0.00001081	0.00001510	0.00001469	0.00001495	0.00000813	0.00001404	0.00000877	0.00000318	0.00000782	0.00001813	0.00001559	0.00000397	0.00000143	0.00000452	0.00000833	0.00001352
-80.72153813	0.00000430	0.00000590	0.00000527	0.00000704	0.00000550	0.00000574	0.00000421	0.00000337	0.00000493	0.00000911	0.00001302	0.00000981	0.00000220	0.00000480	0.00000807	0.00001334
-80.64901204	0.00000929	0.00000725	0.00000969	0.00000843	0.00001138	0.00000878	0.00000716	0.00000951	0.00001252	0.00000713	0.00000822	0.00001321	0.00000374	0.00000480	0.00000773	0.00001305
-80.57648595	0.00001526	0.00001443	0.00001696	0.00001436	0.00001501	0.00001375	0.00001017	0.00001061	0.00001550	0.00000979	0.00000468	0.00001207	0.00000540	0.00000454	0.00000747	0.00001281
-80.50395986	0.00001341	0.00001490	0.00001655	0.00001422	0.00001146	0.00001283	0.00000797	0.00000641	0.00001139	0.00001288	0.00000506	0.00000709	0.00000607	0.00000418	0.00000733	0.00001270
-80.43143377	0.00000676	0.00000854	0.00000956	0.00000855	0.00000672	0.00000696	0.00000298	0.00000355	0.00000501	0.00001082	0.00000823	0.00000288	0.00000510	0.00000389	0.00000731	0.00001276
-80.35890768	0.00000545	0.00000448	0.00000535	0.00000591	0.00000727	0.00000528	0.00000330	0.00000761	0.00000846	0.00000498	0.00000684	0.00000575	0.00000310	0.00000374	0.00000746	0.00001296
-80.28638159	0.00001407	0.00001107	0.00001418	0.00001184	0.00001645	0.00001276	0.00001037	0.00001469	0.00001823	0.00000990	0.00000631	0.00000818	0.00000164	0.00000374	0.00000778	0.00001324
-80.21385550	0.00002077	0.00001953	0.00002259	0.00001926	0.00002090	0.00001924	0.00001462	0.00001587	0.00002239	0.00001580	0.00000823	0.00000665	0.00000128	0.00000389	0.00000820	0.00001351
-80.14132941	0.00001937	0.00002093	0.00002272	0.00002028	0.00001732	0.00001963	0.00001360	0.00001081	0.00001882	0.00002057	0.00001237	0.00000327	0.00000129	0.00000420	0.00000853	0.00001369
-80.06880332	0.00001123	0.00001549	0.00001516	0.00001532	0.00000850	0.00001447	0.00000911	0.00000339	0.00000826	0.00001861	0.00001586	0.00000398	0.00000147	0.00000459	0.00000855	0.00001370
-79.99627723	0.00000445	0.00000616	0.00000547	0.00000725	0.00000561	0.00000596	0.00000445	0.00000330	0.00000488	0.00000954	0.00001335	0.00000987	0.00000225	0.00000488	0.00000828	0.00001352
-79.92375114	0.00000923	0.00000721	0.00000959	0.00000842	0.00001138	0.00000878	0.00000725	0.00000954	0.00001250	0.00000721	0.00000848	0.00001337	0.00000381	0.00000490	0.00000790	0.00001324
-79.85122505	0.00001537	0.00001457	0.00001707	0.00001450	0.00001520	0.00001390	0.00001033	0.00001079	0.00001563	0.00000985	0.00000493	0.00001227	0.00000551	0.00000464	0.00000761	0.00001301
-79.77869896	0.00001366	0.00001520	0.00001684	0.00001449	0.00001174	0.00001311	0.00000818	0.00000661	0.00001163	0.00001302	0.00000510	0.00000723	0.00000618	0.00000427	0.00000744	0.00001291
-79.70617287	0.00000696	0.00000886	0.00000990	0.00000884	0.00000690	0.00000726	0.00000306	0.00000361	0.00000529	0.00001112	0.00000837	0.00000290	0.00000524	0.00000397	0.00000743	0.00001299
-79.63364678	0.00000547	0.00000463	0.00000554	0.00000612	0.00000731	0.00000537	0.00000338	0.00000753	0.00000851	0.00000514	0.00000698	0.00000584	0.00000324	0.00000382	0.00000760	0.00001322
-79.56112069	0.00001408	0.00001104	0.00001420	0.00001188	0.00001649	0.00001280	0.00001049	0.00001479	0.00001841	0.00001005	0.00000633	0.00000841	0.00000175	0.00000384	0.00000794	0.00001354
-79.48859460	0.00002099	0.00001972	0.00002283	0.00001949	0.00002113	0.00001944	0.00001491	0.00001612	0.00002273	0.00001597	0.00000833	0.00000696	0.00000135	0.00000401	0.00000836	0.00001385
-79.41606851	0.00001975	0.00002131	0.00002315	0.00002067	0.00001767	0.00001993	0.00001398	0.00001114	0.00001928	0.00002079	0.00001242	0.00000348	0.00000136	0.00000434	0.00000868	0.00001405
-79.34354242	0.00001164	0.00001596	0.00001563	0.00001579	0.00000875	0.00001484	0.00000949	0.00000358	0.00000866	0.00001899	0.00001609	0.00000392	0.00000156	0.00000475	0.00000870	0.00001407
-79.27101633	0.00000468	0.00000647	0.00000569	0.00000753	0.00000568	0.00000619	0.00000460	0.00000325	0.00000482	0.00000992	0.00001368	0.00000986	0.00000236	0.00000505	0.00000843	0.00001388
-79.19849024	0.00000923	0.00000713	0.00000954	0.00000841	0.00001142	0.00000878	0.00000722	0.00000960	0.00001254	0.00000736	0.00000876	0.00001353	0.00000396	0.00000507	0.00000805	0.00001359
-79.12596415	0.00001558	0.00001468	0.00001723	0.00001465	0.00001545	0.00001406	0.00001046	0.00001101	0.00001589	0.00001000	0.00000499	0.00001261	0.00000569	0.00000479	0.00000774	0.00001333
-79.05343806	0.00001401	0.00001550	0.00001716	0.00001480	0.00001212	0.00001339	0.00000842	0.00000691	0.00001204	0.00001326	0.00000503	0.00000766	0.00000640	0.00000440	0.00000756	0.00001322
-78.98091197	0.00000726	0.00000917	0.00001020	0.00000915	0.00000715	0.00000751	0.00000328	0.00000384	0.00000539	0.00001154	0.00000845	0.00000313	0.00000547	0.00000409	0.00000754	0.00001328
-78.90838588	0.00000557	0.00000467	0.00000559	0.00000620	0.00000741	0.00000544	0.00000343	0.00000749	0.00000840	0.00000522	0.00000717	0.00000580	0.00000343	0.00000393	0.00000770	0.00001350
-78.83585979	0.00001407	0.00001092	0.00001413	0.00001182	0.00001658	0.00001283	0.00001051	0.00001494	0.00001849	0.00001002	0.00000662	0.00000841	0.00000186	0.00000393	0.00000805	0.00001381
-78.76333370	0.00002125	0.00001985	0.00002306	0.00001965	0.00002149	0.00001972	0.00001509	0.00001645	0.00002305	0.00001601	0.00000860	0.00000705	0.00000140	0.00000409	0.00000850	0.00001412
-78.69080761	0.00002020	0.00002168	0.00002363	0.00002104	0.00001820	0.00002043	0.00001428	0.00001155	0.00001980	0.00002101	0.00001258	0.00000350	0.00000140	0.00000440	0.00000886	0.00001432
-78.61828152	0.00001207	0.00001643	0.00001622	0.00001624	0.00000913	0.00001545	0.00000981	0.00000379	0.00000924	0.00001945	0.00001643	0.00000385	0.00000161	0.00000480	0.00000892	0.00001435
-78.54575543	0.00000476	0.00000682	0.00000603	0.00000789	0.00000582	0.00000658	0.00000484	0.00000318	0.00000485	0.00001044	0.00001415	0.00000992	0.00000242	0.00000514	0.00000868	0.00001417
-78.47322934	0.00000913	0.00000706	0.00000944	0.00000838	0.00001137	0.00000875	0.00000728	0.00000967	0.00001258	0.00000749	0.00000919	0.00001376	0.00000404	0.00000521	0.00000831	0.00001387
-78.40070325	0.00001576	0.00001479	0.00001737	0.00001478	0.00001566	0.00001420	0.00001065	0.00001127	0.00001608	0.00001006	0.00000527	0.00001295	0.00000583	0.00000500	0.00000800	0.00001361
-78.32817716	0.00001441	0.00001582	0.00001752	0.00001511	0.00001246	0.00001369	0.00000871	0.00000721	0.00001229	0.00001323	0.00000506	0.00000802	0.00000663	0.00000465	0.00000781	0.00001349
-78.25565107	0.00000761	0.00000955	0.00001062	0.00000947	0.00000731	0.00000786	0.00000338	0.00000395	0.00000555	0.00001169	0.00000854	0.00000331	0.00000574	0.00000435	0.00000778	0.00001355
-78.18312498	0.00000566	0.00000487	0.00000573	0.00000631	0.00000743	0.00000551	0.00000342	0.00000740	0.00000831	0.00000531	0.00000734	0.00000581	0.00000366	0.00000419	0.00000793	0.00001376
-78.11059889	0.00001405	0.00001088	0.00001407	0.00001178	0.00001662	0.00001283	0.00001055	0.00001508	0.00001867	0.00001017	0.00000661	0.00000857	0.00000200	0.00000418	0.00000827	0.00001406
-78.03807280	0.00002156	0.00002010	0.00002331	0.00001988	0.00002184	0.00001995	0.00001535	0.00001681	0.00002354	0.00001633	0.00000859	0.00000732	0.00000151	0.00000433	0.00000873	0.00001436
-77.96554671	0.00002077	0.00002219	0.00002414	0.00002150	0.00001876	0.00002084	0.00001468	0.00001202	0.00002046	0.00002150	0.00001265	0.00000375	0.00000150	0.00000464	0.00000908	0.00001456
-77.89302062	0.00001271	0.00001702	0.00001681	0.00001681	0.00000966	0.00001594	0.00001017	0.00000407	0.00000988	0.00002014	0.00001672	0.00000379	0.00000169	0.00000504	0.00000913	0.00001459
-77.82049453	0.00000504	0.00000724	0.00000637	0.00000827	0.00000601	0.00000688	0.00000502	0.00000312	0.00000477	0.00001112	0.00001458	0.00000982	0.00000248	0.00000533	0.00000886	0.00001441
-77.74796844	0.00000900	0.00000693	0.00000935	0.00000833	0.00001138	0.00000870	0.00000727	0.00000969	0.00001259	0.00000754	0.00000963	0.00001379	0.00000409	0.00000534	0.00000846	0.00001411
-77.67544236	0.00001590	0.00001489	0.00001756	0.00001491	0.00001592	0.00001439	0.00001083	0.00001148	0.00001639	0.00001007	0.00000545	0.00001308	0.00000590	0.00000506	0.00000814	0.00001385
-77.60291627	0.00001477	0.00001618	0.00001796	0.00001544	0.00001284	0.00001410	0.00000904	0.00000750	0.00001283	0.00001338	0.00000504	0.00000812	0.00000673	0.00000466	0.00000796	0.00001372
-77.53039018	0.00000797	0.00000999	0.00001110	0.00000983	0.00000752	0.00000831	0.00000360	0.00000410	0.00000588	0.00001210	0.00000863	0.00000328	0.00000588	0.00000433	0.00000794	0.00001378
-77.45786409	0.00000579	0.00000504	0.00000591	0.00000651	0.00000753	0.00000562	0.00000347	0.00000741	0.00000825	0.00000549	0.00000751	0.00000585	0.00000379	0.00000418	0.00000813	0.00001400
-77.38533800	0.00001409	0.00001082	0.00001407	0.00001180	0.00001674	0.00001278	0.00001055	0.00001537	0.00001881	0.00001022	0.00000686	0.00000873	0.00000211	0.00000419	0.00000851	0.00001433
-77.31281191	0.00002192	0.00002033	0.00002369	0.00002017	0.00002226	0.00002015	0.00001558	0.00001733	0.00002397	0.00001647	0.00000886	0.00000756	0.00000162	0.00000435	0.00000900	0.00001465
-77.24028582	0.00002136	0.00002270	0.00002481	0.00002202	0.00001935	0.00002123	0.00001506	0.00001262	0.00002111	0.00002183	0.00001285	0.00000394	0.00000163	0.00000467	0.00000940	0.00001487
-77.16775973	0.00001327	0.00001764	0.00001755	0.00001739	0.00001020	0.00001641	0.00001060	0.00000445	0.00001053	0.00002068	0.00001711	0.00000394	0.00000182	0.00000509	0.00000948	0.00001491
-77.09523364	0.00000529	0.00000774	0.00000671	0.00000867	0.00000627	0.00000718	0.00000530	0.00000317	0.00000493	0.00001165	0.00001504	0.00001015	0.00000260	0.00000542	0.00000921	0.00001472
-77.02270755	0.00000897	0.00000688	0.00000926	0.00000833	0.00001147	0.00000876	0.00000738	0.00000980	0.00001276	0.00000771	0.00000990	0.00001434	0.00000422	0.00000548	0.00000880	0.00001441
-76.95018146	0.00001621	0.00001507	0.00001780	0.00001514	0.00001629	0.00001465	0.00001111	0.00001183	0.00001682	0.00001034	0.00000565	0.00001377	0.00000610	0.00000524	0.00000844	0.00001413
-76.87765537	0.00001531	0.00001662	0.00001847	0.00001591	0.00001333	0.00001452	0.00000944	0.00000791	0.00001339	0.00001372	0.00000519	0.00000877	0.00000702	0.00000486	0.00000820	0.00001400
-76.80512928	0.00000844	0.00001046	0.00001166	0.00001034	0.00000782	0.00000874	0.00000384	0.00000426	0.00000608	0.00001264	0.00000897	0.00000353	0.00000618	0.00000454	0.00000811	0.00001405
-76.73260319	0.00000596	0.00000522	0.00000613	0.00000670	0.00000771	0.00000575	0.00000353	0.00000728	0.00000803	0.00000565	0.00000789	0.00000585	0.00000405	0.00000436	0.00000822	0.00001428
-76.66007710	0.00001414	0.00001078	0.00001402	0.00001180	0.00001696	0.00001292	0.00001070	0.00001548	0.00001882	0.00001033	0.00000706	0.00000889	0.00000226	0.00000436	0.00000855	0.00001461
-76.58755101	0.00002234	0.00002063	0.00002400	0.00002048	0.00002282	0.00002060	0.00001599	0.00001768	0.00002425	0.00001673	0.00000901	0.00000786	0.00000169	0.00000453	0.00000901	0.00001494
-76.51502492	0.00002202	0.00002327	0.00002541	0.00002260	0.00002007	0.00002192	0.00001563	0.00001305	0.00002153	0.00002222	0.00001299	0.00000413	0.00000167	0.00000489	0.00000941	0.00001517
-76.44249883	0.00001391	0.00001827	0.00001821	0.00001804	0.00001072	0.00001719	0.00001113	0.00000470	0.00001090	0.00002129	0.00001751	0.00000381	0.00000182	0.00000535	0.00000951	0.00001522
-76.36997274	0.00000558	0.00000820	0.00000715	0.00000913	0.00000642	0.00000773	0.00000565	0.00000330	0.00000498	0.00001224	0.00001562	0.00001008	0.00000255	0.00000571	0.00000928	0.00001505
-76.29744665	0.00000898	0.00000688	0.00000926	0.00000840	0.00001153	0.00000879	0.00000742	0.00001006	0.00001298	0.00000804	0.00001052	0.00001447	0.00000418	0.00000577	0.00000890	0.00001475
-76.22492056	0.00001652	0.00001536	0.00001812	0.00001542	0.00001667	0.00001489	0.00001133	0.00001227	0.00001729	0.00001062	0.00000605	0.00001404	0.00000613	0.00000550	0.00000858	0.00001447
-76.15239447	0.00001584	0.00001717	0.00001904	0.00001640	0.00001390	0.00001493	0.00000978	0.00000836	0.00001396	0.00001410	0.00000527	0.00000908	0.00000712	0.00000507	0.00000839	0.00001433
-76.07986838	0.00000890	0.00001107	0.00001224	0.00001086	0.00000816	0.00000906	0.00000408	0.00000451	0.00000629	0.00001323	0.00000912	0.00000380	0.00000635	0.00000470	0.00000835	0.00001437
-76.00734229	0.00000606	0.00000540	0.00000634	0.00000701	0.00000785	0.00000590	0.00000368	0.00000728	0.00000811	0.00000594	0.00000809	0.00000602	0.00000421	0.00000450	0.00000850	0.00001458
-75.93481620	0.00001424	0.00001076	0.00001410	0.00001191	0.00001716	0.00001307	0.00001085	0.00001579	0.00001928	0.00001045	0.00000719	0.00000912	0.00000234	0.00000448	0.00000887	0.00001490
-75.86229011	0.00002280	0.00002096	0.00002446	0.00002087	0.00002336	0.00002106	0.00001637	0.00001819	0.00002510	0.00001701	0.00000922	0.00000808	0.00000175	0.00000465	0.00000937	0.00001523
-75.78976402	0.00002271	0.00002388	0.00002613	0.00002320	0.00002080	0.00002258	0.00001613	0.00001360	0.00002261	0.00002274	0.00001325	0.00000430	0.00000175	0.00000501	0.00000979	0.00001547
-75.71723793	0.00001457	0.00001896	0.00001895	0.00001868	0.00001134	0.00001789	0.00001162	0.00000503	0.00001195	0.00002205	0.00001800	0.00000392	0.00000197	0.00000548	0.00000989	0.00001553
-75.64471184	0.00000587	0.00000876	0.00000756	0.00000959	0.00000670	0.00000817	0.00000590	0.00000332	0.00000515	0.00001300	0.00001616	0.00001031	0.00000279	0.00000586	0.00000962	0.00001537
-75.57218575	0.00000896	0.00000691	0.00000931	0.00000851	0.00001168	0.00000893	0.00000759	0.00001019	0.00001293	0.00000806	0.00001088	0.00001485	0.00000447	0.00000594	0.00000918	0.00001504
-75.49965966	0.00001680	0.00001560	0.00001846	0.00001575	0.00001710	0.00001527	0.00001168	0.00001261	0.00001747	0.00001068	0.00000628	0.00001446	0.00000645	0.00000568	0.00000880	0.00001475
-75.42713357	0.00001629	0.00001761	0.00001960	0.00001691	0.00001443	0.00001549	0.00001022	0.00000872	0.00001424	0.00001420	0.00000548	0.00000941	0.00000746	0.00000525	0.00000857	0.00001460
-75.35460748	0.00000930	0.00001151	0.00001279	0.00001132	0.00000855	0.00000964	0.00000442	0.00000467	0.00000669	0.00001352	0.00000950	0.00000391	0.00000666	0.00000488	0.00000851	0.00001466
-75.28208139	0.00000632	0.00000571	0.00000659	0.00000718	0.00000813	0.00000611	0.00000383	0.00000738	0.00000829	0.00000611	0.00000856	0.00000615	0.00000447	0.00000467	0.00000867	0.00001490
-75.20955530	0.00001443	0.00001090	0.00001423	0.00001197	0.00001732	0.00001313	0.00001096	0.00001618	0.00001967	0.00001056	0.00000742	0.00000945	0.00000257	0.00000465	0.00000903	0.00001525
-75.13702921	0.00002329	0.00002140	0.00002497	0.00002125	0.00002379	0.00002138	0.00001668	0.00001881	0.00002568	0.00001724	0.00000932	0.00000849	0.00000194	0.00000479	0.00000951	0.00001560
-75.06450312	0.00002335	0.00002454	0.00002687	0.00002381	0.00002134	0.00002309	0.00001655	0.00001427	0.00002325	0.00002317	0.00001325	0.00000452	0.00000190	0.00000512	0.00000993	0.00001586
-74.99197703	0.00001515	0.00001960	0.00001969	0.00001935	0.00001182	0.00001845	0.00001202	0.00000545	0.00001244	0.00002260	0.00001818	0.00000389	0.00000205	0.00000558	0.00001004	0.00001592
-74.91945094	0.00000620	0.00000920	0.00000800	0.00001011	0.00000699	0.00000858	0.00000623	0.00000338	0.00000539	0.00001346	0.00001649	0.00001043	0.00000285	0.00000597	0.00000980	0.00001575
-74.84692485	0.00000917	0.00000695	0.00000938	0.00000867	0.00001189	0.00000908	0.00000774	0.00001024	0.00001329	0.00000849	0.00001117	0.00001519	0.00000460	0.00000607	0.00000940	0.00001542
-74.77439876	0.00001729	0.00001589	0.00001882	0.00001607	0.00001751	0.00001558	0.00001199	0.00001283	0.00001806	0.00001110	0.00000642	0.00001494	0.00000664	0.00000582	0.00000905	0.00001512
-74.70187267	0.00001692	0.00001811	0.00002012	0.00001737	0.00001486	0.00001588	0.00001061	0.00000901	0.00001490	0.00001458	0.00000551	0.00000986	0.00000770	0.00000539	0.00000883	0.00001495
-74.62934658	0.00000975	0.00001199	0.00001324	0.00001176	0.00000880	0.00000999	0.00000459	0.00000493	0.00000682	0.00001398	0.00000952	0.00000416	0.00000692	0.00000501	0.00000877	0.00001497
-74.55682049	0.00000642	0.00000593	0.00000685	0.00000747	0.00000833	0.00000637	0.00000378	0.00000748	0.00000820	0.00000618	0.00000862	0.00000609	0.00000468	0.00000481	0.00000892	0.00001517
-74.48429440	0.00001450	0.00001097	0.00001438	0.00001217	0.00001768	0.00001343	0.00001105	0.00001646	0.00001988	0.00001068	0.00000767	0.00000950	0.00000270	0.00000482	0.00000927	0.00001549
-74.41176831	0.00002369	0.00002180	0.00002545	0.00002169	0.00002441	0.00002194	0.00001701	0.00001920	0.00002619	0.00001759	0.00000970	0.00000866	0.00000204	0.00000501	0.00000978	0.00001584
-74.33924222	0.00002394	0.00002517	0.00002755	0.00002442	0.00002203	0.00002378	0.00001701	0.00001464	0.00002388	0.00002369	0.00001385	0.00000474	0.00000198	0.00000538	0.00001022	0.00001610
-74.26671613	0.00001570	0.00002027	0.00002034	0.00001991	0.00001232	0.00001911	0.00001248	0.00000569	0.00001300	0.00002324	0.00001895	0.00000402	0.00000216	0.00000587	0.00001036	0.00001617
-74.19419004	0.00000648	0.00000971	0.00000832	0.00001048	0.00000725	0.00000900	0.00000659	0.00000358	0.00000550	0.00001400	0.00001724	0.00001057	0.00000301	0.00000627	0.00001013	0.00001601
-74.12166395	0.00000920	0.00000700	0.00000938	0.00000872	0.00001200	0.00000916	0.00000786	0.00001060	0.00001346	0.00000855	0.00001178	0.00001545	0.00000479	0.00000636	0.00000970	0.00001570
-74.04913786	0.00001755	0.00001613	0.00001910	0.00001631	0.00001787	0.00001587	0.00001220	0.00001334	0.00001845	0.00001125	0.00000691	0.00001527	0.00000691	0.00000608	0.00000933	0.00001541
-73.97661177	0.00001734	0.00001853	0.00002062	0.00001777	0.00001533	0.00001632	0.00001087	0.00000950	0.00001537	0.00001497	0.00000584	0.00001018	0.00000802	0.00000561	0.00000908	0.00001527
-73.90408568	0.00001017	0.00001243	0.00001375	0.00001215	0.00000912	0.00001034	0.00000475	0.00000517	0.00000717	0.00001453	0.00000990	0.00000431	0.00000719	0.00000520	0.00000898	0.00001533
-73.83155959	0.00000674	0.00000616	0.00000707	0.00000769	0.00000852	0.00000642	0.00000403	0.00000742	0.00000825	0.00000674	0.00000893	0.00000630	0.00000484	0.00000495	0.00000910	0.00001558
-73.75903350	0.00001472	0.00001102	0.00001452	0.00001230	0.00001788	0.00001346	0.00001136	0.00001669	0.00002008	0.00001105	0.00000777	0.00000977	0.00000276	0.00000490	0.00000946	0.00001593
-73.68650741	0.00002416	0.00002209	0.00002588	0.00002206	0.00002488	0.00002221	0.00001748	0.00001965	0.00002660	0.00001796	0.00000982	0.00000894	0.00000207	0.00000504	0.00000995	0.00001628
-73.61398132	0.00002456	0.00002563	0.00002819	0.00002496	0.00002264	0.00002422	0.00001753	0.00001518	0.00002444	0.00002412	0.00001388	0.00000492	0.00000206	0.00000539	0.00001037	0.00001653
-73.54145523	0.00001625	0.00002077	0.00002098	0.00002048	0.00001286	0.00001958	0.00001287	0.00000606	0.00001350	0.00002388	0.00001917	0.00000403	0.00000224	0.00000588	0.00001048	0.00001659
-73.46892914	0.00000672	0.00001012	0.00000881	0.00001089	0.00000753	0.00000933	0.00000673	0.00000370	0.00000577	0.00001469	0.00001764	0.00001066	0.00000304	0.00000630	0.00001022	0.00001642
-73.39640305	0.00000919	0.00000710	0.00000950	0.00000884	0.00001214	0.00000929	0.00000790	0.00001071	0.00001361	0.00000884	0.00001211	0.00001569	0.00000482	0.00000642	0.00000980	0.00001609
-73.32387696	0.00001777	0.00001639	0.00001942	0.00001658	0.00001819	0.00001614	0.00001243	0.00001361	0.00001873	0.00001136	0.00000692	0.00001560	0.00000700	0.00000619	0.00000944	0.00001576
-73.25135087	0.00001770	0.00001895	0.00002106	0.00001817	0.00001572	0.00001669	0.00001118	0.00000983	0.00001572	0.00001485	0.00000559	0.00001050	0.00000821	0.00000577	0.00000924	0.00001557
-73.17882478	0.00001048	0.00001284	0.00001415	0.00001251	0.00000937	0.00001073	0.00000504	0.00000537	0.00000748	0.00001452	0.00000982	0.00000451	0.00000751	0.00000539	0.00000921	0.00001558
-73.10629869	0.00000689	0.00000633	0.00000726	0.00000790	0.00000869	0.00000671	0.00000416	0.00000747	0.00000838	0.00000674	0.00000908	0.00000626	0.00000523	0.00000516	0.00000939	0.00001580
-73.03377260	0.00001484	0.00001108	0.00001457	0.00001236	0.00001804	0.00001364	0.00001143	0.00001693	0.00002044	0.00001131	0.00000803	0.00000978	0.00000309	0.00000512	0.00000978	0.00001616
-72.96124651	0.00002456	0.00002242	0.00002624	0.00002233	0.00002527	0.00002260	0.00001773	0.00002006	0.00002718	0.00001847	0.00001013	0.00000900	0.00000229	0.00000528	0.00001031	0.00001655
-72.88872042	0.00002513	0.00002617	0.00002876	0.00002541	0.00002315	0.00002475	0.00001788	0.00001563	0.00002507	0.00002471	0.00001410	0.00000496	0.00000220	0.00000563	0.00001078	0.00001686
-72.81619433	0.00001682	0.00002131	0.00002160	0.00002098	0.00001328	0.00002013	0.00001319	0.00000641	0.00001410	0.00002456	0.00001947	0.00000413	0.00000230	0.00000611	0.00001091	0.00001697
-72.74366824	0.00000705	0.00001054	0.00000918	0.00001133	0.00000767	0.00000976	0.00000702	0.00000379	0.00000587	0.00001528	0.00001798	0.00001090	0.00000307	0.00000651	0.00001065	0.00001682
-72.67114215	0.00000917	0.00000702	0.00000946	0.00000894	0.00001213	0.00000928	0.00000806	0.00001068	0.00001367	0.00000898	0.00001243	0.00001611	0.00000486	0.00000662	0.00001019	0.00001647
-72.59861606	0.00001798	0.00001651	0.00001962	0.00001678	0.00001840	0.00001629	0.00001272	0.00001370	0.00001902	0.00001157	0.00000729	0.00001612	0.00000710	0.00000637	0.00000979	0.00001614
-72.52608997	0.00001810	0.00001929	0.00002147	0.00001851	0.00001608	0.00001704	0.00001159	0.00000994	0.00001614	0.00001518	0.00000595	0.00001096	0.00000838	0.00000593	0.00000952	0.00001596
-72.45356388	0.00001082	0.00001323	0.00001459	0.00001285	0.00000969	0.00001113	0.00000533	0.00000556	0.00000778	0.00001508	0.00001005	0.00000474	0.00000776	0.00000553	0.00000943	0.00001598
-72.38103779	0.00000700	0.00000660	0.00000751	0.00000804	0.00000885	0.00000685	0.00000421	0.00000767	0.00000845	0.00000701	0.00000934	0.00000631	0.00000550	0.00000530	0.00000956	0.00001618
-72.30851170	0.00001480	0.00001108	0.00001454	0.00001242	0.00001820	0.00001362	0.00001142	0.00001728	0.00002061	0.00001099	0.00000829	0.00001000	0.00000327	0.00000527	0.00000993	0.00001650
-72.23598561	0.00002481	0.00002267	0.00002648	0.00002267	0.00002572	0.00002279	0.00001794	0.00002058	0.00002762	0.00001818	0.00001032	0.00000939	0.00000234	0.00000545	0.00001045	0.00001683
-72.16345952	0.00002562	0.00002669	0.00002922	0.00002597	0.00002378	0.00002514	0.00001826	0.00001619	0.00002574	0.00002470	0.00001432	0.00000526	0.00000223	0.00000584	0.00001092	0.00001709
-72.09093343	0.00001739	0.00002196	0.00002211	0.00002158	0.00001389	0.00002065	0.00001363	0.00000675	0.00001479	0.00002477	0.00001984	0.00000407	0.00000240	0.00000636	0.00001107	0.00001717
-72.01840734	0.00000735	0.00001117	0.00000952	0.00001178	0.00000800	0.00001025	0.00000730	0.00000378	0.00000605	0.00001557	0.00001849	0.00001072	0.00000317	0.00000681	0.00001086	0.00001702
-71.94588125	0.00000920	0.00000704	0.00000938	0.00000886	0.00001216	0.00000936	0.00000807	0.00001077	0.00001373	0.00000926	0.00001291	0.00001609	0.00000487	0.00000694	0.00001044	0.00001670
-71.87335516	0.00001823	0.00001662	0.00001978	0.00001690	0.00001867	0.00001645	0.00001282	0.00001405	0.00001927	0.00001187	0.00000751	0.00001630	0.00000704	0.00000667	0.00001007	0.00001640
-71.80082907	0.00001855	0.00001961	0.00002188	0.00001889	0.00001647	0.00001729	0.00001181	0.00001043	0.00001647	0.00001548	0.00000593	0.00001134	0.00000827	0.00000619	0.00000983	0.00001623
-71.72830298	0.00001131	0.00001363	0.00001509	0.00001334	0.00000998	0.00001129	0.00000556	0.00000582	0.00000786	0.00001549	0.00001016	0.00000509	0.00000763	0.00000575	0.00000976	0.00001627
-71.65577689	0.00000719	0.00000674	0.00000773	0.00000836	0.00000906	0.00000699	0.00000443	0.00000741	0.00000824	0.00000730	0.00000947	0.00000626	0.00000539	0.00000549	0.00000989	0.00001651
-71.58325080	0.00001480	0.00001097	0.00001457	0.00001234	0.00001832	0.00001376	0.00001159	0.00001727	0.00002070	0.00001140	0.00000833	0.00000994	0.00000325	0.00000544	0.00001026	0.00001687
-71.51072471	0.00002516	0.00002288	0.00002690	0.00002283	0.00002616	0.00002319	0.00001834	0.00002083	0.00002805	0.00001881	0.00001042	0.00000941	0.00000242	0.00000560	0.00001077	0.00001726
-71.43819862	0.00002625	0.00002719	0.00003001	0.00002642	0.00002443	0.00002575	0.00001884	0.00001660	0.00002641	0.00002546	0.00001446	0.00000549	0.00000231	0.00000599	0.00001121	0.00001754
-71.36567253	0.00001804	0.00002262	0.00002303	0.00002218	0.00001446	0.00002135	0.00001426	0.00000714	0.00001552	0.00002587	0.00002024	0.00000426	0.00000252	0.00000651	0.00001133	0.00001763
-71.29314644	0.00000763	0.00001180	0.00001007	0.00001235	0.00000806	0.00001072	0.00000774	0.00000406	0.00000631	0.00001677	0.00001909	0.00001101	0.00000344	0.00000696	0.00001105	0.00001746
-71.22062035	0.00000896	0.00000697	0.00000915	0.00000888	0.00001203	0.00000929	0.00000811	0.00001096	0.00001373	0.00000936	0.00001344	0.00001655	0.00000532	0.00000710	0.00001056	0.00001713
-71.14809426	0.00001828	0.00001669	0.00001981	0.00001698	0.00001888	0.00001663	0.00001303	0.00001443	0.00001956	0.00001171	0.00000793	0.00001687	0.00000760	0.00000684	0.00001014	0.00001679
-71.07556817	0.00001890	0.00001998	0.00002227	0.00001917	0.00001697	0.00001770	0.00001217	0.00001083	0.00001698	0.00001535	0.00000605	0.00001183	0.00000892	0.00000636	0.00000988	0.00001661
-71.00304208	0.00001169	0.00001415	0.00001563	0.00001369	0.00001037	0.00001172	0.00000578	0.00000589	0.00000829	0.00001576	0.00001018	0.00000529	0.00000830	0.00000592	0.00000983	0.00001664
-70.93051599	0.00000738	0.00000706	0.00000800	0.00000855	0.00000915	0.00000709	0.00000435	0.00000734	0.00000834	0.00000772	0.00000968	0.00000625	0.00000596	0.00000564	0.00001000	0.00001689
-70.85798990	0.00001483	0.00001093	0.00001444	0.00001241	0.00001825	0.00001371	0.00001154	0.00001750	0.00002082	0.00001142	0.00000857	0.00001014	0.00000362	0.00000557	0.00001043	0.00001728
-70.78546381	0.00002558	0.00002314	0.00002711	0.00002319	0.00002647	0.00002350	0.00001857	0.00002141	0.00002849	0.00001875	0.00001070	0.00000978	0.00000268	0.00000569	0.00001101	0.00001770
-70.71293772	0.00002697	0.00002779	0.00003054	0.00002705	0.00002502	0.00002636	0.00001929	0.00001738	0.00002710	0.00002537	0.00001475	0.00000574	0.00000252	0.00000603	0.00001154	0.00001803
-70.64041163	0.00001883	0.00002333	0.00002371	0.00002293	0.00001512	0.00002209	0.00001474	0.00000779	0.00001628	0.00002602	0.00002068	0.00000419	0.00000268	0.00000656	0.00001173	0.00001816
-70.56788554	0.00000803	0.00001247	0.00001068	0.00001298	0.00000841	0.00001137	0.00000817	0.00000403	0.00000650	0.00001703	0.00001970	0.00001080	0.00000351	0.00000707	0.00001151	0.00001803
-70.49535945	0.00000882	0.00000690	0.00000915	0.00000891	0.00001212	0.00000934	0.00000831	0.00001085	0.00001373	0.00000960	0.00001395	0.00001652	0.00000537	0.00000729	0.00001104	0.00001768
-70.42283336	0.00001849	0.00001681	0.00002010	0.00001717	0.00001926	0.00001687	0.00001338	0.00001465	0.00001986	0.00001216	0.00000812	0.00001698	0.00000775	0.00000711	0.00001061	0.00001732
-70.35030727	0.00001945	0.00002044	0.00002286	0.00001969	0.00001752	0.00001823	0.00001268	0.00001127	0.00001757	0.00001575	0.00000620	0.00001198	0.00000922	0.00000668	0.00001032	0.00001709
-70.27778118	0.00001231	0.00001477	0.00001630	0.00001434	0.00001079	0.00001237	0.00000622	0.00000628	0.00000870	0.00001628	0.00001051	0.00000550	0.00000868	0.00000625	0.00001020	0.00001707
-70.20525509	0.00000753	0.00000730	0.00000832	0.00000885	0.00000944	0.00000733	0.00000449	0.00000749	0.00000838	0.00000794	0.00001015	0.00000656	0.00000630	0.00000597	0.00001031	0.00001726
-70.13272900	0.00001473	0.00001080	0.00001435	0.00001232	0.00001843	0.00001370	0.00001160	0.00001773	0.00002105	0.00001140	0.00000881	0.00001063	0.00000372	0.00000591	0.00001067	0.00001759
-70.06020291	0.00002590	0.00002340	0.00002749	0.00002340	0.00002707	0.00002383	0.00001894	0.00002188	0.00002903	0.00001909	0.00001082	0.00001032	0.00000261	0.00000607	0.00001124	0.00001797
-69.98767682	0.00002764	0.00002843	0.00003134	0.00002760	0.00002590	0.00002700	0.00001987	0.00001792	0.00002782	0.00002616	0.00001481	0.00000598	0.00000253	0.00000645	0.00001177	0.00001827
-69.91515073	0.00001960	0.00002415	0.00002466	0.00002362	0.00001594	0.00002287	0.00001527	0.00000810	0.00001699	0.00002712	0.00002098	0.00000423	0.00000276	0.00000696	0.00001200	0.00001838
-69.84262464	0.00000851	0.00001327	0.00001140	0.00001369	0.00000875	0.00001207	0.00000846	0.00000406	0.00000672	0.00001814	0.00002023	0.00001099	0.00000358	0.00000741	0.00001179	0.00001824
-69.77009855	0.00000883	0.00000700	0.00000906	0.00000908	0.00001209	0.00000941	0.00000817	0.00001097	0.00001392	0.00000990	0.00001445	0.00001707	0.00000534	0.00000754	0.00001130	0.00001791
-69.69757246	0.00001882	0.00001701	0.00002032	0.00001745	0.00001957	0.00001713	0.00001346	0.00001510	0.00002045	0.00001229	0.00000852	0.00001782	0.00000767	0.00000728	0.00001085	0.00001758
-69.62504637	0.00002008	0.00002099	0.00002341	0.00002023	0.00001807	0.00001875	0.00001301	0.00001189	0.00001832	0.00001598	0.00000642	0.00001291	0.00000913	0.00000678	0.00001055	0.00001739
-69.55252028	0.00001288	0.00001540	0.00001691	0.00001490	0.00001107	0.00001291	0.00000662	0.00000668	0.00000911	0.00001681	0.00001078	0.00000601	0.00000864	0.00000631	0.00001043	0.00001742
-69.47999419	0.00000787	0.00000758	0.00000854	0.00000908	0.00000957	0.00000758	0.00000474	0.00000748	0.00000835	0.00000848	0.00001060	0.00000634	0.00000633	0.00000602	0.00001054	0.00001766
-69.40746810	0.00001479	0.00001069	0.00001434	0.00001234	0.00001862	0.00001377	0.00001178	0.00001810	0.00002118	0.00001174	0.00000930	0.00001045	0.00000394	0.00000596	0.00001091	0.00001805
-69.33494201	0.00002641	0.00002368	0.00002797	0.00002382	0.00002769	0.00002424	0.00001941	0.00002262	0.00002976	0.00001963	0.00001113	0.00001028	0.00000295	0.00000611	0.00001148	0.00001848
-69.26241592	0.00002849	0.00002910	0.00003223	0.00002837	0.00002676	0.00002769	0.00002056	0.00001887	0.00002902	0.00002682	0.00001511	0.00000614	0.00000278	0.00000648	0.00001203	0.00001881
-69.18988983	0.00002048	0.00002497	0.00002569	0.00002450	0.00001671	0.00002366	0.00001605	0.00000900	0.00001827	0.00002813	0.00002153	0.00000442	0.00000284	0.00000704	0.00001226	0.00001893
-69.11736374	0.00000898	0.00001402	0.00001221	0.00001444	0.00000914	0.00001274	0.00000916	0.00000447	0.00000715	0.00001922	0.00002107	0.00001140	0.00000359	0.00000756	0.00001206	0.00001877
-69.04483765	0.00000884	0.00000721	0.00000912	0.00000928	0.00001225	0.00000946	0.00000854	0.00001108	0.00001394	0.00001036	0.00001529	0.00001766	0.00000546	0.00000777	0.00001158	0.00001840
-68.97231156	0.00001922	0.00001734	0.00002072	0.00001781	0.00002011	0.00001742	0.00001396	0.00001545	0.00002069	0.00001268	0.00000904	0.00001846	0.00000798	0.00000755	0.00001112	0.00001801
-68.89978547	0.00002082	0.00002166	0.00002420	0.00002090	0.00001882	0.00001931	0.00001364	0.00001228	0.00001870	0.00001629	0.00000637	0.00001344	0.00000962	0.00000705	0.00001082	0.00001777
-68.82725938	0.00001357	0.00001620	0.00001782	0.00001565	0.00001158	0.00001350	0.00000708	0.00000689	0.00000952	0.00001742	0.00001053	0.00000634	0.00000922	0.00000656	0.00001074	0.00001776
-68.75473329	0.00000801	0.00000802	0.00000901	0.00000949	0.00000985	0.00000782	0.00000482	0.00000766	0.00000870	0.00000904	0.00001040	0.00000665	0.00000688	0.00000623	0.00001092	0.00001799
-68.68220720	0.00001476	0.00001071	0.00001431	0.00001239	0.00001878	0.00001390	0.00001178	0.00001841	0.00002165	0.00001168	0.00000924	0.00001107	0.00000425	0.00000614	0.00001136	0.00001840
-68.60968111	0.00002688	0.00002411	0.00002842	0.00002421	0.00002831	0.00002474	0.00001973	0.00002320	0.00003050	0.00001966	0.00001149	0.00001111	0.00000301	0.00000630	0.00001197	0.00001885
-68.53715502	0.00002931	0.00002992	0.00003308	0.00002912	0.00002765	0.00002850	0.00002106	0.00001950	0.00002979	0.00002711	0.00001565	0.00000667	0.00000278	0.00000671	0.00001252	0.00001922
-68.46462893	0.00002137	0.00002592	0.00002662	0.00002538	0.00001764	0.00002460	0.00001653	0.00000947	0.00001893	0.00002868	0.00002225	0.00000430	0.00000296	0.00000729	0.00001272	0.00001938
-68.39210284	0.00000964	0.00001487	0.00001292	0.00001523	0.00000954	0.00001348	0.00000943	0.00000463	0.00000734	0.00001980	0.00002178	0.00001113	0.00000382	0.00000784	0.00001246	0.00001926
-68.31957675	0.00000892	0.00000730	0.00000916	0.00000944	0.00001248	0.00000968	0.00000861	0.00001137	0.00001424	0.00001054	0.00001578	0.00001776	0.00000577	0.00000806	0.00001192	0.00001892
-68.24705066	0.00001958	0.00001757	0.00002112	0.00001816	0.00002068	0.00001791	0.00001430	0.00001603	0.00002142	0.00001287	0.00000943	0.00001886	0.00000835	0.00000784	0.00001142	0.00001854
-68.17452457	0.00002142	0.00002221	0.00002488	0.00002151	0.00001952	0.00001997	0.00001414	0.00001291	0.00001967	0.00001667	0.00000704	0.00001393	0.00001011	0.00000733	0.00001107	0.00001831
-68.10199848	0.00001413	0.00001678	0.00001848	0.00001623	0.00001223	0.00001404	0.00000748	0.00000720	0.00001008	0.00001796	0.00001148	0.00000662	0.00000971	0.00000683	0.00001091	0.00001830
-68.02947239	0.00000839	0.00000832	0.00000948	0.00000989	0.00001020	0.00000808	0.00000494	0.00000753	0.00000869	0.00000939	0.00001158	0.00000670	0.00000726	0.00000649	0.00001098	0.00001850
-67.95694630	0.00001503	0.00001085	0.00001451	0.00001261	0.00001907	0.00001404	0.00001193	0.00001853	0.00002197	0.00001226	0.00000988	0.00001118	0.00000457	0.00000639	0.00001136	0.00001886
-67.88442021	0.00002758	0.00002465	0.00002908	0.00002481	0.00002904	0.00002528	0.00002021	0.00002366	0.00003131	0.00002049	0.00001166	0.00001134	0.00000335	0.00000651	0.00001198	0.00001927
-67.81189412	0.00003025	0.00003079	0.00003406	0.00003006	0.00002860	0.00002931	0.00002172	0.00002012	0.00003093	0.00002796	0.00001577	0.00000706	0.00000310	0.00000689	0.00001260	0.00001962
-67.73936803	0.00002226	0.00002683	0.00002759	0.00002641	0.00001844	0.00002543	0.00001712	0.00001004	0.00002004	0.00002973	0.00002262	0.00000462	0.00000317	0.00000747	0.00001291	0.00001976
-67.66684194	0.00001011	0.00001560	0.00001362	0.00001609	0.00001002	0.00001412	0.00000990	0.00000490	0.00000791	0.00002073	0.00002247	0.00001147	0.00000397	0.00000803	0.00001275	0.00001964
-67.59431585	0.00000907	0.00000764	0.00000924	0.00000977	0.00001264	0.00000990	0.00000880	0.00001160	0.00001436	0.00001095	0.00001644	0.00001821	0.00000591	0.00000826	0.00001229	0.00001928
-67.52178976	0.00002007	0.00001799	0.00002157	0.00001855	0.00002115	0.00001837	0.00001465	0.00001649	0.00002179	0.00001339	0.00000992	0.00001937	0.00000849	0.00000803	0.00001185	0.00001890
-67.44926367	0.00002214	0.00002292	0.00002567	0.00002215	0.00002019	0.00002063	0.00001463	0.00001347	0.00002012	0.00001727	0.00000702	0.00001436	0.00001011	0.00000749	0.00001158	0.00001867
-67.37673758	0.00001483	0.00001754	0.00001928	0.00001692	0.00001259	0.00001465	0.00000792	0.00000760	0.00001047	0.00001874	0.00001137	0.00000676	0.00000965	0.00000698	0.00001149	0.00001868
-67.30421149	0.00000883	0.00000887	0.00000972	0.00001035	0.00001058	0.00000841	0.00000525	0.00000794	0.00000898	0.00001001	0.00001149	0.00000651	0.00000718	0.00000668	0.00001165	0.00001893
-67.23168540	0.00001528	0.00001101	0.00001459	0.00001283	0.00001941	0.00001433	0.00001220	0.00001909	0.00002231	0.00001216	0.00001008	0.00001120	0.00000437	0.00000665	0.00001207	0.00001934
-67.15915931	0.00002825	0.00002515	0.00002966	0.00002527	0.00002972	0.00002598	0.00002076	0.00002445	0.00003194	0.00002064	0.00001214	0.00001141	0.00000316	0.00000687	0.00001268	0.00001979
-67.08663322	0.00003118	0.00003159	0.00003500	0.00003072	0.00002941	0.00003031	0.00002246	0.00002093	0.00003167	0.00002853	0.00001637	0.00000700	0.00000305	0.00000734	0.00001326	0.00002015
-67.01410713	0.00002310	0.00002771	0.00002862	0.00002703	0.00001904	0.00002644	0.00001785	0.00001057	0.00002060	0.00003060	0.00002341	0.00000473	0.00000322	0.00000799	0.00001351	0.00002029
-66.94158104	0.00001051	0.00001634	0.00001436	0.00001658	0.00001020	0.00001498	0.00001039	0.00000513	0.00000811	0.00002166	0.00002336	0.00001182	0.00000408	0.00000860	0.00001326	0.00002015
-66.86905495	0.00000913	0.00000779	0.00000939	0.00001009	0.00001274	0.00001002	0.00000904	0.00001174	0.00001491	0.00001120	0.00001700	0.00001882	0.00000616	0.00000887	0.00001268	0.00001978
-66.79652886	0.00002045	0.00001828	0.00002196	0.00001899	0.00002158	0.00001857	0.00001504	0.00001679	0.00002266	0.00001345	0.00001001	0.00002012	0.00000900	0.00000865	0.00001213	0.00001938
-66.72400277	0.00002279	0.00002349	0.00002630	0.00002278	0.00002080	0.00002105	0.00001509	0.00001377	0.00002107	0.00001729	0.00000704	0.00001515	0.00001089	0.00000810	0.00001176	0.00001914
-66.65147668	0.00001542	0.00001814	0.00001997	0.00001753	0.00001320	0.00001519	0.00000832	0.00000793	0.00001100	0.00001885	0.00001134	0.00000758	0.00001056	0.00000751	0.00001160	0.00001915
-66.57895059	0.00000900	0.00000902	0.00001038	0.00001064	0.00001102	0.00000874	0.00000552	0.00000828	0.00000910	0.00001018	0.00001172	0.00000709	0.00000801	0.00000706	0.00001171	0.00001940
-66.50642450	0.00001535	0.00001099	0.00001487	0.00001304	0.00001982	0.00001450	0.00001253	0.00001955	0.00002250	0.00001269	0.00001038	0.00001174	0.00000503	0.00000685	0.00001211	0.00001985
-66.43389841	0.00002869	0.00002554	0.00003029	0.00002588	0.00003048	0.00002637	0.00002134	0.00002513	0.00003255	0.00002136	0.00001256	0.00001196	0.00000354	0.00000689	0.00001275	0.00002035
-66.36137232	0.00003187	0.00003235	0.00003589	0.00003162	0.00003035	0.00003085	0.00002314	0.00002164	0.00003248	0.00002940	0.00001669	0.00000734	0.00000324	0.00000721	0.00001337	0.00002077
-66.28884623	0.00002381	0.00002861	0.00002948	0.00002798	0.00001991	0.00002702	0.00001841	0.00001108	0.00002144	0.00003156	0.00002364	0.00000473	0.00000342	0.00000774	0.00001365	0.00002098
-66.21632014	0.00001102	0.00001714	0.00001493	0.00001739	0.00001078	0.00001542	0.00001079	0.00000526	0.00000839	0.00002249	0.00002357	0.00001186	0.00000435	0.00000830	0.00001343	0.00002087
-66.14379405	0.00000927	0.00000818	0.00000939	0.00001029	0.00001293	0.00001019	0.00000909	0.00001184	0.00001481	0.00001172	0.00001745	0.00001911	0.00000637	0.00000857	0.00001286	0.00002049
-66.07126796	0.00002079	0.00001850	0.00002216	0.00001909	0.00002201	0.00001891	0.00001520	0.00001718	0.00002272	0.00001398	0.00001064	0.00002051	0.00000906	0.00000840	0.00001229	0.00002004
-65.99874187	0.00002330	0.00002389	0.00002675	0.00002310	0.00002129	0.00002158	0.00001540	0.00001427	0.00002125	0.00001789	0.00000774	0.00001542	0.00001091	0.00000793	0.00001190	0.00001971
-65.92621578	0.00001587	0.00001857	0.00002043	0.00001793	0.00001348	0.00001569	0.00000854	0.00000822	0.00001132	0.00001972	0.00001217	0.00000759	0.00001060	0.00000744	0.00001176	0.00001961
-65.85368969	0.00000935	0.00000942	0.00001050	0.00001090	0.00001120	0.00000906	0.00000571	0.00000836	0.00000962	0.00001097	0.00001240	0.00000705	0.00000811	0.00000714	0.00001189	0.00001977
-65.78116360	0.00001559	0.00001127	0.00001505	0.00001324	0.00001996	0.00001471	0.00001268	0.00001991	0.00002327	0.00001257	0.00001063	0.00001200	0.00000513	0.00000707	0.00001231	0.00002012
-65.70863751	0.00002932	0.00002608	0.00003089	0.00002635	0.00003097	0.00002678	0.00002177	0.00002571	0.00003357	0.00002126	0.00001253	0.00001248	0.00000371	0.00000725	0.00001295	0.00002052
-65.63611142	0.00003276	0.00003309	0.00003680	0.00003233	0.00003105	0.00003142	0.00002375	0.00002228	0.00003359	0.00002937	0.00001691	0.00000795	0.00000349	0.00000766	0.00001357	0.00002087
-65.56358533	0.00002473	0.00002932	0.00003047	0.00002875	0.00002061	0.00002761	0.00001906	0.00001166	0.00002240	0.00003185	0.00002444	0.00000491	0.00000367	0.00000828	0.00001388	0.00002102
-65.49105924	0.00001160	0.00001770	0.00001580	0.00001806	0.00001110	0.00001600	0.00001135	0.00000546	0.00000882	0.00002289	0.00002470	0.00001168	0.00000450	0.00000885	0.00001374	0.00002090
-65.41853315	0.00000927	0.00000844	0.00000967	0.00001068	0.00001297	0.00001048	0.00000942	0.00001212	0.00001495	0.00001206	0.00001826	0.00001917	0.00000656	0.00000909	0.00001329	0.00002055
-65.34600706	0.00002093	0.00001873	0.00002256	0.00001951	0.00002223	0.00001935	0.00001573	0.00001770	0.00002326	0.00001439	0.00001102	0.00002090	0.00000941	0.00000886	0.00001283	0.00002017
-65.27348097	0.00002371	0.00002440	0.00002740	0.00002373	0.00002176	0.00002214	0.00001607	0.00001487	0.00002209	0.00001822	0.00000773	0.00001605	0.00001138	0.00000830	0.00001250	0.00001993
-65.20095488	0.00001637	0.00001916	0.00002109	0.00001854	0.00001402	0.00001612	0.00000917	0.00000864	0.00001207	0.00002005	0.00001177	0.00000820	0.00001110	0.00000775	0.00001235	0.00001992
-65.12842879	0.00000957	0.00000960	0.00001068	0.00001120	0.00001134	0.00000913	0.00000574	0.00000834	0.00000963	0.00001128	0.00001245	0.00000705	0.00000856	0.00000740	0.00001248	0.00002015
-65.05590270	0.00001566	0.00001114	0.00001485	0.00001315	0.00002022	0.00001475	0.00001255	0.00001990	0.00002311	0.00001298	0.00001098	0.00001180	0.00000550	0.00000731	0.00001294	0.00002057
-64.98337661	0.00002973	0.00002633	0.00003111	0.00002656	0.00003163	0.00002731	0.00002192	0.00002600	0.00003376	0.00002191	0.00001291	0.00001227	0.00000391	0.00000748	0.00001366	0.00002106
-64.91085052	0.00003344	0.00003370	0.00003735	0.00003287	0.00003196	0.00003239	0.00002415	0.00002273	0.00003416	0.00003026	0.00001723	0.00000775	0.00000350	0.00000794	0.00001436	0.00002149
-64.83832443	0.00002545	0.00003013	0.00003112	0.00002945	0.00002150	0.00002878	0.00001956	0.00001202	0.00002316	0.00003303	0.00002454	0.00000503	0.00000354	0.00000862	0.00001469	0.00002172
-64.76579834	0.00001202	0.00001849	0.00001630	0.00001878	0.00001168	0.00001710	0.00001182	0.00000584	0.00000939	0.00002418	0.00002491	0.00001206	0.00000434	0.00000927	0.00001446	0.00002164
-64.69327225	0.00000935	0.00000857	0.00000962	0.00001099	0.00001304	0.00001056	0.00000957	0.00001220	0.00001517	0.00001226	0.00001861	0.00001959	0.00000639	0.00000956	0.00001385	0.00002129
-64.62074616	0.00002119	0.00001894	0.00002278	0.00001971	0.00002257	0.00001938	0.00001590	0.00001802	0.00002354	0.00001427	0.00001139	0.00002133	0.00000930	0.00000935	0.00001322	0.00002089
-64.54822007	0.00002427	0.00002497	0.00002800	0.00002418	0.00002231	0.00002238	0.00001638	0.00001529	0.00002233	0.00001807	0.00000797	0.00001643	0.00001140	0.00000879	0.00001276	0.00002064
-64.47569398	0.00001694	0.00001992	0.00002189	0.00001905	0.00001435	0.00001649	0.00000946	0.00000866	0.00001204	0.00002020	0.00001215	0.00000839	0.00001126	0.00000821	0.00001253	0.00002062
-64.40316789	0.00000983	0.00001026	0.00001140	0.00001150	0.00001162	0.00000950	0.00000587	0.00000845	0.00000952	0.00001159	0.00001276	0.00000711	0.00000876	0.00000780	0.00001257	0.00002085
-64.33064180	0.00001562	0.00001118	0.00001491	0.00001325	0.00002019	0.00001492	0.00001279	0.00002036	0.00002345	0.00001307	0.00001104	0.00001213	0.00000565	0.00000764	0.00001294	0.00002125
-64.25811571	0.00003012	0.00002653	0.00003151	0.00002692	0.00003194	0.00002772	0.00002249	0.00002686	0.00003455	0.00002215	0.00001329	0.00001279	0.00000406	0.00000772	0.00001358	0.00002171
-64.18558962	0.00003423	0.00003432	0.00003820	0.00003358	0.00003252	0.00003300	0.00002494	0.00002384	0.00003518	0.00003053	0.00001765	0.00000829	0.00000374	0.00000807	0.00001426	0.00002207
-64.11306353	0.00002642	0.00003099	0.00003220	0.00003032	0.00002206	0.00002947	0.00002037	0.00001312	0.00002416	0.00003357	0.00002534	0.00000532	0.00000383	0.00000863	0.00001463	0.00002223
-64.04053744	0.00001277	0.00001940	0.00001730	0.00001965	0.00001180	0.00001778	0.00001242	0.00000595	0.00000965	0.00002478	0.00002603	0.00001223	0.00000461	0.00000920	0.00001449	0.00002210
-63.96801135	0.00000931	0.00000877	0.00000944	0.00001103	0.00001306	0.00001055	0.00000962	0.00001197	0.00001500	0.00001279	0.00001966	0.00002013	0.00000653	0.00000947	0.00001398	0.00002174
-63.89548526	0.00002139	0.00001880	0.00002273	0.00001975	0.00002301	0.00001959	0.00001606	0.00001811	0.00002387	0.00001481	0.00001223	0.00002215	0.00000933	0.00000927	0.00001348	0.00002133
-63.82295917	0.00002486	0.00002517	0.00002834	0.00002464	0.00002303	0.00002297	0.00001678	0.00001570	0.00002316	0.00001863	0.00000829	0.00001732	0.00001146	0.00000872	0.00001315	0.00002107
-63.75043308	0.00001764	0.00002030	0.00002242	0.00001980	0.00001511	0.00001716	0.00000990	0.00000953	0.00001307	0.00002083	0.00001187	0.00000905	0.00001139	0.00000815	0.00001304	0.00002108
-63.67790699	0.00001023	0.00001042	0.00001182	0.00001217	0.00001216	0.00000974	0.00000611	0.00000897	0.00001016	0.00001220	0.00001286	0.00000701	0.00000898	0.00000775	0.00001320	0.00002138
-63.60538090	0.00001549	0.00001125	0.00001487	0.00001344	0.00002022	0.00001467	0.00001273	0.00002065	0.00002362	0.00001329	0.00001145	0.00001208	0.00000586	0.00000762	0.00001364	0.00002188
-63.53285481	0.00003050	0.00002694	0.00003188	0.00002717	0.00003249	0.00002780	0.00002271	0.00002743	0.00003505	0.00002264	0.00001360	0.00001294	0.00000415	0.00000775	0.00001428	0.00002245
-63.46032872	0.00003509	0.00003513	0.00003903	0.00003421	0.00003349	0.00003347	0.00002542	0.00002452	0.00003596	0.00003141	0.00001812	0.00000854	0.00000375	0.00000819	0.00001493	0.00002293
-63.38780263	0.00002749	0.00003196	0.00003327	0.00003119	0.00002314	0.00003018	0.00002090	0.00001375	0.00002512	0.00003488	0.00002597	0.00000527	0.00000386	0.00000889	0.00001525	0.00002315
-63.31527654	0.00001353	0.00002030	0.00001825	0.00002055	0.00001214	0.00001850	0.00001293	0.00000613	0.00000988	0.00002628	0.00002690	0.00001213	0.00000481	0.00000961	0.00001505	0.00002300
-63.24275045	0.00000947	0.00000926	0.00000983	0.00001146	0.00001307	0.00001083	0.00000979	0.00001219	0.00001507	0.00001328	0.00002032	0.00002031	0.00000719	0.00001000	0.00001448	0.00002254
-63.17022436	0.00002166	0.00001920	0.00002321	0.00002008	0.00002337	0.00002008	0.00001642	0.00001868	0.00002433	0.00001497	0.00001232	0.00002256	0.00001043	0.00000986	0.00001388	0.00002201
-63.09769827	0.00002560	0.00002605	0.00002928	0.00002528	0.00002368	0.00002375	0.00001739	0.00001634	0.00002384	0.00001870	0.00000825	0.00001779	0.00001274	0.00000934	0.00001342	0.00002165
-63.02517218	0.00001840	0.00002138	0.00002347	0.00002050	0.00001561	0.00001800	0.00001051	0.00000956	0.00001372	0.00002133	0.00001235	0.00000929	0.00001270	0.00000876	0.00001319	0.00002158
-62.95264609	0.00001040	0.00001096	0.00001221	0.00001235	0.00001239	0.00001017	0.00000634	0.00000862	0.00001033	0.00001293	0.00001368	0.00000726	0.00001006	0.00000838	0.00001328	0.00002178
-62.88012000	0.00001530	0.00001108	0.00001455	0.00001330	0.00002041	0.00001484	0.00001284	0.00002047	0.00002386	0.00001336	0.00001207	0.00001256	0.00000647	0.00000829	0.00001373	0.00002220
-62.80759391	0.00003082	0.00002706	0.00003221	0.00002749	0.00003331	0.00002847	0.00002330	0.00002777	0.00003604	0.00002291	0.00001387	0.00001363	0.00000443	0.00000850	0.00001449	0.00002272
-62.73506782	0.00003589	0.00003584	0.00004000	0.00003509	0.00003479	0.00003467	0.00002641	0.00002521	0.00003756	0.00003180	0.00001798	0.00000920	0.00000399	0.00000902	0.00001526	0.00002319
-62.66254173	0.00002845	0.00003302	0.00003454	0.00003240	0.00002457	0.00003159	0.00002202	0.00001445	0.00002687	0.00003568	0.00002593	0.00000565	0.00000412	0.00000976	0.00001568	0.00002347
-62.59001564	0.00001431	0.00002138	0.00001939	0.00002185	0.00001295	0.00001994	0.00001382	0.00000669	0.00001095	0.00002721	0.00002723	0.00001223	0.00000499	0.00001047	0.00001553	0.00002347
-62.51748955	0.00000955	0.00000952	0.00000987	0.00001196	0.00001296	0.00001096	0.00001002	0.00001240	0.00001523	0.00001359	0.00002079	0.00002073	0.00000710	0.00001078	0.00001499	0.00002317
-62.44496346	0.00002194	0.00001935	0.00002333	0.00002029	0.00002358	0.00002011	0.00001675	0.00001923	0.00002468	0.00001515	0.00001289	0.00002325	0.00001017	0.00001052	0.00001443	0.00002276
-62.37243737	0.00002632	0.00002666	0.00002989	0.00002586	0.00002429	0.00002412	0.00001803	0.00001714	0.00002436	0.00001923	0.00000880	0.00001852	0.00001261	0.00000983	0.00001406	0.00002247
-62.29991128	0.00001924	0.00002220	0.00002432	0.00002128	0.00001619	0.00001855	0.00001125	0.00001031	0.00001405	0.00002226	0.00001262	0.00000985	0.00001277	0.00000909	0.00001390	0.00002240
-62.22738519	0.00001104	0.00001150	0.00001289	0.00001293	0.00001271	0.00001057	0.00000658	0.00000924	0.00001020	0.00001394	0.00001418	0.00000732	0.00001036	0.00000858	0.00001401	0.00002260
-62.15485910	0.00001540	0.00001133	0.00001475	0.00001360	0.00002066	0.00001500	0.00001274	0.00002133	0.00002386	0.00001378	0.00001235	0.00001284	0.00000695	0.00000836	0.00001447	0.00002301
-62.08233301	0.00003149	0.00002768	0.00003292	0.00002803	0.00003410	0.00002905	0.00002360	0.00002909	0.00003657	0.00002331	0.00001404	0.00001421	0.00000492	0.00000844	0.00001523	0.00002350
-62.00980692	0.00003705	0.00003706	0.00004128	0.00003607	0.00003591	0.00003563	0.00002706	0.00002671	0.00003838	0.00003230	0.00001851	0.00000970	0.00000436	0.00000882	0.00001602	0.00002390
-61.93728083	0.00002974	0.00003454	0.00003604	0.00003352	0.00002559	0.00003269	0.00002281	0.00001565	0.00002766	0.00003665	0.00002680	0.00000587	0.00000437	0.00000946	0.00001647	0.00002407
-61.86475474	0.00001518	0.00002283	0.00002073	0.00002281	0.00001349	0.00002095	0.00001460	0.00000672	0.00001132	0.00002837	0.00002836	0.00001222	0.00000512	0.00001016	0.00001632	0.00002390
-61.79222865	0.00000993	0.00001013	0.00001018	0.00001253	0.00001345	0.00001150	0.00001033	0.00001233	0.00001558	0.00001447	0.00002178	0.00002113	0.00000722	0.00001053	0.00001567	0.00002344
-61.71970256	0.00002238	0.00001950	0.00002369	0.00002080	0.00002452	0.00002069	0.00001714	0.00001972	0.00002562	0.00001597	0.00001374	0.00002408	0.00001045	0.00001036	0.00001492	0.00002292
-61.64717647	0.00002719	0.00002729	0.00003077	0.00002678	0.00002564	0.00002508	0.00001862	0.00001793	0.00002576	0.00001970	0.00000924	0.00001959	0.00001296	0.00000978	0.00001435	0.00002257
-61.57465038	0.00002016	0.00002309	0.00002536	0.00002227	0.00001738	0.00001954	0.00001180	0.00001079	0.00001552	0.00002283	0.00001288	0.00001079	0.00001311	0.00000914	0.00001406	0.00002253
-61.50212429	0.00001148	0.00001208	0.00001353	0.00001351	0.00001313	0.00001101	0.00000691	0.00000958	0.00001099	0.00001455	0.00001462	0.00000762	0.00001053	0.00000872	0.00001408	0.00002281
-61.42959820	0.00001573	0.00001141	0.00001481	0.00001383	0.00002069	0.00001508	0.00001313	0.00002140	0.00002451	0.00001384	0.00001290	0.00001300	0.00000684	0.00000861	0.00001449	0.00002331
-61.35707211	0.00003249	0.00002812	0.00003356	0.00002868	0.00003484	0.00002967	0.00002432	0.00002959	0.00003768	0.00002401	0.00001499	0.00001433	0.00000459	0.00000878	0.00001524	0.00002391
-61.28454602	0.00003856	0.00003805	0.00004247	0.00003725	0.00003712	0.00003673	0.00002794	0.00002741	0.00003979	0.00003348	0.00001964	0.00000977	0.00000411	0.00000924	0.00001604	0.00002447
-61.21201993	0.00003130	0.00003576	0.00003739	0.00003486	0.00002682	0.00003391	0.00002351	0.00001632	0.00002911	0.00003821	0.00002807	0.00000584	0.00000437	0.00000999	0.00001651	0.00002481
-61.13949384	0.00001634	0.00002393	0.00002180	0.00002400	0.00001414	0.00002207	0.00001500	0.00000738	0.00001190	0.00002996	0.00003005	0.00001279	0.00000536	0.00001081	0.00001637	0.00002480
-61.06696775	0.00001008	0.00001086	0.00001077	0.00001312	0.00001355	0.00001174	0.00001061	0.00001261	0.00001552	0.00001521	0.00002337	0.00002208	0.00000755	0.00001128	0.00001578	0.00002442
-60.99444166	0.00002278	0.00002006	0.00002425	0.00002106	0.00002502	0.00002109	0.00001771	0.00002023	0.00002608	0.00001644	0.00001468	0.00002515	0.00001082	0.00001114	0.00001513	0.00002389
-60.92191557	0.00002811	0.00002831	0.00003181	0.00002745	0.00002641	0.00002584	0.00001943	0.00001845	0.00002653	0.00002037	0.00000955	0.00002047	0.00001348	0.00001049	0.00001470	0.00002346
-60.84938948	0.00002113	0.00002422	0.00002645	0.00002301	0.00001803	0.00002039	0.00001256	0.00001099	0.00001609	0.00002355	0.00001264	0.00001131	0.00001381	0.00000971	0.00001451	0.00002329
-60.77686339	0.00001203	0.00001271	0.00001405	0.00001396	0.00001374	0.00001151	0.00000739	0.00000951	0.00001104	0.00001536	0.00001479	0.00000803	0.00001136	0.00000912	0.00001460	0.00002344
-60.70433730	0.00001582	0.00001167	0.00001488	0.00001422	0.00002105	0.00001540	0.00001344	0.00002212	0.00002487	0.00001390	0.00001332	0.00001377	0.00000771	0.00000884	0.00001500	0.00002385
-60.63181121	0.00003314	0.00002867	0.00003438	0.00002944	0.00003569	0.00003046	0.00002518	0.00003075	0.00003867	0.00002414	0.00001500	0.00001545	0.00000538	0.00000888	0.00001565	0.00002438
-60.55928512	0.00003969	0.00003909	0.00004389	0.00003845	0.00003829	0.00003794	0.00002919	0.00002873	0.00004117	0.00003419	0.00001963	0.00001055	0.00000470	0.00000925	0.00001637	0.00002486
-60.48675903	0.00003253	0.00003692	0.00003895	0.00003619	0.00002793	0.00003528	0.00002488	0.00001745	0.00003050	0.00003927	0.00002857	0.00000596	0.00000474	0.00000988	0.00001679	0.00002513
-60.41423294	0.00001719	0.00002482	0.00002296	0.00002514	0.00001474	0.00002323	0.00001618	0.00000789	0.00001279	0.00003095	0.00003067	0.00001243	0.00000565	0.00001055	0.00001668	0.00002506
-60.34170685	0.00001061	0.00001123	0.00001100	0.00001376	0.00001374	0.00001233	0.00001087	0.00001300	0.00001585	0.00001555	0.00002398	0.00002199	0.00000789	0.00001092	0.00001613	0.00002467
-60.26918076	0.00002330	0.00002035	0.00002458	0.00002182	0.00002555	0.00002175	0.00001806	0.00002105	0.00002664	0.00001687	0.00001532	0.00002538	0.00001112	0.00001077	0.00001551	0.00002418
-60.19665467	0.00002899	0.00002906	0.00003267	0.00002863	0.00002721	0.00002685	0.00002002	0.00001949	0.00002709	0.00002119	0.00001026	0.00002091	0.00001381	0.00001023	0.00001507	0.00002386
-60.12412858	0.00002202	0.00002510	0.00002761	0.00002435	0.00001876	0.00002145	0.00001308	0.00001194	0.00001644	0.00002489	0.00001341	0.00001170	0.00001405	0.00000965	0.00001489	0.00002384
-60.05160249	0.00001259	0.00001334	0.00001503	0.00001471	0.00001436	0.00001200	0.00000745	0.00000992	0.00001152	0.00001664	0.00001576	0.00000805	0.00001143	0.00000926	0.00001502	0.00002414
-59.97907640	0.00001608	0.00001213	0.00001537	0.00001457	0.00002173	0.00001548	0.00001343	0.00002240	0.00002563	0.00001462	0.00001373	0.00001376	0.00000786	0.00000918	0.00001557	0.00002469
-59.90655031	0.00003393	0.00002950	0.00003521	0.00002990	0.00003690	0.00003091	0.00002552	0.00003141	0.00004006	0.00002518	0.00001559	0.00001540	0.00000577	0.00000943	0.00001645	0.00002533
-59.83402422	0.00004085	0.00004043	0.00004511	0.00003937	0.00003974	0.00003869	0.00002976	0.00002945	0.00004279	0.00003512	0.00002019	0.00001094	0.00000509	0.00001004	0.00001737	0.00002592
-59.76149813	0.00003367	0.00003842	0.00004020	0.00003729	0.00002921	0.00003608	0.00002548	0.00001786	0.00003183	0.00004059	0.00002897	0.00000683	0.00000489	0.00001093	0.00001788	0.00002631
-59.68897204	0.00001786	0.00002618	0.00002385	0.00002622	0.00001548	0.00002396	0.00001677	0.00000790	0.00001298	0.00003254	0.00003125	0.00001333	0.00000562	0.00001185	0.00001772	0.00002636
-59.61644595	0.00001088	0.00001177	0.00001147	0.00001414	0.00001420	0.00001273	0.00001159	0.00001319	0.00001649	0.00001653	0.00002443	0.00002314	0.00000788	0.00001236	0.00001701	0.00002604
-59.54391986	0.00002384	0.00002081	0.00002540	0.00002215	0.00002630	0.00002227	0.00001891	0.00002160	0.00002792	0.00001708	0.00001551	0.00002659	0.00001133	0.00001220	0.00001620	0.00002553
-59.47139377	0.00002987	0.00002993	0.00003393	0.00002923	0.00002818	0.00002762	0.00002101	0.00002010	0.00002878	0.00002093	0.00001053	0.00002195	0.00001406	0.00001151	0.00001559	0.00002510
-59.39886768	0.00002296	0.00002616	0.00002882	0.00002504	0.00001959	0.00002214	0.00001392	0.00001235	0.00001807	0.00002452	0.00001402	0.00001243	0.00001437	0.00001068	0.00001528	0.00002493
-59.32634159	0.00001293	0.00001404	0.00001547	0.00001538	0.00001473	0.00001258	0.00000765	0.00001063	0.00001241	0.00001639	0.00001638	0.00000827	0.00001181	0.00001008	0.00001531	0.00002510
-59.25381550	0.00001632	0.00001248	0.00001529	0.00001505	0.00002198	0.00001604	0.00001361	0.00002307	0.00002573	0.00001494	0.00001424	0.00001415	0.00000798	0.00000983	0.00001577	0.00002557
-59.18128941	0.00003460	0.00003002	0.00003574	0.00003081	0.00003775	0.00003193	0.00002616	0.00003249	0.00004043	0.00002559	0.00001615	0.00001606	0.00000557	0.00000996	0.00001656	0.00002619
-59.10876332	0.00004188	0.00004137	0.00004619	0.00004064	0.00004092	0.00004011	0.00003069	0.00003070	0.00004338	0.00003579	0.00002111	0.00001117	0.00000491	0.00001044	0.00001744	0.00002676
-59.03623723	0.00003471	0.00003949	0.00004147	0.00003857	0.00003031	0.00003753	0.00002641	0.00001897	0.00003250	0.00004138	0.00003031	0.00000655	0.00000492	0.00001120	0.00001797	0.00002707
-58.96371114	0.00001868	0.00002712	0.00002502	0.00002716	0.00001623	0.00002522	0.00001744	0.00000850	0.00001345	0.00003298	0.00003291	0.00001332	0.00000578	0.00001196	0.00001789	0.00002699
-58.89118505	0.00001138	0.00001233	0.00001201	0.00001474	0.00001460	0.00001312	0.00001166	0.00001339	0.00001657	0.00001674	0.00002598	0.00002350	0.00000830	0.00001233	0.00001730	0.00002652
-58.81865896	0.00002443	0.00002127	0.00002587	0.00002267	0.00002681	0.00002257	0.00001899	0.00002217	0.00002838	0.00001794	0.00001665	0.00002720	0.00001206	0.00001206	0.00001663	0.00002590
-58.74613287	0.00003074	0.00003076	0.00003468	0.00003013	0.00002893	0.00002810	0.00002123	0.00002085	0.00002942	0.00002234	0.00001088	0.00002255	0.00001500	0.00001128	0.00001615	0.00002540
-58.67360678	0.00002364	0.00002703	0.00002958	0.00002598	0.00002021	0.00002264	0.00001416	0.00001277	0.00001860	0.00002611	0.00001403	0.00001268	0.00001534	0.00001043	0.00001592	0.00002517
-58.60108069	0.00001346	0.00001454	0.00001616	0.00001586	0.00001503	0.00001298	0.00000830	0.00001046	0.00001233	0.00001773	0.00001685	0.00000811	0.00001262	0.00000981	0.00001603	0.00002526
-58.52855460	0.00001663	0.00001252	0.00001567	0.00001542	0.00002225	0.00001644	0.00001430	0.00002335	0.00002636	0.00001494	0.00001473	0.00001427	0.00000857	0.00000956	0.00001658	0.00002563
-58.45602851	0.00003534	0.00003039	0.00003657	0.00003122	0.00003841	0.00003268	0.00002709	0.00003313	0.00004178	0.00002614	0.00001623	0.00001641	0.00000600	0.00000965	0.00001752	0.00002612
-58.38350242	0.00004299	0.00004218	0.00004743	0.00004146	0.00004179	0.00004118	0.00003172	0.00003149	0.00004520	0.00003674	0.00002098	0.00001180	0.00000528	0.00001011	0.00001853	0.00002659
-58.31097633	0.00003586	0.00004046	0.00004278	0.00003961	0.00003116	0.00003873	0.00002727	0.00001978	0.00003436	0.00004272	0.00003021	0.00000691	0.00000533	0.00001094	0.00001914	0.00002690
-58.23845024	0.00001962	0.00002792	0.00002599	0.00002824	0.00001658	0.00002630	0.00001810	0.00000919	0.00001529	0.00003447	0.00003309	0.00001327	0.00000615	0.00001189	0.00001904	0.00002690
-58.16592415	0.00001186	0.00001278	0.00001235	0.00001539	0.00001492	0.00001392	0.00001217	0.00001378	0.00001692	0.00001742	0.00002614	0.00002362	0.00000844	0.00001252	0.00001835	0.00002659
-58.09339806	0.00002488	0.00002150	0.00002620	0.00002307	0.00002757	0.00002339	0.00001964	0.00002266	0.00002864	0.00001819	0.00001701	0.00002748	0.00001213	0.00001252	0.00001751	0.00002614
-58.02087197	0.00003155	0.00003133	0.00003546	0.00003074	0.00002988	0.00002922	0.00002217	0.00002133	0.00002967	0.00002258	0.00001145	0.00002283	0.00001528	0.00001193	0.00001686	0.00002581
-57.94834588	0.00002446	0.00002767	0.00003050	0.00002659	0.00002110	0.00002365	0.00001507	0.00001323	0.00001858	0.00002666	0.00001407	0.00001276	0.00001581	0.00001113	0.00001647	0.00002574
-57.87581979	0.00001394	0.00001487	0.00001674	0.00001634	0.00001577	0.00001318	0.00000832	0.00001086	0.00001230	0.00001852	0.00001699	0.00000840	0.00001316	0.00001051	0.00001641	0.00002599
-57.80329370	0.00001683	0.00001314	0.00001574	0.00001567	0.00002253	0.00001607	0.00001388	0.00002371	0.00002676	0.00001553	0.00001518	0.00001465	0.00000894	0.00001024	0.00001677	0.00002649
-57.73076761	0.00003607	0.00003111	0.00003714	0.00003179	0.00003933	0.00003278	0.00002713	0.00003390	0.00004266	0.00002655	0.00001730	0.00001695	0.00000598	0.00001038	0.00001746	0.00002712
-57.65824152	0.00004420	0.00004347	0.00004858	0.00004246	0.00004319	0.00004179	0.00003219	0.00003241	0.00004631	0.00003740	0.00002208	0.00001223	0.00000522	0.00001094	0.00001822	0.00002770
-57.58571543	0.00003724	0.00004210	0.00004421	0.00004079	0.00003268	0.00003962	0.00002796	0.00002048	0.00003539	0.00004385	0.00003128	0.00000759	0.00000541	0.00001181	0.00001866	0.00002808
-57.51318934	0.00002057	0.00002955	0.00002740	0.00002931	0.00001752	0.00002720	0.00001877	0.00000920	0.00001504	0.00003588	0.00003435	0.00001385	0.00000642	0.00001273	0.00001848	0.00002808
-57.44066325	0.00001179	0.00001360	0.00001276	0.00001605	0.00001510	0.00001420	0.00001250	0.00001372	0.00001698	0.00001865	0.00002715	0.00002452	0.00000892	0.00001325	0.00001783	0.00002772
-57.36813716	0.00002489	0.00002173	0.00002627	0.00002339	0.00002771	0.00002354	0.00002008	0.00002313	0.00002944	0.00001866	0.00001752	0.00002886	0.00001266	0.00001311	0.00001718	0.00002718
-57.29561107	0.00003209	0.00003194	0.00003593	0.00003148	0.00003044	0.00002971	0.00002282	0.00002212	0.00003105	0.00002270	0.00001154	0.00002464	0.00001580	0.00001243	0.00001677	0.00002675
-57.22308498	0.00002531	0.00002852	0.00003111	0.00002747	0.00002167	0.00002442	0.00001571	0.00001393	0.00002012	0.00002662	0.00001415	0.00001477	0.00001644	0.00001158	0.00001660	0.00002663
-57.15055889	0.00001461	0.00001551	0.00001740	0.00001663	0.00001604	0.00001383	0.00000879	0.00001135	0.00001308	0.00001864	0.00001734	0.00000889	0.00001390	0.00001092	0.00001673	0.00002689
-57.07803280	0.00001699	0.00001338	0.00001639	0.00001585	0.00002260	0.00001651	0.00001417	0.00002417	0.00002650	0.00001594	0.00001569	0.00001465	0.00000977	0.00001058	0.00001725	0.00002743
-57.00550671	0.00003650	0.00003127	0.00003781	0.00003209	0.00003992	0.00003358	0.00002790	0.00003490	0.00004301	0.00002748	0.00001746	0.00001698	0.00000677	0.00001061	0.00001826	0.00002811
-56.93298062	0.00004516	0.00004409	0.00004974	0.00004336	0.00004419	0.00004298	0.00003340	0.00003381	0.00004724	0.00003848	0.00002249	0.00001241	0.00000584	0.00001104	0.00001943	0.00002873
-56.86045453	0.00003845	0.00004291	0.00004552	0.00004203	0.00003373	0.00004079	0.00002939	0.00002197	0.00003669	0.00004515	0.00003242	0.00000730	0.00000597	0.00001183	0.00002028	0.00002912
-56.78792844	0.00002175	0.00003032	0.00002842	0.00003060	0.00001792	0.00002835	0.00002019	0.00000984	0.00001615	0.00003732	0.00003601	0.00001346	0.00000709	0.00001274	0.00002038	0.00002913
-56.71540235	0.00001236	0.00001389	0.00001298	0.00001675	0.00001516	0.00001427	0.00001319	0.00001376	0.00001705	0.00001927	0.00002906	0.00002444	0.00000955	0.00001336	0.00001978	0.00002878
-56.64287626	0.00002522	0.00002190	0.00002659	0.00002356	0.00002802	0.00002338	0.00002018	0.00002365	0.00002956	0.00001902	0.00001900	0.00002883	0.00001305	0.00001332	0.00001888	0.00002831
-56.57035017	0.00003290	0.00003265	0.00003695	0.00003205	0.00003120	0.00003005	0.00002310	0.00002305	0.00003133	0.00002300	0.00001208	0.00002441	0.00001615	0.00001268	0.00001810	0.00002795
-56.49782408	0.00002616	0.00002955	0.00003245	0.00002827	0.00002267	0.00002502	0.00001606	0.00001477	0.00002073	0.00002720	0.00001371	0.00001424	0.00001677	0.00001187	0.00001763	0.00002787
-56.42529799	0.00001508	0.00001625	0.00001794	0.00001726	0.00001690	0.00001449	0.00000882	0.00001204	0.00001404	0.00001952	0.00001750	0.00000892	0.00001410	0.00001129	0.00001755	0.00002813
-56.35277190	0.00001705	0.00001341	0.00001583	0.00001619	0.00002299	0.00001680	0.00001458	0.00002449	0.00002741	0.00001601	0.00001578	0.00001532	0.00000981	0.00001112	0.00001793	0.00002866
-56.28024581	0.00003685	0.00003156	0.00003780	0.00003239	0.00004085	0.00003411	0.00002877	0.00003567	0.00004434	0.00002780	0.00001750	0.00001802	0.00000693	0.00001133	0.00001869	0.00002933
-56.20771972	0.00004614	0.00004511	0.00005058	0.00004423	0.00004565	0.00004408	0.00003460	0.00003481	0.00004882	0.00003908	0.00002245	0.00001310	0.00000587	0.00001190	0.00001955	0.00002996
-56.13519363	0.00003970	0.00004441	0.00004697	0.00004329	0.00003533	0.00004237	0.00003053	0.00002274	0.00003832	0.00004618	0.00003215	0.00000772	0.00000564	0.00001275	0.00002011	0.00003036
-56.06266754	0.00002267	0.00003192	0.00003009	0.00003200	0.00001893	0.00003009	0.00002091	0.00000985	0.00001697	0.00003846	0.00003592	0.00001377	0.00000635	0.00001363	0.00002003	0.00003036
-55.99014145	0.00001265	0.00001479	0.00001396	0.00001741	0.00001557	0.00001534	0.00001321	0.00001360	0.00001676	0.00002033	0.00002911	0.00002533	0.00000867	0.00001416	0.00001938	0.00002992
-55.91761536	0.00002561	0.00002196	0.00002688	0.00002392	0.00002877	0.00002409	0.00002046	0.00002393	0.00003008	0.00002004	0.00001976	0.00003035	0.00001254	0.00001406	0.00001862	0.00002926
-55.84508927	0.00003395	0.00003335	0.00003779	0.00003291	0.00003247	0.00003106	0.00002394	0.00002352	0.00003258	0.00002436	0.00001346	0.00002626	0.00001609	0.00001336	0.00001811	0.00002867
-55.77256318	0.00002741	0.00003068	0.00003371	0.00002947	0.00002367	0.00002608	0.00001719	0.00001482	0.00002180	0.00002899	0.00001510	0.00001585	0.00001716	0.00001245	0.00001784	0.00002837
-55.70003709	0.00001566	0.00001726	0.00001909	0.00001825	0.00001726	0.00001494	0.00000958	0.00001159	0.00001356	0.00002154	0.00001912	0.00000945	0.00001479	0.00001169	0.00001781	0.00002845
-55.62751100	0.00001734	0.00001399	0.00001626	0.00001705	0.00002248	0.00001674	0.00001433	0.00002415	0.00002686	0.00001570	0.00001667	0.00001575	0.00001059	0.00001123	0.00001816	0.00002886
-55.55498491	0.00003766	0.00003211	0.00003858	0.00003308	0.00004111	0.00003447	0.00002880	0.00003602	0.00004450	0.00002756	0.00001838	0.00001867	0.00000756	0.00001116	0.00001894	0.00002949
-55.48245883	0.00004779	0.00004640	0.00005210	0.00004549	0.00004661	0.00004509	0.00003509	0.00003567	0.00004971	0.00003941	0.00002345	0.00001404	0.00000645	0.00001155	0.00001995	0.00003013
-55.40993274	0.00004177	0.00004613	0.00004877	0.00004468	0.00003655	0.00004367	0.00003135	0.00002385	0.00003951	0.00004734	0.00003281	0.00000801	0.00000624	0.00001239	0.00002073	0.00003057
-55.33740665	0.00002437	0.00003354	0.00003146	0.00003313	0.00001989	0.00003139	0.00002196	0.00001107	0.00001783	0.00004019	0.00003718	0.00001324	0.00000706	0.00001344	0.00002084	0.00003063
-55.26488056	0.00001323	0.00001561	0.00001445	0.00001797	0.00001630	0.00001604	0.00001406	0.00001406	0.00001760	0.00002119	0.00003025	0.00002522	0.00000962	0.00001420	0.00002028	0.00003026
-55.19235447	0.00002549	0.00002204	0.00002699	0.00002400	0.00002942	0.00002473	0.00002146	0.00002487	0.00003136	0.00001960	0.00001995	0.00003075	0.00001365	0.00001425	0.00001949	0.00002968
-55.11982838	0.00003453	0.00003411	0.00003872	0.00003374	0.00003365	0.00003225	0.00002523	0.00002491	0.00003403	0.00002406	0.00001321	0.00002700	0.00001700	0.00001360	0.00001887	0.00002922
-55.04730229	0.00002850	0.00003193	0.00003505	0.00003078	0.00002484	0.00002754	0.00001839	0.00001611	0.00002313	0.00002941	0.00001516	0.00001661	0.00001773	0.00001265	0.00001857	0.00002905
-54.97477620	0.00001652	0.00001809	0.00002031	0.00001927	0.00001752	0.00001574	0.00000971	0.00001214	0.00001396	0.00002237	0.00001967	0.00000962	0.00001500	0.00001192	0.00001866	0.00002920
-54.90225011	0.00001765	0.00001430	0.00001699	0.00001724	0.00002289	0.00001690	0.00001389	0.00002495	0.00002738	0.00001683	0.00001793	0.00001546	0.00001041	0.00001161	0.00001919	0.00002962
-54.82972402	0.00003825	0.00003248	0.00003933	0.00003358	0.00004238	0.00003511	0.00002904	0.00003763	0.00004617	0.00002867	0.00001890	0.00001861	0.00000720	0.00001172	0.00002012	0.00003017
-54.75719793	0.00004900	0.00004758	0.00005369	0.00004676	0.00004851	0.00004638	0.00003584	0.00003775	0.00005207	0.00004048	0.00002417	0.00001426	0.00000632	0.00001222	0.00002116	0.00003068
-54.68467184	0.00004312	0.00004775	0.00005075	0.00004651	0.00003847	0.00004517	0.00003219	0.00002591	0.00004199	0.00004868	0.00003446	0.00000870	0.00000647	0.00001307	0.00002187	0.00003101
-54.61214575	0.00002550	0.00003511	0.00003322	0.00003507	0.00002085	0.00003287	0.00002274	0.00001182	0.00001983	0.00004170	0.00003947	0.00001452	0.00000724	0.00001399	0.00002186	0.00003102
-54.53961966	0.00001396	0.00001651	0.00001490	0.00001923	0.00001668	0.00001670	0.00001450	0.00001384	0.00001763	0.00002247	0.00003245	0.00002676	0.00000951	0.00001455	0.00002118	0.00003066
-54.46709357	0.00002660	0.00002268	0.00002752	0.00002494	0.00002987	0.00002482	0.00002183	0.00002519	0.00003171	0.00002136	0.00002175	0.00003231	0.00001332	0.00001445	0.00002026	0.00003013
-54.39456748	0.00003636	0.00003553	0.00004014	0.00003515	0.00003479	0.00003301	0.00002598	0.00002561	0.00003505	0.00002586	0.00001396	0.00002812	0.00001715	0.00001381	0.00001948	0.00002971
-54.32204139	0.00003019	0.00003364	0.00003680	0.00003221	0.00002630	0.00002869	0.00001919	0.00001692	0.00002449	0.00003062	0.00001469	0.00001675	0.00001849	0.00001297	0.00001900	0.00002957
-54.24951530	0.00001720	0.00001912	0.00002142	0.00002002	0.00001885	0.00001663	0.00001017	0.00001296	0.00001520	0.00002359	0.00001969	0.00000913	0.00001618	0.00001229	0.00001893	0.00002978
-54.17698921	0.00001768	0.00001440	0.00001708	0.00001781	0.00002352	0.00001749	0.00001470	0.00002541	0.00002821	0.00001670	0.00001777	0.00001590	0.00001180	0.00001193	0.00001934	0.00003030
-54.10446312	0.00003898	0.00003274	0.00003976	0.00003424	0.00004366	0.00003607	0.00003046	0.00003846	0.00004772	0.00002912	0.00001927	0.00001987	0.00000811	0.00001195	0.00002017	0.00003096
-54.03193703	0.00005068	0.00004874	0.00005514	0.00004825	0.00005043	0.00004787	0.00003774	0.00003859	0.00005421	0.00004197	0.00002453	0.00001560	0.00000660	0.00001243	0.00002116	0.00003158
-53.95941094	0.00004521	0.00004939	0.00005275	0.00004834	0.00004049	0.00004679	0.00003405	0.00002631	0.00004432	0.00005119	0.00003524	0.00000901	0.00000627	0.00001337	0.00002185	0.00003199
-53.88688485	0.00002724	0.00003668	0.00003526	0.00003669	0.00002202	0.00003440	0.00002404	0.00001254	0.00002091	0.00004447	0.00004053	0.00001373	0.00000726	0.00001449	0.00002187	0.00003203
-53.81435876	0.00001457	0.00001753	0.00001633	0.00002004	0.00001713	0.00001741	0.00001513	0.00001491	0.00001778	0.00002434	0.00003367	0.00002654	0.00001020	0.00001529	0.00002123	0.00003168
-53.74183267	0.00002706	0.00002339	0.00002872	0.00002532	0.00003071	0.00002577	0.00002204	0.00002677	0.00003268	0.00002124	0.00002285	0.00003274	0.00001463	0.00001533	0.00002037	0.00003114
-53.66930658	0.00003749	0.00003696	0.00004196	0.00003630	0.00003616	0.00003457	0.00002673	0.00002726	0.00003642	0.00002563	0.00001492	0.00002897	0.00001850	0.00001466	0.00001975	0.00003072
-53.59678049	0.00003154	0.00003537	0.00003857	0.00003383	0.00002754	0.00003025	0.00002017	0.00001734	0.00002554	0.00003120	0.00001619	0.00001778	0.00001961	0.00001375	0.00001947	0.00003061
-53.52425440	0.00001822	0.00002053	0.00002249	0.00002108	0.00001962	0.00001764	0.00001099	0.00001274	0.00001547	0.00002451	0.00002162	0.00001033	0.00001696	0.00001306	0.00001955	0.00003089
-53.45172831	0.00001847	0.00001514	0.00001737	0.00001847	0.00002375	0.00001801	0.00001500	0.00002568	0.00002813	0.00001805	0.00001951	0.00001716	0.00001216	0.00001279	0.00002007	0.00003149
-53.37920222	0.00004007	0.00003342	0.00004062	0.00003501	0.00004458	0.00003687	0.00003127	0.00003970	0.00004839	0.00003076	0.00002079	0.00002091	0.00000877	0.00001292	0.00002103	0.00003227
-53.30667613	0.00005241	0.00005032	0.00005689	0.00004982	0.00005190	0.00004951	0.00003899	0.00004033	0.00005526	0.00004343	0.00002582	0.00001613	0.00000777	0.00001346	0.00002214	0.00003305
-53.23415004	0.00004695	0.00005138	0.00005480	0.00005038	0.00004197	0.00004877	0.00003539	0.00002792	0.00004515	0.00005251	0.00003567	0.00000956	0.00000777	0.00001440	0.00002288	0.00003360
-53.16162395	0.00002842	0.00003848	0.00003689	0.00003876	0.00002307	0.00003600	0.00002520	0.00001267	0.00002117	0.00004571	0.00004151	0.00001450	0.00000838	0.00001548	0.00002280	0.00003368
-53.08909786	0.00001530	0.00001846	0.00001673	0.00002135	0.00001814	0.00001827	0.00001594	0.00001475	0.00001833	0.00002507	0.00003485	0.00002786	0.00001046	0.00001619	0.00002200	0.00003324
-53.01657177	0.00002785	0.00002366	0.00002901	0.00002622	0.00003211	0.00002679	0.00002334	0.00002741	0.00003424	0.00002244	0.00002387	0.00003445	0.00001440	0.00001616	0.00002102	0.00003254
-52.94404568	0.00003894	0.00003780	0.00004306	0.00003765	0.00003783	0.00003612	0.00002839	0.00002837	0.00003889	0.00002741	0.00001552	0.00003070	0.00001831	0.00001539	0.00002026	0.00003200
-52.87151959	0.00003310	0.00003648	0.00004024	0.00003527	0.00002886	0.00003204	0.00002173	0.00001920	0.00002833	0.00003349	0.00001643	0.00001923	0.00001966	0.00001430	0.00001985	0.00003190
-52.79899350	0.00001951	0.00002178	0.00002403	0.00002249	0.00002044	0.00001891	0.00001188	0.00001443	0.00001674	0.00002687	0.00002226	0.00001081	0.00001722	0.00001336	0.00001985	0.00003225
-52.72646741	0.00001942	0.00001641	0.00001859	0.00001975	0.00002452	0.00001845	0.00001530	0.00002632	0.00002884	0.00001762	0.00002018	0.00001766	0.00001239	0.00001281	0.00002031	0.00003291
-52.65394132	0.00004134	0.00003498	0.00004231	0.00003606	0.00004636	0.00003786	0.00003212	0.00004088	0.00004966	0.00003041	0.00002094	0.00002188	0.00000859	0.00001272	0.00002125	0.00003370
-52.58141523	0.00005426	0.00005251	0.00005934	0.00005138	0.00005420	0.00005114	0.00004047	0.00004170	0.00005692	0.00004374	0.00002654	0.00001732	0.00000721	0.00001313	0.00002240	0.00003440
-52.50888914	0.00004879	0.00005368	0.00005733	0.00005193	0.00004408	0.00005067	0.00003708	0.00002891	0.00004689	0.00005354	0.00003724	0.00000993	0.00000723	0.00001400	0.00002329	0.00003480
-52.43636305	0.00002962	0.00004031	0.00003877	0.00003994	0.00002422	0.00003790	0.00002676	0.00001283	0.00002236	0.00004700	0.00004342	0.00001403	0.00000808	0.00001507	0.00002352	0.00003476
-52.36383696	0.00001589	0.00001932	0.00001766	0.00002209	0.00001882	0.00001949	0.00001672	0.00001505	0.00001905	0.00002585	0.00003607	0.00002756	0.00001057	0.00001582	0.00002301	0.00003427
-52.29131087	0.00002874	0.00002402	0.00002948	0.00002681	0.00003309	0.00002745	0.00002389	0.00002844	0.00003532	0.00002308	0.00002472	0.00003439	0.00001459	0.00001582	0.00002219	0.00003357
-52.21878478	0.00004047	0.00003901	0.00004444	0.00003903	0.00003948	0.00003711	0.00002917	0.00002977	0.00003979	0.00002832	0.00001679	0.00003069	0.00001844	0.00001514	0.00002150	0.00003295
-52.14625869	0.00003457	0.00003805	0.00004203	0.00003704	0.00003048	0.00003305	0.00002242	0.00001999	0.00002852	0.00003437	0.00001752	0.00001900	0.00001964	0.00001424	0.00002109	0.00003264
-52.07373260	0.00002031	0.00002281	0.00002573	0.00002369	0.00002115	0.00001942	0.00001216	0.00001474	0.00001714	0.00002770	0.00002361	0.00001085	0.00001705	0.00001356	0.00002108	0.00003273
-52.00120651	0.00001977	0.00001689	0.00001933	0.00001978	0.00002475	0.00001899	0.00001553	0.00002728	0.00002957	0.00001842	0.00002091	0.00001805	0.00001236	0.00001322	0.00002157	0.00003317
-51.92868042	0.00004210	0.00003554	0.00004270	0.00003667	0.00004705	0.00003879	0.00003292	0.00004253	0.00005156	0.00003137	0.00002114	0.00002250	0.00000909	0.00001321	0.00002253	0.00003382
-51.85615433	0.00005571	0.00005373	0.00006026	0.00005265	0.00005537	0.00005254	0.00004157	0.00004364	0.00005950	0.00004517	0.00002605	0.00001771	0.00000811	0.00001356	0.00002368	0.00003444
-51.78362824	0.00005037	0.00005513	0.00005832	0.00005349	0.00004520	0.00005225	0.00003822	0.00003076	0.00004938	0.00005549	0.00003712	0.00001031	0.00000784	0.00001432	0.00002448	0.00003485
-51.71110215	0.00003080	0.00004149	0.00003945	0.00004128	0.00002536	0.00003939	0.00002772	0.00001424	0.00002415	0.00004892	0.00004372	0.00001513	0.00000847	0.00001536	0.00002449	0.00003484
-51.63857606	0.00001627	0.00002006	0.00001827	0.00002304	0.00001985	0.00002043	0.00001761	0.00001537	0.00001970	0.00002742	0.00003678	0.00002926	0.00001094	0.00001622	0.00002374	0.00003435
-51.56604997	0.00002944	0.00002499	0.00003091	0.00002759	0.00003399	0.00002832	0.00002491	0.00002899	0.00003632	0.00002493	0.00002529	0.00003646	0.00001553	0.00001645	0.00002273	0.00003358
-51.49352388	0.00004178	0.00004058	0.00004634	0.00004009	0.00004063	0.00003827	0.00003051	0.00003036	0.00004124	0.00002955	0.00001718	0.00003279	0.00001982	0.00001596	0.00002194	0.00003294
-51.42099779	0.00003597	0.00003988	0.00004369	0.00003800	0.00003159	0.00003406	0.00002374	0.00002011	0.00003000	0.00003542	0.00001804	0.00002069	0.00002123	0.00001509	0.00002148	0.00003269
-51.34847170	0.00002129	0.00002436	0.00002665	0.00002447	0.00002245	0.00002033	0.00001263	0.00001443	0.00001744	0.00002894	0.00002434	0.00001139	0.00001866	0.00001428	0.00002136	0.00003295
-51.27594561	0.00002044	0.00001721	0.00001948	0.00002092	0.00002562	0.00001999	0.00001561	0.00002705	0.00002973	0.00001903	0.00002202	0.00001812	0.00001359	0.00001381	0.00002162	0.00003359
-51.20341952	0.00004302	0.00003558	0.00004348	0.00003768	0.00004831	0.00004002	0.00003316	0.00004265	0.00005214	0.00003223	0.00002192	0.00002281	0.00000946	0.00001379	0.00002229	0.00003443
-51.13089343	0.00005719	0.00005441	0.00006184	0.00005410	0.00005696	0.00005411	0.00004202	0.00004386	0.00006026	0.00004588	0.00002728	0.00001829	0.00000803	0.00001427	0.00002322	0.00003522
-51.05836734	0.00005192	0.00005612	0.00006021	0.00005497	0.00004660	0.00005338	0.00003848	0.00003081	0.00004998	0.00005594	0.00003825	0.00001087	0.00000794	0.00001525	0.00002399	0.00003579
-50.98584125	0.00003173	0.00004240	0.00004116	0.00004237	0.00002563	0.00003972	0.00002763	0.00001507	0.00002412	0.00004917	0.00004505	0.00001518	0.00000872	0.00001638	0.00002413	0.00003599
-50.91331516	0.00001721	0.00002098	0.00001938	0.00002403	0.00002017	0.00002015	0.00001762	0.00001676	0.00001982	0.00002671	0.00003787	0.00002939	0.00001147	0.00001703	0.00002354	0.00003574
-50.84078907	0.00003022	0.00002607	0.00003155	0.00002879	0.00003526	0.00002912	0.00002562	0.00003067	0.00003758	0.00002413	0.00002638	0.00003653	0.00001599	0.00001687	0.00002267	0.00003526
-50.76826298	0.00004318	0.00004220	0.00004753	0.00004185	0.00004256	0.00004013	0.00003161	0.00003211	0.00004316	0.00003090	0.00001804	0.00003250	0.00002010	0.00001601	0.00002194	0.00003485
-50.69573689	0.00003755	0.00004160	0.00004503	0.00003977	0.00003327	0.00003649	0.00002480	0.00002144	0.00003205	0.00003800	0.00001889	0.00001971	0.00002122	0.00001500	0.00002156	0.00003469
-50.62321080	0.00002194	0.00002534	0.00002754	0.00002545	0.00002286	0.00002193	0.00001337	0.00001546	0.00001945	0.00003126	0.00002572	0.00001168	0.00001819	0.00001433	0.00002166	0.00003488
-50.55068471	0.00002039	0.00001767	0.00002005	0.00002110	0.00002546	0.00001982	0.00001610	0.00002750	0.00003080	0.00001977	0.00002266	0.00001993	0.00001313	0.00001411	0.00002226	0.00003537
-50.47815862	0.00004318	0.00003620	0.00004435	0.00003794	0.00004863	0.00003983	0.00003406	0.00004398	0.00005375	0.00003292	0.00002283	0.00002493	0.00000960	0.00001422	0.00002333	0.00003609
-50.40563253	0.00005800	0.00005580	0.00006341	0.00005503	0.00005794	0.00005467	0.00004342	0.00004574	0.00006232	0.00004753	0.00002819	0.00002005	0.00000875	0.00001466	0.00002458	0.00003687
-50.33310644	0.00005303	0.00005786	0.00006198	0.00005614	0.00004775	0.00005458	0.00003990	0.00003259	0.00005229	0.00005917	0.00003880	0.00001104	0.00000860	0.00001548	0.00002550	0.00003746
-50.26058035	0.00003283	0.00004381	0.00004250	0.00004322	0.00002653	0.00004117	0.00002851	0.00001467	0.00002614	0.00005328	0.00004614	0.00001390	0.00000872	0.00001652	0.00002563	0.00003763
-50.18805426	0.00001805	0.00002166	0.00002011	0.00002417	0.00002045	0.00002162	0.00001812	0.00001582	0.00002025	0.00003082	0.00003930	0.00002864	0.00001026	0.00001729	0.00002501	0.00003727
-50.11552817	0.00003108	0.00002624	0.00003239	0.00002887	0.00003549	0.00002996	0.00002571	0.00003070	0.00003792	0.00002556	0.00002755	0.00003645	0.00001410	0.00001733	0.00002415	0.00003659
-50.04300208	0.00004458	0.00004312	0.00004936	0.00004282	0.00004329	0.00004123	0.00003228	0.00003289	0.00004384	0.00003022	0.00001867	0.00003287	0.00001864	0.00001654	0.00002337	0.00003597
-49.97047599	0.00003902	0.00004306	0.00004730	0.00004158	0.00003418	0.00003770	0.00002585	0.00002279	0.00003276	0.00003691	0.00001923	0.00002040	0.00002077	0.00001543	0.00002275	0.00003572
-49.89794990	0.00002317	0.00002690	0.00002939	0.00002745	0.00002406	0.00002295	0.00001430	0.00001683	0.00001836	0.00003136	0.00002655	0.00001099	0.00001861	0.00001452	0.00002241	0.00003601
-49.82542381	0.00002122	0.00001846	0.00002067	0.00002241	0.00002662	0.00002078	0.00001644	0.00002805	0.00003006	0.00002089	0.00002411	0.00001933	0.00001363	0.00001402	0.00002251	0.00003670
-49.75289772	0.00004400	0.00003653	0.00004429	0.00003858	0.00004980	0.00004055	0.00003462	0.00004481	0.00005391	0.00003419	0.00002370	0.00002519	0.00000974	0.00001391	0.00002320	0.00003751
-49.68037163	0.00005965	0.00005689	0.00006431	0.00005631	0.00005959	0.00005591	0.00004433	0.00004665	0.00006320	0.00004751	0.00002898	0.00002084	0.00000870	0.00001420	0.00002424	0.00003817
-49.60784554	0.00005505	0.00005945	0.00006344	0.00005794	0.00004942	0.00005600	0.00004077	0.00003328	0.00005325	0.00005747	0.00003918	0.00001171	0.00000920	0.00001490	0.00002514	0.00003844
-49.53531945	0.00003453	0.00004554	0.00004386	0.00004517	0.00002778	0.00004261	0.00002902	0.00001599	0.00002689	0.00005123	0.00004713	0.00001470	0.00001017	0.00001582	0.00002537	0.00003819
-49.46279336	0.00001855	0.00002271	0.00002057	0.00002544	0.00002162	0.00002206	0.00001843	0.00001687	0.00002176	0.00002847	0.00004024	0.00002971	0.00001236	0.00001654	0.00002487	0.00003749
-49.39026727	0.00003119	0.00002615	0.00003245	0.00002953	0.00003693	0.00003021	0.00002684	0.00003216	0.00004045	0.00002670	0.00002815	0.00003820	0.00001614	0.00001653	0.00002411	0.00003661
-49.31774118	0.00004557	0.00004379	0.00005031	0.00004410	0.00004554	0.00004247	0.00003409	0.00003452	0.00004706	0.00003379	0.00001919	0.00003498	0.00002023	0.00001577	0.00002348	0.00003592
-49.24521509	0.00004034	0.00004432	0.00004887	0.00004311	0.00003656	0.00003983	0.00002787	0.00002331	0.00003595	0.00004119	0.00002030	0.00002209	0.00002161	0.00001477	0.00002319	0.00003564
-49.17268900	0.00002396	0.00002807	0.00003097	0.00002860	0.00002467	0.00002541	0.00001526	0.00001539	0.00001945	0.00003519	0.00002835	0.00001193	0.00001909	0.00001408	0.00002319	0.00003582
-49.10016291	0.00002147	0.00001889	0.00002132	0.00002306	0.00002621	0.00002161	0.00001634	0.00002682	0.00002950	0.00002010	0.00002579	0.00001948	0.00001383	0.00001387	0.00002350	0.00003637
-49.02763682	0.00004432	0.00003671	0.00004472	0.00003849	0.00004999	0.00004075	0.00003451	0.00004461	0.00005411	0.00003262	0.00002485	0.00002529	0.00000984	0.00001405	0.00002413	0.00003718
-48.95511073	0.00006078	0.00005784	0.00006565	0.00005691	0.00006077	0.00005658	0.00004503	0.00004713	0.00006409	0.00004786	0.00002871	0.00002118	0.00000902	0.00001447	0.00002489	0.00003810
-48.88258464	0.00005647	0.00006076	0.00006531	0.00005885	0.00005103	0.00005683	0.00004196	0.00003385	0.00005454	0.00006002	0.00003852	0.00001325	0.00000952	0.00001512	0.00002539	0.00003895
-48.81005855	0.00003545	0.00004653	0.00004577	0.00004603	0.00002917	0.00004353	0.00003067	0.00001629	0.00002772	0.00005453	0.00004698	0.00001529	0.00001022	0.00001595	0.00002526	0.00003944
-48.73753246	0.00001933	0.00002330	0.00002187	0.00002655	0.00002225	0.00002273	0.00001934	0.00001717	0.00002098	0.00003135	0.00004048	0.00003035	0.00001161	0.00001671	0.00002459	0.00003937
-48.66500637	0.00003262	0.00002740	0.00003348	0.00003070	0.00003789	0.00003107	0.00002741	0.00003336	0.00004075	0.00002799	0.00002946	0.00003866	0.00001442	0.00001705	0.00002384	0.00003889
-48.59248028	0.00004825	0.00004636	0.00005236	0.00004632	0.00004743	0.00004398	0.00003512	0.00003631	0.00004850	0.00003482	0.00002140	0.00003509	0.00001791	0.00001683	0.00002330	0.00003833
-48.51995419	0.00004352	0.00004767	0.00005114	0.00004591	0.00003836	0.00004146	0.00002919	0.00002497	0.00003813	0.00004326	0.00002276	0.00002138	0.00001948	0.00001632	0.00002299	0.00003801
-48.44742810	0.00002599	0.00003088	0.00003253	0.00003062	0.00002565	0.00002606	0.00001567	0.00001662	0.00002174	0.00003857	0.00003124	0.00001111	0.00001751	0.00001584	0.00002292	0.00003804
-48.37490201	0.00002161	0.00001951	0.00002153	0.00002247	0.00002647	0.00002157	0.00001608	0.00002674	0.00002998	0.00002221	0.00002726	0.00002116	0.00001330	0.00001554	0.00002323	0.00003836
-48.30237592	0.00004384	0.00003600	0.00004472	0.00003795	0.00005024	0.00004133	0.00003468	0.00004526	0.00005473	0.00003327	0.00002456	0.00002863	0.00001055	0.00001547	0.00002411	0.00003884
-48.22984983	0.00006154	0.00005844	0.00006683	0.00005766	0.00006195	0.00005826	0.00004578	0.00004833	0.00006498	0.00004721	0.00002769	0.00002488	0.00001023	0.00001569	0.00002531	0.00003930
-48.15732374	0.00005793	0.00006239	0.00006710	0.00006061	0.00005244	0.00005919	0.00004297	0.00003498	0.00005547	0.00005903	0.00003705	0.00001386	0.00001034	0.00001627	0.00002634	0.00003956
-48.08479765	0.00003681	0.00004831	0.00004755	0.00004816	0.00003038	0.00004584	0.00003130	0.00001696	0.00002805	0.00005455	0.00004639	0.00001328	0.00001063	0.00001711	0.00002668	0.00003946
-48.01227156	0.00001991	0.00002507	0.00002306	0.00002796	0.00002385	0.00002461	0.00002007	0.00001744	0.00002204	0.00003154	0.00004077	0.00002858	0.00001187	0.00001775	0.00002622	0.00003897
-47.93974547	0.00003329	0.00002802	0.00003467	0.00003123	0.00003972	0.00003276	0.00002816	0.00003445	0.00004350	0.00002813	0.00002996	0.00003795	0.00001519	0.00001775	0.00002544	0.00003826
-47.86721938	0.00005011	0.00004784	0.00005505	0.00004760	0.00005021	0.00004675	0.00003686	0.00003801	0.00005228	0.00003538	0.00002233	0.00003520	0.00001929	0.00001705	0.00002484	0.00003768
-47.79469329	0.00004594	0.00004984	0.00005486	0.00004785	0.00004083	0.00004481	0.00003128	0.00002667	0.00004174	0.00004347	0.00002330	0.00002215	0.00002107	0.00001607	0.00002447	0.00003753
-47.72216720	0.00002778	0.00003292	0.00003639	0.00003320	0.00002661	0.00002924	0.00001713	0.00001813	0.00002282	0.00003858	0.00003161	0.00001303	0.00001888	0.00001525	0.00002435	0.00003784
-47.64964111	0.00002231	0.00002043	0.00002284	0.00002539	0.00002674	0.00002162	0.00001675	0.00002668	0.00002914	0.00002238	0.00002858	0.00002255	0.00001424	0.00001477	0.00002450	0.00003844
-47.57711502	0.00004424	0.00003644	0.00004455	0.00003943	0.00005088	0.00004095	0.00003495	0.00004619	0.00005543	0.00003496	0.00002574	0.00002960	0.00001111	0.00001466	0.00002497	0.00003914
-47.50458893	0.00006312	0.00005987	0.00006798	0.00005965	0.00006371	0.00005889	0.00004671	0.00004995	0.00006728	0.00005030	0.00002962	0.00002546	0.00001047	0.00001484	0.00002569	0.00003983
-47.43206284	0.00006004	0.00006429	0.00006899	0.00006256	0.00005458	0.00006020	0.00004389	0.00003676	0.00005849	0.00006309	0.00004040	0.00001460	0.00001084	0.00001540	0.00002636	0.00004031
-47.35953675	0.00003834	0.00004971	0.00004892	0.00004901	0.00003190	0.00004648	0.00003107	0.00001731	0.00003057	0.00005822	0.00005019	0.00001457	0.00001149	0.00001627	0.00002654	0.00004044
-47.28701066	0.00002141	0.00002503	0.00002353	0.00002836	0.00002460	0.00002467	0.00001993	0.00001818	0.00002217	0.00003393	0.00004366	0.00003066	0.00001316	0.00001710	0.00002617	0.00004021
-47.21448457	0.00003432	0.00002843	0.00003521	0.00003198	0.00004062	0.00003378	0.00002941	0.00003631	0.00004414	0.00002925	0.00003123	0.00004024	0.00001630	0.00001740	0.00002566	0.00003981
-47.14195848	0.00005241	0.00005003	0.00005719	0.00004983	0.00005224	0.00004906	0.00003914	0.00004059	0.00005392	0.00003834	0.00002286	0.00003706	0.00001980	0.00001710	0.00002528	0.00003954
-47.06943239	0.00004885	0.00005325	0.00005793	0.00005101	0.00004331	0.00004805	0.00003400	0.00002921	0.00004428	0.00004845	0.00002544	0.00002250	0.00002119	0.00001653	0.00002507	0.00003962
-46.99690630	0.00002997	0.00003699	0.00003930	0.00003638	0.00002877	0.00003271	0.00001957	0.00001880	0.00002438	0.00004468	0.00003575	0.00001149	0.00001866	0.00001606	0.00002503	0.00004009
-46.92438021	0.00002355	0.00002290	0.00002427	0.00002604	0.00002863	0.00002329	0.00001772	0.00002645	0.00003043	0.00002595	0.00003202	0.00002272	0.00001381	0.00001578	0.00002519	0.00004078
-46.85185412	0.00004479	0.00003662	0.00004535	0.00003961	0.00005247	0.00004157	0.00003566	0.00004687	0.00005740	0.00003459	0.00002769	0.00003163	0.00001140	0.00001566	0.00002566	0.00004145
-46.77932803	0.00006455	0.00006094	0.00006993	0.00006078	0.00006601	0.00006022	0.00004815	0.00005109	0.00006934	0.00004907	0.00002970	0.00002837	0.00001211	0.00001562	0.00002635	0.00004197
-46.70680194	0.00006154	0.00006576	0.00007139	0.00006411	0.00005663	0.00006170	0.00004537	0.00003746	0.00005985	0.00006179	0.00003771	0.00001624	0.00001332	0.00001567	0.00002697	0.00004227
-46.63427585	0.00003870	0.00005029	0.00005067	0.00004989	0.00003227	0.00004752	0.00003188	0.00001869	0.00003082	0.00005790	0.00004796	0.00001389	0.00001311	0.00001588	0.00002724	0.00004224
-46.56174976	0.00002097	0.00002530	0.00002424	0.00002879	0.00002460	0.00002504	0.00002006	0.00001952	0.00002300	0.00003349	0.00004258	0.00002959	0.00001257	0.00001616	0.00002714	0.00004186
-46.48922367	0.00003635	0.00002961	0.00003660	0.00003333	0.00004268	0.00003474	0.00002959	0.00003874	0.00004690	0.00003079	0.00003220	0.00003955	0.00001386	0.00001625	0.00002692	0.00004130
-46.41669758	0.00005616	0.00005294	0.00006040	0.00005285	0.00005593	0.00005145	0.00004030	0.00004346	0.00005846	0.00004058	0.00002466	0.00003644	0.00001633	0.00001612	0.00002663	0.00004081
-46.34417149	0.00005312	0.00005722	0.00006189	0.00005500	0.00004763	0.00005147	0.00003580	0.00003134	0.00004931	0.00005156	0.00002937	0.00002162	0.00001749	0.00001593	0.00002633	0.00004065
-46.27164540	0.00003320	0.00004082	0.00004296	0.00004025	0.00003102	0.00003679	0.00002159	0.00001967	0.00002657	0.00004801	0.00004054	0.00001172	0.00001576	0.00001585	0.00002612	0.00004084
-46.19911931	0.00002511	0.00002419	0.00002616	0.00002858	0.00002952	0.00002537	0.00001921	0.00002669	0.00002886	0.00002617	0.00003570	0.00002514	0.00001262	0.00001587	0.00002600	0.00004125
-46.12659322	0.00004505	0.00003671	0.00004519	0.00004009	0.00005221	0.00004269	0.00003659	0.00004772	0.00005595	0.00003530	0.00002945	0.00003531	0.00001179	0.00001584	0.00002614	0.00004181
-46.05406713	0.00006609	0.00006209	0.00007054	0.00006193	0.00006622	0.00006154	0.00004914	0.00005218	0.00006852	0.00004996	0.00003019	0.00003245	0.00001333	0.00001579	0.00002653	0.00004242
-45.98154104	0.00006353	0.00006751	0.00007222	0.00006558	0.00005639	0.00006250	0.00004577	0.00003797	0.00005946	0.00006184	0.00003762	0.00001968	0.00001440	0.00001592	0.00002685	0.00004287
-45.90901495	0.00004027	0.00005180	0.00005141	0.00005108	0.00003204	0.00004744	0.00003096	0.00001821	0.00003037	0.00005738	0.00004905	0.00001408	0.00001360	0.00001636	0.00002684	0.00004301
-45.83648886	0.00002253	0.00002672	0.00002580	0.00002971	0.00002648	0.00002492	0.00001957	0.00001992	0.00002561	0.00003212	0.00004342	0.00002878	0.00001241	0.00001688	0.00002658	0.00004282
-45.76396277	0.00003835	0.00003140	0.00004005	0.00003558	0.00004693	0.00003675	0.00003199	0.00004096	0.00005169	0.00003286	0.00003318	0.00003914	0.00001363	0.00001717	0.00002649	0.00004244
-45.69143668	0.00005947	0.00005618	0.00006531	0.00005668	0.00006150	0.00005533	0.00004422	0.00004648	0.00006409	0.00004584	0.00002742	0.00003607	0.00001666	0.00001717	0.00002652	0.00004217
-45.61891059	0.00005696	0.00006113	0.00006694	0.00005954	0.00005267	0.00005638	0.00004045	0.00003408	0.00005452	0.00006000	0.00003160	0.00002066	0.00001810	0.00001712	0.00002658	0.00004228
-45.54638450	0.00003581	0.00004414	0.00004648	0.00004405	0.00003327	0.00004132	0.00002566	0.00002094	0.00002856	0.00005688	0.00004397	0.00001251	0.00001631	0.00001723	0.00002658	0.00004278
-45.47385841	0.00002505	0.00002545	0.00002639	0.00002947	0.00003024	0.00002686	0.00002032	0.00002668	0.00002915	0.00003221	0.00003987	0.00002805	0.00001361	0.00001740	0.00002649	0.00004350
-45.40133232	0.00004486	0.00003642	0.00004490	0.00003944	0.00005198	0.00004225	0.00003556	0.00004823	0.00005697	0.00003527	0.00003162	0.00003920	0.00001373	0.00001741	0.00002646	0.00004422
-45.32880623	0.00006666	0.00006270	0.00007177	0.00006207	0.00006711	0.00006146	0.00004838	0.00005289	0.00006998	0.00004863	0.00002951	0.00003700	0.00001664	0.00001716	0.00002665	0.00004483
-45.25628014	0.00006403	0.00006838	0.00007397	0.00006581	0.00005771	0.00006242	0.00004457	0.00003817	0.00006020	0.00006097	0.00003450	0.00002304	0.00001877	0.00001681	0.00002695	0.00004523
-45.18375405	0.00004030	0.00005178	0.00005263	0.00005050	0.00003427	0.00004686	0.00002908	0.00001873	0.00003021	0.00005785	0.00004522	0.00001476	0.00001771	0.00001657	0.00002712	0.00004539
-45.11122796	0.00002483	0.00002739	0.00002731	0.00003083	0.00002829	0.00002572	0.00001971	0.00002272	0.00002664	0.00003326	0.00004002	0.00002748	0.00001497	0.00001647	0.00002729	0.00004530
-45.03870187	0.00004194	0.00003427	0.00004263	0.00003806	0.00004971	0.00004063	0.00003503	0.00004550	0.00005475	0.00003507	0.00003132	0.00003783	0.00001414	0.00001651	0.00002776	0.00004512
-44.96617578	0.00006444	0.00006062	0.00006968	0.00006064	0.00006525	0.00006046	0.00004822	0.00005169	0.00006868	0.00004878	0.00002982	0.00003485	0.00001515	0.00001674	0.00002851	0.00004503
-44.89364969	0.00006224	0.00006642	0.00007215	0.00006452	0.00005622	0.00006164	0.00004453	0.00003882	0.00005991	0.00006237	0.00003861	0.00002006	0.00001533	0.00001722	0.00002923	0.00004514
-44.82112360	0.00003914	0.00004948	0.00005132	0.00004935	0.00003519	0.00004598	0.00002855	0.00002286	0.00003139	0.00005970	0.00005110	0.00001246	0.00001335	0.00001794	0.00002956	0.00004546
-44.74859751	0.00002561	0.00002744	0.00002817	0.00003172	0.00003078	0.00002802	0.00002079	0.00002432	0.00002905	0.00003495	0.00004503	0.00002909	0.00001197	0.00001867	0.00002935	0.00004579
-44.67607142	0.00004400	0.00003586	0.00004473	0.00003982	0.00005174	0.00004239	0.00003573	0.00004605	0.00005635	0.00003617	0.00003394	0.00004062	0.00001456	0.00001893	0.00002884	0.00004604
-44.60354533	0.00006665	0.00006272	0.00007209	0.00006256	0.00006725	0.00006236	0.00004930	0.00005121	0.00006914	0.00004847	0.00002987	0.00003826	0.00001951	0.00001857	0.00002846	0.00004626
-44.53101924	0.00006406	0.00006837	0.00007414	0.00006596	0.00005749	0.00006332	0.00004562	0.00003687	0.00005853	0.00005942	0.00003342	0.00002347	0.00002321	0.00001798	0.00002832	0.00004648
-44.45849315	0.00003992	0.00005043	0.00005156	0.00004952	0.00003400	0.00004667	0.00002917	0.00001941	0.00002823	0.00005559	0.00004487	0.00001533	0.00002235	0.00001757	0.00002841	0.00004662
-44.38596706	0.00002496	0.00002711	0.00002681	0.00003139	0.00002994	0.00002606	0.00002076	0.00002623	0.00002894	0.00003064	0.00004061	0.00002851	0.00001853	0.00001748	0.00002878	0.00004668
-44.31344097	0.00004529	0.00003645	0.00004521	0.00004099	0.00005311	0.00004261	0.00003723	0.00005020	0.00006056	0.00003680	0.00003176	0.00003860	0.00001561	0.00001757	0.00002940	0.00004676
-44.24091488	0.00006929	0.00006480	0.00007442	0.00006540	0.00006965	0.00006437	0.00005183	0.00005662	0.00007649	0.00005378	0.00003015	0.00003483	0.00001446	0.00001791	0.00003017	0.00004697
-44.16838879	0.00006767	0.00007180	0.00007802	0.00007027	0.00006069	0.00006728	0.00004928	0.00004300	0.00006837	0.00006961	0.00004233	0.00001954	0.00001333	0.00001874	0.00003080	0.00004745
-44.09586270	0.00004437	0.00005581	0.00005743	0.00005552	0.00003843	0.00005272	0.00003489	0.00002384	0.00003873	0.00006672	0.00005629	0.00001380	0.00001196	0.00002001	0.00003097	0.00004805
-44.02333661	0.00002827	0.00003114	0.00003146	0.00003522	0.00003245	0.00003097	0.00002365	0.00002410	0.00003095	0.00003965	0.00005070	0.00003315	0.00001326	0.00002138	0.00003066	0.00004848
-43.95081052	0.00004337	0.00003623	0.00004436	0.00004044	0.00005225	0.00004166	0.00003557	0.00004531	0.00005520	0.00003605	0.00003775	0.00004636	0.00001889	0.00002216	0.00003008	0.00004853
-43.87828443	0.00006630	0.00006301	0.00007190	0.00006306	0.00006758	0.00006098	0.00004861	0.00005101	0.00006770	0.00004745	0.00003071	0.00004485	0.00002605	0.00002200	0.00002953	0.00004832
-43.80575834	0.00006357	0.00006830	0.00007381	0.00006603	0.00005710	0.00006100	0.00004380	0.00003705	0.00005638	0.00005836	0.00003105	0.00003045	0.00003042	0.00002127	0.00002932	0.00004811
-43.73323225	0.00003857	0.00004891	0.00005103	0.00004789	0.00003481	0.00004279	0.00002527	0.00002111	0.00002654	0.00005473	0.00004138	0.00001958	0.00002895	0.00002059	0.00002964	0.00004813
-43.66070616	0.00002557	0.00002640	0.00002793	0.00003088	0.00003240	0.00002725	0.00002027	0.00002833	0.00003124	0.00003064	0.00003897	0.00002780	0.00002309	0.00002042	0.00003063	0.00004852
-43.58818007	0.00004895	0.00003943	0.00004917	0.00004271	0.00005899	0.00004734	0.00003978	0.00005419	0.00006485	0.00003972	0.00003413	0.00003650	0.00001718	0.00002100	0.00003230	0.00004939
-43.51565398	0.00007453	0.00007002	0.00008023	0.00006931	0.00007750	0.00007090	0.00005625	0.00006144	0.00008194	0.00005872	0.00003631	0.00003197	0.00001387	0.00002240	0.00003434	0.00005078
-43.44312789	0.00007367	0.00007835	0.00008467	0.00007571	0.00006918	0.00007491	0.00005516	0.00004803	0.00007426	0.00007731	0.00004911	0.00001743	0.00001200	0.00002455	0.00003614	0.00005247
-43.37060180	0.00004973	0.00006287	0.00006327	0.00006182	0.00004302	0.00006085	0.00004212	0.00002716	0.00004234	0.00007584	0.00006403	0.00001699	0.00001179	0.00002707	0.00003714	0.00005403
-43.29807571	0.00002960	0.00003489	0.00003338	0.00003885	0.00003293	0.00003398	0.00002834	0.00002446	0.00002788	0.00004873	0.00005858	0.00003856	0.00001507	0.00002909	0.00003702	0.00005501
-43.22554962	0.00004183	0.00003445	0.00004234	0.00003996	0.00004867	0.00004055	0.00003612	0.00004453	0.00005291	0.00003809	0.00004286	0.00005364	0.00002258	0.00002980	0.00003612	0.00005528
-43.15302353	0.00006504	0.00006093	0.00006993	0.00006179	0.00006431	0.00005948	0.00004849	0.00005050	0.00006533	0.00004514	0.00002971	0.00005346	0.00003167	0.00002902	0.00003512	0.00005501
-43.08049744	0.00006217	0.00006616	0.00007199	0.00006391	0.00005472	0.00005872	0.00004291	0.00003685	0.00005337	0.00005061	0.00002585	0.00003965	0.00003751	0.00002726	0.00003468	0.00005455
-43.00797135	0.00003876	0.00004594	0.00004900	0.00004462	0.00003472	0.00003887	0.00002272	0.00002310	0.00002857	0.00004614	0.00003426	0.00002432	0.00003653	0.00002546	0.00003521	0.00005418
-42.93544526	0.00002821	0.00002618	0.00002845	0.00003027	0.00003293	0.00002758	0.00001969	0.00003280	0.00003626	0.00002546	0.00003359	0.00002673	0.00003012	0.00002446	0.00003681	0.00005404
-42.86291917	0.00005482	0.00004377	0.00005478	0.00004755	0.00006442	0.00005122	0.00004357	0.00006069	0.00007328	0.00004439	0.00003380	0.00003396	0.00002241	0.00002464	0.00003930	0.00005431
-42.79039308	0.00008255	0.00007701	0.00008859	0.00007696	0.00008476	0.00007744	0.00006187	0.00006925	0.00009340	0.00006903	0.00004268	0.00002863	0.00001664	0.00002609	0.00004227	0.00005509
-42.71786699	0.00008307	0.00008726	0.00009483	0.00008527	0.00007750	0.00008351	0.00006229	0.00005606	0.00008743	0.00009122	0.00006169	0.00001686	0.00001357	0.00002882	0.00004483	0.00005630
-42.64534090	0.00005896	0.00007341	0.00007356	0.00007252	0.00004968	0.00007040	0.00005048	0.00003114	0.00005523	0.00009026	0.00007864	0.00002359	0.00001443	0.00003236	0.00004611	0.00005767
-42.57281481	0.00003253	0.00004302	0.00003861	0.00004537	0.00003598	0.00004138	0.00003449	0.00002388	0.00003249	0.00006252	0.00007386	0.00004705	0.00002123	0.00003575	0.00004580	0.00005885
-42.50028872	0.00003836	0.00003331	0.00003955	0.00003825	0.00004685	0.00004035	0.00003599	0.00004148	0.00004984	0.00003951	0.00005467	0.00006358	0.00003270	0.00003787	0.00004426	0.00005958
-42.42776263	0.00006142	0.00005821	0.00006665	0.00005914	0.00006211	0.00005802	0.00004681	0.00004847	0.00006017	0.00004066	0.00003510	0.00006432	0.00004381	0.00003829	0.00004243	0.00005990
-42.35523654	0.00005923	0.00006311	0.00006918	0.00006129	0.00005343	0.00005625	0.00004040	0.00003623	0.00004658	0.00004272	0.00002056	0.00005098	0.00005020	0.00003745	0.00004128	0.00006013
-42.28271045	0.00003827	0.00004265	0.00004674	0.00004167	0.00003720	0.00003399	0.00002061	0.00002527	0.00002465	0.00003861	0.00002358	0.00003307	0.00004914	0.00003637	0.00004157	0.00006067
-42.21018436	0.00002915	0.00002563	0.00002981	0.00003110	0.00003633	0.00002597	0.00002147	0.00004041	0.00004169	0.00002688	0.00002804	0.00002712	0.00004155	0.00003609	0.00004361	0.00006179
-42.13765827	0.00006141	0.00004901	0.00006128	0.00005228	0.00007185	0.00005607	0.00005158	0.00007009	0.00008314	0.00005164	0.00003577	0.00003181	0.00003138	0.00003736	0.00004750	0.00006377
-42.06513218	0.00009158	0.00008511	0.00009788	0.00008486	0.00009417	0.00008605	0.00007240	0.00008001	0.00010576	0.00007910	0.00005028	0.00002643	0.00002322	0.00004040	0.00005252	0.00006662
-41.99260609	0.00009389	0.00009752	0.00010612	0.00009593	0.00008816	0.00009569	0.00007511	0.00006784	0.00010063	0.00010268	0.00007207	0.00001844	0.00001982	0.00004478	0.00005712	0.00006995
-41.92008000	0.00007097	0.00008517	0.00008557	0.00008559	0.00005961	0.00008477	0.00006465	0.00004171	0.00006805	0.00010257	0.00008943	0.00003140	0.00002265	0.00004934	0.00005994	0.00007301
-41.84755391	0.00003925	0.00005364	0.00004611	0.00005692	0.00003786	0.00005362	0.00004511	0.00002821	0.00003526	0.00007460	0.00008478	0.00005662	0.00003227	0.00005283	0.00006032	0.00007491
-41.77502782	0.00003609	0.00003353	0.00003695	0.00003922	0.00004412	0.00003974	0.00003880	0.00004057	0.00004625	0.00004381	0.00006308	0.00007472	0.00004621	0.00005434	0.00005881	0.00007545
-41.70250173	0.00005821	0.00005563	0.00006315	0.00005674	0.00005929	0.00005364	0.00004731	0.00004834	0.00005608	0.00004031	0.00003877	0.00007715	0.00005908	0.00005376	0.00005673	0.00007510
-41.62997564	0.00005675	0.00006059	0.00006706	0.00005894	0.00005209	0.00005018	0.00004065	0.00003941	0.00004258	0.00003679	0.00001976	0.00006514	0.00006613	0.00005179	0.00005550	0.00007458
-41.55744955	0.00003866	0.00004062	0.00004530	0.00003945	0.00003947	0.00002810	0.00002298	0.00003250	0.00002586	0.00003058	0.00001616	0.00004585	0.00006516	0.00004973	0.00005618	0.00007465
-41.48492346	0.00003357	0.00002618	0.00002976	0.00003135	0.00004017	0.00002936	0.00002414	0.00005072	0.00004884	0.00002677	0.00002615	0.00003200	0.00005712	0.00004892	0.00005941	0.00007581
-41.41239737	0.00007108	0.00005614	0.00006932	0.00005863	0.00008281	0.00006629	0.00005827	0.00008188	0.00009487	0.00005730	0.00004020	0.00003254	0.00004584	0.00005036	0.00006496	0.00007832
-41.33987128	0.00010390	0.00009612	0.00010988	0.00009483	0.00010859	0.00009960	0.00008178	0.00009416	0.00012152	0.00009062	0.00005931	0.00002939	0.00003624	0.00005429	0.00007166	0.00008217
-41.26734519	0.00010821	0.00011182	0.00012140	0.00010902	0.00010523	0.00011167	0.00008728	0.00008406	0.00011801	0.00011884	0.00008769	0.00002879	0.00003250	0.00006008	0.00007777	0.00008672
-41.19481910	0.00008620	0.00010218	0.00010260	0.00010090	0.00007716	0.00010147	0.00007919	0.00005818	0.00008535	0.00012037	0.00010734	0.00004778	0.00003720	0.00006645	0.00008165	0.00009100
-41.12229301	0.00004895	0.00007081	0.00006062	0.00007195	0.00004400	0.00006893	0.00005845	0.00003513	0.00004537	0.00009279	0.00010384	0.00007345	0.00004973	0.00007187	0.00008268	0.00009419
-41.04976692	0.00003387	0.00003877	0.00003656	0.00004532	0.00003989	0.00004232	0.00004463	0.00004105	0.00004788	0.00005386	0.00008038	0.00009233	0.00006633	0.00007524	0.00008142	0.00009592
-40.97724083	0.00005412	0.00005338	0.00006013	0.00005674	0.00005509	0.00005209	0.00004955	0.00004955	0.00005522	0.00004245	0.00005011	0.00009714	0.00008176	0.00007624	0.00007930	0.00009657
-40.90471474	0.00005600	0.00005929	0.00006564	0.00005827	0.00005248	0.00004769	0.00004293	0.00004505	0.00003986	0.00003060	0.00002277	0.00008742	0.00009121	0.00007550	0.00007814	0.00009698
-40.83218865	0.00004289	0.00004215	0.00004639	0.00003966	0.00004649	0.00002874	0.00003024	0.00004389	0.00002544	0.00001827	0.00000963	0.00006771	0.00009211	0.00007431	0.00007944	0.00009811
-40.75966256	0.00004206	0.00003035	0.00003544	0.00003299	0.00005243	0.00003269	0.00003272	0.00006909	0.00006157	0.00003133	0.00002843	0.00004803	0.00008510	0.00007418	0.00008383	0.00010072
-40.68713647	0.00008438	0.00006620	0.00008173	0.00006899	0.00009860	0.00007731	0.00007163	0.00010072	0.00011374	0.00007090	0.00005125	0.00003975	0.00007383	0.00007622	0.00009084	0.00010506
-40.61461038	0.00012054	0.00011042	0.00012636	0.00011022	0.00012685	0.00011522	0.00009886	0.00011487	0.00014474	0.00011189	0.00007760	0.00003830	0.00006365	0.00008074	0.00009887	0.00011062
-40.54208429	0.00012813	0.00013009	0.00014114	0.00012869	0.00012559	0.00013190	0.00010839	0.00010642	0.00014357	0.00014412	0.00011001	0.00004611	0.00005935	0.00008719	0.00010594	0.00011634
-40.46955820	0.00010822	0.00012339	0.00012371	0.00012351	0.00009777	0.00012328	0.00010252	0.00008022	0.00011139	0.00014766	0.00013204	0.00006892	0.00006347	0.00009430	0.00011042	0.00012101
-40.39703211	0.00006898	0.00009235	0.00008074	0.00009476	0.00005669	0.00009045	0.00008153	0.00004982	0.00006196	0.00012042	0.00013010	0.00009524	0.00007555	0.00010062	0.00011167	0.00012376
-40.32450602	0.00003694	0.00005170	0.00004105	0.00005798	0.00004091	0.00005263	0.00005801	0.00004373	0.00004403	0.00007448	0.00010581	0.00011438	0.00009208	0.00010496	0.00011029	0.00012453
-40.25197993	0.00005129	0.00005409	0.00005870	0.00005896	0.00005481	0.00005242	0.00005618	0.00005209	0.00004805	0.00004425	0.00007139	0.00011935	0.00010767	0.00010694	0.00010791	0.00012411
-40.17945384	0.00005746	0.00005907	0.00006506	0.00005990	0.00005555	0.00004718	0.00004987	0.00005214	0.00003706	0.00002469	0.00003892	0.00010916	0.00011728	0.00010707	0.00010653	0.00012382
-40.10692775	0.00005227	0.00004717	0.00004987	0.00004690	0.00005509	0.00003291	0.00004087	0.00005676	0.00003608	0.00001208	0.00002117	0.00008843	0.00011817	0.00010659	0.00010789	0.00012489
-40.03440166	0.00005761	0.00004137	0.00004722	0.00004150	0.00007075	0.00004104	0.00005122	0.00008959	0.00008287	0.00004562	0.00003792	0.00006669	0.00011088	0.00010693	0.00011275	0.00012817
-39.96187557	0.00010426	0.00008406	0.00010070	0.00008505	0.00011922	0.00009406	0.00008957	0.00012292	0.00013794	0.00009153	0.00006816	0.00005610	0.00009913	0.00010919	0.00012058	0.00013381
-39.88934948	0.00014338	0.00013260	0.00014998	0.00013121	0.00015068	0.00013749	0.00011973	0.00013882	0.00017113	0.00013933	0.00010242	0.00005625	0.00008843	0.00011375	0.00012979	0.00014112
-39.81682339	0.00015408	0.00015670	0.00016922	0.00015452	0.00015238	0.00015904	0.00013266	0.00013145	0.00017075	0.00017515	0.00014175	0.00006820	0.00008398	0.00012008	0.00013831	0.00014882
-39.74429730	0.00013519	0.00015206	0.00015343	0.00015145	0.00012544	0.00015210	0.00012789	0.00010529	0.00013780	0.00018052	0.00016623	0.00009477	0.00008873	0.00012699	0.00014439	0.00015556
-39.67177121	0.00009506	0.00012057	0.00010999	0.00012236	0.00008173	0.00011898	0.00010696	0.00007217	0.00008564	0.00015339	0.00016525	0.00012498	0.00010228	0.00013310	0.00014725	0.00016040
-39.59924512	0.00005252	0.00007477	0.00005919	0.00007958	0.00005088	0.00007404	0.00007927	0.00005589	0.00005296	0.00010553	0.00014002	0.00014783	0.00012094	0.00013737	0.00014740	0.00016326
-39.52671903	0.00005482	0.00006222	0.00006178	0.00006734	0.00005834	0.00005886	0.00006958	0.00006298	0.00005294	0.00006334	0.00010154	0.00015594	0.00013916	0.00013953	0.00014644	0.00016490
-39.45419294	0.00006296	0.00006468	0.00006850	0.00006631	0.00006431	0.00005194	0.00006415	0.00006777	0.00004487	0.00003703	0.00006441	0.00014762	0.00015158	0.00014024	0.00014645	0.00016667
-39.38166685	0.00006509	0.00005740	0.00006121	0.00005735	0.00007025	0.00004464	0.00005975	0.00008079	0.00005386	0.00002617	0.00004511	0.00012738	0.00015513	0.00014082	0.00014920	0.00016984
-39.30914076	0.00007989	0.00005830	0.00006889	0.00005771	0.00009897	0.00006342	0.00007818	0.00011947	0.00011132	0.00006275	0.00005605	0.00010451	0.00015010	0.00014273	0.00015552	0.00017520
-39.23661467	0.00013210	0.00010733	0.00012989	0.00010824	0.00015053	0.00011988	0.00011652	0.00015521	0.00017153	0.00011608	0.00008861	0.00009012	0.00014013	0.00014703	0.00016491	0.00018273
-39.16408858	0.00017398	0.00015960	0.00018250	0.00015963	0.00018448	0.00016897	0.00015018	0.00017333	0.00020923	0.00017145	0.00012907	0.00008948	0.00013075	0.00015392	0.00017574	0.00019166
-39.09156249	0.00018758	0.00018840	0.00020443	0.00018831	0.00018762	0.00019477	0.00016683	0.00016739	0.00021146	0.00020998	0.00017177	0.00010382	0.00012726	0.00016267	0.00018588	0.00020058
-39.01903640	0.00016942	0.00018571	0.00018907	0.00018718	0.00016036	0.00018955	0.00016326	0.00014139	0.00017855	0.00021626	0.00019861	0.00013129	0.00013274	0.00017183	0.00019351	0.00020800
-38.94651031	0.00012827	0.00015422	0.00014393	0.00015774	0.00011489	0.00015618	0.00014212	0.00010685	0.00012414	0.00018836	0.00019923	0.00016228	0.00014680	0.00017977	0.00019778	0.00021298
-38.87398422	0.00008090	0.00010655	0.00008719	0.00011186	0.00007329	0.00010854	0.00011217	0.00008088	0.00007506	0.00013813	0.00017471	0.00018596	0.00016573	0.00018531	0.00019918	0.00021552
-38.80145813	0.00006801	0.00007779	0.00007186	0.00008444	0.00007030	0.00007689	0.00009243	0.00008225	0.00006357	0.00008802	0.00013603	0.00019467	0.00018394	0.00018818	0.00019931	0.00021666
-38.72893204	0.00007751	0.00007793	0.00007733	0.00008155	0.00008016	0.00006904	0.00008714	0.00009213	0.00006172	0.00005663	0.00009917	0.00018657	0.00019609	0.00018912	0.00020027	0.00021804
-38.65640595	0.00008553	0.00007511	0.00007593	0.00007659	0.00009325	0.00006872	0.00008807	0.00011553	0.00008519	0.00005435	0.00008043	0.00016633	0.00019918	0.00018964	0.00020387	0.00022129
-38.58387986	0.00011183	0.00008638	0.00009677	0.00008637	0.00013338	0.00009861	0.00011412	0.00015846	0.00014799	0.00009172	0.00009054	0.00014349	0.00019377	0.00019145	0.00021090	0.00022747
-38.51135377	0.00016819	0.00014237	0.00016282	0.00014113	0.00018828	0.00015649	0.00015433	0.00019666	0.00021155	0.00015177	0.00012613	0.00012897	0.00018379	0.00019581	0.00022084	0.00023667
-38.43882768	0.00021283	0.00019766	0.00021910	0.00019591	0.00022502	0.00020924	0.00019105	0.00021654	0.00025221	0.00021367	0.00017429	0.00012969	0.00017507	0.00020309	0.00023201	0.00024800
-38.36630159	0.00022845	0.00022956	0.00024393	0.00022858	0.00022979	0.00023760	0.00021096	0.00021137	0.00025592	0.00025679	0.00022162	0.00014723	0.00017308	0.00021258	0.00024228	0.00025982
-38.29377550	0.00021060	0.00022802	0.00022964	0.00022935	0.00020251	0.00023308	0.00020927	0.00018501	0.00022265	0.00026564	0.00025119	0.00017777	0.00018082	0.00022281	0.00024983	0.00027038
-38.22124941	0.00016828	0.00019582	0.00018368	0.00019994	0.00015562	0.00019866	0.00018835	0.00014917	0.00016664	0.00023826	0.00025292	0.00021138	0.00019764	0.00023205	0.00025395	0.00027846
-38.14872332	0.00011872	0.00014608	0.00012478	0.00015250	0.00010873	0.00014880	0.00015756	0.00011979	0.00011241	0.00018681	0.00022780	0.00023690	0.00021935	0.00023906	0.00025528	0.00028382
-38.07619723	0.00009027	0.00010508	0.00009273	0.00011216	0.00009257	0.00010802	0.00013213	0.00011300	0.00008928	0.00013343	0.00018721	0.00024628	0.00023987	0.00024349	0.00025563	0.00028728
-38.00367114	0.00009830	0.00010128	0.00009710	0.00010486	0.00010501	0.00009676	0.00012406	0.00012664	0.00009259	0.00009965	0.00014851	0.00023761	0.00025347	0.00024607	0.00025730	0.00029040
-37.93114505	0.00011272	0.00010274	0.00010289	0.00010398	0.00012688	0.00010164	0.00013028	0.00015897	0.00012877	0.00010091	0.00012879	0.00021592	0.00025701	0.00024837	0.00026220	0.00029485
-37.85861896	0.00015335	0.00012593	0.00013906	0.00012745	0.00017737	0.00014095	0.00016015	0.00020535	0.00019654	0.00014068	0.00013842	0.00019139	0.00025120	0.00025213	0.00027116	0.00030177
-37.78609287	0.00021393	0.00018640	0.00020965	0.00018623	0.00023595	0.00020270	0.00020187	0.00024639	0.00026487	0.00020510	0.00017553	0.00017560	0.00024038	0.00025866	0.00028357	0.00031145
-37.71356678	0.00026215	0.00024549	0.00027004	0.00024446	0.00027545	0.00025970	0.00024029	0.00026828	0.00030944	0.00027164	0.00022735	0.00017643	0.00023093	0.00026831	0.00029759	0.00032314
-37.64104069	0.00028050	0.00028109	0.00029800	0.00028026	0.00028192	0.00029151	0.00026166	0.00026416	0.00031527	0.00031817	0.00027785	0.00019563	0.00022884	0.00028031	0.00031085	0.00033540
-37.56851460	0.00026394	0.00028189	0.00028494	0.00028266	0.00025491	0.00028868	0.00026033	0.00023774	0.00028216	0.00032858	0.00030950	0.00022894	0.00023748	0.00029309	0.00032134	0.00034660
-37.49598851	0.00022128	0.00025006	0.00023814	0.00025303	0.00020691	0.00025414	0.00023880	0.00020131	0.00022483	0.00030072	0.00031193	0.00026617	0.00025624	0.00030481	0.00032818	0.00035564
-37.42346242	0.00017066	0.00019944	0.00017722	0.00020416	0.00015829	0.00020290	0.00020702	0.00017124	0.00016781	0.00024734	0.00028616	0.00029553	0.00028081	0.00031409	0.00033194	0.00036233
-37.35093633	0.00013544	0.00015317	0.00013158	0.00015870	0.00013277	0.00015798	0.00017977	0.00016210	0.00013647	0.00019131	0.00024414	0.00030842	0.00030474	0.00032053	0.00033444	0.00036752
-37.27841024	0.00013704	0.00013912	0.00012969	0.00014292	0.00014351	0.00013996	0.00016942	0.00017815	0.00014269	0.00015613	0.00020423	0.00030262	0.00032192	0.00032484	0.00033803	0.00037274
-37.20588415	0.00015870	0.00014485	0.00014311	0.00014627	0.00017528	0.00015111	0.00018084	0.00021643	0.00018744	0.00015803	0.00018433	0.00028312	0.00032893	0.00032860	0.00034474	0.00037964
-37.13335806	0.00021007	0.00018204	0.00019485	0.00018160	0.00023527	0.00019771	0.00021483	0.00026671	0.00025883	0.00019984	0.00019510	0.00026030	0.00032631	0.00033361	0.00035546	0.00038930
-37.06083197	0.00027444	0.00024648	0.00026986	0.00024416	0.00029821	0.00026293	0.00026048	0.00031151	0.00033063	0.00026823	0.00023544	0.00024600	0.00031843	0.00034125	0.00036965	0.00040188
-36.98830588	0.00032580	0.00030909	0.00033415	0.00030624	0.00034128	0.00032353	0.00030289	0.00033618	0.00037770	0.00034012	0.00029234	0.00024853	0.00031178	0.00035192	0.00038549	0.00041652
-36.91577979	0.00034645	0.00034752	0.00036493	0.00034563	0.00035011	0.00035832	0.00032799	0.00033376	0.00038438	0.00039123	0.00034805	0.00027001	0.00031248	0.00036489	0.00040063	0.00043163
-36.84325370	0.00033084	0.00034952	0.00035296	0.00035020	0.00032393	0.00035690	0.00032935	0.00030785	0.00035051	0.00040488	0.00038433	0.00030569	0.00032392	0.00037860	0.00041307	0.00044548
-36.77072761	0.00028785	0.00031730	0.00030554	0.00032104	0.00027550	0.00032227	0.00030922	0.00027108	0.00029157	0.00037863	0.00039029	0.00034508	0.00034542	0.00039125	0.00042193	0.00045689
-36.69820152	0.00023637	0.00026539	0.00024321	0.00027169	0.00022602	0.00027018	0.00027797	0.00024037	0.00023300	0.00032546	0.00036678	0.00037621	0.00037244	0.00040151	0.00042785	0.00046564
-36.62567543	0.00019939	0.00021672	0.00019354	0.00022436	0.00019797	0.00022366	0.00025073	0.00023063	0.00020047	0.00026879	0.00032609	0.00039031	0.00039826	0.00040905	0.00043269	0.00047261
-36.55314934	0.00019513	0.00019441	0.00018080	0.00020130	0.00020492	0.00020364	0.00024088	0.00024823	0.00020884	0.00023351	0.00028726	0.00038523	0.00041653	0.00041473	0.00043888	0.00047942
-36.48062325	0.00022412	0.00020479	0.00020406	0.00020982	0.00024494	0.00021952	0.00025502	0.00028997	0.00025913	0.00023658	0.00026886	0.00036624	0.00042374	0.00042022	0.00044844	0.00048782
-36.40809716	0.00028229	0.00025101	0.00026662	0.00025425	0.00030937	0.00027046	0.00029193	0.00034353	0.00033635	0.00028060	0.00028192	0.00034421	0.00042056	0.00042746	0.00046225	0.00049903
-36.33557107	0.00035070	0.00031980	0.00034639	0.00032117	0.00037571	0.00034021	0.00034085	0.00039169	0.00041438	0.00035233	0.00032527	0.00033131	0.00041167	0.00043786	0.00047968	0.00051335
-36.26304498	0.00040557	0.00038682	0.00041502	0.00038757	0.00042143	0.00040523	0.00038643	0.00041935	0.00046690	0.00042787	0.00038624	0.00033622	0.00040403	0.00045177	0.00049877	0.00053001
-36.19051889	0.00042882	0.00042928	0.00044907	0.00043087	0.00043186	0.00044383	0.00041435	0.00041922	0.00047736	0.00048191	0.00044573	0.00036109	0.00040426	0.00046835	0.00051699	0.00054751
-36.11799280	0.00041464	0.00043421	0.00043866	0.00043802	0.00040610	0.00044467	0.00041748	0.00039484	0.00044531	0.00049722	0.00048476	0.00040078	0.00041617	0.00048585	0.00053220	0.00056419
-36.04546671	0.00037178	0.00040313	0.00039103	0.00040974	0.00035731	0.00041084	0.00039806	0.00035921	0.00038657	0.00047127	0.00049204	0.00044436	0.00043931	0.00050225	0.00054344	0.00057882
-35.97294062	0.00031993	0.00035122	0.00032757	0.00036013	0.00030767	0.00035863	0.00036699	0.00032979	0.00032737	0.00041751	0.00046843	0.00047925	0.00046911	0.00051603	0.00055132	0.00059116
-35.90041453	0.00028269	0.00030194	0.00027634	0.00031187	0.00028013	0.00031183	0.00033976	0.00032184	0.00029444	0.00036029	0.00042668	0.00049624	0.00049866	0.00052674	0.00055778	0.00060202
-35.82788844	0.00027826	0.00027830	0.00026112	0.00028737	0.00028906	0.00029221	0.00033056	0.00034249	0.00030445	0.00032560	0.00038665	0.00049300	0.00052127	0.00053516	0.00056537	0.00061291
-35.75536235	0.00031101	0.00029169	0.00028954	0.00029871	0.00033466	0.00031097	0.00034688	0.00038829	0.00035823	0.00033117	0.00036785	0.00047495	0.00053308	0.00054307	0.00057630	0.00062546
-35.68283626	0.00037396	0.00034260	0.00035750	0.00034710	0.00040531	0.00036620	0.00038705	0.00044628	0.00043989	0.00037977	0.00038196	0.00045335	0.00053451	0.00055252	0.00059160	0.00064078
-35.61031017	0.00044731	0.00041618	0.00044317	0.00041859	0.00047827	0.00044129	0.00044023	0.00049858	0.00052271	0.00045780	0.00042826	0.00044104	0.00053011	0.00056510	0.00061071	0.00065902
-35.53778408	0.00050696	0.00048839	0.00051798	0.00049002	0.00053004	0.00051199	0.00049052	0.00052950	0.00057943	0.00054041	0.00049386	0.00044738	0.00052687	0.00058135	0.00063173	0.00067927
-35.46525799	0.00053408	0.00053576	0.00055753	0.00053822	0.00054508	0.00055564	0.00052309	0.00053141	0.00059263	0.00060108	0.00055871	0.00047484	0.00053152	0.00060053	0.00065210	0.00069995
-35.39273190	0.00052234	0.00054442	0.00055099	0.00054910	0.00052197	0.00056001	0.00053020	0.00050781	0.00056147	0.00062143	0.00060304	0.00051809	0.00054798	0.00062094	0.00066961	0.00071937
-35.32020581	0.00048050	0.00051554	0.00050528	0.00052297	0.00047395	0.00052780	0.00051388	0.00047209	0.00050212	0.00059839	0.00061476	0.00056580	0.00057583	0.00064052	0.00068327	0.00073639
-35.24767972	0.00042883	0.00046444	0.00044225	0.00047406	0.00042380	0.00047569	0.00048500	0.00044246	0.00044179	0.00054552	0.00059433	0.00060489	0.00061044	0.00065763	0.00069369	0.00075096
-35.17515363	0.00039174	0.00041519	0.00039063	0.00042556	0.00039540	0.00042827	0.00045956	0.00043510	0.00040829	0.00048789	0.00055459	0.00062558	0.00064465	0.00067171	0.00070292	0.00076414
-35.10262754	0.00038834	0.00039159	0.00037511	0.00040087	0.00040448	0.00040843	0.00045240	0.00045782	0.00041945	0.00045266	0.00051598	0.00062514	0.00067154	0.00068346	0.00071366	0.00077776
-35.03010145	0.00042474	0.00040709	0.00040597	0.00041375	0.00045245	0.00042875	0.00047155	0.00050738	0.00047658	0.00045865	0.00049878	0.00060899	0.00068701	0.00069458	0.00072832	0.00079373
-34.95757536	0.00049291	0.00046161	0.00047753	0.00046515	0.00052671	0.00048718	0.00051529	0.00057048	0.00056364	0.00050920	0.00051540	0.00058871	0.00069142	0.00070717	0.00074810	0.00081336
-34.88504927	0.00057234	0.00053975	0.00056775	0.00054072	0.00060418	0.00056703	0.00057246	0.00062857	0.00065303	0.00059072	0.00056547	0.00057773	0.00068943	0.00072290	0.00077253	0.00083684
-34.81252318	0.00063810	0.00061695	0.00064737	0.00061692	0.00066054	0.00064339	0.00062678	0.00066511	0.00071622	0.00067776	0.00063587	0.00058607	0.00068831	0.00074239	0.00079967	0.00086315
-34.73999709	0.00067034	0.00066896	0.00069102	0.00066979	0.00067952	0.00069253	0.00066291	0.00067169	0.00073465	0.00074279	0.00070594	0.00061667	0.00069515	0.00076502	0.00082682	0.00089041
-34.66747100	0.00066195	0.00068103	0.00068703	0.00068431	0.00065908	0.00070121	0.00067246	0.00065144	0.00070681	0.00076651	0.00075507	0.00066434	0.00071417	0.00078912	0.00085151	0.00091650
-34.59494491	0.00062147	0.00065382	0.00064212	0.00066024	0.00061240	0.00067168	0.00065720	0.00061787	0.00064901	0.00074543	0.00077040	0.00071743	0.00074508	0.00081266	0.00087242	0.00093985
-34.52241882	0.00056971	0.00060299	0.00057859	0.00061200	0.00056282	0.00062076	0.00062844	0.00058978	0.00058930	0.00069340	0.00075204	0.00076226	0.00078311	0.00083403	0.00088989	0.00096005
-34.44989273	0.00053208	0.00055353	0.00052630	0.00056358	0.00053517	0.00057380	0.00060290	0.00058414	0.00055685	0.00063649	0.00071310	0.00078837	0.00082082	0.00085266	0.00090572	0.00097792
-34.37736664	0.00052884	0.00053023	0.00051120	0.00053929	0.00054609	0.00055485	0.00059627	0.00060957	0.00057085	0.00060312	0.00067482	0.00079245	0.00085086	0.00086926	0.00092248	0.00099526
-34.30484055	0.00056741	0.00054816	0.00054510	0.00055453	0.00059776	0.00057767	0.00061740	0.00066312	0.00063321	0.00061329	0.00065856	0.00077973	0.00086880	0.00088560	0.00094250	0.00101412
-34.23231446	0.00063963	0.00060722	0.00062209	0.00061027	0.00067710	0.00064042	0.00066487	0.00073129	0.00072762	0.00067094	0.00067766	0.00076197	0.00087490	0.00090381	0.00096700	0.00103610
-34.15978837	0.00072452	0.00069175	0.00071953	0.00069207	0.00076042	0.00072612	0.00072743	0.00079494	0.00082546	0.00076206	0.00073224	0.00075314	0.00087407	0.00092559	0.00099558	0.00106176
-34.08726228	0.00079613	0.00077617	0.00080690	0.00077545	0.00082232	0.00080896	0.00078810	0.00083662	0.00089664	0.00085991	0.00080906	0.00076394	0.00087409	0.00095155	0.00102640	0.00109047
-34.01473619	0.00083346	0.00083482	0.00085736	0.00083531	0.00084540	0.00086404	0.00083048	0.00084726	0.00092108	0.00093507	0.00088650	0.00079783	0.00088276	0.00098094	0.00105686	0.00112069
-33.94221010	0.00082851	0.00085165	0.00085800	0.00085536	0.00082709	0.00087698	0.00084535	0.00082969	0.00089639	0.00096648	0.00094259	0.00084968	0.00090497	0.00101191	0.00108466	0.00115059
-33.86968401	0.00078954	0.00082668	0.00081495	0.00083457	0.00078086	0.00084948	0.00083404	0.00079767	0.00083896	0.00094957	0.00096340	0.00090760	0.00094081	0.00104218	0.00110871	0.00117886
-33.79715792	0.00073797	0.00077577	0.00075112	0.00078750	0.00073107	0.00079874	0.00080791	0.00077079	0.00077795	0.00089819	0.00094849	0.00095737	0.00098556	0.00106987	0.00112961	0.00120521
-33.72463183	0.00070046	0.00072508	0.00069775	0.00073911	0.00070396	0.00075126	0.00078430	0.00076704	0.00074428	0.00083955	0.00091119	0.00098789	0.00103138	0.00109423	0.00114944	0.00123054
-33.65210574	0.00069871	0.00070105	0.00068249	0.00071515	0.00071755	0.00073265	0.00077991	0.00079590	0.00075882	0.00080402	0.00087375	0.00099548	0.00107026	0.00111592	0.00117104	0.00125663
-33.57957965	0.00074114	0.00072034	0.00071890	0.00073250	0.00077481	0.00075796	0.00080447	0.00085473	0.00082448	0.00081360	0.00085893	0.00098541	0.00109706	0.00113676	0.00119690	0.00128538
-33.50705356	0.00081977	0.00078364	0.00080129	0.00079276	0.00086244	0.00082601	0.00085700	0.00092965	0.00092498	0.00087357	0.00088144	0.00096995	0.00111143	0.00115911	0.00122825	0.00131807
-33.43452747	0.00091297	0.00087514	0.00090658	0.00088144	0.00095551	0.00091938	0.00092598	0.00100060	0.00103066	0.00097023	0.00094215	0.00096390	0.00111797	0.00118495	0.00126451	0.00135486
-33.36200138	0.00099332	0.00096815	0.00100283	0.00097308	0.00102693	0.00101098	0.00099371	0.00104903	0.00110976	0.00107597	0.00102764	0.00097881	0.00112453	0.00121516	0.00130345	0.00139459
-33.28947530	0.00103826	0.00103534	0.00106134	0.00104096	0.00105772	0.00107424	0.00104294	0.00106496	0.00114053	0.00115965	0.00111533	0.00101867	0.00113918	0.00124926	0.00134203	0.00143518
-33.21694921	0.00103860	0.00105909	0.00106772	0.00106733	0.00104432	0.00109326	0.00106348	0.00105086	0.00111967	0.00119840	0.00118185	0.00107837	0.00116717	0.00128552	0.00137753	0.00147435
-33.14442312	0.00100235	0.00103843	0.00102763	0.00105040	0.00100023	0.00106901	0.00105618	0.00102096	0.00106381	0.00118647	0.00121185	0.00114545	0.00120887	0.00132168	0.00140855	0.00151046
-33.07189703	0.00095169	0.00098946	0.00096464	0.00100497	0.00095094	0.00101913	0.00103272	0.00099583	0.00100341	0.00113759	0.00120400	0.00120474	0.00125958	0.00135576	0.00143560	0.00154318
-32.99937094	0.00091481	0.00093953	0.00091165	0.00095721	0.00092449	0.00097150	0.00101132	0.00099475	0.00097134	0.00108004	0.00117168	0.00124416	0.00131127	0.00138684	0.00146093	0.00157361
-32.92684485	0.00091520	0.00091690	0.00089832	0.00093474	0.00094067	0.00095363	0.00100984	0.00102816	0.00099031	0.00104594	0.00113793	0.00125936	0.00135559	0.00141535	0.00148769	0.00160394
-32.85431876	0.00096253	0.00093998	0.00093977	0.00095611	0.00100346	0.00098225	0.00103891	0.00109372	0.00106410	0.00105914	0.00112679	0.00125544	0.00138715	0.00144292	0.00151877	0.00163664
-32.78179267	0.00104906	0.00101035	0.00103080	0.00102379	0.00109949	0.00105697	0.00109797	0.00117699	0.00117587	0.00112594	0.00115405	0.00124512	0.00140556	0.00147166	0.00155575	0.00167353
-32.70926658	0.00115226	0.00111191	0.00114744	0.00112292	0.00120267	0.00116009	0.00117515	0.00125669	0.00129422	0.00123247	0.00122106	0.00124393	0.00141569	0.00150339	0.00159827	0.00171518
-32.63674049	0.00124308	0.00121665	0.00125586	0.00122660	0.00128406	0.00126309	0.00125173	0.00131286	0.00138504	0.00134975	0.00131400	0.00126428	0.00142590	0.00153888	0.00164416	0.00176064
-32.56421440	0.00129712	0.00129533	0.00132520	0.00130612	0.00132294	0.00133748	0.00130915	0.00133448	0.00142449	0.00144457	0.00140907	0.00131056	0.00144492	0.00157754	0.00169025	0.00180783
-32.49168831	0.00130400	0.00132856	0.00133944	0.00134183	0.00131480	0.00136570	0.00133621	0.00132377	0.00140818	0.00149203	0.00148138	0.00137746	0.00147848	0.00161770	0.00173360	0.00185430
-32.41916222	0.00127151	0.00131442	0.00130369	0.00133083	0.00127330	0.00134791	0.00133339	0.00129562	0.00135319	0.00148524	0.00151442	0.00145180	0.00152713	0.00165726	0.00177259	0.00189816
-32.34663613	0.00122292	0.00126930	0.00124249	0.00128816	0.00122528	0.00130218	0.00131284	0.00127204	0.00129179	0.00143819	0.00150665	0.00151744	0.00158596	0.00169458	0.00180762	0.00193884
-32.27411004	0.00118825	0.00122194	0.00119075	0.00124142	0.00120073	0.00125775	0.00129396	0.00127389	0.00125939	0.00138065	0.00147231	0.00156147	0.00164638	0.00172922	0.00184088	0.00197732
-32.20158395	0.00119290	0.00120255	0.00118046	0.00122027	0.00122128	0.00124400	0.00129599	0.00131283	0.00128093	0.00134704	0.00143624	0.00157927	0.00169940	0.00176219	0.00187558	0.00201578
-32.12905786	0.00124783	0.00123121	0.00122837	0.00124519	0.00129189	0.00127913	0.00133075	0.00138683	0.00136133	0.00136327	0.00142456	0.00157643	0.00173904	0.00179566	0.00191471	0.00205676
-32.05653177	0.00134533	0.00131022	0.00132952	0.00131963	0.00139875	0.00136310	0.00139801	0.00148074	0.00148335	0.00143674	0.00145479	0.00156686	0.00176467	0.00183217	0.00195988	0.00210225
-31.98400568	0.00146153	0.00142281	0.00145868	0.00142832	0.00151419	0.00147733	0.00148533	0.00157178	0.00161376	0.00155324	0.00152897	0.00156760	0.00178132	0.00187367	0.00201069	0.00215294
-31.91147959	0.00156528	0.00153922	0.00157962	0.00154287	0.00160713	0.00159149	0.00157266	0.00163826	0.00171592	0.00168210	0.00163268	0.00159238	0.00179780	0.00192077	0.00206481	0.00220801
-31.83895350	0.00163002	0.00162797	0.00165898	0.00163249	0.00165491	0.00167502	0.00163989	0.00166782	0.00176375	0.00178779	0.00174047	0.00164626	0.00182341	0.00197236	0.00211889	0.00226541
-31.76642741	0.00164392	0.00166783	0.00167894	0.00167572	0.00165204	0.00170886	0.00167452	0.00166232	0.00175191	0.00184337	0.00182543	0.00172368	0.00186431	0.00202606	0.00216985	0.00232267
-31.69390132	0.00161461	0.00165616	0.00164442	0.00166881	0.00161260	0.00169290	0.00167656	0.00163732	0.00169811	0.00184100	0.00186938	0.00181030	0.00192113	0.00207895	0.00221607	0.00237789
-31.62137523	0.00156649	0.00161011	0.00158138	0.00162735	0.00156503	0.00164632	0.00165865	0.00161628	0.00163668	0.00179532	0.00187005	0.00188832	0.00198867	0.00212867	0.00225807	0.00243045
-31.54884914	0.00153157	0.00156033	0.00152725	0.00158053	0.00154147	0.00160055	0.00164145	0.00162172	0.00160559	0.00173806	0.00184212	0.00194320	0.00205777	0.00217431	0.00229835	0.00248132
-31.47632305	0.00153729	0.00153949	0.00151674	0.00156020	0.00156537	0.00158736	0.00164579	0.00166650	0.00163197	0.00170619	0.00181185	0.00196925	0.00211879	0.00221673	0.00234053	0.00253264
-31.40379696	0.00159589	0.00156964	0.00156837	0.00158846	0.00164241	0.00162659	0.00168472	0.00174883	0.00172156	0.00172778	0.00180704	0.00197187	0.00216531	0.00225827	0.00238793	0.00258686
-31.33127087	0.00169956	0.00165384	0.00167730	0.00166928	0.00175811	0.00171848	0.00175838	0.00185265	0.00185612	0.00181103	0.00184636	0.00196559	0.00219665	0.00230187	0.00244241	0.00264578
-31.25874478	0.00182313	0.00177460	0.00181675	0.00178655	0.00188298	0.00184311	0.00185377	0.00195362	0.00200004	0.00194090	0.00193195	0.00196865	0.00221819	0.00235000	0.00250365	0.00270988
-31.18621869	0.00193351	0.00190031	0.00194787	0.00190993	0.00198363	0.00196781	0.00194956	0.00202834	0.00211382	0.00208443	0.00204831	0.00199605	0.00223939	0.00240370	0.00256924	0.00277802
-31.11369260	0.00200238	0.00199729	0.00203462	0.00200638	0.00203558	0.00205949	0.00202413	0.00206331	0.00216913	0.00220321	0.00216798	0.00205372	0.00227023	0.00246224	0.00263564	0.00284786
-31.04116651	0.00201712	0.00204264	0.00205754	0.00205277	0.00203280	0.00209738	0.00206388	0.00206023	0.00215986	0.00226794	0.00226189	0.00213631	0.00231738	0.00252336	0.00269955	0.00291672
-30.96864042	0.00198598	0.00203329	0.00202168	0.00204511	0.00199034	0.00208120	0.00206860	0.00203556	0.00210478	0.00226989	0.00231048	0.00222907	0.00238163	0.00258414	0.00275919	0.00298267
-30.89611433	0.00193527	0.00198743	0.00195485	0.00200025	0.00193886	0.00203165	0.00205165	0.00201444	0.00204072	0.00222448	0.00231142	0.00231350	0.00245755	0.00264217	0.00281494	0.00304527
-30.82358824	0.00189950	0.00193784	0.00189745	0.00194988	0.00191308	0.00198277	0.00203512	0.00202108	0.00200868	0.00216578	0.00228081	0.00237446	0.00253553	0.00269645	0.00286927	0.00310585
-30.75106215	0.00190829	0.00191951	0.00188715	0.00192860	0.00193861	0.00196916	0.00204143	0.00206954	0.00203811	0.00213363	0.00224731	0.00240612	0.00260554	0.00274782	0.00292574	0.00316705
-30.67853606	0.00197495	0.00195618	0.00194438	0.00196075	0.00202199	0.00201268	0.00208478	0.00215818	0.00213552	0.00215844	0.00224140	0.00241435	0.00266102	0.00279865	0.00298757	0.00323189
-30.60600997	0.00209111	0.00205110	0.00206435	0.00205095	0.00214798	0.00211397	0.00216563	0.00227013	0.00228163	0.00224941	0.00228376	0.00241467	0.00270151	0.00285202	0.00305644	0.00330268
-30.53348388	0.00222968	0.00218542	0.00221852	0.00218213	0.00228521	0.00225189	0.00227035	0.00237966	0.00243847	0.00239073	0.00237723	0.00242638	0.00273297	0.00291052	0.00313178	0.00338021
-30.46095779	0.00235500	0.00232515	0.00236534	0.00232178	0.00239804	0.00239140	0.00237638	0.00246201	0.00256376	0.00254735	0.00250556	0.00246522	0.00276559	0.00297533	0.00321098	0.00346348
-30.38843170	0.00243633	0.00243401	0.00246594	0.00243426	0.00246032	0.00249678	0.00246083	0.00250298	0.00262717	0.00267825	0.00263950	0.00253714	0.00280992	0.00304577	0.00329038	0.00355014
-30.31590561	0.00245985	0.00248738	0.00249923	0.00249452	0.00246560	0.00254547	0.00250930	0.00250467	0.00262220	0.00275215	0.00274784	0.00263605	0.00287281	0.00311963	0.00336679	0.00363734
-30.24337952	0.00243410	0.00248197	0.00247023	0.00249783	0.00242990	0.00253693	0.00252161	0.00248486	0.00256903	0.00275977	0.00280943	0.00274589	0.00295470	0.00319407	0.00343873	0.00372289
-30.17085343	0.00238707	0.00243742	0.00240844	0.00246186	0.00238588	0.00249310	0.00251209	0.00247050	0.00250724	0.00271775	0.00282143	0.00284674	0.00304934	0.00326674	0.00350716	0.00380609
-30.09832734	0.00235557	0.00238909	0.00235680	0.00242013	0.00237051	0.00245035	0.00250424	0.00248748	0.00248082	0.00266261	0.00280069	0.00292241	0.00314606	0.00333677	0.00357516	0.00388802
-30.02580125	0.00237129	0.00237473	0.00235528	0.00240930	0.00241085	0.00244566	0.00252187	0.00255067	0.00252143	0.00263711	0.00277750	0.00296679	0.00323382	0.00340515	0.00364686	0.00397106
-29.95327516	0.00244852	0.00242005	0.00242553	0.00245507	0.00251351	0.00250250	0.00257989	0.00265808	0.00263611	0.00267387	0.00278411	0.00298635	0.00330540	0.00347443	0.00372584	0.00405801
-29.88074907	0.00257853	0.00252878	0.00256227	0.00256215	0.00266183	0.00262158	0.00267849	0.00279139	0.00280428	0.00278284	0.00284237	0.00299784	0.00336028	0.00354772	0.00381380	0.00415088
-29.80822298	0.00273268	0.00268096	0.00273498	0.00271213	0.00282192	0.00278034	0.00280287	0.00292282	0.00298533	0.00294717	0.00295522	0.00302201	0.00340492	0.00362753	0.00390985	0.00425013
-29.73569689	0.00287319	0.00284028	0.00289935	0.00287028	0.00295544	0.00294130	0.00292871	0.00302565	0.00313404	0.00312948	0.00310532	0.00307577	0.00345041	0.00371478	0.00401078	0.00435443
-29.66317080	0.00296764	0.00296791	0.00301419	0.00299867	0.00303425	0.00306623	0.00303139	0.00308448	0.00321787	0.00328594	0.00326156	0.00316555	0.00350838	0.00380838	0.00411226	0.00446108
-29.59064471	0.00300160	0.00303736	0.00305737	0.00307076	0.00305135	0.00313089	0.00309549	0.00310131	0.00322969	0.00338299	0.00339083	0.00328483	0.00358657	0.00390562	0.00421046	0.00456702
-29.51811862	0.00298441	0.00304483	0.00303468	0.00308185	0.00302382	0.00313446	0.00312081	0.00309493	0.00319076	0.00341041	0.00347073	0.00341646	0.00368597	0.00400314	0.00430356	0.00467003
-29.44559253	0.00294590	0.00301089	0.00297796	0.00305110	0.00298650	0.00310013	0.00312266	0.00309390	0.00314294	0.00338540	0.00349838	0.00353906	0.00380040	0.00409816	0.00439247	0.00476964
-29.37306644	0.00292525	0.00297287	0.00293321	0.00301449	0.00297887	0.00306650	0.00312619	0.00312575	0.00313280	0.00334628	0.00349171	0.00363518	0.00391890	0.00418961	0.00448059	0.00486743
-29.30054035	0.00295604	0.00297076	0.00294322	0.00301133	0.00302999	0.00307300	0.00315693	0.00320636	0.00319378	0.00333793	0.00348287	0.00369803	0.00402992	0.00427847	0.00457256	0.00496653
-29.22801426	0.00305338	0.00303187	0.00303110	0.00306923	0.00314731	0.00314481	0.00323100	0.00333377	0.00333318	0.00339459	0.00350601	0.00373415	0.00412570	0.00436752	0.00467255	0.00507062
-29.15548817	0.00320787	0.00316032	0.00319118	0.00319341	0.00331360	0.00328306	0.00334887	0.00348877	0.00352896	0.00352651	0.00358425	0.00376110	0.00420530	0.00446028	0.00478274	0.00518265
-29.08296208	0.00338900	0.00333522	0.00339095	0.00336450	0.00349341	0.00346422	0.00349505	0.00364213	0.00373788	0.00371581	0.00372059	0.00380086	0.00427495	0.00455974	0.00490250	0.00530382
-29.01043599	0.00355655	0.00351846	0.00358315	0.00354574	0.00364653	0.00364884	0.00364388	0.00376568	0.00391175	0.00392299	0.00389660	0.00387151	0.00434570	0.00466732	0.00502857	0.00543331
-28.93790990	0.00367599	0.00366923	0.00372373	0.00369687	0.00374343	0.00379659	0.00376924	0.00384321	0.00401591	0.00410191	0.00407927	0.00398037	0.00442913	0.00478236	0.00515631	0.00556858
-28.86538381	0.00373173	0.00375967	0.00378882	0.00378961	0.00377675	0.00388167	0.00385458	0.00387681	0.00404259	0.00421747	0.00423349	0.00412116	0.00453291	0.00490246	0.00528146	0.00570635
-28.79285772	0.00373336	0.00378579	0.00378412	0.00381863	0.00376446	0.00390289	0.00389936	0.00388627	0.00401427	0.00425930	0.00433553	0.00427643	0.00465778	0.00502441	0.00540179	0.00584387
-28.72033163	0.00371220	0.00376923	0.00374303	0.00380384	0.00374316	0.00388440	0.00391939	0.00390173	0.00397544	0.00424607	0.00438231	0.00442414	0.00479722	0.00514551	0.00551797	0.00597987
-28.64780554	0.00370955	0.00374929	0.00371409	0.00378314	0.00375431	0.00386669	0.00394099	0.00395223	0.00397584	0.00421874	0.00439283	0.00454613	0.00493992	0.00526456	0.00563342	0.00611505
-28.57527945	0.00376102	0.00376802	0.00374266	0.00379808	0.00382841	0.00389132	0.00399103	0.00405460	0.00405163	0.00422517	0.00440121	0.00463509	0.00507410	0.00538239	0.00575304	0.00625166
-28.50275336	0.00388284	0.00385420	0.00385347	0.00387809	0.00397317	0.00398504	0.00408668	0.00420689	0.00421144	0.00430188	0.00444381	0.00469744	0.00519212	0.00550150	0.00588148	0.00639261
-28.43022727	0.00406552	0.00401209	0.00404101	0.00402914	0.00417035	0.00414948	0.00422876	0.00438893	0.00443293	0.00445997	0.00454539	0.00475092	0.00529351	0.00562508	0.00602138	0.00654021
-28.35770118	0.00427718	0.00421953	0.00427129	0.00423124	0.00438244	0.00436028	0.00440137	0.00456994	0.00467101	0.00468055	0.00470945	0.00481787	0.00538532	0.00575577	0.00617242	0.00669529
-28.28517509	0.00447559	0.00443616	0.00449461	0.00444592	0.00456686	0.00457623	0.00457783	0.00472017	0.00487497	0.00492166	0.00491675	0.00491661	0.00547953	0.00589458	0.00633140	0.00685681
-28.21264900	0.00462420	0.00461860	0.00466441	0.00463070	0.00469217	0.00475487	0.00473080	0.00482239	0.00500780	0.00513405	0.00513236	0.00505431	0.00558861	0.00604049	0.00649341	0.00702223
-28.14012291	0.00470618	0.00473705	0.00475515	0.00475538	0.00475028	0.00486872	0.00484281	0.00487863	0.00506050	0.00527991	0.00531887	0.00522413	0.00572072	0.00619080	0.00665366	0.00718849
-28.06759682	0.00473105	0.00478684	0.00477232	0.00481365	0.00475977	0.00491597	0.00491305	0.00490967	0.00505582	0.00534749	0.00545058	0.00540774	0.00587654	0.00634223	0.00680920	0.00735319
-27.99507073	0.00473125	0.00479051	0.00475071	0.00482578	0.00475910	0.00492136	0.00495781	0.00494736	0.00503982	0.00535592	0.00552348	0.00558220	0.00604893	0.00649214	0.00696002	0.00751562
-27.92254464	0.00475003	0.00478952	0.00474146	0.00483110	0.00479218	0.00492698	0.00500449	0.00502255	0.00506457	0.00534829	0.00555703	0.00572880	0.00622551	0.00663969	0.00710896	0.00767710
-27.85001855	0.00482489	0.00482865	0.00479269	0.00487316	0.00489156	0.00497632	0.00508114	0.00515328	0.00516814	0.00537549	0.00558699	0.00584037	0.00639333	0.00678620	0.00726069	0.00784061
-27.77749246	0.00497320	0.00493889	0.00493107	0.00498304	0.00506596	0.00509756	0.00520570	0.00533772	0.00536000	0.00547694	0.00565199	0.00592430	0.00654380	0.00693476	0.00741985	0.00800971
-27.70496637	0.00518536	0.00512550	0.00515150	0.00516738	0.00529668	0.00529264	0.00537905	0.00555464	0.00561702	0.00566537	0.00577886	0.00599997	0.00667608	0.00708911	0.00758937	0.00818726
-27.63244028	0.00542813	0.00536573	0.00541867	0.00540552	0.00554443	0.00553628	0.00558448	0.00577116	0.00589189	0.00592173	0.00597233	0.00609160	0.00679752	0.00725222	0.00776939	0.00837445
-27.55991419	0.00565707	0.00561705	0.00568013	0.00565695	0.00576411	0.00578522	0.00579381	0.00595517	0.00613097	0.00620210	0.00621300	0.00621915	0.00692109	0.00742515	0.00795726	0.00857038
-27.48738810	0.00583340	0.00583322	0.00588618	0.00587655	0.00592196	0.00599465	0.00597810	0.00608753	0.00629471	0.00645414	0.00646467	0.00639059	0.00706054	0.00760660	0.00814862	0.00877245
-27.41486201	0.00593894	0.00598180	0.00600878	0.00603171	0.00600862	0.00613538	0.00611871	0.00616955	0.00637303	0.00663705	0.00668793	0.00659880	0.00722527	0.00779332	0.00833923	0.00897734
-27.34233592	0.00598336	0.00605673	0.00605256	0.00611488	0.00604304	0.00620530	0.00621463	0.00622274	0.00638956	0.00673724	0.00685528	0.00682405	0.00741678	0.00798134	0.00852664	0.00918240
-27.26980983	0.00600087	0.00608095	0.00605338	0.00614675	0.00606554	0.00623059	0.00628313	0.00628099	0.00639315	0.00677397	0.00696182	0.00704133	0.00762800	0.00816745	0.00871134	0.00938674
-27.19728374	0.00603757	0.00609808	0.00606501	0.00616874	0.00612276	0.00625622	0.00635344	0.00637785	0.00643962	0.00679237	0.00702740	0.00722976	0.00784595	0.00835053	0.00889671	0.00959158
-27.12475765	0.00613399	0.00615601	0.00613877	0.00622740	0.00624988	0.00632904	0.00645578	0.00653391	0.00657064	0.00684663	0.00708936	0.00738060	0.00805658	0.00853204	0.00908779	0.00979992
-27.05223156	0.00630972	0.00628887	0.00630398	0.00635690	0.00645712	0.00648007	0.00660987	0.00674897	0.00679775	0.00697949	0.00718848	0.00750074	0.00825015	0.00871569	0.00928957	0.01001544
-26.97970547	0.00655575	0.00650395	0.00655655	0.00656591	0.00672556	0.00671249	0.00681731	0.00700199	0.00709767	0.00720578	0.00735339	0.00761022	0.00842496	0.00890620	0.00950506	0.01024108
-26.90717938	0.00683764	0.00677874	0.00686017	0.00683416	0.00701398	0.00700006	0.00706076	0.00725902	0.00742073	0.00750645	0.00758947	0.00773485	0.00858820	0.00910770	0.00973425	0.01047797
-26.83465329	0.00710842	0.00706920	0.00715982	0.00711982	0.00727425	0.00729670	0.00731028	0.00748607	0.00770956	0.00783545	0.00787643	0.00789643	0.00875332	0.00932230	0.00997403	0.01072501
-26.76212720	0.00732643	0.00732642	0.00740261	0.00737539	0.00746975	0.00755382	0.00753471	0.00766222	0.00792094	0.00813696	0.00817580	0.00810444	0.00893503	0.00954945	0.01021938	0.01097921
-26.68960111	0.00747151	0.00751539	0.00755825	0.00756593	0.00758956	0.00773888	0.00771366	0.00778783	0.00804260	0.00836664	0.00844541	0.00835234	0.00914381	0.00978617	0.01046531	0.01123691
-26.61707502	0.00755311	0.00762871	0.00763111	0.00768275	0.00765307	0.00784803	0.00784559	0.00788474	0.00809840	0.00850881	0.00865549	0.00862000	0.00938186	0.01002824	0.01070876	0.01149517
-26.54454893	0.00760723	0.00768987	0.00765925	0.00774728	0.00770319	0.00790811	0.00794889	0.00798829	0.00813982	0.00858298	0.00880047	0.00888125	0.00964225	0.01027174	0.01094978	0.01175302
-26.47202284	0.00768321	0.00774491	0.00770059	0.00780346	0.00779039	0.00796691	0.00805531	0.00813395	0.00822676	0.00863694	0.00890151	0.00911395	0.00991141	0.01051458	0.01119153	0.01201192
-26.39949675	0.00782510	0.00784516	0.00781121	0.00790143	0.00795371	0.00807539	0.00819826	0.00834385	0.00840485	0.00872902	0.00899900	0.00930866	0.01017433	0.01075716	0.01143916	0.01227532
-26.32697066	0.00805485	0.00802784	0.00802407	0.00807859	0.00820583	0.00826837	0.00840022	0.00861802	0.00868780	0.00890596	0.00913750	0.00947256	0.01042025	0.01100220	0.01169774	0.01254745
-26.25444457	0.00836359	0.00830166	0.00833612	0.00834519	0.00852800	0.00855117	0.00866410	0.00893407	0.00905169	0.00918490	0.00934880	0.00962703	0.01064691	0.01125363	0.01197034	0.01283176
-26.18191848	0.00871451	0.00864306	0.00870894	0.00868000	0.00887684	0.00889723	0.00897189	0.00925532	0.00944336	0.00954627	0.00963958	0.00979974	0.01086155	0.01151498	0.01225678	0.01312960
-26.10939239	0.00905639	0.00900460	0.00908273	0.00903790	0.00920059	0.00925780	0.00929117	0.00954456	0.00980031	0.00994067	0.00998841	0.01001415	0.01107830	0.01178796	0.01255360	0.01343970
-26.03686630	0.00934287	0.00933268	0.00939877	0.00936666	0.00945890	0.00958030	0.00958717	0.00977822	0.01007427	0.01030720	0.01035345	0.01028036	0.01131291	0.01207176	0.01285535	0.01375861
-25.96434021	0.00955025	0.00958793	0.00962183	0.00962678	0.00963850	0.00982838	0.00983591	0.00995553	0.01024986	0.01059655	0.01068812	0.01059091	0.01157671	0.01236330	0.01315668	0.01408189
-25.89181412	0.00968683	0.00976038	0.00975394	0.00980674	0.00975870	0.00999604	0.01003337	0.01009914	0.01035091	0.01079006	0.01095878	0.01092323	0.01187215	0.01265842	0.01345446	0.01440587
-25.81928803	0.00979023	0.00987371	0.00983418	0.00992785	0.00986454	0.01011035	0.01019720	0.01024673	0.01043195	0.01090744	0.01115785	0.01124792	0.01219167	0.01295350	0.01374913	0.01472903
-25.74676194	0.00991341	0.00997670	0.00992426	0.01003655	0.01000983	0.01022152	0.01036008	0.01043678	0.01055778	0.01099993	0.01130724	0.01153984	0.01252038	0.01324700	0.01404471	0.01505267
-25.67423585	0.01010459	0.01012485	0.01008527	0.01018704	0.01023650	0.01038385	0.01055729	0.01069371	0.01077881	0.01113129	0.01145042	0.01178784	0.01284153	0.01354013	0.01434747	0.01538053
-25.60170976	0.01038859	0.01035915	0.01035414	0.01042053	0.01055809	0.01063480	0.01081303	0.01101822	0.01111142	0.01135368	0.01163620	0.01199937	0.01314297	0.01383660	0.01466373	0.01571748
-25.52918367	0.01075673	0.01068994	0.01072895	0.01074906	0.01095375	0.01098008	0.01113077	0.01138649	0.01153104	0.01168738	0.01190004	0.01219810	0.01342180	0.01414129	0.01499753	0.01606783
-25.45665758	0.01116938	0.01109220	0.01116875	0.01115020	0.01137528	0.01139064	0.01149138	0.01175882	0.01198081	0.01211251	0.01225014	0.01241526	0.01368575	0.01445853	0.01534919	0.01643374
-25.38413149	0.01157039	0.01151433	0.01160834	0.01157471	0.01176483	0.01181299	0.01185995	0.01209461	0.01239280	0.01257576	0.01266364	0.01267792	0.01395047	0.01479050	0.01571519	0.01681462
-25.31160540	0.01190814	0.01189726	0.01198258	0.01196481	0.01207671	0.01218919	0.01219889	0.01236802	0.01271395	0.01301022	0.01309476	0.01299859	0.01423372	0.01513640	0.01608958	0.01720735
-25.23907931	0.01215528	0.01219681	0.01225120	0.01227593	0.01229507	0.01247899	0.01248237	0.01257826	0.01292680	0.01336067	0.01349181	0.01337009	0.01454875	0.01549283	0.01646628	0.01760762
-25.16655322	0.01231961	0.01240093	0.01241460	0.01249402	0.01244057	0.01267579	0.01270659	0.01275058	0.01305702	0.01360497	0.01381688	0.01376794	0.01489924	0.01585508	0.01684151	0.01801168
-25.09402713	0.01244177	0.01253493	0.01251445	0.01264143	0.01256327	0.01281001	0.01289189	0.01292726	0.01316453	0.01376318	0.01406069	0.01415925	0.01527785	0.01621904	0.01721535	0.01841790
-25.02150104	0.01258027	0.01265256	0.01261846	0.01276913	0.01272415	0.01293840	0.01307570	0.01315190	0.01332127	0.01389069	0.01424679	0.01451509	0.01566902	0.01658290	0.01759194	0.01882750
-24.94897495	0.01278942	0.01281600	0.01279504	0.01293766	0.01297215	0.01312303	0.01329875	0.01345283	0.01358391	0.01405767	0.01442333	0.01482157	0.01605502	0.01694800	0.01797800	0.01924424
-24.87644886	0.01309857	0.01307229	0.01308711	0.01319422	0.01332533	0.01340777	0.01358971	0.01383207	0.01397178	0.01432244	0.01464513	0.01508544	0.01642291	0.01731857	0.01838045	0.01967307
-24.80392277	0.01350040	0.01343503	0.01349533	0.01355427	0.01376351	0.01380121	0.01395413	0.01426408	0.01445880	0.01470895	0.01495301	0.01533189	0.01676989	0.01770026	0.01880391	0.02011840
-24.73139668	0.01395323	0.01387858	0.01397712	0.01399507	0.01423543	0.01427277	0.01437197	0.01470514	0.01498257	0.01519702	0.01535800	0.01559536	0.01710482	0.01809828	0.01924900	0.02058248
-24.65887059	0.01439645	0.01434724	0.01446239	0.01446371	0.01467797	0.01476363	0.01480483	0.01510981	0.01546774	0.01572950	0.01583671	0.01590668	0.01744521	0.01851553	0.01971224	0.02106472
-24.58634450	0.01477376	0.01477618	0.01488017	0.01489696	0.01504029	0.01520886	0.01521041	0.01544853	0.01585489	0.01623375	0.01633999	0.01628142	0.01781096	0.01895179	0.02018749	0.02156211
-24.51381841	0.01505513	0.01511639	0.01518608	0.01524560	0.01530372	0.01556220	0.01555873	0.01571936	0.01612387	0.01664966	0.01681162	0.01671403	0.01821690	0.01940399	0.02066848	0.02207054
-24.44129232	0.01524918	0.01535407	0.01538023	0.01549385	0.01548962	0.01581427	0.01584392	0.01594943	0.01630262	0.01695342	0.01721013	0.01718003	0.01866720	0.01986768	0.02115145	0.02258669
-24.36876623	0.01540096	0.01551698	0.01550828	0.01566650	0.01565206	0.01599693	0.01608713	0.01618520	0.01645768	0.01716781	0.01752549	0.01764563	0.01915385	0.02033907	0.02163684	0.02310956
-24.29624014	0.01557569	0.01566495	0.01564507	0.01582053	0.01585767	0.01617195	0.01632898	0.01647512	0.01666962	0.01735470	0.01778393	0.01808113	0.01965975	0.02081680	0.02212941	0.02364113
-24.22371405	0.01583436	0.01586794	0.01586659	0.01602427	0.01616037	0.01640791	0.01661460	0.01685123	0.01700261	0.01759230	0.01803892	0.01847298	0.02016542	0.02130278	0.02263665	0.02418581
-24.15118796	0.01621062	0.01617975	0.01622106	0.01633176	0.01658050	0.01675412	0.01697654	0.01731663	0.01747975	0.01794559	0.01835137	0.01882984	0.02065681	0.02180177	0.02316608	0.02474895
-24.07866187	0.01669771	0.01661753	0.01671020	0.01676220	0.01709664	0.01722157	0.01742240	0.01784408	0.01807368	0.01844125	0.01876657	0.01918008	0.02113114	0.02231975	0.02372255	0.02533480
-24.00613578	0.01725081	0.01715505	0.01728805	0.01729236	0.01765353	0.01777836	0.01793177	0.01838620	0.01871656	0.01905687	0.01929664	0.01956149	0.02159842	0.02286171	0.02430645	0.02594487
-23.93360969	0.01780417	0.01773255	0.01787838	0.01786538	0.01818343	0.01836184	0.01846414	0.01889387	0.01932596	0.01972895	0.01991549	0.02000710	0.02207804	0.02342980	0.02491363	0.02657733
-23.86108360	0.01829678	0.01827988	0.01840423	0.01841271	0.01863286	0.01890292	0.01897463	0.01933562	0.01983688	0.02037694	0.02056842	0.02053244	0.02259161	0.02402244	0.02553704	0.02722752
-23.78855751	0.01869668	0.01874408	0.01881849	0.01888112	0.01898452	0.01935359	0.01943195	0.01971073	0.02022769	0.02093450	0.02119297	0.02112927	0.02315464	0.02463487	0.02616956	0.02788966
-23.71603142	0.01901458	0.01911089	0.01912360	0.01925432	0.01926574	0.01970679	0.01983130	0.02005063	0.02052980	0.02137577	0.02174326	0.02176840	0.02377042	0.02526091	0.02680677	0.02855892
-23.64350533	0.01930115	0.01941169	0.01937247	0.01956070	0.01953975	0.02000096	0.02019747	0.02040798	0.02081689	0.02172656	0.02220829	0.02241053	0.02442838	0.02589528	0.02744868	0.02923312
-23.57097924	0.01962867	0.01971277	0.01964982	0.01986386	0.01988285	0.02030680	0.02057635	0.02083714	0.02117743	0.02205560	0.02261709	0.02302133	0.02510772	0.02653560	0.02809964	0.02991345
-23.49845315	0.02006386	0.02009081	0.02004066	0.02023920	0.02035582	0.02070120	0.02101810	0.02137359	0.02168080	0.02244886	0.02302833	0.02358475	0.02578509	0.02718320	0.02876654	0.03060378
-23.42592706	0.02064209	0.02060367	0.02059786	0.02074530	0.02098055	0.02123793	0.02155823	0.02202006	0.02235003	0.02297656	0.02350809	0.02410949	0.02644322	0.02784244	0.02945578	0.03130900
-23.35340097	0.02135319	0.02126765	0.02132119	0.02140106	0.02173107	0.02192648	0.02220376	0.02274502	0.02315174	0.02366535	0.02410421	0.02462587	0.02707745	0.02851881	0.03017036	0.03203283
-23.28087488	0.02214434	0.02205030	0.02215635	0.02217756	0.02254256	0.02272727	0.02293006	0.02349414	0.02400775	0.02448690	0.02482697	0.02517421	0.02769732	0.02921633	0.03090820	0.03277613
-23.20834879	0.02293947	0.02288169	0.02301452	0.02300808	0.02333541	0.02356560	0.02368955	0.02421080	0.02482415	0.02536729	0.02564400	0.02578894	0.02832282	0.02993557	0.03166236	0.03353636
-23.13582270	0.02366796	0.02368031	0.02380556	0.02381281	0.02404518	0.02435924	0.02442935	0.02485753	0.02552704	0.02621436	0.02649138	0.02648464	0.02897639	0.03067278	0.03242323	0.03430831
-23.06329661	0.02429152	0.02438370	0.02447200	0.02452887	0.02464692	0.02504925	0.02511102	0.02543042	0.02609103	0.02695254	0.02729731	0.02724937	0.02967393	0.03142081	0.03318188	0.03508610
-22.99077052	0.02481901	0.02497217	0.02501089	0.02513415	0.02516449	0.02562234	0.02572486	0.02596046	0.02654953	0.02755198	0.02800914	0.02804823	0.03041821	0.03217137	0.03393332	0.03586548
-22.91824443	0.02530302	0.02547615	0.02547466	0.02565564	0.02566083	0.02611574	0.02629311	0.02650137	0.02698224	0.02804045	0.02861361	0.02883571	0.03119733	0.03291787	0.03467845	0.03664564
-22.84571834	0.02581933	0.02596416	0.02595047	0.02615855	0.02621275	0.02660260	0.02686077	0.02710814	0.02748444	0.02849305	0.02914218	0.02957251	0.03198885	0.03365787	0.03542388	0.03742986
-22.77319225	0.02643683	0.02651563	0.02652556	0.02672044	0.02687990	0.02716318	0.02747726	0.02781480	0.02812962	0.02900343	0.02965913	0.03024032	0.03276822	0.03439407	0.03617973	0.03822464
-22.70066616	0.02718955	0.02718907	0.02725207	0.02739981	0.02767977	0.02785277	0.02817616	0.02861979	0.02893984	0.02964721	0.03023681	0.03084877	0.03351814	0.03513355	0.03695609	0.03903760
-22.62814007	0.02806174	0.02799785	0.02812490	0.02821169	0.02857890	0.02867889	0.02896085	0.02948509	0.02987562	0.03045182	0.03092739	0.03143196	0.03423543	0.03588542	0.03775958	0.03987493
-22.55561398	0.02899202	0.02890325	0.02908167	0.02911975	0.02950393	0.02959676	0.02980182	0.03034964	0.03084964	0.03138453	0.03174198	0.03203560	0.03493257	0.03665783	0.03859125	0.04073948
-22.48308789	0.02989562	0.02982792	0.03002518	0.03004845	0.03036878	0.03052524	0.03064711	0.03115217	0.03175946	0.03236381	0.03264556	0.03269970	0.03563329	0.03745535	0.03944658	0.04162999
-22.41056180	0.03069631	0.03068501	0.03086026	0.03091104	0.03110763	0.03137750	0.03144186	0.03185482	0.03252692	0.03329007	0.03356978	0.03344348	0.03636387	0.03827781	0.04031772	0.04254199
-22.33803571	0.03135599	0.03141183	0.03153082	0.03164290	0.03170115	0.03209460	0.03214982	0.03245837	0.03312910	0.03408409	0.03443919	0.03425827	0.03714344	0.03912086	0.04119699	0.04346981
-22.26550962	0.03189031	0.03199518	0.03204287	0.03222734	0.03218548	0.03266938	0.03276822	0.03300307	0.03360857	0.03471858	0.03520080	0.03511136	0.03797701	0.03997831	0.04208038	0.04440931
-22.19298353	0.03236426	0.03247830	0.03246418	0.03270379	0.03264028	0.03315073	0.03333031	0.03355427	0.03405858	0.03523032	0.03584575	0.03595925	0.03885397	0.04084504	0.04296971	0.04535993
-22.12045744	0.03286859	0.03294622	0.03290027	0.03315475	0.03315975	0.03362655	0.03389398	0.03417850	0.03458862	0.03570786	0.03641422	0.03676532	0.03975268	0.04171961	0.04387257	0.04632552
-22.04793135	0.03348650	0.03349481	0.03345562	0.03367611	0.03381784	0.03419137	0.03452087	0.03491862	0.03528296	0.03625900	0.03698173	0.03751511	0.04064946	0.04260545	0.04480005	0.04731343
-21.97540526	0.03426247	0.03419520	0.03419471	0.03434201	0.03464062	0.03491093	0.03525362	0.03577780	0.03616837	0.03697019	0.03763127	0.03822299	0.04152847	0.04351012	0.04576312	0.04833240
-21.90287917	0.03518587	0.03506692	0.03511791	0.03517749	0.03559666	0.03579729	0.03609997	0.03671864	0.03720355	0.03787362	0.03842218	0.03892770	0.04238871	0.04444300	0.04676902	0.04938977
-21.83035308	0.03619547	0.03607055	0.03616176	0.03614963	0.03660942	0.03680423	0.03703013	0.03767784	0.03829461	0.03893448	0.03936752	0.03967811	0.04324526	0.04541223	0.04781897	0.05048926
-21.75782699	0.03720332	0.03712278	0.03722364	0.03718061	0.03758699	0.03784499	0.03798840	0.03859099	0.03933111	0.04006394	0.04042878	0.04051477	0.04412424	0.04642204	0.04890819	0.05163000
-21.68530090	0.03812928	0.03812841	0.03820183	0.03817817	0.03845813	0.03882580	0.03891492	0.03941805	0.04022916	0.04115303	0.04153033	0.04145415	0.04505339	0.04747150	0.05002812	0.05280732
-21.61277481	0.03893262	0.03901733	0.03903543	0.03907176	0.03920064	0.03968261	0.03976927	0.04015972	0.04096484	0.04211496	0.04258835	0.04248197	0.04605161	0.04855523	0.05117003	0.05401488
-21.54024872	0.03962874	0.03977219	0.03972893	0.03984051	0.03985103	0.04040674	0.04054675	0.04085812	0.04158494	0.04291937	0.04354323	0.04355821	0.04712181	0.04966576	0.05232872	0.05524744
-21.46772263	0.04028403	0.04043588	0.04035137	0.04052221	0.04049134	0.04104939	0.04128105	0.04158132	0.04219042	0.04360526	0.04438312	0.04463221	0.04824963	0.05079664	0.05350475	0.05650321
-21.39519654	0.04099076	0.04109577	0.04101025	0.04119930	0.04121805	0.04170289	0.04203184	0.04239744	0.04289851	0.04426730	0.04514936	0.04566203	0.04940876	0.05194519	0.05470447	0.05778480
-21.32267045	0.04183128	0.04185028	0.04180978	0.04196725	0.04210458	0.04246567	0.04286207	0.04334821	0.04379781	0.04502017	0.04592145	0.04663091	0.05057093	0.05311371	0.05593785	0.05909858
-21.25014436	0.04284545	0.04277061	0.04280963	0.04289714	0.04317209	0.04340409	0.04381334	0.04443213	0.04491337	0.04595456	0.04678695	0.04755414	0.05171680	0.05430884	0.05721477	0.06045249
-21.17761827	0.04401364	0.04387217	0.04399999	0.04400677	0.04437974	0.04452583	0.04488897	0.04560402	0.04619560	0.04710139	0.04780786	0.04847385	0.05284366	0.05553915	0.05854151	0.06185329
-21.10509218	0.04526253	0.04510701	0.04530303	0.04525171	0.04563864	0.04577546	0.04605143	0.04679134	0.04753769	0.04841854	0.04899620	0.04944326	0.05396689	0.05681202	0.05991849	0.06330412
-21.03256609	0.04649150	0.04638048	0.04660068	0.04654006	0.04684455	0.04705400	0.04723541	0.04792137	0.04881536	0.04980544	0.05030847	0.05050654	0.05511463	0.05813101	0.06134047	0.06480349
-20.96004000	0.04761020	0.04758624	0.04777859	0.04776577	0.04791713	0.04825582	0.04837198	0.04894909	0.04993413	0.05114062	0.05166156	0.05168179	0.05631758	0.05949468	0.06279892	0.06634592
-20.88751391	0.04857287	0.04864649	0.04876957	0.04884806	0.04883074	0.04930873	0.04941466	0.04987495	0.05086628	0.05232826	0.05296425	0.05295404	0.05759780	0.06089759	0.06428587	0.06792410
-20.81498782	0.04939611	0.04954189	0.04957988	0.04976208	0.04962496	0.05020210	0.05035770	0.05074574	0.05166294	0.05333595	0.05415255	0.05428100	0.05896084	0.06233290	0.06579767	0.06953174
-20.74246173	0.05015319	0.05031974	0.05028781	0.05054886	0.05039032	0.05099201	0.05123928	0.05163769	0.05243638	0.05420913	0.05521540	0.05560970	0.06039430	0.06379591	0.06733723	0.07116603
-20.66993564	0.05094665	0.05107671	0.05101489	0.05130052	0.05123444	0.05178110	0.05212821	0.05262840	0.05331881	0.05505618	0.05620074	0.05689784	0.06187341	0.06528695	0.06891377	0.07282880
-20.59740955	0.05186948	0.05192262	0.05188014	0.05212627	0.05224142	0.05268056	0.05309913	0.05376796	0.05441323	0.05600935	0.05719929	0.05813170	0.06337179	0.06681265	0.07054019	0.07452594
-20.52488346	0.05296973	0.05293872	0.05295507	0.05311181	0.05343994	0.05376851	0.05420538	0.05506046	0.05575483	0.05717616	0.05831191	0.05933371	0.06487318	0.06838499	0.07222895	0.07626534
-20.45235737	0.05423230	0.05414669	0.05423637	0.05428764	0.05479245	0.05506094	0.05545998	0.05646324	0.05729815	0.05859954	0.05961286	0.06055648	0.06637973	0.07001840	0.07398804	0.07805409
-20.37983128	0.05558525	0.05550043	0.05564762	0.05561875	0.05621020	0.05650631	0.05683218	0.05790444	0.05893518	0.06024239	0.06112298	0.06186529	0.06791355	0.07172590	0.07581854	0.07989616
-20.30730519	0.05692880	0.05690441	0.05706945	0.05701972	0.05758878	0.05800669	0.05826105	0.05931256	0.06053828	0.06200280	0.06280335	0.06331560	0.06951072	0.07351576	0.07771486	0.08179134
-20.23477910	0.05817619	0.05825201	0.05838768	0.05839003	0.05885070	0.05945752	0.05968139	0.06064673	0.06201168	0.06375463	0.06457213	0.06493391	0.07120987	0.07538982	0.07966757	0.08373596
-20.16225301	0.05929096	0.05946967	0.05954094	0.05965640	0.05997937	0.06079136	0.06105207	0.06191630	0.06333197	0.06539856	0.06633848	0.06670949	0.07303957	0.07734421	0.08166777	0.08572514
-20.08972692	0.06030610	0.06054970	0.06054932	0.06080553	0.06103045	0.06200842	0.06237593	0.06318165	0.06456177	0.06690385	0.06804078	0.06860040	0.07500919	0.07937219	0.08371158	0.08775555
-20.01720083	0.06131706	0.06155904	0.06151259	0.06189464	0.06211608	0.06318198	0.06370328	0.06453562	0.06583062	0.06832474	0.06967439	0.07055149	0.07710691	0.08146807	0.08580275	0.08982775
-19.94467474	0.06245062	0.06261970	0.06257798	0.06303507	0.06336721	0.06443576	0.06511721	0.06607205	0.06728972	0.06978450	0.07129783	0.07251804	0.07930563	0.08363078	0.08795258	0.09194689
-19.87214865	0.06382084	0.06386759	0.06388878	0.06435443	0.06488783	0.06590123	0.06670575	0.06785319	0.06905736	0.07143249	0.07301451	0.07448578	0.08157483	0.08586577	0.09017696	0.09412162
-19.79962256	0.06548877	0.06540504	0.06553330	0.06595159	0.06671840	0.06767072	0.06853129	0.06988832	0.07117561	0.07339000	0.07493639	0.07647953	0.08389388	0.08818443	0.09249156	0.09636138
-19.72709647	0.06744092	0.06726463	0.06751344	0.06786136	0.06882256	0.06976408	0.07060881	0.07213192	0.07359518	0.07570559	0.07714321	0.07855690	0.08626173	0.09060126	0.09490704	0.09867309
-19.65457038	0.06959586	0.06939869	0.06974547	0.07004272	0.07110270	0.07212198	0.07290122	0.07450256	0.07619477	0.07833713	0.07965281	0.08078891	0.08869931	0.09312977	0.09742584	0.10105851
-19.58204429	0.07183650	0.07169895	0.07209337	0.07239575	0.07343897	0.07462913	0.07533445	0.07691560	0.07882850	0.08116810	0.08241445	0.08323481	0.09124340	0.09577866	0.10004205	0.10351347
-19.50951820	0.07405676	0.07403942	0.07442281	0.07480143	0.07573741	0.07715925	0.07782661	0.07931751	0.08138355	0.08405260	0.08532831	0.08592044	0.09393420	0.09854955	0.10274415	0.10602912
-19.43699211	0.07620518	0.07632715	0.07665555	0.07716976	0.07796893	0.07962531	0.08032079	0.08170887	0.08382629	0.08687268	0.08828422	0.08882875	0.09680110	0.10143726	0.10551984	0.10859513
-19.36446602	0.07830855	0.07854106	0.07880350	0.07947778	0.08018421	0.08201574	0.08280897	0.08414677	0.08621873	0.08958578	0.09120526	0.09190628	0.09985217	0.10443229	0.10836092	0.11120353
-19.29193993	0.08046628	0.08074440	0.08096848	0.08178272	0.08249790	0.08440254	0.08533790	0.08672549	0.08869823	0.09224399	0.09407944	0.09508355	0.10307120	0.10752472	0.11126644	0.11385181
-19.21941384	0.08281702	0.08306503	0.08330777	0.08420439	0.08504823	0.08691763	0.08799421	0.08954249	0.09142756	0.09497688	0.09696693	0.09830183	0.10642374	0.11070773	0.11424278	0.11654407
-19.14688775	0.08548959	0.08565056	0.08597721	0.08688320	0.08794648	0.08970549	0.09087418	0.09266232	0.09453368	0.09794366	0.09997918	0.10153620	0.10986982	0.11397962	0.11730062	0.11928967
-19.07436166	0.08855649	0.08861483	0.08907360	0.08992892	0.09123583	0.09287001	0.09404938	0.09609267	0.09805863	0.10127227	0.10323730	0.10480566	0.11337856	0.11734316	0.12044975	0.12209980
-19.00183557	0.09200798	0.09199604	0.09259834	0.09337954	0.09487550	0.09643555	0.09754109	0.09978179	0.10194212	0.10500885	0.10682509	0.10816616	0.11693893	0.12080286	0.12369395	0.12498311
-18.92930948	0.09575694	0.09574282	0.09645672	0.09718656	0.09875650	0.10033756	0.10131353	0.10363894	0.10604282	0.10909731	0.11075484	0.11168859	0.12056246	0.12436087	0.12702777	0.12794216
-18.85678339	0.09967312	0.09973408	0.10049427	0.10123270	0.10274397	0.10444674	0.10528853	0.10756999	0.11019170	0.11339797	0.11495960	0.11542973	0.12427655	0.12801344	0.13043672	0.13097192
-18.78425730	0.10363394	0.10382553	0.10455630	0.10537608	0.10672963	0.10861840	0.10937620	0.11151477	0.11425727	0.11773897	0.11931563	0.11940752	0.12811089	0.13174928	0.13390090	0.13406100
-18.71173121	0.10757260	0.10790550	0.10854835	0.10950406	0.11067394	0.11274792	0.11350977	0.11547126	0.11819711	0.12198118	0.12368674	0.12359000	0.13208209	0.13555080	0.13740089	0.13719534
-18.63920512	0.11150422	0.11193816	0.11247349	0.11357639	0.11462109	0.11681068	0.11767064	0.11949627	0.12207518	0.12607142	0.12797437	0.12790291	0.13618284	0.13939780	0.14092366	0.14036290
-18.56667903	0.11551914	0.11597682	0.11643111	0.11763956	0.11867995	0.12087028	0.12189333	0.12368157	0.12603699	0.13006292	0.13215362	0.13225354	0.14038002	0.14327246	0.14446634	0.14355774
-18.49415294	0.11974494	0.12014096	0.12057606	0.12180646	0.12297704	0.12505074	0.12624769	0.12811365	0.13025026	0.13409339	0.13628076	0.13656210	0.14462311	0.14716381	0.14803620	0.14678184
-18.42162685	0.12429135	0.12456525	0.12505337	0.12620763	0.12759964	0.12948235	0.13080458	0.13283265	0.13483391	0.13832833	0.14046824	0.14078877	0.14886003	0.15106988	0.15164684	0.15004408
-18.34910076	0.12919882	0.12933913	0.12993251	0.13093240	0.13255088	0.13424190	0.13559854	0.13780650	0.13980217	0.14289025	0.14483624	0.14494582	0.15305453	0.15499675	0.15531203	0.15335661
-18.27657467	0.13441158	0.13446079	0.13516806	0.13598303	0.13773612	0.13931110	0.14060248	0.14293179	0.14504727	0.14780183	0.14945927	0.14908968	0.15719842	0.15895472	0.15903932	0.15673006
-18.20404858	0.13978752	0.13982565	0.14060412	0.14126154	0.14298698	0.14457047	0.14572507	0.14806258	0.15036884	0.15296612	0.15432902	0.15329570	0.16131355	0.16295303	0.16282623	0.16016951
-18.13152249	0.14514134	0.14525294	0.14602046	0.14659371	0.14811505	0.14983280	0.15083424	0.15305598	0.15554056	0.15819337	0.15934900	0.15762505	0.16544241	0.16699509	0.16666035	0.16367264
-18.05899640	0.15030769	0.15054549	0.15120810	0.15178630	0.15297836	0.15490692	0.15579892	0.15782032	0.16038990	0.16326582	0.16436448	0.16209665	0.16963044	0.17107610	0.17052348	0.16723100
-17.98647031	0.15519903	0.15555828	0.15604357	0.15669480	0.15753226	0.15966495	0.16053310	0.16234490	0.16486080	0.16801696	0.16921714	0.16667548	0.17390672	0.17518388	0.17439828	0.17083384
-17.91394422	0.15983611	0.16025043	0.16053370	0.16127537	0.16184604	0.16409030	0.16502658	0.16670162	0.16903375	0.17239454	0.17380412	0.17128222	0.17827047	0.17930271	0.17827476	0.17447308
-17.84141813	0.16433821	0.16469986	0.16481275	0.16560180	0.16607732	0.16828497	0.16934921	0.17101575	0.17309438	0.17648171	0.17811775	0.17582113	0.18268874	0.18341845	0.18215392	0.17814728
-17.76889204	0.16887584	0.16907365	0.16909147	0.16983856	0.17041192	0.17243183	0.17362483	0.17541581	0.17726187	0.18046654	0.18224940	0.18021533	0.18710648	0.18752288	0.18604694	0.18186313
-17.69636595	0.17360294	0.17356400	0.17357578	0.17417906	0.17499246	0.17672603	0.17798594	0.17998331	0.18170196	0.18456964	0.18635452	0.18443569	0.19146529	0.19161529	0.18996996	0.18563367
-17.62383986	0.17859403	0.17831312	0.17838586	0.17877147	0.17986159	0.18129917	0.18252318	0.18471959	0.18646107	0.18895754	0.19059056	0.18851112	0.19572355	0.19570064	0.19393639	0.18947386
-17.55131377	0.18381257	0.18335736	0.18350830	0.18366154	0.18494403	0.18616753	0.18725099	0.18954493	0.19144461	0.19367393	0.19505216	0.19251563	0.19986991	0.19978462	0.19794973	0.19339515
-17.47878768	0.18912158	0.18861084	0.18879898	0.18877291	0.19007301	0.19122343	0.19210122	0.19432938	0.19645172	0.19861779	0.19972855	0.19653636	0.20392449	0.20386781	0.20199979	0.19740130
-17.40626159	0.19433375	0.19389625	0.19403691	0.19393524	0.19505355	0.19627425	0.19694868	0.19894395	0.20125213	0.20357683	0.20450094	0.20063462	0.20792703	0.20794113	0.20606407	0.20148712
-17.33373550	0.19928293	0.19901221	0.19901046	0.19894913	0.19973735	0.20111558	0.20165771	0.20331183	0.20567565	0.20830538	0.20918211	0.20481579	0.21191645	0.21198483	0.21011416	0.20564073
-17.26120941	0.20388736	0.20380995	0.20359959	0.20366220	0.20407930	0.20560932	0.20613314	0.20743821	0.20967902	0.21261640	0.21358383	0.20902016	0.21590990	0.21597165	0.21412475	0.20984858
-17.18868332	0.20817883	0.20824859	0.20782211	0.20802644	0.20815264	0.20973506	0.21035396	0.21140639	0.21336183	0.21645150	0.21758629	0.21313919	0.21989001	0.21987353	0.21808223	0.21410137
-17.11615723	0.21228498	0.21240567	0.21182274	0.21211231	0.21211465	0.21359390	0.21437567	0.21533981	0.21692368	0.21990025	0.22118143	0.21705189	0.22380601	0.22366943	0.22198941	0.21839836
-17.04363114	0.21636984	0.21643750	0.21580872	0.21607302	0.21613601	0.21736149	0.21830004	0.21934455	0.22057843	0.22316016	0.22447308	0.22066743	0.22758886	0.22735164	0.22586464	0.22274840
-16.97110505	0.22055561	0.22050396	0.21995486	0.22007199	0.22032074	0.22120774	0.22222318	0.22345483	0.22445873	0.22645211	0.22763197	0.22395707	0.23117515	0.23092815	0.22973568	0.22716705
-16.89857896	0.22485660	0.22468698	0.22431636	0.22420118	0.22464892	0.22521505	0.22618297	0.22760428	0.22854905	0.22992409	0.23082304	0.22696276	0.23453055	0.23442030	0.23363049	0.23167080
-16.82605287	0.22915316	0.22893644	0.22878461	0.22842499	0.22896670	0.22932838	0.23012778	0.23163575	0.23267670	0.23358236	0.23413394	0.22977853	0.23766371	0.23785642	0.23756861	0.23627040
-16.75352678	0.23321772	0.23306708	0.23310700	0.23257264	0.23302978	0.23335975	0.23392018	0.23534799	0.23656535	0.23727868	0.23753327	0.23251175	0.24062487	0.24126398	0.24155615	0.24096598
-16.68100069	0.23678676	0.23681101	0.23696481	0.23638633	0.23658564	0.23704701	0.23737637	0.23856301	0.23993325	0.24076120	0.24087718	0.23523981	0.24348962	0.24466303	0.24558629	0.24574572
-16.60847460	0.23965091	0.23990817	0.24008343	0.23960861	0.23946285	0.24014626	0.24032882	0.24118786	0.24259874	0.24377030	0.24396277	0.23797971	0.24633383	0.24806321	0.24964484	0.25058875
-16.53594851	0.24173108	0.24220038	0.24233097	0.24207583	0.24163437	0.24252397	0.24268721	0.24324883	0.24455155	0.24614274	0.24660882	0.24068343	0.24920960	0.25146532	0.25371831	0.25547118
-16.46342242	0.24310993	0.24369374	0.24376880	0.24378308	0.24322928	0.24421173	0.24447663	0.24488333	0.24596189	0.24788281	0.24873257	0.24326154	0.25213150	0.25486642	0.25780119	0.26037308
-16.39089633	0.24400683	0.24456384	0.24463342	0.24489287	0.24448782	0.24540258	0.24583551	0.24629362	0.24712239	0.24917171	0.25039165	0.24562614	0.25507835	0.25826623	0.26189941	0.26528383
-16.31837024	0.24470602	0.24510199	0.24525679	0.24568606	0.24567813	0.24638781	0.24697576	0.24767969	0.24834585	0.25031003	0.25177410	0.24773611	0.25800978	0.26167212	0.26602861	0.27020400
-16.24584415	0.24546460	0.24562161	0.24595415	0.24646953	0.24700530	0.24746090	0.24811806	0.24917704	0.24985730	0.25161461	0.25313900	0.24962619	0.26089053	0.26510060	0.27020799	0.27514311
-16.17331806	0.24643576	0.24635956	0.24692381	0.24747802	0.24854979	0.24882137	0.24942695	0.25082375	0.25172316	0.25330963	0.25472993	0.25140749	0.26371281	0.26857489	0.27445257	0.28011443
-16.10079197	0.24763543	0.24741100	0.24819597	0.24880583	0.25025726	0.25051841	0.25096975	0.25256826	0.25384505	0.25545410	0.25669444	0.25323812	0.26650747	0.27211961	0.27876722	0.28512888
-16.02826588	0.24896449	0.24872070	0.24964970	0.25039393	0.25198271	0.25245271	0.25271355	0.25431344	0.25601917	0.25793409	0.25904081	0.25527454	0.26933954	0.27575496	0.28314519	0.29019060
-15.95573979	0.25027411	0.25013231	0.25108860	0.25207553	0.25356985	0.25443627	0.25455973	0.25597774	0.25803746	0.26052243	0.26164863	0.25762218	0.27228985	0.27949309	0.28757227	0.29529587
-15.88321370	0.25144723	0.25147403	0.25234309	0.25366134	0.25493171	0.25628479	0.25640127	0.25754745	0.25978851	0.26298094	0.26432880	0.26030443	0.27543018	0.28333817	0.29203504	0.30043579
-15.81068761	0.25246048	0.25264525	0.25335784	0.25502890	0.25610037	0.25790294	0.25817757	0.25909782	0.26131817	0.26516805	0.26690932	0.26326223	0.27880205	0.28729042	0.29653014	0.30560157
-15.73816152	0.25340343	0.25366865	0.25422638	0.25617989	0.25722167	0.25933099	0.25990693	0.26077462	0.26282378	0.26710516	0.26931308	0.26638490	0.28240771	0.29135255	0.30107088	0.31079018
-15.66563543	0.25444473	0.25468547	0.25515974	0.25724364	0.25850102	0.26073326	0.26168269	0.26274201	0.26458286	0.26897743	0.27159715	0.26956057	0.28621723	0.29553586	0.30568828	0.31600801
-15.59310934	0.25576153	0.25589815	0.25640294	0.25842570	0.26012073	0.26233294	0.26363502	0.26511721	0.26684898	0.27106861	0.27393831	0.27272702	0.29018881	0.29986346	0.31042559	0.32127067
-15.52058325	0.25746254	0.25748384	0.25813293	0.25992506	0.26216267	0.26432083	0.26587607	0.26792364	0.26975218	0.27365592	0.27657098	0.27590356	0.29429444	0.30436893	0.31532800	0.32659898
-15.44805716	0.25953918	0.25951722	0.26038286	0.26185269	0.26457461	0.26677965	0.26845475	0.27107878	0.27324756	0.27690698	0.27970279	0.27919176	0.29854026	0.30909038	0.32043069	0.33201213
-15.37553107	0.26186513	0.26193454	0.26302442	0.26419112	0.26719066	0.26964995	0.27133488	0.27442367	0.27713213	0.28081871	0.28343947	0.28274479	0.30297325	0.31406173	0.32574933	0.33752058
-15.30300498	0.26425376	0.26456162	0.26582032	0.26680679	0.26980369	0.27275756	0.27441265	0.27778713	0.28112733	0.28522633	0.28775206	0.28671704	0.30767092	0.31930399	0.33127601	0.34312106
-15.23047889	0.26654433	0.26718906	0.26852560	0.26951663	0.27226254	0.27589338	0.27756682	0.28106042	0.28499579	0.28987579	0.29249716	0.29121299	0.31271726	0.32481923	0.33698172	0.34879549
-15.15795280	0.26869146	0.26967603	0.27100356	0.27218300	0.27455669	0.27891345	0.28072231	0.28425252	0.28864531	0.29453350	0.29748237	0.29625479	0.31817320	0.33058910	0.34282399	0.35451412
-15.08542671	0.27081916	0.27203638	0.27330732	0.27479819	0.27685306	0.28182087	0.28390103	0.28750473	0.29218046	0.29908900	0.30255086	0.30177945	0.32405277	0.33657801	0.34875665	0.36024177
-15.01290062	0.27321406	0.27447231	0.27569409	0.27752359	0.27946919	0.28479540	0.28724126	0.29105956	0.29588092	0.30361031	0.30765262	0.30766645	0.33031343	0.34273932	0.35473792	0.36594476
-14.94037453	0.27626028	0.27734163	0.27856613	0.28066606	0.28278896	0.28815753	0.29097464	0.29519049	0.30011121	0.30832808	0.31286992	0.31378360	0.33686376	0.34902204	0.36073395	0.37159629
-14.86784844	0.28033379	0.28106364	0.28235479	0.28459768	0.28715104	0.29227759	0.29536643	0.30012041	0.30519540	0.31355330	0.31838972	0.32003328	0.34358571	0.35537551	0.36671695	0.37717837
-14.79532235	0.28569583	0.28599878	0.28739122	0.28964433	0.29274852	0.29746147	0.30064036	0.30595516	0.31130323	0.31955810	0.32442812	0.32637955	0.35036282	0.36175062	0.37265915	0.38268010
-14.72279626	0.29241728	0.29233905	0.29380755	0.29598506	0.29957602	0.30385315	0.30691182	0.31265701	0.31838879	0.32646525	0.33113880	0.33284691	0.35710356	0.36809740	0.37852576	0.38809321
-14.65027017	0.30036713	0.30005331	0.30150508	0.30359357	0.30744035	0.31139007	0.31415453	0.32006438	0.32620497	0.33418768	0.33853693	0.33949037	0.36375236	0.37436118	0.38427045	0.39340708
-14.57774408	0.30926353	0.30890412	0.31019960	0.31224876	0.31603065	0.31982648	0.32221100	0.32794984	0.33438735	0.34244152	0.34647030	0.34634948	0.37028350	0.38047935	0.38983606	0.39860543
-14.50521799	0.31876436	0.31852556	0.31952413	0.32160502	0.32502126	0.32881260	0.33083860	0.33609206	0.34257461	0.35082839	0.35464882	0.35340344	0.37668186	0.38638128	0.39516108	0.40366609
-14.43269190	0.32856975	0.32853617	0.32914434	0.33129401	0.33416199	0.33800018	0.33977613	0.34433478	0.35052066	0.35895724	0.36272266	0.36054719	0.38291923	0.39199297	0.40019033	0.40856420
-14.36016581	0.33849205	0.33864371	0.33885144	0.34102395	0.34333006	0.34713633	0.34880502	0.35261061	0.35815511	0.36655852	0.37037967	0.36759749	0.38893608	0.39724543	0.40488625	0.41327742
-14.28763972	0.34847312	0.34870106	0.34858871	0.35063962	0.35252090	0.35610772	0.35778345	0.36092046	0.36556964	0.37354939	0.37742713	0.37432846	0.39463790	0.40208505	0.40923686	0.41779104
-14.21511363	0.35853464	0.35869620	0.35840780	0.36011638	0.36178223	0.36492005	0.36663754	0.36927964	0.37293615	0.38002501	0.38382725	0.38052443	0.39990703	0.40648263	0.41325733	0.42210080
-14.14258754	0.36869510	0.36867558	0.36837112	0.36950107	0.37112248	0.37362589	0.37532158	0.37764908	0.38038881	0.38618045	0.38967399	0.38603267	0.40463088	0.41043810	0.41698427	0.42621189
-14.07006145	0.37888012	0.37864646	0.37844141	0.37881266	0.38042745	0.38222630	0.38376108	0.38588554	0.38791555	0.39219392	0.39512125	0.39079572	0.40873355	0.41397928	0.42046440	0.43013422
-13.99753536	0.38886217	0.38848113	0.38840785	0.38796070	0.38942846	0.39059347	0.39180552	0.39372715	0.39530615	0.39811751	0.40029009	0.39485408	0.41220047	0.41715469	0.42374103	0.43387550
-13.92500927	0.39826355	0.39787784	0.39787483	0.39669627	0.39772848	0.39844300	0.39921306	0.40083015	0.40217591	0.40381909	0.40519489	0.39831653	0.41508757	0.42002231	0.42684290	0.43743451
-13.85248318	0.40662021	0.40639198	0.40633220	0.40463724	0.40488934	0.40537532	0.40567814	0.40684433	0.40806607	0.40900355	0.40971745	0.40131389	0.41750899	0.42263782	0.42977869	0.44079720
-13.77995709	0.41349260	0.41353597	0.41328233	0.41135261	0.41055202	0.41097754	0.41089885	0.41149964	0.41258327	0.41330754	0.41363603	0.40395152	0.41960800	0.42504528	0.43253879	0.44393722
-13.70743100	0.41858760	0.41891583	0.41838270	0.41648371	0.41454427	0.41494551	0.41465463	0.41468393	0.41553259	0.41642632	0.41671055	0.40627741	0.42151983	0.42727278	0.43510303	0.44682106
-13.63490491	0.42184759	0.42235795	0.42155341	0.41986011	0.41693625	0.41719204	0.41688586	0.41647909	0.41699155	0.41824385	0.41878725	0.40828218	0.42333872	0.42933348	0.43745129	0.44941617
-13.56237882	0.42347168	0.42397635	0.42301224	0.42156648	0.41803266	0.41789524	0.41772343	0.41713991	0.41729993	0.41890119	0.41987652	0.40992351	0.42509989	0.43123081	0.43957269	0.45169952
-13.48985273	0.42387431	0.42416794	0.42322347	0.42194208	0.41829030	0.41746965	0.41748188	0.41703944	0.41697337	0.41877601	0.42018603	0.41116821	0.42678206	0.43296511	0.44146999	0.45366387
-13.41732664	0.42359132	0.42352502	0.42278017	0.42150672	0.41820909	0.41648164	0.41660640	0.41658354	0.41655429	0.41838656	0.42007906	0.41203255	0.42832859	0.43453881	0.44315773	0.45531969
-13.34480055	0.42315905	0.42270163	0.42226083	0.42084391	0.41821080	0.41550850	0.41558084	0.41612594	0.41646907	0.41823751	0.41997543	0.41260288	0.42967904	0.43595833	0.44465518	0.45669275
-13.27227446	0.42300470	0.42225882	0.42209649	0.42046364	0.41855849	0.41500962	0.41483456	0.41591588	0.41692626	0.41866905	0.42022723	0.41302622	0.43079903	0.43723221	0.44597773	0.45781854
-13.19974837	0.42337491	0.42254635	0.42249697	0.42069356	0.41933015	0.41523746	0.41466875	0.41607691	0.41788993	0.41976089	0.42101242	0.41347197	0.43169744	0.43836722	0.44713075	0.45873631
-13.12722228	0.42433994	0.42365813	0.42345911	0.42163560	0.42046286	0.41622463	0.41522772	0.41663479	0.41914281	0.42132580	0.42228535	0.41407808	0.43242489	0.43936476	0.44810942	0.45948543
-13.05469619	0.42583638	0.42546690	0.42484078	0.42319133	0.42183104	0.41783496	0.41651134	0.41756462	0.42040507	0.42299519	0.42380320	0.41490184	0.43305463	0.44022071	0.44890620	0.46010581
-12.98217010	0.42773423	0.42770816	0.42646086	0.42513953	0.42332929	0.41985603	0.41841641	0.41883612	0.42146333	0.42436694	0.42522070	0.41589535	0.43365428	0.44093008	0.44952413	0.46064245
-12.90964401	0.42989467	0.43008741	0.42818582	0.42722855	0.42492068	0.42209403	0.42078930	0.42043522	0.42225955	0.42516017	0.42621998	0.41691726	0.43426034	0.44149650	0.44999194	0.46115230
-12.83711792	0.43219549	0.43236431	0.42996481	0.42925299	0.42663271	0.42443062	0.42346472	0.42235461	0.42290554	0.42532120	0.42662895	0.41777988	0.43486713	0.44194400	0.45037572	0.46171015
-12.76459183	0.43451660	0.43438679	0.43180035	0.43108423	0.42850187	0.42682192	0.42627853	0.42455388	0.42361964	0.42504015	0.42648517	0.41831712	0.43543653	0.44232775	0.45078267	0.46241049
-12.69206574	0.43669426	0.43606758	0.43366982	0.43264736	0.43049283	0.42923978	0.42905270	0.42691508	0.42460971	0.42467220	0.42602129	0.41845048	0.43592689	0.44273975	0.45135457	0.46336309
-12.61953965	0.43847975	0.43731981	0.43543585	0.43386404	0.43242808	0.43159183	0.43156942	0.42921081	0.42595050	0.42459310	0.42557780	0.41823020	0.43633201	0.44330704	0.45225212	0.46468238
-12.54701356	0.43952106	0.43798973	0.43679264	0.43459250	0.43397093	0.43365105	0.43355287	0.43111827	0.42751230	0.42504513	0.42547624	0.41783672	0.43671606	0.44418214	0.45363423	0.46647295
-12.47448747	0.43940886	0.43782629	0.43728437	0.43459856	0.43467818	0.43504785	0.43468472	0.43227524	0.42896961	0.42603546	0.42590258	0.41754172	0.43723109	0.44552782	0.45563802	0.46881511
-12.40196138	0.43776627	0.43651420	0.43640856	0.43358996	0.43411382	0.43533493	0.43465655	0.43237435	0.42989996	0.42733085	0.42684792	0.41764268	0.43810840	0.44750000	0.45836488	0.47175470
-12.32943529	0.43437557	0.43376599	0.43377689	0.43130487	0.43199736	0.43411500	0.43325075	0.43126255	0.42994333	0.42855900	0.42813390	0.41839466	0.43962463	0.45023330	0.46187598	0.47530046
-12.25690920	0.42929231	0.42945298	0.42928146	0.42763410	0.42833310	0.43120230	0.43043820	0.42902000	0.42895887	0.42938132	0.42951972	0.41996440	0.44205158	0.45383247	0.46619698	0.47942973
-12.18438311	0.42290621	0.42372550	0.42321308	0.42273591	0.42347533	0.42675471	0.42645136	0.42598939	0.42713661	0.42967103	0.43084069	0.42242485	0.44560540	0.45837068	0.47132868	0.48410070
-12.11185702	0.41592265	0.41707465	0.41627618	0.41709473	0.41809875	0.42132842	0.42180862	0.42273718	0.42500527	0.42964145	0.43214643	0.42577968	0.45041199	0.46389320	0.47725850	0.48926732
-12.03933093	0.40925046	0.41029617	0.40947852	0.41148652	0.41307682	0.41582445	0.41726209	0.41995807	0.42333491	0.42985390	0.43376069	0.43002453	0.45649822	0.47042320	0.48396786	0.49489241
-11.96680484	0.40383338	0.40437135	0.40393427	0.40686031	0.40930693	0.41132674	0.41369130	0.41835331	0.42295956	0.43110137	0.43624468	0.43520317	0.46380611	0.47796580	0.49143296	0.50095514
-11.89427875	0.40047409	0.40028087	0.40063094	0.40415419	0.40752800	0.40888815	0.41195594	0.41851431	0.42458319	0.43420323	0.44026694	0.44143809	0.47223471	0.48651025	0.49961953	0.50745143
-11.82175266	0.39969743	0.39881737	0.40023253	0.40410995	0.40820744	0.40931516	0.41275150	0.42085457	0.42863168	0.43977454	0.44641406	0.44892222	0.48168113	0.49601804	0.50847568	0.51438827
-11.74922657	0.40170295	0.40044777	0.40298742	0.40712998	0.41150922	0.41302816	0.41651206	0.42559951	0.43520379	0.44805456	0.45501345	0.45786403	0.49207259	0.50642263	0.51792823	0.52177504
-11.67670048	0.40641560	0.40527437	0.40876535	0.41324098	0.41736235	0.42003358	0.42338201	0.43283412	0.44413266	0.45886087	0.46603548	0.46840971	0.50337592	0.51762356	0.52788692	0.52961575
-11.60417439	0.41361567	0.41310116	0.41720443	0.42215382	0.42559799	0.43002178	0.43326099	0.44257487	0.45512965	0.47168239	0.47910619	0.48057046	0.51557802	0.52949096	0.53825811	0.53790499
-11.53164830	0.42307951	0.42357310	0.42791169	0.43341491	0.43608108	0.44253194	0.44589465	0.45482750	0.46794539	0.48588228	0.49363918	0.49418738	0.52865348	0.54188066	0.54896479	0.54662851
-11.45912221	0.43469438	0.43633761	0.44062865	0.44658460	0.44878728	0.45713791	0.46097695	0.46960148	0.48247669	0.50092877	0.50903182	0.50894815	0.54252884	0.55465522	0.55996641	0.55576698
-11.38659612	0.44847776	0.45115324	0.45530242	0.46135693	0.46379324	0.47356538	0.47821667	0.48685836	0.49876704	0.51656057	0.52485226	0.52445540	0.55706534	0.56770931	0.57127026	0.56529990
-11.31407003	0.46450857	0.46789944	0.47199084	0.47759012	0.48114004	0.49169846	0.49733621	0.50640756	0.51689063	0.53282115	0.54094571	0.54032319	0.57206958	0.58099085	0.58292802	0.57520639
-11.24154394	0.48275118	0.48646935	0.49069758	0.49524051	0.50066841	0.51146655	0.51801450	0.52780484	0.53676662	0.54994199	0.55741415	0.55627068	0.58733370	0.59451095	0.59501567	0.58546114
-11.16901785	0.50290240	0.50661913	0.51114358	0.51419577	0.52186737	0.53265304	0.53979255	0.55029670	0.55798892	0.56811774	0.57447691	0.57217536	0.60268982	0.60833184	0.60760086	0.59602648
-11.09649177	0.52428231	0.52780522	0.53261211	0.53411191	0.54381990	0.55473841	0.56199689	0.57284842	0.57975193	0.58727603	0.59227044	0.58806894	0.61805406	0.62253982	0.62070718	0.60684358
-11.02396568	0.54588289	0.54914693	0.55398178	0.55434843	0.56533929	0.57684626	0.58373865	0.59430524	0.60094858	0.60695396	0.61068122	0.60407017	0.63345611	0.63721292	0.63428708	0.61782731
-10.95143959	0.56655590	0.56953383	0.57391911	0.57399930	0.58520231	0.59786161	0.60406056	0.61364300	0.62042446	0.62634840	0.62929856	0.62029913	0.64901846	0.65238232	0.64821303	0.62886847
-10.87891350	0.58528796	0.58787182	0.59123911	0.59210868	0.60250495	0.61669712	0.62213821	0.63024799	0.63734402	0.64456736	0.64750006	0.63680467	0.66489599	0.66800372	0.66229139	0.63984462
-10.80638741	0.60154324	0.60345202	0.60534358	0.60799723	0.61698522	0.63266115	0.63753902	0.64412821	0.65151928	0.66094453	0.66468090	0.65353265	0.68121674	0.68394796	0.67629539	0.65063756
-10.73386132	0.61548760	0.61627058	0.61651520	0.62155693	0.62919255	0.64575832	0.65044040	0.65598095	0.66356244	0.67538935	0.68054854	0.67035070	0.69801092	0.70001294	0.69000738	0.66115229
-10.66133523	0.62802639	0.62719190	0.62601659	0.63345521	0.64044303	0.65684053	0.66169059	0.66706947	0.67479468	0.68853751	0.69531355	0.68711557	0.71517144	0.71595316	0.70325668	0.67133134
-10.58880914	0.64062640	0.63785425	0.63582164	0.64503950	0.65247671	0.66746258	0.67267971	0.67890357	0.68690927	0.70163350	0.70970641	0.70376362	0.73245992	0.73151771	0.71594130	0.68115943
-10.51628305	0.65487860	0.65025239	0.64810589	0.65804523	0.66698761	0.67949079	0.68500041	0.69284934	0.70146123	0.71615004	0.72476382	0.72034671	0.74955456	0.74648539	0.72802706	0.69065666
-10.44375696	0.67206551	0.66620114	0.66463006	0.67411733	0.68512144	0.69457428	0.70003486	0.70974777	0.71935429	0.73326051	0.74147006	0.73699933	0.76612169	0.76068746	0.73952612	0.69986252
-10.37123087	0.69276336	0.68678046	0.68619860	0.69429149	0.70710328	0.71361354	0.71854150	0.72967172	0.74050316	0.75335381	0.76032033	0.75384719	0.78188430	0.77401346	0.75046389	0.70881669
-10.29870478	0.71662613	0.71190515	0.71235941	0.71860561	0.73214181	0.73643368	0.74039501	0.75191625	0.76382287	0.77577849	0.78103598	0.77087635	0.79666250	0.78640135	0.76084715	0.71754362
-10.22617869	0.74246479	0.74027114	0.74150615	0.74602206	0.75863274	0.76176692	0.76455291	0.77515860	0.78750646	0.79894161	0.80252789	0.78783627	0.81037373	0.79781859	0.77064527	0.72604666
-10.15365260	0.76858004	0.76965643	0.77132353	0.77463745	0.78459378	0.78759067	0.78932070	0.79784775	0.80957837	0.82076623	0.82317145	0.80422364	0.82299709	0.80824224	0.77979082	0.73431357
-10.08112651	0.79323036	0.79751205	0.79943670	0.80221671	0.80823085	0.81172777	0.81281680	0.81860530	0.82849184	0.83935289	0.84130620	0.81937409	0.83452104	0.81764557	0.78819840	0.74233057
-10.00860042	0.81511623	0.82169847	0.82408566	0.82682799	0.82841471	0.83247283	0.83347718	0.83656967	0.84356931	0.85360820	0.85578756	0.83264252	0.84489916	0.82599446	0.79579379	0.75009810
-9.93607433	0.83370000	0.84108657	0.84454045	0.84736325	0.84491063	0.84905822	0.85046115	0.85153559	0.85514958	0.86360899	0.86638200	0.84360776	0.85403353	0.83325294	0.80254183	0.75764023
-9.86354824	0.84925729	0.85583017	0.86115260	0.86377486	0.85830981	0.86177446	0.86379740	0.86389924	0.86438262	0.87055692	0.87384907	0.85222093	0.86179162	0.83939393	0.80846228	0.76500128
-9.79102215	0.86266734	0.86720148	0.87501660	0.87693840	0.86970764	0.87173226	0.87425023	0.87442085	0.87276104	0.87632992	0.87966270	0.85882974	0.86804728	0.84440994	0.81362760	0.77222800
-9.71849606	0.87500766	0.87707155	0.88741893	0.88818782	0.88022680	0.88035010	0.88294449	0.88390356	0.88157807	0.88279491	0.88546641	0.86405236	0.87272615	0.84831988	0.81814279	0.77934104
-9.64596997	0.88715633	0.88721820	0.89928257	0.89875602	0.89062321	0.88876430	0.89090216	0.89290965	0.89148711	0.89112468	0.89245583	0.86853880	0.87583509	0.85117007	0.82211342	0.78630460
-9.57344388	0.89944502	0.89864592	0.91077241	0.90923421	0.90104658	0.89742642	0.89867296	0.90159821	0.90230967	0.90137213	0.90091588	0.87270651	0.87746367	0.85302974	0.82561146	0.79300515
-9.50091779	0.91155787	0.91124344	0.92126690	0.91933654	0.91103709	0.90596009	0.90616094	0.90970826	0.91313872	0.91244416	0.91008951	0.87654766	0.87775978	0.85398270	0.82864858	0.79924859
-9.42839170	0.92264887	0.92382062	0.92964935	0.92802224	0.91973381	0.91339051	0.91272473	0.91667841	0.92265583	0.92247023	0.91840155	0.87959472	0.87689982	0.85411683	0.83116408	0.80478062
-9.35586561	0.93164444	0.93454150	0.93477675	0.93389062	0.92618909	0.91857613	0.91748573	0.92185696	0.92955466	0.92942225	0.92399595	0.88107796	0.87503445	0.85351277	0.83303059	0.80932850
-9.28333952	0.93758718	0.94155114	0.93593383	0.93572957	0.92965616	0.92073338	0.91974080	0.92471213	0.93288926	0.93176811	0.92536028	0.88020978	0.87229053	0.85223629	0.83407617	0.81265586
-9.21081343	0.93994490	0.94361902	0.93311590	0.93297167	0.92977771	0.91979583	0.91931469	0.92501244	0.93229595	0.92893330	0.92183252	0.87650533	0.86877274	0.85032335	0.83411910	0.81461840
-9.13828734	0.93871560	0.94050203	0.92703403	0.92596869	0.92664071	0.91648235	0.91670062	0.92291314	0.92803329	0.92144532	0.91383668	0.87003070	0.86458199	0.84777448	0.83300959	0.81520751
-9.06576125	0.93441276	0.93302598	0.91886991	0.91589437	0.92071332	0.91212552	0.91299115	0.91897150	0.92090185	0.91073708	0.90276209	0.86147231	0.85984376	0.84456747	0.83067333	0.81457155
-8.99323516	0.92799544	0.92289504	0.91000256	0.90452406	0.91280603	0.90829030	0.90962383	0.91409093	0.91206858	0.89873188	0.89056608	0.85198893	0.85471265	0.84066970	0.82715120	0.81300998
-8.92070907	0.92070687	0.91228244	0.90174148	0.89381603	0.90400277	0.90634568	0.90797699	0.90937409	0.90287135	0.88732463	0.87921943	0.84290819	0.84935205	0.83606858	0.82262981	0.81094149
-8.84818298	0.91385464	0.90329158	0.89510499	0.88547581	0.89556846	0.90708266	0.90897337	0.90589955	0.89462186	0.87794808	0.87019533	0.83534036	0.84390726	0.83081346	0.81745651	0.80885222
-8.77565689	0.90859761	0.89750492	0.89075632	0.88061520	0.88881442	0.91050360	0.91275186	0.90444146	0.88839086	0.87131852	0.86413766	0.82985568	0.83846866	0.82505634	0.81213211	0.80723354
-8.70313080	0.90570287	0.89564512	0.88896652	0.87954408	0.88487313	0.91579186	0.91853181	0.90520206	0.88479948	0.86738453	0.86078415	0.82632293	0.83306526	0.81907047	0.80727555	0.80651903
-8.63060471	0.90530268	0.89739944	0.88956999	0.88171501	0.88439657	0.92144447	0.92466823	0.90759477	0.88382039	0.86545159	0.85914206	0.82396523	0.82768413	0.81327141	0.80355823	0.80702905
-8.55807862	0.90671241	0.90144343	0.89190241	0.88581892	0.88723881	0.92552925	0.92890941	0.91016917	0.88463085	0.86439922	0.85782536	0.82162204	0.82232400	0.80819389	0.80161147	0.80892904
-8.48555253	0.90841604	0.90566700	0.89476434	0.89003704	0.89226373	0.92597736	0.92877761	0.91073961	0.88560157	0.86291386	0.85543491	0.81812027	0.81705640	0.80442729	0.80191833	0.81220530
-8.41302644	0.90829036	0.90757828	0.89647633	0.89236162	0.89743815	0.92090150	0.92205928	0.90677632	0.88449839	0.85970206	0.85088129	0.81265941	0.81209095	0.80252012	0.80470799	0.81666052
-8.34050035	0.90381082	0.90455251	0.89484670	0.89075978	0.89989076	0.90892900	0.90727046	0.89597294	0.87889948	0.85366923	0.84358053	0.80507363	0.80778211	0.80286660	0.80987502	0.82193036
-8.26797426	0.89269746	0.89445988	0.88773067	0.88376144	0.89670334	0.88948268	0.88408407	0.87692237	0.86680853	0.84410350	0.83352181	0.79589294	0.80459832	0.80559844	0.81694543	0.82752180
-8.19544817	0.87356767	0.87615835	0.87354953	0.87076966	0.88568688	0.86303236	0.85358732	0.84970728	0.84730547	0.83081282	0.82121199	0.78622870	0.80303776	0.81050736	0.82510468	0.83287239
-8.12292208	0.84665372	0.85002132	0.85208336	0.85252639	0.86634309	0.83133402	0.81834022	0.81624397	0.82106846	0.81427390	0.80757340	0.77746296	0.80347076	0.81702047	0.83329141	0.83742665
-8.05039599	0.81408968	0.81815185	0.82491491	0.83111623	0.84023810	0.79741831	0.78216621	0.78022434	0.79058751	0.79572564	0.79382095	0.77084272	0.80599188	0.82424078	0.84034675	0.84072198
-7.97786990	0.77972469	0.78423453	0.79550738	0.80977005	0.81099553	0.76534357	0.74966149	0.74662033	0.75996770	0.77716345	0.78136966	0.76724611	0.81033567	0.83106639	0.84519531	0.84247185
-7.90534381	0.74854254	0.75308461	0.76882282	0.79237067	0.78372813	0.73969681	0.72553165	0.72082491	0.73426276	0.76118699	0.77169670	0.76699951	0.81577881	0.83632732	0.84702529	0.84263078
-7.83281772	0.72569811	0.72984238	0.75038675	0.78274355	0.76402798	0.72474872	0.71369043	0.70762422	0.71846278	0.75051760	0.76613071	0.76973868	0.82123320	0.83895869	0.84543780	0.84142540
-7.76029163	0.71533161	0.71898034	0.74507342	0.78380424	0.75664018	0.72360676	0.71643551	0.70995321	0.71632955	0.74751254	0.76575323	0.77466605	0.82544141	0.83818664	0.84051683	0.83933929
-7.68776554	0.71977975	0.72341403	0.75588744	0.79689000	0.76432986	0.73760876	0.73417208	0.72831275	0.72937408	0.75356167	0.77110655	0.78067027	0.82715997	0.83362173	0.83281259	0.83704740
-7.61523945	0.73934334	0.74422810	0.78331220	0.82143305	0.78731871	0.76615114	0.76539293	0.76049865	0.75622704	0.76856772	0.78191618	0.78653111	0.82536237	0.82535783	0.82328578	0.83530678
-7.54271336	0.77145721	0.77978612	0.82470613	0.85441811	0.82243576	0.80542183	0.80568555	0.80156429	0.79282806	0.79066373	0.79688738	0.79108422	0.81950449	0.81400460	0.81316399	0.83482127
-7.47018727	0.81054253	0.82482915	0.87348879	0.89040224	0.86347210	0.84921939	0.84876842	0.84470666	0.83283652	0.81622815	0.81363375	0.79325370	0.80961389	0.80060539	0.80374947	0.83610677
-7.39766118	0.85037456	0.87255696	0.92123169	0.92298011	0.90294627	0.89053809	0.88800481	0.88284447	0.86902736	0.84042899	0.82893949	0.79208627	0.79632275	0.78651126	0.79621805	0.83938688
-7.32513509	0.88479944	0.91540077	0.95923500	0.94574247	0.93295922	0.92192977	0.91660893	0.90904809	0.89415714	0.85782325	0.83896498	0.78679965	0.78080781	0.77322863	0.79147265	0.84454436
-7.25260900	0.90818767	0.94548495	0.97908269	0.95257263	0.94635013	0.93672998	0.92880828	0.91804343	0.90261510	0.86354070	0.84013682	0.77689940	0.76462698	0.76221878	0.79005546	0.85114324
-7.18008291	0.91729033	0.95692579	0.97522935	0.93957148	0.93845635	0.93057937	0.92096761	0.90702307	0.89143765	0.85440552	0.82998561	0.76238469	0.74951321	0.75474811	0.79210495	0.85851983
-7.10755682	0.91023071	0.94562234	0.94464976	0.90443851	0.90691064	0.90134589	0.89149037	0.87551668	0.86038879	0.82962256	0.80792191	0.74400398	0.73709288	0.75171718	0.79737844	0.86592412
-7.03503073	0.88801660	0.91132682	0.88906944	0.84886406	0.85367633	0.85100085	0.84246296	0.82654763	0.81285910	0.79149239	0.77577404	0.72329014	0.72871567	0.75352926	0.80531955	0.87267888
-6.96250464	0.85419280	0.85792663	0.81451560	0.77784082	0.78432105	0.78524506	0.77936294	0.76603671	0.75519443	0.74505768	0.73751728	0.70236906	0.72525031	0.76004862	0.81515020	0.87831780
-6.88997855	0.81438684	0.79290128	0.73049799	0.69963046	0.70733212	0.71261140	0.71019787	0.70181017	0.69546719	0.69706961	0.69860000	0.68377110	0.72705241	0.77061532	0.82596707	0.88266724
-6.81745246	0.77517317	0.72618737	0.64858519	0.62427490	0.63273863	0.64291286	0.64417223	0.64231354	0.64187548	0.65465965	0.66477204	0.67009289	0.73388666	0.78408157	0.83682755	0.88584945
-6.74492637	0.74273373	0.66829945	0.57998705	0.56158071	0.57004676	0.58555453	0.59015441	0.59520308	0.60149027	0.62389837	0.64106594	0.66356272	0.74497576	0.79890615	0.84681769	0.88820486
-6.67240028	0.72171555	0.62852591	0.53389153	0.51944911	0.52712124	0.54786134	0.55507832	0.56618055	0.57899755	0.60891774	0.63104331	0.66548018	0.75901588	0.81330768	0.85510239	0.89015262
-6.59987419	0.71454138	0.61311726	0.51610516	0.50278331	0.50884766	0.53384847	0.54277373	0.55809673	0.57628045	0.61118443	0.63586495	0.67591966	0.77425521	0.82545746	0.86096322	0.89202604
-6.52734810	0.72141410	0.62420441	0.52807821	0.51247950	0.51628258	0.54389944	0.55378818	0.57108452	0.59252446	0.62948150	0.65430499	0.69344420	0.78862241	0.83369151	0.86383035	0.89392799
-6.45482201	0.74077128	0.65992125	0.56765080	0.54636446	0.54752739	0.57548962	0.58572622	0.60273845	0.62472479	0.66027836	0.68288778	0.71515403	0.79991204	0.83671383	0.86331307	0.89564795
-6.38229592	0.76962744	0.71488065	0.62974669	0.59957883	0.59785985	0.62340754	0.63342821	0.64821474	0.66781198	0.69821339	0.71644268	0.73708272	0.80603190	0.83375945	0.85922865	0.89666761
-6.30976983	0.80362578	0.78061106	0.70654488	0.66482585	0.65990264	0.68033966	0.68952909	0.70066186	0.71528702	0.73694691	0.74898549	0.75483863	0.80528772	0.82468835	0.85162466	0.89625873
-6.23724374	0.83719250	0.84655776	0.78823630	0.73345382	0.72437695	0.73751689	0.74522569	0.75192402	0.75975424	0.76997698	0.77462792	0.76437936	0.79665232	0.80999091	0.84078699	0.89365249
-6.16471765	0.86393068	0.90153789	0.86409966	0.79628117	0.78111327	0.78586815	0.79142142	0.79347805	0.79379918	0.79149308	0.78845825	0.76276928	0.77997897	0.79070163	0.82722616	0.88823884
-6.09219156	0.87724668	0.93533148	0.92359597	0.84494911	0.82066681	0.81713344	0.82013036	0.81784192	0.81104669	0.79714245	0.78721995	0.74872452	0.75609441	0.76823609	0.81163804	0.87974525
-6.01966547	0.87143167	0.94035879	0.95784326	0.87320085	0.83592296	0.82506550	0.82553146	0.81971386	0.80713928	0.78453787	0.76968358	0.72281761	0.72672910	0.74418312	0.79484108	0.86834762
-5.94713938	0.84284958	0.91297880	0.96082920	0.87769639	0.82344626	0.80648541	0.80501279	0.79697763	0.78054194	0.75357467	0.73670927	0.68732645	0.69428081	0.72009419	0.77770023	0.85468714
-5.87461329	0.79089872	0.85424816	0.93045182	0.85850496	0.78437524	0.76189076	0.75959922	0.75120198	0.73308294	0.70653229	0.69104784	0.64574449	0.66146480	0.69731233	0.76107538	0.83979819
-5.80208720	0.71849390	0.76986276	0.86902802	0.81899460	0.72453573	0.69563442	0.69388613	0.68746326	0.66988219	0.64790296	0.63699126	0.60211834	0.63089870	0.67689795	0.74569377	0.82489595
-5.72956111	0.63193594	0.66928713	0.78315552	0.76516484	0.65365105	0.61549476	0.61538102	0.61349535	0.59866988	0.58392667	0.57984089	0.56036596	0.60473890	0.65955881	0.73213082	0.81120897
-5.65703502	0.54008660	0.56422941	0.68282711	0.70453570	0.58370607	0.53171817	0.53340717	0.53832398	0.52852588	0.52182615	0.52533469	0.52374270	0.58440010	0.64571197	0.72082921	0.79982765
-5.58450893	0.45273502	0.46652890	0.57982692	0.64466693	0.52669841	0.45556027	0.45773849	0.47063913	0.46815185	0.46877704	0.47896773	0.49460160	0.57044845	0.63560545	0.71215015	0.79161847
-5.51198284	0.37903690	0.38627519	0.48575240	0.59179533	0.49216431	0.39760942	0.39718798	0.41729390	0.42425653	0.43080157	0.44529638	0.47431579	0.56272619	0.62943793	0.70643986	0.78724258
-5.43945675	0.32598720	0.33026525	0.41009868	0.54972657	0.48512460	0.36613454	0.35845293	0.38225136	0.40027244	0.41161081	0.42727297	0.46339142	0.56063125	0.62744499	0.70412450	0.78727743
-5.36693066	0.29683869	0.30081824	0.35864552	0.51934111	0.50471737	0.36561810	0.34524749	0.36623083	0.39552572	0.41173663	0.42584300	0.46171417	0.56343978	0.62992968	0.70579503	0.79241250
-5.29440457	0.29075040	0.29565338	0.33239693	0.49871541	0.54427683	0.39557140	0.35770550	0.36692555	0.40561308	0.42853138	0.43959149	0.46876128	0.57061215	0.63726574	0.71229374	0.80365408
-5.22187848	0.30192479	0.30774345	0.32728867	0.48358343	0.59252711	0.45102029	0.39316915	0.38054230	0.42380135	0.45637699	0.46490014	0.48370661	0.58200466	0.64988555	0.72476764	0.82249851
-5.14935239	0.32285143	0.32870326	0.33618635	0.46922565	0.63664972	0.52374378	0.44719361	0.40364921	0.44348529	0.48823969	0.49668859	0.50547210	0.59794864	0.66829221	0.74471480	0.85095311
-5.07682630	0.34558616	0.35007985	0.35062084	0.45224770	0.66534276	0.60384895	0.51458672	0.43469236	0.46057960	0.51744857	0.52949739	0.53275620	0.61919786	0.69311864	0.77396670	0.89141347
-5.00430021	0.36442078	0.36622616	0.36353257	0.43139649	0.67136856	0.68136668	0.59003578	0.47436422	0.47499036	0.53967511	0.55887892	0.56414961	0.64684202	0.72525776	0.81469680	0.94646727
-4.93177412	0.37657603	0.37467702	0.37047575	0.40816173	0.65318611	0.74791743	0.66873007	0.52556381	0.49117209	0.55440832	0.58272300	0.59842505	0.68212752	0.76615842	0.86933261	1.01849424
-4.85924803	0.38256417	0.37637517	0.37062761	0.38615134	0.61503866	0.79767718	0.74636559	0.59217372	0.51754402	0.56581648	0.60233612	0.63499485	0.72651938	0.81805040	0.94045653	1.10922529
-4.78672194	0.38538984	0.37499107	0.36658055	0.37003414	0.56548865	0.82753479	0.81861865	0.67687679	0.56413826	0.58227698	0.62271617	0.67448997	0.78190386	0.88404299	1.03063000	1.21936033
-4.71419585	0.38845433	0.37453082	0.36239312	0.36343472	0.51458785	0.83648183	0.88038133	0.77869876	0.63923581	0.61458276	0.65185421	0.71923777	0.85076359	0.96811797	1.14216767	1.34793423
-4.64166976	0.39380517	0.37742063	0.36148974	0.36711631	0.47056702	0.82431498	0.92487872	0.89059020	0.74562140	0.67303357	0.69918410	0.77360911	0.93642922	1.07482367	1.27686962	1.49204207
-4.56914367	0.40072271	0.38366165	0.36561446	0.37847527	0.43693886	0.79053856	0.94388787	0.99915909	0.87771662	0.76446021	0.77340300	0.84380595	1.04309588	1.20869051	1.43568197	1.64673030
-4.49661758	0.40306167	0.38800203	0.37139603	0.38920254	0.41086916	0.73413439	0.92888165	1.08631215	1.02164692	0.88990185	0.88024639	0.93699893	1.17552345	1.37334153	1.61822017	1.80496156
-4.42409149	0.39132625	0.38164726	0.37133795	0.38841395	0.38453229	0.65411945	0.87304546	1.13269996	1.15681549	1.04301555	1.02038331	1.05992915	1.33826417	1.57043679	1.82208996	1.95763665
-4.35156540	0.35684629	0.35609944	0.35700834	0.36623721	0.34825301	0.55115810	0.77420932	1.12257416	1.26015272	1.21070546	1.18852802	1.21714060	1.53447922	1.79862660	2.04206126	2.09413351
-4.27903931	0.29502865	0.30631071	0.32191908	0.31720083	0.29457899	0.43004217	0.63768256	1.04915659	1.31198853	1.37558880	1.37394385	1.40925511	1.76452016	2.05266058	2.26930828	2.20303889
-4.20651322	0.21294313	0.23535067	0.26609045	0.24484414	0.22642041	0.30199427	0.47871436	0.91930357	1.30244121	1.52003931	1.56231965	1.63173061	2.02456695	2.32294727	2.49082441	2.27331074
-4.13398713	0.13343573	0.15871601	0.20141637	0.16922763	0.15770034	0.19019164	0.32348928	0.75605765	1.23673447	1.63138387	1.73928368	1.87479784	2.30581985	2.59559742	2.68946875	2.29567846
-4.06146104	0.07031591	0.10301630	0.14929979	0.11146384	0.10162406	0.11707490	0.20800903	0.59817741	1.13797287	1.70678748	1.89464362	2.12489803	2.59454701	2.85309567	2.84513030	2.26413528
-3.98893495	0.05138295	0.09690543	0.14244513	0.10597940	0.09751892	0.11559697	0.17483959	0.49627622	1.04634139	1.75669593	2.02644293	2.36748810	2.87334493	3.07550985	2.93723070	2.17727317
-3.91640886	0.16506552	0.20045257	0.23205653	0.21268660	0.20925562	0.23608601	0.26837441	0.50584807	1.01446327	1.80588292	2.14396683	2.59100468	3.12345594	3.24227501	2.94854157	2.03905626
-3.84388277	0.43325873	0.44802749	0.45750869	0.46604685	0.47146713	0.51000110	0.52710332	0.67868902	1.09952122	1.89145162	2.26876543	2.79114126	3.32765716	3.33448113	2.86942946	1.85879711
-3.77135668	0.89894246	0.88228817	0.86252704	0.90335365	0.92167308	0.96633258	0.97781000	1.05343772	1.35344109	2.05774157	2.43294371	2.97392964	3.47268342	3.33762620	2.70118645	1.65017125
-3.69883059	1.57759532	1.52448297	1.47434606	1.54403015	1.58041586	1.61998302	1.63121187	1.64805512	1.81243232	2.34832404	2.67393257	3.15552341	3.54989456	3.24449428	2.45704311	1.42944066
-3.62630450	2.46380805	2.37743180	2.30199213	2.38819038	2.44643056	2.46839516	2.47859801	2.45524481	2.48785016	2.79496579	3.02468748	3.35574061	3.55355393	3.05747240	2.16014066	1.21314722
-3.55377841	3.52945801	3.42408387	3.33495334	3.41649040	3.49524107	3.48978235	3.49133090	3.43986143	3.35784352	3.40290404	3.49761863	3.58323587	3.47797521	2.78931577	1.83896019	1.01578916
-3.48125232	4.72432293	4.62674489	4.54179226	4.59063830	4.67802798	4.63950826	4.61819373	4.53500144	4.35681223	4.13054707	4.06140668	3.81528200	3.31670581	2.46168256	1.52177367	0.84791920
-3.40872623	5.96912667	5.91664960	5.85894043	5.84481492	5.91048952	5.83335079	5.76979630	5.62787615	5.35787719	4.86583045	4.61738339	3.98558474	3.06617745	2.10167971	1.23178855	0.71507508
-3.33620014	7.11984279	7.14898086	7.14241814	7.04343405	7.03229289	6.90184484	6.77714451	6.53104425	6.15447701	5.41864242	4.99930598	3.99999709	2.73242244	1.73732570	0.98422428	0.61771321
-3.26367405	7.91095514	8.03016596	8.08547026	7.90847950	7.75777811	7.54866941	7.35862005	6.97810168	6.48524907	5.56977450	5.02896200	3.78403916	2.33561301	1.39342150	0.78571781	0.55197402
-3.19114796	7.99999536	8.16182395	8.25609359	8.05222633	7.74972957	7.44803301	7.21753355	6.73447930	6.16070494	5.19108020	4.62006417	3.33251649	1.90846152	1.08870817	0.63557304	0.51126482
-3.11862187	7.22582190	7.34275385	7.42078976	7.26212905	6.89034661	6.52222941	6.29646789	5.80452933	5.23243482	4.35484702	3.85093574	2.71940111	1.48873837	0.83460156	0.52805432	0.48804031
-3.04609578	5.83957832	5.85088367	5.86413148	5.78769992	5.47321122	5.09879320	4.91137206	4.49948465	4.00725282	3.30834121	2.92576931	2.05987131	1.11027315	0.63528498	0.45492119	0.47538066
-2.97356969	4.33847637	4.25642883	4.19955357	4.18420826	3.99588746	3.67002212	3.52515616	3.22220018	2.84147570	2.31993386	2.05514978	1.45749568	0.79639297	0.48880706	0.40753467	0.46808170
-2.90104360	3.07457374	2.95840385	2.86177417	2.86270661	2.78442769	2.53279519	2.41854676	2.20458463	1.92881260	1.54224303	1.36144278	0.97279074	0.55736950	0.38876363	0.37829357	0.46312182
-2.82851751	2.11617229	2.01848691	1.91634043	1.90482994	1.88721573	1.71350659	1.62132856	1.46744995	1.27876264	0.99529742	0.86793631	0.62156099	0.39145347	0.32615262	0.36132004	0.45949738
-2.75599142	1.39466124	1.33776760	1.25079323	1.22112824	1.22640917	1.12474035	1.05407420	0.94216616	0.82282114	0.63024640	0.54117609	0.38973465	0.28816375	0.29115208	0.35252087	0.45757950
-2.68346533	0.84717724	0.82959026	0.76605681	0.72436484	0.73361233	0.69233159	0.64528391	0.56693156	0.49932230	0.38969344	0.33391644	0.25007608	0.23229119	0.27453933	0.34922487	0.45823415
-2.61093924	0.44536606	0.45484898	0.41603982	0.37104631	0.37664091	0.37954759	0.35616727	0.30705668	0.27395903	0.23243782	0.20675634	0.17380742	0.20766946	0.26867520	0.34966422	0.46200953
-2.53841315	0.17542840	0.19778074	0.18129461	0.14030354	0.13982876	0.16883305	0.16585979	0.14246190	0.12927006	0.13380315	0.13240679	0.13679067	0.20022469	0.26796182	0.35249215	0.46857006
-2.46588706	0.05675395	0.06501240	0.06158495	0.04120511	0.03524673	0.04871515	0.05885496	0.05735765	0.05418772	0.07885560	0.09323322	0.12156454	0.19959707	0.26882344	0.35643157	0.47652936
-2.39336097	0.04920852	0.04074239	0.03717416	0.03883304	0.04645084	0.02238284	0.02572580	0.03466699	0.03387233	0.05628710	0.07749536	0.11699239	0.19958810	0.26934958	0.36016360	0.48364950
-2.32083488	0.05119524	0.04108785	0.03136870	0.03434675	0.04424518	0.02574522	0.02510016	0.03883906	0.04022740	0.05533850	0.07619953	0.11683562	0.19763619	0.26877381	0.36238270	0.48741656
-2.24830879	0.02496533	0.02096676	0.02216599	0.02629477	0.02215207	0.02134359	0.02587444	0.04887829	0.05505439	0.06510187	0.08202171	0.11795081	0.19368194	0.26691954	0.36189356	0.48555492
-2.17578270	0.01662872	0.01459749	0.03267127	0.04300754	0.02433541	0.02139976	0.03121481	0.06167530	0.07327893	0.07726799	0.08919098	0.11883759	0.18886842	0.26378244	0.35783083	0.47660581
-2.10325661	0.03182439	0.02991395	0.04872154	0.06526166	0.04777718	0.03157793	0.03865301	0.06756362	0.08552341	0.08634439	0.09384166	0.11878139	0.18441625	0.25930471	0.34974990	0.46023430
-2.03073052	0.03929059	0.03805691	0.05083385	0.07128565	0.05961309	0.03593835	0.03687740	0.06067826	0.08506518	0.08910049	0.09424174	0.11740386	0.18090115	0.25332093	0.33774951	0.43735111
-1.95820443	0.03197646	0.03240062	0.03911495	0.06081149	0.05742326	0.03096827	0.02677725	0.04382809	0.07324696	0.08555504	0.09062428	0.11459474	0.17812756	0.24569229	0.32246839	0.40998041
-1.88567834	0.01596508	0.01790087	0.01969259	0.04018478	0.04636581	0.02153501	0.01357761	0.02293985	0.05469748	0.07775143	0.08455814	0.11057428	0.17539394	0.23651472	0.30506896	0.38095963
-1.81315225	0.00850407	0.00789642	0.00868697	0.01878240	0.03371521	0.01477840	0.00600224	0.00861988	0.03518093	0.06855017	0.07809263	0.10587615	0.17194086	0.22632284	0.28720002	0.35369445
-1.74062616	0.01380852	0.01237182	0.01424291	0.01118609	0.02608896	0.01604718	0.00780179	0.00890691	0.02142902	0.06046117	0.07297291	0.10128917	0.16747976	0.21618741	0.27096412	0.33179006
-1.66810007	0.01677602	0.01602275	0.01819920	0.01262949	0.02263886	0.02169751	0.01194282	0.00901760	0.01450502	0.05490535	0.07006770	0.09773279	0.16244486	0.20769902	0.25884461	0.31887659
-1.59557398	0.01237315	0.01299077	0.01400830	0.01069632	0.02090688	0.02994901	0.02044642	0.00707352	0.01088786	0.05159654	0.06918708	0.09591236	0.15802041	0.20281299	0.25357690	0.31848906
-1.52304789	0.00544301	0.00567044	0.00605575	0.00559309	0.02157777	0.04075936	0.03424997	0.01479180	0.01174573	0.04962022	0.06936057	0.09618690	0.15588200	0.20357213	0.25792524	0.33381731
-1.45052180	0.00726447	0.00595774	0.00697920	0.00626536	0.02364346	0.05119796	0.04955904	0.03051287	0.01862296	0.04830245	0.06944860	0.09850009	0.15775609	0.21171809	0.27428372	0.36762309
-1.37799571	0.01367490	0.01221515	0.01399184	0.01199243	0.02382300	0.05672614	0.06082709	0.04657865	0.02853129	0.04725935	0.06875100	0.10244432	0.16496064	0.22838146	0.30447381	0.42173744
-1.30546962	0.01535724	0.01481386	0.01628222	0.01468157	0.02010216	0.05494021	0.06511695	0.05921681	0.03928824	0.04687334	0.06747836	0.10764260	0.17816307	0.25395372	0.34903934	0.49594535
-1.23294353	0.01194150	0.01248461	0.01312371	0.01260566	0.01305555	0.04632460	0.06203700	0.06713188	0.05022565	0.04840857	0.06682127	0.11374512	0.19710381	0.28761532	0.40660998	0.58785110
-1.16041744	0.00529912	0.00660014	0.00631139	0.00693308	0.00542151	0.03330014	0.05308605	0.07027750	0.06120726	0.05345547	0.06860300	0.12062000	0.22047262	0.32736132	0.47386999	0.69239953
-1.08789135	0.00384870	0.00327662	0.00367229	0.00369037	0.00449184	0.01957273	0.04100358	0.06939693	0.07191158	0.06321205	0.07459789	0.12846460	0.24614930	0.37014873	0.54562964	0.80190195
-1.01536526	0.00745629	0.00654298	0.00754468	0.00642186	0.00774498	0.01030292	0.02906256	0.06562585	0.08160238	0.07767452	0.08572425	0.13771745	0.27171177	0.41222109	0.61523218	0.90656782
-0.94283917	0.00894878	0.00855648	0.00954394	0.00842553	0.00841841	0.00665312	0.01929407	0.05961375	0.08874310	0.09519775	0.10146219	0.14869440	0.29474262	0.44946734	0.67526532	0.99547207
-0.87031308	0.00691006	0.00733637	0.00777978	0.00739700	0.00574170	0.00499417	0.01210194	0.05192379	0.09180925	0.11282084	0.11971482	0.16114209	0.31311365	0.47792795	0.71857027	1.05800281
-0.79778699	0.00299923	0.00349079	0.00361202	0.00378759	0.00305854	0.00296672	0.00745326	0.04321256	0.08976518	0.12698717	0.13720611	0.17396706	0.32516762	0.49425860	0.73920582	1.08533407
-0.72526090	0.00348472	0.00285903	0.00327688	0.00312286	0.00412418	0.00321855	0.00551346	0.03396294	0.08216620	0.13435417	0.15014457	0.18526941	0.32973964	0.49609448	0.73344939	1.07186271
-0.65273481	0.00651742	0.00573754	0.00653000	0.00561606	0.00671672	0.00539994	0.00531095	0.02449260	0.06937514	0.13264199	0.15518926	0.19263084	0.32612965	0.48240770	0.70045096	1.01644508
-0.58020872	0.00755066	0.00724055	0.00799688	0.00710850	0.00704994	0.00663709	0.00503037	0.01530401	0.05283826	0.12134264	0.15036383	0.19362253	0.31406854	0.45364046	0.64266295	0.92328077
-0.50768263	0.00587648	0.00623590	0.00656911	0.00623666	0.00488001	0.00589712	0.00377696	0.00724178	0.03490855	0.10190381	0.13561966	0.18641726	0.29371863	0.41169636	0.56539981	0.80133066
-0.43515654	0.00260838	0.00317375	0.00318297	0.00334272	0.00242285	0.00321410	0.00190629	0.00311471	0.01843270	0.07740294	0.11286199	0.17043742	0.26574423	0.35975463	0.47598586	0.66264197
-0.36263045	0.00249920	0.00215337	0.00239647	0.00238192	0.00303034	0.00240583	0.00197407	0.00409172	0.00761247	0.05182500	0.08548780	0.14665215	0.23147794	0.30186442	0.38250749	0.52029107
-0.29010436	0.00511565	0.00445794	0.00510673	0.00438396	0.00532181	0.00432784	0.00342104	0.00521998	0.00593615	0.02921440	0.05760087	0.11744274	0.19294882	0.24241603	0.29260842	0.38639476
-0.21757827	0.00617917	0.00589920	0.00654442	0.00580116	0.00582630	0.00558649	0.00402050	0.00449107	0.00677703	0.01335903	0.03314355	0.08614292	0.15271198	0.18555252	0.21244430	0.27032559
-0.14505218	0.00504338	0.00533736	0.00563744	0.00533392	0.00429134	0.00515917	0.00346024	0.00261538	0.00530534	0.00653952	0.01543567	0.05637807	0.11354337	0.13468569	0.14604848	0.17767112
-0.07252609	0.00238649	0.00301357	0.00295987	0.00311472	0.00207935	0.00303261	0.00202451	0.00195293	0.00290265	0.00545509	0.00714526	0.03141797	0.07813587	0.09217491	0.09511004	0.11013762
[truncated: 2,000 more rows]
