# Supplementary material for: Field-induced bound-state condensation and spin-nematic phase in SrCu2(BO3)2 revealed by neutron scattering up to 25.9 T
Source: Nat Commun. 2024 Jan 10;15:442. doi: 10.1038/s41467-023-44115-z (PMC10781965; doi:10.1038/s41467-023-44115-z)
Supplement: Supplementary file 3 — Source Data [file 41467_2023_44115_MOESM3_ESM.zip › source_data/Fig4b_MPS_Sxx_vs_energy_transfer.dat]

Energy/field	0.00000000	2.77510000	5.55020000	8.32540000	11.10050000	13.87560000	15.00000000	16.65070000	18.00000000	19.42580000	20.00000000	21.00000000	22.20100000	23.00000000	23.86600000	24.97610000
-144.97965384	0.00000464	0.00000313	0.00000591	0.00001321	0.00000961	0.00001415	0.00000072	0.00000929	0.00000541	0.00001725	0.00001452	0.00001039	0.00000957	0.00001283	0.00001638	0.00002005
-144.90712775	0.00000806	0.00000300	0.00000477	0.00001363	0.00001096	0.00001351	0.00000241	0.00000752	0.00000659	0.00001169	0.00001462	0.00000879	0.00000961	0.00001280	0.00001634	0.00002008
-144.83460166	0.00000728	0.00000356	0.00000135	0.00000772	0.00000633	0.00000691	0.00000392	0.00000232	0.00000506	0.00000545	0.00000951	0.00000830	0.00000957	0.00001277	0.00001629	0.00002009
-144.76207557	0.00000305	0.00000415	0.00000168	-0.00000023	0.00000003	0.00000159	0.00000366	0.00000299	0.00000254	0.00000837	0.00000531	0.00001020	0.00000959	0.00001275	0.00001626	0.00002009
-144.68954948	0.00000004	0.00000386	0.00000623	0.00000480	0.00000539	0.00000690	0.00000172	0.00000856	0.00000352	0.00001425	0.00000829	0.00001232	0.00000980	0.00001275	0.00001626	0.00002007
-144.61702339	0.00000289	0.00000156	0.00000796	0.00001091	0.00001187	0.00001188	0.00000043	0.00001169	0.00000668	0.00001512	0.00001260	0.00001223	0.00001009	0.00001277	0.00001629	0.00002004
-144.54449730	0.00000612	0.00000311	0.00000646	0.00001124	0.00001342	0.00001114	0.00000135	0.00000996	0.00000813	0.00000966	0.00001263	0.00000997	0.00001022	0.00001279	0.00001634	0.00002001
-144.47197121	0.00000524	0.00000499	0.00000202	0.00000528	0.00000889	0.00000465	0.00000259	0.00000412	0.00000664	0.00000531	0.00000778	0.00000830	0.00001005	0.00001282	0.00001639	0.00002000
-144.39944512	0.00000144	0.00000664	-0.00000039	-0.00000059	0.00000107	0.00000186	0.00000231	0.00000186	0.00000332	0.00001006	0.00000562	0.00000894	0.00000974	0.00001284	0.00001642	0.00002000
-144.32691904	0.00000030	0.00000651	0.00000363	0.00000674	0.00000357	0.00000892	0.00000087	0.00000636	0.00000283	0.00001635	0.00000990	0.00001058	0.00000957	0.00001286	0.00001642	0.00002003
-144.25439295	0.00000450	0.00000321	0.00000592	0.00001321	0.00000962	0.00001423	0.00000073	0.00000938	0.00000542	0.00001742	0.00001457	0.00001045	0.00000958	0.00001285	0.00001639	0.00002007
-144.18186686	0.00000802	0.00000298	0.00000487	0.00001378	0.00001110	0.00001371	0.00000241	0.00000768	0.00000666	0.00001191	0.00001477	0.00000884	0.00000962	0.00001282	0.00001635	0.00002009
-144.10934077	0.00000736	0.00000355	0.00000144	0.00000796	0.00000654	0.00000713	0.00000395	0.00000242	0.00000515	0.00000552	0.00000968	0.00000831	0.00000958	0.00001278	0.00001631	0.00002011
-144.03681468	0.00000318	0.00000413	0.00000160	-0.00000017	0.00000007	0.00000161	0.00000372	0.00000295	0.00000259	0.00000833	0.00000534	0.00001019	0.00000960	0.00001276	0.00001628	0.00002010
-143.96428859	0.00000005	0.00000392	0.00000619	0.00000468	0.00000531	0.00000686	0.00000178	0.00000856	0.00000351	0.00001429	0.00000826	0.00001235	0.00000980	0.00001276	0.00001627	0.00002009
-143.89176250	0.00000276	0.00000158	0.00000799	0.00001091	0.00001189	0.00001194	0.00000045	0.00001178	0.00000669	0.00001525	0.00001263	0.00001229	0.00001011	0.00001278	0.00001630	0.00002006
-143.81923641	0.00000608	0.00000307	0.00000657	0.00001137	0.00001355	0.00001130	0.00000135	0.00001010	0.00000819	0.00000983	0.00001274	0.00001003	0.00001023	0.00001280	0.00001635	0.00002003
-143.74671032	0.00000532	0.00000496	0.00000215	0.00000550	0.00000908	0.00000481	0.00000262	0.00000425	0.00000672	0.00000534	0.00000789	0.00000832	0.00001006	0.00001283	0.00001640	0.00002001
-143.67418423	0.00000154	0.00000662	-0.00000042	-0.00000060	0.00000118	0.00000184	0.00000236	0.00000185	0.00000338	0.00001002	0.00000562	0.00000894	0.00000976	0.00001286	0.00001643	0.00002002
-143.60165814	0.00000028	0.00000658	0.00000358	0.00000663	0.00000350	0.00000888	0.00000090	0.00000635	0.00000283	0.00001638	0.00000987	0.00001059	0.00000958	0.00001287	0.00001644	0.00002005
-143.52913205	0.00000437	0.00000330	0.00000593	0.00001322	0.00000963	0.00001429	0.00000073	0.00000944	0.00000543	0.00001753	0.00001460	0.00001049	0.00000959	0.00001286	0.00001641	0.00002008
-143.45660596	0.00000800	0.00000298	0.00000496	0.00001390	0.00001120	0.00001384	0.00000241	0.00000778	0.00000670	0.00001206	0.00001485	0.00000888	0.00000963	0.00001283	0.00001637	0.00002011
-143.38407987	0.00000745	0.00000356	0.00000152	0.00000817	0.00000669	0.00000729	0.00000397	0.00000248	0.00000521	0.00000557	0.00000980	0.00000832	0.00000960	0.00001280	0.00001633	0.00002012
-143.31155378	0.00000332	0.00000412	0.00000153	-0.00000011	0.00000011	0.00000163	0.00000376	0.00000292	0.00000262	0.00000829	0.00000536	0.00001018	0.00000961	0.00001277	0.00001629	0.00002012
-143.23902769	0.00000008	0.00000399	0.00000615	0.00000458	0.00000523	0.00000682	0.00000182	0.00000854	0.00000350	0.00001428	0.00000823	0.00001235	0.00000981	0.00001277	0.00001629	0.00002011
-143.16650160	0.00000264	0.00000161	0.00000802	0.00001090	0.00001188	0.00001196	0.00000047	0.00001181	0.00000669	0.00001531	0.00001262	0.00001233	0.00001012	0.00001279	0.00001632	0.00002008
-143.09397551	0.00000607	0.00000304	0.00000667	0.00001148	0.00001363	0.00001138	0.00000134	0.00001017	0.00000822	0.00000993	0.00001278	0.00001008	0.00001025	0.00001282	0.00001637	0.00002005
-143.02144942	0.00000542	0.00000494	0.00000227	0.00000567	0.00000922	0.00000492	0.00000262	0.00000433	0.00000677	0.00000535	0.00000797	0.00000834	0.00001008	0.00001285	0.00001642	0.00002004
-142.94892333	0.00000166	0.00000661	-0.00000045	-0.00000061	0.00000127	0.00000182	0.00000238	0.00000184	0.00000342	0.00000996	0.00000562	0.00000892	0.00000978	0.00001287	0.00001645	0.00002004
-142.87639724	0.00000028	0.00000667	0.00000353	0.00000652	0.00000343	0.00000882	0.00000093	0.00000631	0.00000282	0.00001634	0.00000982	0.00001058	0.00000960	0.00001289	0.00001646	0.00002007
-142.80387115	0.00000426	0.00000339	0.00000594	0.00001320	0.00000959	0.00001428	0.00000073	0.00000943	0.00000541	0.00001756	0.00001457	0.00001051	0.00000960	0.00001288	0.00001643	0.00002010
-142.73134506	0.00000799	0.00000298	0.00000504	0.00001399	0.00001123	0.00001389	0.00000240	0.00000782	0.00000670	0.00001216	0.00001488	0.00000890	0.00000964	0.00001285	0.00001639	0.00002013
-142.65881897	0.00000756	0.00000357	0.00000159	0.00000833	0.00000679	0.00000739	0.00000396	0.00000253	0.00000523	0.00000561	0.00000988	0.00000832	0.00000961	0.00001281	0.00001635	0.00002015
-142.58629288	0.00000347	0.00000413	0.00000147	-0.00000005	0.00000013	0.00000163	0.00000378	0.00000288	0.00000264	0.00000821	0.00000538	0.00001015	0.00000962	0.00001279	0.00001631	0.00002015
-142.51376679	0.00000011	0.00000406	0.00000611	0.00000447	0.00000514	0.00000673	0.00000185	0.00000848	0.00000347	0.00001420	0.00000815	0.00001233	0.00000982	0.00001279	0.00001631	0.00002013
-142.44124070	0.00000254	0.00000164	0.00000804	0.00001086	0.00001182	0.00001191	0.00000048	0.00001178	0.00000665	0.00001530	0.00001256	0.00001234	0.00001012	0.00001281	0.00001634	0.00002010
-142.36871461	0.00000607	0.00000302	0.00000676	0.00001154	0.00001365	0.00001140	0.00000132	0.00001020	0.00000820	0.00001000	0.00001278	0.00001012	0.00001026	0.00001284	0.00001639	0.00002007
-142.29618852	0.00000553	0.00000493	0.00000238	0.00000581	0.00000931	0.00000500	0.00000260	0.00000441	0.00000679	0.00000535	0.00000803	0.00000836	0.00001010	0.00001286	0.00001644	0.00002006
-142.22366243	0.00000179	0.00000661	-0.00000047	-0.00000062	0.00000135	0.00000177	0.00000238	0.00000181	0.00000346	0.00000984	0.00000561	0.00000889	0.00000980	0.00001289	0.00001647	0.00002006
-142.15113634	0.00000028	0.00000675	0.00000347	0.00000638	0.00000333	0.00000870	0.00000094	0.00000621	0.00000279	0.00001623	0.00000972	0.00001055	0.00000961	0.00001290	0.00001648	0.00002009
-142.07861025	0.00000417	0.00000349	0.00000594	0.00001314	0.00000950	0.00001419	0.00000073	0.00000937	0.00000535	0.00001753	0.00001448	0.00001051	0.00000962	0.00001290	0.00001645	0.00002013
-142.00608416	0.00000800	0.00000298	0.00000511	0.00001404	0.00001122	0.00001389	0.00000236	0.00000782	0.00000666	0.00001223	0.00001487	0.00000893	0.00000966	0.00001287	0.00001641	0.00002016
-141.93355807	0.00000767	0.00000359	0.00000166	0.00000847	0.00000687	0.00000749	0.00000394	0.00000258	0.00000524	0.00000564	0.00000996	0.00000831	0.00000962	0.00001283	0.00001637	0.00002017
-141.86103198	0.00000362	0.00000414	0.00000141	0.00000001	0.00000015	0.00000162	0.00000378	0.00000281	0.00000266	0.00000807	0.00000539	0.00001009	0.00000964	0.00001281	0.00001634	0.00002017
-141.78850589	0.00000015	0.00000413	0.00000606	0.00000432	0.00000501	0.00000658	0.00000188	0.00000835	0.00000342	0.00001405	0.00000804	0.00001228	0.00000983	0.00001281	0.00001633	0.00002016
-141.71597980	0.00000246	0.00000168	0.00000805	0.00001077	0.00001171	0.00001179	0.00000048	0.00001170	0.00000658	0.00001525	0.00001244	0.00001235	0.00001013	0.00001283	0.00001636	0.00002013
-141.64345371	0.00000608	0.00000300	0.00000684	0.00001156	0.00001362	0.00001138	0.00000128	0.00001021	0.00000816	0.00001008	0.00001275	0.00001016	0.00001027	0.00001285	0.00001641	0.00002010
-141.57092762	0.00000563	0.00000492	0.00000248	0.00000594	0.00000939	0.00000509	0.00000256	0.00000450	0.00000681	0.00000534	0.00000810	0.00000838	0.00001012	0.00001288	0.00001646	0.00002009
-141.49840153	0.00000190	0.00000661	-0.00000048	-0.00000063	0.00000144	0.00000170	0.00000238	0.00000176	0.00000350	0.00000966	0.00000558	0.00000885	0.00000982	0.00001291	0.00001650	0.00002009
-141.42587544	0.00000029	0.00000682	0.00000340	0.00000621	0.00000318	0.00000851	0.00000096	0.00000606	0.00000275	0.00001606	0.00000958	0.00001050	0.00000963	0.00001292	0.00001650	0.00002012
-141.35334935	0.00000409	0.00000358	0.00000593	0.00001304	0.00000936	0.00001406	0.00000071	0.00000927	0.00000526	0.00001748	0.00001435	0.00001051	0.00000963	0.00001292	0.00001648	0.00002015
-141.28082326	0.00000801	0.00000299	0.00000517	0.00001405	0.00001117	0.00001388	0.00000231	0.00000783	0.00000662	0.00001235	0.00001485	0.00000896	0.00000967	0.00001289	0.00001644	0.00002018
-141.20829717	0.00000777	0.00000360	0.00000172	0.00000861	0.00000695	0.00000762	0.00000389	0.00000266	0.00000526	0.00000568	0.00001008	0.00000831	0.00000964	0.00001285	0.00001639	0.00002020
-141.13577108	0.00000375	0.00000415	0.00000134	0.00000008	0.00000018	0.00000161	0.00000378	0.00000271	0.00000269	0.00000788	0.00000540	0.00001003	0.00000965	0.00001283	0.00001636	0.00002020
-141.06324499	0.00000019	0.00000419	0.00000600	0.00000414	0.00000482	0.00000636	0.00000192	0.00000818	0.00000335	0.00001386	0.00000789	0.00001223	0.00000984	0.00001283	0.00001636	0.00002019
-140.99071890	0.00000239	0.00000172	0.00000805	0.00001065	0.00001155	0.00001163	0.00000049	0.00001160	0.00000648	0.00001520	0.00001230	0.00001236	0.00001014	0.00001285	0.00001639	0.00002016
-140.91819281	0.00000608	0.00000298	0.00000691	0.00001156	0.00001358	0.00001137	0.00000122	0.00001025	0.00000812	0.00001020	0.00001274	0.00001023	0.00001029	0.00001288	0.00001643	0.00002013
-140.84566672	0.00000572	0.00000492	0.00000258	0.00000608	0.00000950	0.00000523	0.00000252	0.00000465	0.00000685	0.00000532	0.00000822	0.00000841	0.00001014	0.00001290	0.00001649	0.00002012
-140.77314063	0.00000201	0.00000661	-0.00000050	-0.00000064	0.00000157	0.00000162	0.00000238	0.00000171	0.00000358	0.00000944	0.00000554	0.00000880	0.00000984	0.00001293	0.00001652	0.00002012
-140.70061454	0.00000030	0.00000689	0.00000332	0.00000600	0.00000299	0.00000827	0.00000098	0.00000588	0.00000270	0.00001587	0.00000941	0.00001045	0.00000965	0.00001295	0.00001653	0.00002015
-140.62808845	0.00000402	0.00000367	0.00000590	0.00001291	0.00000918	0.00001390	0.00000069	0.00000916	0.00000517	0.00001745	0.00001421	0.00001053	0.00000965	0.00001294	0.00001650	0.00002018
-140.55556236	0.00000802	0.00000299	0.00000522	0.00001407	0.00001113	0.00001389	0.00000225	0.00000788	0.00000658	0.00001252	0.00001486	0.00000900	0.00000969	0.00001292	0.00001646	0.00002021
-140.48303627	0.00000786	0.00000361	0.00000179	0.00000878	0.00000707	0.00000781	0.00000385	0.00000277	0.00000531	0.00000576	0.00001025	0.00000830	0.00000966	0.00001288	0.00001642	0.00002023
-140.41051018	0.00000387	0.00000415	0.00000128	0.00000017	0.00000024	0.00000162	0.00000380	0.00000259	0.00000273	0.00000767	0.00000543	0.00000995	0.00000967	0.00001285	0.00001639	0.00002023
-140.33798409	0.00000023	0.00000423	0.00000593	0.00000392	0.00000459	0.00000612	0.00000198	0.00000799	0.00000327	0.00001367	0.00000772	0.00001218	0.00000986	0.00001285	0.00001638	0.00002022
-140.26545800	0.00000231	0.00000175	0.00000804	0.00001051	0.00001137	0.00001148	0.00000050	0.00001152	0.00000638	0.00001519	0.00001217	0.00001240	0.00001016	0.00001287	0.00001641	0.00002019
-140.19293191	0.00000607	0.00000296	0.00000697	0.00001158	0.00001356	0.00001141	0.00000117	0.00001033	0.00000809	0.00001039	0.00001277	0.00001032	0.00001031	0.00001290	0.00001646	0.00002016
-140.12040582	0.00000579	0.00000490	0.00000269	0.00000626	0.00000966	0.00000543	0.00000248	0.00000485	0.00000691	0.00000533	0.00000838	0.00000844	0.00001017	0.00001293	0.00001651	0.00002015
-140.04787973	0.00000210	0.00000660	-0.00000051	-0.00000064	0.00000175	0.00000153	0.00000239	0.00000166	0.00000368	0.00000921	0.00000551	0.00000875	0.00000987	0.00001295	0.00001655	0.00002015
-139.97535364	0.00000031	0.00000694	0.00000323	0.00000577	0.00000278	0.00000801	0.00000102	0.00000570	0.00000265	0.00001570	0.00000923	0.00001042	0.00000967	0.00001297	0.00001656	0.00002018
-139.90282755	0.00000393	0.00000376	0.00000587	0.00001277	0.00000900	0.00001377	0.00000068	0.00000909	0.00000507	0.00001749	0.00001410	0.00001057	0.00000966	0.00001297	0.00001653	0.00002022
-139.83030146	0.00000801	0.00000299	0.00000527	0.00001411	0.00001112	0.00001397	0.00000218	0.00000797	0.00000656	0.00001277	0.00001493	0.00000906	0.00000971	0.00001294	0.00001649	0.00002025
-139.75777537	0.00000792	0.00000362	0.00000186	0.00000898	0.00000725	0.00000807	0.00000382	0.00000293	0.00000538	0.00000587	0.00001047	0.00000830	0.00000968	0.00001291	0.00001645	0.00002026
-139.68524928	0.00000397	0.00000415	0.00000121	0.00000029	0.00000033	0.00000165	0.00000383	0.00000246	0.00000280	0.00000747	0.00000548	0.00000989	0.00000969	0.00001288	0.00001642	0.00002026
-139.61272319	0.00000026	0.00000427	0.00000584	0.00000369	0.00000435	0.00000588	0.00000206	0.00000781	0.00000320	0.00001352	0.00000757	0.00001216	0.00000987	0.00001288	0.00001641	0.00002025
-139.54019710	0.00000222	0.00000179	0.00000803	0.00001037	0.00001121	0.00001137	0.00000052	0.00001148	0.00000629	0.00001526	0.00001208	0.00001246	0.00001017	0.00001290	0.00001644	0.00002023
-139.46767101	0.00000604	0.00000293	0.00000705	0.00001163	0.00001358	0.00001151	0.00000112	0.00001046	0.00000809	0.00001066	0.00001286	0.00001043	0.00001033	0.00001292	0.00001649	0.00002020
-139.39514492	0.00000584	0.00000487	0.00000282	0.00000647	0.00000988	0.00000570	0.00000246	0.00000509	0.00000702	0.00000536	0.00000860	0.00000849	0.00001020	0.00001295	0.00001654	0.00002018
-139.32261883	0.00000217	0.00000657	-0.00000052	-0.00000062	0.00000198	0.00000147	0.00000243	0.00000163	0.00000380	0.00000900	0.00000550	0.00000872	0.00000991	0.00001298	0.00001658	0.00002019
-139.25009274	0.00000031	0.00000698	0.00000313	0.00000553	0.00000258	0.00000777	0.00000107	0.00000554	0.00000262	0.00001558	0.00000908	0.00001041	0.00000970	0.00001300	0.00001659	0.00002022
-139.17756665	0.00000384	0.00000384	0.00000584	0.00001266	0.00000885	0.00001369	0.00000067	0.00000907	0.00000500	0.00001760	0.00001404	0.00001063	0.00000969	0.00001299	0.00001657	0.00002025
-139.10504056	0.00000797	0.00000298	0.00000533	0.00001418	0.00001117	0.00001411	0.00000213	0.00000812	0.00000658	0.00001308	0.00001505	0.00000914	0.00000973	0.00001297	0.00001653	0.00002028
-139.03251447	0.00000797	0.00000361	0.00000195	0.00000923	0.00000748	0.00000839	0.00000380	0.00000312	0.00000549	0.00000601	0.00001074	0.00000831	0.00000971	0.00001293	0.00001648	0.00002030
-138.95998838	0.00000406	0.00000413	0.00000114	0.00000045	0.00000045	0.00000172	0.00000389	0.00000236	0.00000288	0.00000732	0.00000555	0.00000984	0.00000971	0.00001291	0.00001645	0.00002030
-138.88746229	0.00000029	0.00000429	0.00000576	0.00000347	0.00000413	0.00000569	0.00000216	0.00000767	0.00000313	0.00001344	0.00000746	0.00001216	0.00000989	0.00001290	0.00001644	0.00002029
-138.81493620	0.00000212	0.00000182	0.00000803	0.00001027	0.00001109	0.00001132	0.00000055	0.00001150	0.00000623	0.00001539	0.00001204	0.00001255	0.00001019	0.00001292	0.00001647	0.00002027
-138.74241011	0.00000599	0.00000289	0.00000713	0.00001172	0.00001366	0.00001168	0.00000108	0.00001065	0.00000813	0.00001096	0.00001299	0.00001055	0.00001036	0.00001295	0.00001652	0.00002024
-138.66988402	0.00000587	0.00000484	0.00000296	0.00000672	0.00001014	0.00000601	0.00000246	0.00000536	0.00000715	0.00000542	0.00000883	0.00000855	0.00001024	0.00001298	0.00001658	0.00002022
-138.59735793	0.00000225	0.00000654	-0.00000051	-0.00000057	0.00000223	0.00000144	0.00000249	0.00000162	0.00000394	0.00000883	0.00000551	0.00000871	0.00000994	0.00001301	0.00001662	0.00002023
-138.52483184	0.00000031	0.00000702	0.00000303	0.00000530	0.00000241	0.00000759	0.00000113	0.00000543	0.00000260	0.00001553	0.00000897	0.00001042	0.00000973	0.00001303	0.00001663	0.00002025
-138.45230575	0.00000372	0.00000393	0.00000582	0.00001258	0.00000876	0.00001368	0.00000067	0.00000911	0.00000497	0.00001777	0.00001404	0.00001071	0.00000971	0.00001303	0.00001660	0.00002029
-138.37977966	0.00000792	0.00000297	0.00000541	0.00001430	0.00001126	0.00001431	0.00000210	0.00000831	0.00000663	0.00001341	0.00001521	0.00000922	0.00000976	0.00001300	0.00001656	0.00002032
-138.30725357	0.00000802	0.00000361	0.00000204	0.00000950	0.00000774	0.00000872	0.00000381	0.00000333	0.00000562	0.00000617	0.00001102	0.00000834	0.00000973	0.00001296	0.00001652	0.00002034
-138.23472748	0.00000417	0.00000411	0.00000109	0.00000063	0.00000059	0.00000182	0.00000397	0.00000228	0.00000297	0.00000721	0.00000563	0.00000982	0.00000973	0.00001294	0.00001649	0.00002034
-138.16220139	0.00000031	0.00000432	0.00000568	0.00000328	0.00000395	0.00000554	0.00000226	0.00000759	0.00000310	0.00001342	0.00000739	0.00001218	0.00000991	0.00001293	0.00001648	0.00002033
-138.08967530	0.00000199	0.00000186	0.00000804	0.00001020	0.00001102	0.00001133	0.00000059	0.00001157	0.00000621	0.00001557	0.00001205	0.00001265	0.00001022	0.00001295	0.00001651	0.00002031
-138.01714921	0.00000593	0.00000285	0.00000723	0.00001184	0.00001379	0.00001189	0.00000107	0.00001086	0.00000820	0.00001127	0.00001316	0.00001067	0.00001040	0.00001298	0.00001656	0.00002028
-137.94462312	0.00000591	0.00000481	0.00000311	0.00000699	0.00001041	0.00000632	0.00000247	0.00000562	0.00000730	0.00000551	0.00000907	0.00000861	0.00001028	0.00001301	0.00001661	0.00002027
-137.87209703	0.00000234	0.00000651	-0.00000049	-0.00000051	0.00000248	0.00000144	0.00000256	0.00000163	0.00000408	0.00000873	0.00000554	0.00000871	0.00000997	0.00001304	0.00001665	0.00002027
-137.79957094	0.00000030	0.00000706	0.00000295	0.00000511	0.00000229	0.00000747	0.00000120	0.00000537	0.00000261	0.00001555	0.00000891	0.00001044	0.00000976	0.00001306	0.00001666	0.00002029
-137.72704485	0.00000358	0.00000403	0.00000581	0.00001254	0.00000872	0.00001373	0.00000068	0.00000918	0.00000496	0.00001797	0.00001408	0.00001079	0.00000973	0.00001306	0.00001664	0.00002033
-137.65451876	0.00000786	0.00000296	0.00000549	0.00001444	0.00001140	0.00001453	0.00000208	0.00000851	0.00000670	0.00001373	0.00001539	0.00000931	0.00000978	0.00001303	0.00001660	0.00002036
-137.58199267	0.00000807	0.00000361	0.00000215	0.00000978	0.00000800	0.00000904	0.00000384	0.00000352	0.00000574	0.00000632	0.00001128	0.00000837	0.00000976	0.00001300	0.00001656	0.00002038
-137.50946658	0.00000429	0.00000410	0.00000104	0.00000082	0.00000074	0.00000192	0.00000405	0.00000224	0.00000306	0.00000716	0.00000572	0.00000981	0.00000976	0.00001297	0.00001653	0.00002039
-137.43694049	0.00000035	0.00000435	0.00000562	0.00000312	0.00000382	0.00000546	0.00000236	0.00000755	0.00000308	0.00001345	0.00000736	0.00001222	0.00000993	0.00001297	0.00001652	0.00002038
-137.36441440	0.00000186	0.00000192	0.00000807	0.00001017	0.00001101	0.00001139	0.00000063	0.00001167	0.00000621	0.00001576	0.00001210	0.00001275	0.00001024	0.00001298	0.00001655	0.00002036
-137.29188831	0.00000587	0.00000281	0.00000734	0.00001199	0.00001394	0.00001210	0.00000107	0.00001107	0.00000828	0.00001154	0.00001332	0.00001078	0.00001043	0.00001301	0.00001660	0.00002033
-137.21936222	0.00000596	0.00000478	0.00000326	0.00000725	0.00001067	0.00000659	0.00000250	0.00000584	0.00000743	0.00000560	0.00000928	0.00000867	0.00001031	0.00001304	0.00001665	0.00002031
-137.14683613	0.00000244	0.00000648	-0.00000046	-0.00000043	0.00000270	0.00000147	0.00000263	0.00000165	0.00000420	0.00000868	0.00000558	0.00000872	0.00001001	0.00001307	0.00001669	0.00002031
-137.07431004	0.00000030	0.00000712	0.00000287	0.00000496	0.00000221	0.00000740	0.00000127	0.00000535	0.00000262	0.00001560	0.00000889	0.00001047	0.00000978	0.00001309	0.00001670	0.00002034
-137.00178395	0.00000344	0.00000415	0.00000581	0.00001252	0.00000871	0.00001381	0.00000070	0.00000926	0.00000497	0.00001816	0.00001413	0.00001086	0.00000976	0.00001309	0.00001668	0.00002038
-136.92925786	0.00000781	0.00000296	0.00000558	0.00001459	0.00001153	0.00001474	0.00000209	0.00000868	0.00000677	0.00001399	0.00001556	0.00000938	0.00000981	0.00001307	0.00001664	0.00002041
-136.85673177	0.00000813	0.00000361	0.00000226	0.00001004	0.00000823	0.00000930	0.00000388	0.00000368	0.00000585	0.00000645	0.00001148	0.00000840	0.00000979	0.00001303	0.00001660	0.00002043
-136.78420568	0.00000443	0.00000409	0.00000101	0.00000099	0.00000088	0.00000202	0.00000412	0.00000222	0.00000314	0.00000714	0.00000580	0.00000982	0.00000979	0.00001301	0.00001657	0.00002043
-136.71167959	0.00000040	0.00000440	0.00000557	0.00000300	0.00000373	0.00000542	0.00000243	0.00000755	0.00000308	0.00001349	0.00000734	0.00001226	0.00000996	0.00001300	0.00001656	0.00002043
-136.63915350	0.00000173	0.00000198	0.00000810	0.00001015	0.00001102	0.00001146	0.00000067	0.00001176	0.00000623	0.00001591	0.00001214	0.00001283	0.00001027	0.00001302	0.00001659	0.00002041
-136.56662741	0.00000582	0.00000278	0.00000746	0.00001212	0.00001407	0.00001227	0.00000107	0.00001122	0.00000835	0.00001175	0.00001345	0.00001088	0.00001046	0.00001305	0.00001664	0.00002038
-136.49410132	0.00000603	0.00000475	0.00000341	0.00000748	0.00001089	0.00000679	0.00000253	0.00000600	0.00000753	0.00000567	0.00000943	0.00000872	0.00001035	0.00001308	0.00001669	0.00002036
-136.42157523	0.00000257	0.00000647	-0.00000042	-0.00000036	0.00000289	0.00000150	0.00000268	0.00000168	0.00000428	0.00000866	0.00000562	0.00000873	0.00001005	0.00001311	0.00001673	0.00002036
-136.34904914	0.00000031	0.00000718	0.00000281	0.00000483	0.00000215	0.00000737	0.00000132	0.00000534	0.00000264	0.00001564	0.00000887	0.00001050	0.00000982	0.00001313	0.00001675	0.00002039
-136.27652305	0.00000330	0.00000428	0.00000582	0.00001252	0.00000871	0.00001388	0.00000072	0.00000933	0.00000498	0.00001829	0.00001417	0.00001092	0.00000979	0.00001313	0.00001672	0.00002042
-136.20399696	0.00000778	0.00000296	0.00000567	0.00001473	0.00001164	0.00001489	0.00000209	0.00000879	0.00000682	0.00001417	0.00001566	0.00000944	0.00000984	0.00001310	0.00001668	0.00002046
-136.13147087	0.00000822	0.00000363	0.00000236	0.00001025	0.00000840	0.00000949	0.00000391	0.00000378	0.00000592	0.00000656	0.00001163	0.00000843	0.00000982	0.00001307	0.00001664	0.00002048
-136.05894478	0.00000459	0.00000410	0.00000098	0.00000116	0.00000099	0.00000209	0.00000418	0.00000222	0.00000319	0.00000712	0.00000587	0.00000982	0.00000982	0.00001304	0.00001661	0.00002048
-135.98641869	0.00000046	0.00000446	0.00000552	0.00000289	0.00000367	0.00000539	0.00000249	0.00000754	0.00000309	0.00001349	0.00000733	0.00001228	0.00000999	0.00001304	0.00001660	0.00002048
-135.91389260	0.00000161	0.00000206	0.00000813	0.00001014	0.00001102	0.00001149	0.00000070	0.00001181	0.00000624	0.00001599	0.00001215	0.00001288	0.00001030	0.00001305	0.00001663	0.00002046
-135.84136651	0.00000579	0.00000275	0.00000756	0.00001223	0.00001417	0.00001237	0.00000108	0.00001132	0.00000839	0.00001188	0.00001351	0.00001095	0.00001049	0.00001308	0.00001668	0.00002043
-135.76884042	0.00000612	0.00000474	0.00000356	0.00000766	0.00001104	0.00000693	0.00000254	0.00000611	0.00000760	0.00000573	0.00000953	0.00000877	0.00001039	0.00001312	0.00001674	0.00002041
-135.69631433	0.00000270	0.00000647	-0.00000038	-0.00000029	0.00000303	0.00000152	0.00000271	0.00000170	0.00000435	0.00000863	0.00000565	0.00000874	0.00001008	0.00001315	0.00001678	0.00002041
-135.62378824	0.00000033	0.00000726	0.00000275	0.00000472	0.00000210	0.00000732	0.00000135	0.00000531	0.00000265	0.00001563	0.00000885	0.00001050	0.00000985	0.00001317	0.00001679	0.00002044
-135.55126215	0.00000318	0.00000442	0.00000583	0.00001251	0.00000868	0.00001389	0.00000074	0.00000933	0.00000497	0.00001834	0.00001417	0.00001095	0.00000982	0.00001317	0.00001677	0.00002048
-135.47873606	0.00000776	0.00000298	0.00000576	0.00001482	0.00001169	0.00001496	0.00000209	0.00000885	0.00000684	0.00001428	0.00001571	0.00000948	0.00000987	0.00001314	0.00001673	0.00002051
-135.40620997	0.00000832	0.00000365	0.00000246	0.00001043	0.00000851	0.00000961	0.00000391	0.00000386	0.00000596	0.00000663	0.00001173	0.00000845	0.00000985	0.00001311	0.00001669	0.00002053
-135.33368388	0.00000476	0.00000412	0.00000096	0.00000130	0.00000107	0.00000215	0.00000420	0.00000221	0.00000323	0.00000707	0.00000592	0.00000981	0.00000985	0.00001308	0.00001665	0.00002054
-135.26115779	0.00000053	0.00000452	0.00000548	0.00000279	0.00000359	0.00000532	0.00000253	0.00000749	0.00000309	0.00001343	0.00000729	0.00001227	0.00001002	0.00001308	0.00001665	0.00002053
-135.18863170	0.00000150	0.00000214	0.00000816	0.00001010	0.00001097	0.00001145	0.00000072	0.00001179	0.00000622	0.00001599	0.00001210	0.00001291	0.00001033	0.00001309	0.00001667	0.00002051
-135.11610561	0.00000577	0.00000274	0.00000766	0.00001229	0.00001420	0.00001239	0.00000107	0.00001136	0.00000839	0.00001195	0.00001352	0.00001100	0.00001053	0.00001312	0.00001672	0.00002048
-135.04357952	0.00000622	0.00000474	0.00000369	0.00000781	0.00001115	0.00000702	0.00000253	0.00000619	0.00000763	0.00000577	0.00000960	0.00000881	0.00001042	0.00001316	0.00001678	0.00002047
-134.97105343	0.00000285	0.00000649	-0.00000034	-0.00000023	0.00000315	0.00000153	0.00000272	0.00000171	0.00000440	0.00000855	0.00000567	0.00000874	0.00001012	0.00001319	0.00001682	0.00002047
-134.89852734	0.00000036	0.00000734	0.00000269	0.00000460	0.00000203	0.00000722	0.00000138	0.00000523	0.00000265	0.00001554	0.00000878	0.00001048	0.00000988	0.00001321	0.00001684	0.00002049
-134.82600125	0.00000308	0.00000456	0.00000582	0.00001245	0.00000860	0.00001382	0.00000075	0.00000928	0.00000493	0.00001832	0.00001410	0.00001096	0.00000985	0.00001321	0.00001682	0.00002053
-134.75347516	0.00000776	0.00000300	0.00000582	0.00001487	0.00001168	0.00001497	0.00000207	0.00000885	0.00000681	0.00001436	0.00001571	0.00000952	0.00000990	0.00001319	0.00001678	0.00002057
-134.68094907	0.00000843	0.00000368	0.00000255	0.00001058	0.00000859	0.00000971	0.00000389	0.00000392	0.00000597	0.00000671	0.00001181	0.00000848	0.00000989	0.00001315	0.00001674	0.00002059
-134.60842298	0.00000493	0.00000414	0.00000094	0.00000145	0.00000115	0.00000220	0.00000421	0.00000218	0.00000327	0.00000698	0.00000598	0.00000979	0.00000988	0.00001312	0.00001670	0.00002059
-134.53589689	0.00000061	0.00000458	0.00000543	0.00000266	0.00000348	0.00000519	0.00000257	0.00000739	0.00000307	0.00001330	0.00000721	0.00001224	0.00001005	0.00001312	0.00001669	0.00002059
-134.46337080	0.00000142	0.00000223	0.00000818	0.00001001	0.00001087	0.00001134	0.00000074	0.00001173	0.00000616	0.00001594	0.00001200	0.00001292	0.00001036	0.00001313	0.00001672	0.00002057
-134.39084471	0.00000577	0.00000272	0.00000774	0.00001231	0.00001417	0.00001237	0.00000104	0.00001137	0.00000836	0.00001202	0.00001349	0.00001106	0.00001056	0.00001316	0.00001677	0.00002054
-134.31831862	0.00000632	0.00000474	0.00000382	0.00000793	0.00001123	0.00000710	0.00000250	0.00000629	0.00000765	0.00000581	0.00000968	0.00000885	0.00001046	0.00001320	0.00001683	0.00002052
-134.24579253	0.00000298	0.00000650	-0.00000031	-0.00000017	0.00000329	0.00000152	0.00000271	0.00000172	0.00000446	0.00000842	0.00000568	0.00000872	0.00001016	0.00001323	0.00001687	0.00002052
-134.17326644	0.00000040	0.00000742	0.00000262	0.00000444	0.00000191	0.00000706	0.00000140	0.00000510	0.00000265	0.00001539	0.00000867	0.00001044	0.00000992	0.00001325	0.00001689	0.00002055
-134.10074035	0.00000300	0.00000469	0.00000581	0.00001235	0.00000846	0.00001369	0.00000075	0.00000918	0.00000486	0.00001827	0.00001398	0.00001096	0.00000989	0.00001325	0.00001687	0.00002059
-134.02821426	0.00000777	0.00000302	0.00000588	0.00001489	0.00001162	0.00001495	0.00000203	0.00000885	0.00000676	0.00001446	0.00001568	0.00000956	0.00000994	0.00001323	0.00001683	0.00002062
-133.95568817	0.00000854	0.00000370	0.00000263	0.00001072	0.00000865	0.00000983	0.00000386	0.00000402	0.00000599	0.00000682	0.00001192	0.00000850	0.00000992	0.00001319	0.00001679	0.00002065
-133.88316208	0.00000508	0.00000417	0.00000092	0.00000161	0.00000125	0.00000226	0.00000421	0.00000213	0.00000331	0.00000686	0.00000605	0.00000975	0.00000992	0.00001317	0.00001675	0.00002065
-133.81063599	0.00000068	0.00000464	0.00000536	0.00000249	0.00000332	0.00000500	0.00000261	0.00000724	0.00000303	0.00001311	0.00000710	0.00001220	0.00001008	0.00001316	0.00001674	0.00002065
-133.73810990	0.00000135	0.00000230	0.00000818	0.00000988	0.00001071	0.00001117	0.00000077	0.00001162	0.00000607	0.00001587	0.00001186	0.00001294	0.00001039	0.00001318	0.00001677	0.00002063
-133.66558381	0.00000577	0.00000271	0.00000781	0.00001230	0.00001412	0.00001234	0.00000101	0.00001139	0.00000831	0.00001213	0.00001346	0.00001114	0.00001059	0.00001321	0.00001682	0.00002060
-133.59305772	0.00000641	0.00000474	0.00000394	0.00000806	0.00001132	0.00000723	0.00000246	0.00000643	0.00000768	0.00000586	0.00000980	0.00000891	0.00001051	0.00001324	0.00001688	0.00002058
-133.52053163	0.00000310	0.00000652	-0.00000026	-0.00000009	0.00000347	0.00000152	0.00000271	0.00000174	0.00000455	0.00000824	0.00000570	0.00000870	0.00001021	0.00001327	0.00001693	0.00002059
-133.44800554	0.00000043	0.00000748	0.00000253	0.00000424	0.00000177	0.00000683	0.00000143	0.00000493	0.00000264	0.00001519	0.00000854	0.00001040	0.00000996	0.00001329	0.00001694	0.00002061
-133.37547945	0.00000292	0.00000481	0.00000578	0.00001222	0.00000828	0.00001352	0.00000075	0.00000906	0.00000477	0.00001823	0.00001384	0.00001098	0.00000992	0.00001330	0.00001692	0.00002065
-133.30295336	0.00000777	0.00000304	0.00000593	0.00001490	0.00001156	0.00001494	0.00000198	0.00000887	0.00000672	0.00001462	0.00001568	0.00000963	0.00000997	0.00001328	0.00001688	0.00002069
-133.23042727	0.00000863	0.00000373	0.00000271	0.00001087	0.00000875	0.00001000	0.00000381	0.00000416	0.00000603	0.00000697	0.00001208	0.00000852	0.00000996	0.00001324	0.00001684	0.00002071
-133.15790118	0.00000522	0.00000419	0.00000090	0.00000182	0.00000139	0.00000236	0.00000422	0.00000206	0.00000338	0.00000671	0.00000614	0.00000970	0.00000995	0.00001321	0.00001681	0.00002072
-133.08537509	0.00000075	0.00000468	0.00000529	0.00000230	0.00000312	0.00000478	0.00000268	0.00000705	0.00000298	0.00001291	0.00000698	0.00001215	0.00001011	0.00001321	0.00001680	0.00002071
-133.01284900	0.00000128	0.00000237	0.00000818	0.00000972	0.00001053	0.00001100	0.00000080	0.00001152	0.00000597	0.00001584	0.00001172	0.00001297	0.00001042	0.00001322	0.00001682	0.00002069
-132.94032291	0.00000576	0.00000269	0.00000788	0.00001230	0.00001408	0.00001234	0.00000097	0.00001145	0.00000827	0.00001231	0.00001347	0.00001125	0.00001063	0.00001325	0.00001688	0.00002067
-132.86779682	0.00000648	0.00000473	0.00000407	0.00000822	0.00001146	0.00000743	0.00000242	0.00000664	0.00000774	0.00000595	0.00000996	0.00000898	0.00001055	0.00001329	0.00001693	0.00002065
-132.79527073	0.00000321	0.00000652	-0.00000021	0.00000002	0.00000370	0.00000153	0.00000272	0.00000177	0.00000467	0.00000805	0.00000574	0.00000869	0.00001026	0.00001332	0.00001698	0.00002065
-132.72274464	0.00000046	0.00000753	0.00000243	0.00000401	0.00000160	0.00000658	0.00000148	0.00000475	0.00000264	0.00001501	0.00000839	0.00001037	0.00001001	0.00001334	0.00001700	0.00002067
-132.65021855	0.00000284	0.00000493	0.00000574	0.00001207	0.00000809	0.00001337	0.00000075	0.00000896	0.00000468	0.00001823	0.00001372	0.00001101	0.00000996	0.00001335	0.00001698	0.00002071
-132.57769246	0.00000775	0.00000305	0.00000598	0.00001492	0.00001152	0.00001499	0.00000192	0.00000894	0.00000669	0.00001485	0.00001573	0.00000971	0.00001001	0.00001333	0.00001694	0.00002075
-132.50516637	0.00000870	0.00000374	0.00000280	0.00001107	0.00000891	0.00001025	0.00000378	0.00000435	0.00000610	0.00000717	0.00001230	0.00000856	0.00001000	0.00001329	0.00001690	0.00002077
-132.43264028	0.00000534	0.00000419	0.00000088	0.00000207	0.00000158	0.00000250	0.00000425	0.00000200	0.00000348	0.00000657	0.00000627	0.00000965	0.00000999	0.00001326	0.00001687	0.00002078
-132.36011419	0.00000081	0.00000471	0.00000520	0.00000208	0.00000290	0.00000455	0.00000277	0.00000687	0.00000294	0.00001273	0.00000687	0.00001212	0.00001014	0.00001325	0.00001685	0.00002078
-132.28758810	0.00000120	0.00000244	0.00000817	0.00000956	0.00001035	0.00001086	0.00000085	0.00001146	0.00000589	0.00001587	0.00001161	0.00001303	0.00001045	0.00001327	0.00001688	0.00002076
-132.21506201	0.00000572	0.00000267	0.00000795	0.00001232	0.00001408	0.00001241	0.00000093	0.00001157	0.00000827	0.00001256	0.00001353	0.00001137	0.00001067	0.00001330	0.00001693	0.00002074
-132.14253592	0.00000653	0.00000472	0.00000421	0.00000842	0.00001166	0.00000769	0.00000239	0.00000689	0.00000784	0.00000607	0.00001019	0.00000906	0.00001060	0.00001333	0.00001699	0.00002072
-132.07000983	0.00000330	0.00000652	-0.00000015	0.00000016	0.00000399	0.00000157	0.00000275	0.00000182	0.00000483	0.00000788	0.00000580	0.00000869	0.00001031	0.00001337	0.00001704	0.00002072
-131.99748374	0.00000048	0.00000758	0.00000232	0.00000377	0.00000145	0.00000634	0.00000155	0.00000459	0.00000266	0.00001487	0.00000826	0.00001036	0.00001005	0.00001339	0.00001706	0.00002074
-131.92495765	0.00000275	0.00000503	0.00000570	0.00001193	0.00000792	0.00001326	0.00000076	0.00000891	0.00000461	0.00001831	0.00001365	0.00001107	0.00001000	0.00001340	0.00001704	0.00002078
-131.85243156	0.00000772	0.00000306	0.00000603	0.00001497	0.00001153	0.00001511	0.00000188	0.00000907	0.00000670	0.00001515	0.00001583	0.00000981	0.00001005	0.00001338	0.00001700	0.00002082
-131.77990547	0.00000875	0.00000375	0.00000291	0.00001130	0.00000911	0.00001056	0.00000376	0.00000459	0.00000620	0.00000741	0.00001257	0.00000860	0.00001004	0.00001334	0.00001696	0.00002084
-131.70737938	0.00000545	0.00000419	0.00000086	0.00000236	0.00000181	0.00000269	0.00000431	0.00000195	0.00000360	0.00000646	0.00000643	0.00000963	0.00001003	0.00001331	0.00001693	0.00002085
-131.63485329	0.00000087	0.00000473	0.00000511	0.00000187	0.00000270	0.00000436	0.00000287	0.00000672	0.00000291	0.00001262	0.00000678	0.00001213	0.00001018	0.00001330	0.00001691	0.00002085
-131.56232720	0.00000111	0.00000250	0.00000816	0.00000943	0.00001020	0.00001077	0.00000091	0.00001145	0.00000582	0.00001597	0.00001155	0.00001312	0.00001049	0.00001332	0.00001694	0.00002083
-131.48980111	0.00000567	0.00000264	0.00000803	0.00001238	0.00001413	0.00001255	0.00000091	0.00001175	0.00000830	0.00001286	0.00001365	0.00001152	0.00001072	0.00001335	0.00001699	0.00002081
-131.41727502	0.00000656	0.00000470	0.00000437	0.00000866	0.00001191	0.00000801	0.00000238	0.00000718	0.00000798	0.00000623	0.00001045	0.00000916	0.00001066	0.00001339	0.00001705	0.00002079
-131.34474893	0.00000338	0.00000651	-0.00000007	0.00000033	0.00000431	0.00000164	0.00000281	0.00000189	0.00000500	0.00000775	0.00000588	0.00000870	0.00001037	0.00001342	0.00001710	0.00002079
-131.27222284	0.00000050	0.00000761	0.00000221	0.00000354	0.00000132	0.00000614	0.00000163	0.00000447	0.00000269	0.00001479	0.00000816	0.00001037	0.00001010	0.00001344	0.00001712	0.00002081
-131.19969675	0.00000263	0.00000515	0.00000567	0.00001182	0.00000779	0.00001322	0.00000079	0.00000892	0.00000457	0.00001846	0.00001362	0.00001116	0.00001004	0.00001345	0.00001710	0.00002085
-131.12717066	0.00000766	0.00000307	0.00000610	0.00001506	0.00001160	0.00001529	0.00000185	0.00000925	0.00000674	0.00001550	0.00001599	0.00000992	0.00001009	0.00001343	0.00001707	0.00002089
-131.05464457	0.00000879	0.00000375	0.00000303	0.00001157	0.00000937	0.00001091	0.00000377	0.00000485	0.00000633	0.00000768	0.00001287	0.00000866	0.00001009	0.00001340	0.00001702	0.00002091
-130.98211848	0.00000557	0.00000418	0.00000086	0.00000266	0.00000207	0.00000289	0.00000438	0.00000192	0.00000373	0.00000640	0.00000660	0.00000962	0.00001008	0.00001337	0.00001699	0.00002092
-130.90959239	0.00000094	0.00000475	0.00000502	0.00000169	0.00000253	0.00000422	0.00000299	0.00000661	0.00000290	0.00001257	0.00000673	0.00001215	0.00001022	0.00001336	0.00001698	0.00002092
-130.83706630	0.00000101	0.00000257	0.00000817	0.00000933	0.00001011	0.00001075	0.00000097	0.00001150	0.00000579	0.00001613	0.00001155	0.00001323	0.00001053	0.00001337	0.00001700	0.00002091
-130.76454021	0.00000560	0.00000261	0.00000813	0.00001248	0.00001424	0.00001274	0.00000091	0.00001196	0.00000836	0.00001319	0.00001380	0.00001167	0.00001077	0.00001341	0.00001705	0.00002088
-130.69201412	0.00000659	0.00000467	0.00000453	0.00000893	0.00001219	0.00000833	0.00000239	0.00000747	0.00000813	0.00000640	0.00001071	0.00000926	0.00001072	0.00001344	0.00001711	0.00002086
-130.61948803	0.00000348	0.00000649	0.00000002	0.00000052	0.00000463	0.00000175	0.00000288	0.00000198	0.00000517	0.00000767	0.00000598	0.00000873	0.00001042	0.00001347	0.00001716	0.00002086
-130.54696194	0.00000052	0.00000765	0.00000211	0.00000334	0.00000122	0.00000600	0.00000172	0.00000439	0.00000273	0.00001479	0.00000811	0.00001040	0.00001015	0.00001350	0.00001718	0.00002089
-130.47443585	0.00000250	0.00000527	0.00000566	0.00001176	0.00000772	0.00001324	0.00000082	0.00000897	0.00000456	0.00001866	0.00001365	0.00001125	0.00001009	0.00001351	0.00001717	0.00002092
-130.40190976	0.00000760	0.00000308	0.00000617	0.00001520	0.00001172	0.00001551	0.00000185	0.00000945	0.00000681	0.00001584	0.00001617	0.00001003	0.00001014	0.00001349	0.00001713	0.00002096
-130.32938367	0.00000883	0.00000376	0.00000316	0.00001186	0.00000963	0.00001125	0.00000379	0.00000509	0.00000647	0.00000794	0.00001315	0.00000872	0.00001014	0.00001345	0.00001709	0.00002099
-130.25685758	0.00000570	0.00000418	0.00000086	0.00000297	0.00000233	0.00000310	0.00000447	0.00000192	0.00000386	0.00000639	0.00000676	0.00000963	0.00001012	0.00001342	0.00001705	0.00002100
-130.18433149	0.00000102	0.00000477	0.00000494	0.00000154	0.00000241	0.00000414	0.00000310	0.00000656	0.00000291	0.00001258	0.00000672	0.00001220	0.00001027	0.00001341	0.00001704	0.00002100
-130.11180540	0.00000089	0.00000266	0.00000819	0.00000927	0.00001007	0.00001079	0.00000104	0.00001159	0.00000580	0.00001632	0.00001158	0.00001334	0.00001058	0.00001343	0.00001707	0.00002099
-130.03927931	0.00000552	0.00000258	0.00000824	0.00001261	0.00001438	0.00001295	0.00000092	0.00001217	0.00000845	0.00001349	0.00001397	0.00001182	0.00001083	0.00001346	0.00001712	0.00002096
-129.96675322	0.00000663	0.00000465	0.00000471	0.00000919	0.00001246	0.00000864	0.00000242	0.00000772	0.00000828	0.00000657	0.00001095	0.00000935	0.00001078	0.00001350	0.00001718	0.00002094
-129.89422713	0.00000359	0.00000648	0.00000011	0.00000071	0.00000492	0.00000186	0.00000295	0.00000206	0.00000532	0.00000764	0.00000608	0.00000876	0.00001048	0.00001353	0.00001723	0.00002094
-129.82170104	0.00000055	0.00000770	0.00000202	0.00000317	0.00000117	0.00000593	0.00000180	0.00000436	0.00000278	0.00001484	0.00000810	0.00001043	0.00001020	0.00001355	0.00001725	0.00002096
-129.74917495	0.00000236	0.00000541	0.00000565	0.00001173	0.00000770	0.00001331	0.00000086	0.00000905	0.00000457	0.00001886	0.00001371	0.00001134	0.00001013	0.00001356	0.00001724	0.00002100
-129.67664886	0.00000754	0.00000311	0.00000626	0.00001534	0.00001185	0.00001573	0.00000185	0.00000963	0.00000688	0.00001614	0.00001635	0.00001013	0.00001019	0.00001355	0.00001720	0.00002104
-129.60412277	0.00000889	0.00000377	0.00000329	0.00001213	0.00000988	0.00001155	0.00000383	0.00000529	0.00000659	0.00000815	0.00001339	0.00000878	0.00001019	0.00001351	0.00001716	0.00002107
-129.53159668	0.00000586	0.00000419	0.00000088	0.00000324	0.00000255	0.00000327	0.00000455	0.00000194	0.00000396	0.00000640	0.00000690	0.00000965	0.00001017	0.00001348	0.00001712	0.00002108
-129.45907059	0.00000111	0.00000481	0.00000488	0.00000143	0.00000233	0.00000410	0.00000320	0.00000655	0.00000294	0.00001262	0.00000673	0.00001224	0.00001031	0.00001347	0.00001711	0.00002108
-129.38654450	0.00000079	0.00000275	0.00000823	0.00000924	0.00001007	0.00001085	0.00000110	0.00001168	0.00000582	0.00001649	0.00001163	0.00001343	0.00001063	0.00001349	0.00001713	0.00002107
-129.31401841	0.00000545	0.00000255	0.00000836	0.00001274	0.00001452	0.00001314	0.00000093	0.00001236	0.00000853	0.00001373	0.00001411	0.00001194	0.00001088	0.00001352	0.00001719	0.00002104
-129.24149232	0.00000668	0.00000464	0.00000488	0.00000944	0.00001270	0.00000887	0.00000245	0.00000792	0.00000840	0.00000670	0.00001114	0.00000943	0.00001084	0.00001356	0.00001725	0.00002102
-129.16896623	0.00000372	0.00000649	0.00000021	0.00000089	0.00000515	0.00000195	0.00000301	0.00000214	0.00000544	0.00000764	0.00000616	0.00000880	0.00001054	0.00001359	0.00001730	0.00002102
-129.09644014	0.00000059	0.00000776	0.00000195	0.00000305	0.00000114	0.00000589	0.00000187	0.00000436	0.00000282	0.00001489	0.00000811	0.00001047	0.00001025	0.00001362	0.00001732	0.00002104
-129.02391405	0.00000223	0.00000556	0.00000566	0.00001172	0.00000769	0.00001338	0.00000089	0.00000912	0.00000459	0.00001902	0.00001377	0.00001141	0.00001018	0.00001362	0.00001731	0.00002108
-128.95138796	0.00000748	0.00000314	0.00000635	0.00001548	0.00001196	0.00001590	0.00000187	0.00000976	0.00000694	0.00001636	0.00001648	0.00001021	0.00001024	0.00001361	0.00001727	0.00002112
-128.87886187	0.00000897	0.00000379	0.00000343	0.00001238	0.00001007	0.00001177	0.00000387	0.00000544	0.00000668	0.00000831	0.00001357	0.00000883	0.00001024	0.00001357	0.00001723	0.00002115
-128.80633578	0.00000603	0.00000421	0.00000090	0.00000348	0.00000272	0.00000341	0.00000461	0.00000197	0.00000404	0.00000641	0.00000702	0.00000968	0.00001022	0.00001354	0.00001720	0.00002116
-128.73380969	0.00000123	0.00000485	0.00000482	0.00000134	0.00000227	0.00000408	0.00000328	0.00000655	0.00000296	0.00001264	0.00000674	0.00001228	0.00001036	0.00001353	0.00001718	0.00002117
-128.66128360	0.00000070	0.00000286	0.00000827	0.00000922	0.00001008	0.00001089	0.00000115	0.00001175	0.00000584	0.00001659	0.00001165	0.00001351	0.00001068	0.00001355	0.00001720	0.00002115
-128.58875751	0.00000540	0.00000254	0.00000847	0.00001285	0.00001463	0.00001326	0.00000095	0.00001248	0.00000858	0.00001389	0.00001420	0.00001203	0.00001093	0.00001358	0.00001726	0.00002113
-128.51623142	0.00000676	0.00000463	0.00000505	0.00000963	0.00001288	0.00000903	0.00000248	0.00000806	0.00000849	0.00000681	0.00001127	0.00000950	0.00001089	0.00001362	0.00001732	0.00002111
-128.44370533	0.00000387	0.00000650	0.00000031	0.00000105	0.00000533	0.00000202	0.00000305	0.00000219	0.00000553	0.00000764	0.00000623	0.00000883	0.00001059	0.00001365	0.00001737	0.00002111
-128.37117924	0.00000064	0.00000783	0.00000188	0.00000294	0.00000112	0.00000585	0.00000192	0.00000434	0.00000286	0.00001490	0.00000811	0.00001049	0.00001031	0.00001368	0.00001740	0.00002113
-128.29865315	0.00000211	0.00000571	0.00000566	0.00001170	0.00000767	0.00001341	0.00000092	0.00000914	0.00000460	0.00001910	0.00001378	0.00001145	0.00001023	0.00001369	0.00001738	0.00002117
-128.22612706	0.00000745	0.00000318	0.00000644	0.00001559	0.00001202	0.00001600	0.00000188	0.00000983	0.00000697	0.00001649	0.00001655	0.00001027	0.00001029	0.00001367	0.00001735	0.00002121
-128.15360097	0.00000907	0.00000382	0.00000355	0.00001257	0.00001020	0.00001191	0.00000389	0.00000552	0.00000673	0.00000844	0.00001369	0.00000888	0.00001029	0.00001364	0.00001730	0.00002124
-128.08107488	0.00000622	0.00000424	0.00000092	0.00000369	0.00000285	0.00000352	0.00000465	0.00000199	0.00000410	0.00000641	0.00000711	0.00000969	0.00001027	0.00001360	0.00001727	0.00002125
-128.00854879	0.00000136	0.00000491	0.00000478	0.00000126	0.00000222	0.00000403	0.00000333	0.00000653	0.00000298	0.00001260	0.00000673	0.00001229	0.00001041	0.00001359	0.00001726	0.00002126
-127.93602270	0.00000064	0.00000297	0.00000830	0.00000917	0.00001004	0.00001087	0.00000119	0.00001176	0.00000584	0.00001661	0.00001162	0.00001355	0.00001073	0.00001361	0.00001728	0.00002124
-127.86349661	0.00000537	0.00000253	0.00000857	0.00001292	0.00001468	0.00001330	0.00000096	0.00001254	0.00000860	0.00001398	0.00001422	0.00001211	0.00001099	0.00001364	0.00001733	0.00002122
-127.79097052	0.00000685	0.00000464	0.00000520	0.00000979	0.00001300	0.00000914	0.00000247	0.00000815	0.00000853	0.00000689	0.00001135	0.00000957	0.00001095	0.00001368	0.00001739	0.00002120
-127.71844443	0.00000403	0.00000653	0.00000039	0.00000119	0.00000549	0.00000208	0.00000307	0.00000225	0.00000559	0.00000760	0.00000629	0.00000886	0.00001065	0.00001372	0.00001745	0.00002119
-127.64591834	0.00000070	0.00000791	0.00000181	0.00000283	0.00000109	0.00000578	0.00000195	0.00000429	0.00000289	0.00001483	0.00000808	0.00001048	0.00001037	0.00001374	0.00001747	0.00002122
-127.57339225	0.00000201	0.00000587	0.00000566	0.00001165	0.00000760	0.00001336	0.00000094	0.00000910	0.00000458	0.00001909	0.00001374	0.00001147	0.00001029	0.00001375	0.00001746	0.00002126
-127.50086616	0.00000744	0.00000323	0.00000651	0.00001565	0.00001202	0.00001603	0.00000188	0.00000985	0.00000696	0.00001659	0.00001656	0.00001033	0.00001034	0.00001374	0.00001743	0.00002130
-127.42834007	0.00000918	0.00000386	0.00000367	0.00001273	0.00001028	0.00001202	0.00000388	0.00000560	0.00000676	0.00000857	0.00001378	0.00000893	0.00001034	0.00001370	0.00001738	0.00002133
-127.35581398	0.00000641	0.00000428	0.00000095	0.00000389	0.00000297	0.00000362	0.00000467	0.00000200	0.00000415	0.00000638	0.00000721	0.00000969	0.00001033	0.00001367	0.00001735	0.00002134
-127.28328789	0.00000149	0.00000496	0.00000472	0.00000116	0.00000214	0.00000393	0.00000337	0.00000645	0.00000299	0.00001249	0.00000670	0.00001227	0.00001046	0.00001366	0.00001734	0.00002135
-127.21076180	0.00000061	0.00000309	0.00000833	0.00000909	0.00000995	0.00001076	0.00000122	0.00001170	0.00000580	0.00001656	0.00001154	0.00001357	0.00001078	0.00001368	0.00001736	0.00002133
-127.13823571	0.00000535	0.00000252	0.00000866	0.00001294	0.00001466	0.00001328	0.00000095	0.00001255	0.00000858	0.00001404	0.00001419	0.00001218	0.00001104	0.00001371	0.00001741	0.00002131
-127.06570962	0.00000695	0.00000465	0.00000534	0.00000992	0.00001309	0.00000921	0.00000245	0.00000825	0.00000856	0.00000698	0.00001142	0.00000964	0.00001101	0.00001375	0.00001747	0.00002129
-126.99318353	0.00000418	0.00000656	0.00000048	0.00000134	0.00000564	0.00000213	0.00000307	0.00000231	0.00000567	0.00000752	0.00000636	0.00000888	0.00001072	0.00001378	0.00001753	0.00002129
-126.92065744	0.00000076	0.00000798	0.00000173	0.00000269	0.00000103	0.00000564	0.00000198	0.00000419	0.00000292	0.00001469	0.00000801	0.00001046	0.00001043	0.00001381	0.00001755	0.00002131
-126.84813135	0.00000193	0.00000602	0.00000565	0.00001155	0.00000747	0.00001324	0.00000096	0.00000900	0.00000452	0.00001904	0.00001363	0.00001148	0.00001034	0.00001382	0.00001754	0.00002135
-126.77560526	0.00000744	0.00000328	0.00000656	0.00001567	0.00001196	0.00001600	0.00000186	0.00000983	0.00000691	0.00001668	0.00001654	0.00001038	0.00001039	0.00001381	0.00001751	0.00002139
-126.70307917	0.00000929	0.00000389	0.00000378	0.00001287	0.00001034	0.00001213	0.00000385	0.00000569	0.00000677	0.00000873	0.00001389	0.00000897	0.00001040	0.00001377	0.00001746	0.00002142
-126.63055308	0.00000658	0.00000432	0.00000097	0.00000410	0.00000310	0.00000376	0.00000467	0.00000199	0.00000421	0.00000632	0.00000734	0.00000968	0.00001038	0.00001374	0.00001743	0.00002144
-126.55802699	0.00000162	0.00000502	0.00000465	0.00000104	0.00000201	0.00000379	0.00000342	0.00000632	0.00000299	0.00001231	0.00000663	0.00001224	0.00001051	0.00001373	0.00001741	0.00002144
-126.48550090	0.00000059	0.00000319	0.00000834	0.00000895	0.00000980	0.00001060	0.00000127	0.00001160	0.00000573	0.00001648	0.00001141	0.00001359	0.00001083	0.00001375	0.00001744	0.00002143
-126.41297481	0.00000534	0.00000252	0.00000874	0.00001292	0.00001461	0.00001323	0.00000093	0.00001256	0.00000853	0.00001413	0.00001415	0.00001227	0.00001109	0.00001378	0.00001749	0.00002140
-126.34044872	0.00000704	0.00000466	0.00000547	0.00001004	0.00001317	0.00000932	0.00000241	0.00000839	0.00000859	0.00000710	0.00001153	0.00000973	0.00001107	0.00001382	0.00001755	0.00002138
-126.26792263	0.00000432	0.00000659	0.00000057	0.00000150	0.00000584	0.00000220	0.00000306	0.00000239	0.00000577	0.00000740	0.00000643	0.00000889	0.00001078	0.00001385	0.00001761	0.00002138
-126.19539654	0.00000083	0.00000805	0.00000164	0.00000251	0.00000095	0.00000544	0.00000202	0.00000404	0.00000296	0.00001450	0.00000791	0.00001043	0.00001049	0.00001388	0.00001764	0.00002140
-126.12287045	0.00000187	0.00000616	0.00000561	0.00001141	0.00000729	0.00001306	0.00000098	0.00000887	0.00000444	0.00001898	0.00001350	0.00001149	0.00001040	0.00001389	0.00001763	0.00002144
-126.05034436	0.00000744	0.00000333	0.00000661	0.00001567	0.00001188	0.00001598	0.00000182	0.00000983	0.00000686	0.00001681	0.00001652	0.00001046	0.00001044	0.00001388	0.00001759	0.00002149
-125.97781827	0.00000938	0.00000393	0.00000388	0.00001302	0.00001041	0.00001228	0.00000381	0.00000582	0.00000680	0.00000896	0.00001404	0.00000903	0.00001046	0.00001385	0.00001755	0.00002152
-125.90529218	0.00000674	0.00000435	0.00000100	0.00000436	0.00000328	0.00000394	0.00000468	0.00000199	0.00000429	0.00000624	0.00000751	0.00000966	0.00001044	0.00001381	0.00001751	0.00002153
-125.83276609	0.00000173	0.00000506	0.00000457	0.00000090	0.00000186	0.00000360	0.00000349	0.00000614	0.00000298	0.00001210	0.00000656	0.00001221	0.00001057	0.00001380	0.00001750	0.00002154
-125.76024000	0.00000058	0.00000329	0.00000834	0.00000878	0.00000961	0.00001040	0.00000133	0.00001148	0.00000564	0.00001642	0.00001127	0.00001363	0.00001088	0.00001382	0.00001752	0.00002153
-125.68771391	0.00000532	0.00000252	0.00000881	0.00001290	0.00001455	0.00001320	0.00000092	0.00001260	0.00000849	0.00001428	0.00001414	0.00001239	0.00001115	0.00001385	0.00001757	0.00002150
-125.61518782	0.00000711	0.00000466	0.00000561	0.00001018	0.00001329	0.00000949	0.00000237	0.00000858	0.00000865	0.00000726	0.00001169	0.00000983	0.00001114	0.00001389	0.00001764	0.00002148
-125.54266173	0.00000444	0.00000661	0.00000067	0.00000172	0.00000610	0.00000230	0.00000307	0.00000250	0.00000590	0.00000727	0.00000654	0.00000892	0.00001086	0.00001392	0.00001769	0.00002148
-125.47013564	0.00000088	0.00000811	0.00000153	0.00000230	0.00000087	0.00000521	0.00000207	0.00000389	0.00000301	0.00001430	0.00000779	0.00001040	0.00001056	0.00001395	0.00001772	0.00002150
-125.39760955	0.00000181	0.00000628	0.00000557	0.00001125	0.00000708	0.00001289	0.00000100	0.00000875	0.00000436	0.00001896	0.00001337	0.00001153	0.00001046	0.00001396	0.00001771	0.00002154
-125.32508346	0.00000743	0.00000337	0.00000665	0.00001567	0.00001181	0.00001600	0.00000179	0.00000988	0.00000682	0.00001703	0.00001655	0.00001055	0.00001050	0.00001395	0.00001768	0.00002159
-125.25255737	0.00000946	0.00000395	0.00000399	0.00001321	0.00001054	0.00001252	0.00000377	0.00000602	0.00000686	0.00000926	0.00001425	0.00000910	0.00001052	0.00001392	0.00001764	0.00002162
-125.18003128	0.00000687	0.00000437	0.00000103	0.00000466	0.00000353	0.00000419	0.00000470	0.00000200	0.00000441	0.00000618	0.00000773	0.00000965	0.00001050	0.00001389	0.00001760	0.00002164
-125.10750519	0.00000184	0.00000508	0.00000448	0.00000075	0.00000168	0.00000341	0.00000358	0.00000596	0.00000298	0.00001191	0.00000650	0.00001218	0.00001062	0.00001388	0.00001759	0.00002164
-125.03497910	0.00000057	0.00000337	0.00000833	0.00000860	0.00000941	0.00001023	0.00000140	0.00001140	0.00000556	0.00001641	0.00001114	0.00001369	0.00001093	0.00001389	0.00001761	0.00002163
-124.96245301	0.00000528	0.00000251	0.00000888	0.00001290	0.00001451	0.00001323	0.00000091	0.00001270	0.00000847	0.00001452	0.00001417	0.00001253	0.00001121	0.00001393	0.00001766	0.00002161
-124.88992692	0.00000715	0.00000466	0.00000576	0.00001037	0.00001347	0.00000974	0.00000234	0.00000884	0.00000874	0.00000749	0.00001191	0.00000996	0.00001121	0.00001396	0.00001773	0.00002159
-124.81740083	0.00000454	0.00000663	0.00000079	0.00000197	0.00000642	0.00000245	0.00000309	0.00000265	0.00000608	0.00000714	0.00000668	0.00000896	0.00001093	0.00001400	0.00001778	0.00002158
-124.74487474	0.00000093	0.00000815	0.00000142	0.00000207	0.00000080	0.00000497	0.00000215	0.00000374	0.00000308	0.00001414	0.00000769	0.00001039	0.00001063	0.00001403	0.00001781	0.00002160
-124.67234865	0.00000174	0.00000640	0.00000553	0.00001109	0.00000689	0.00001274	0.00000103	0.00000867	0.00000430	0.00001901	0.00001327	0.00001159	0.00001052	0.00001404	0.00001780	0.00002164
-124.59982256	0.00000739	0.00000341	0.00000670	0.00001570	0.00001179	0.00001608	0.00000175	0.00000998	0.00000681	0.00001732	0.00001664	0.00001067	0.00001056	0.00001403	0.00001777	0.00002169
-124.52729647	0.00000951	0.00000397	0.00000412	0.00001344	0.00001073	0.00001282	0.00000375	0.00000627	0.00000696	0.00000961	0.00001453	0.00000918	0.00001058	0.00001400	0.00001773	0.00002172
-124.45477038	0.00000700	0.00000438	0.00000107	0.00000500	0.00000382	0.00000449	0.00000475	0.00000203	0.00000456	0.00000616	0.00000798	0.00000964	0.00001056	0.00001396	0.00001769	0.00002174
-124.38224429	0.00000195	0.00000510	0.00000438	0.00000061	0.00000152	0.00000325	0.00000369	0.00000580	0.00000300	0.00001177	0.00000646	0.00001218	0.00001068	0.00001395	0.00001768	0.00002175
-124.30971820	0.00000054	0.00000345	0.00000833	0.00000844	0.00000924	0.00001011	0.00000149	0.00001136	0.00000549	0.00001648	0.00001107	0.00001378	0.00001099	0.00001397	0.00001769	0.00002174
-124.23719211	0.00000523	0.00000249	0.00000896	0.00001293	0.00001454	0.00001334	0.00000091	0.00001286	0.00000849	0.00001482	0.00001427	0.00001271	0.00001128	0.00001400	0.00001775	0.00002171
-124.16466602	0.00000718	0.00000465	0.00000593	0.00001060	0.00001371	0.00001005	0.00000233	0.00000914	0.00000888	0.00000776	0.00001217	0.00001010	0.00001129	0.00001404	0.00001781	0.00002169
-124.09213993	0.00000464	0.00000663	0.00000091	0.00000227	0.00000678	0.00000264	0.00000314	0.00000282	0.00000627	0.00000706	0.00000684	0.00000901	0.00001102	0.00001408	0.00001787	0.00002169
-124.01961384	0.00000097	0.00000819	0.00000131	0.00000186	0.00000077	0.00000478	0.00000224	0.00000363	0.00000316	0.00001404	0.00000762	0.00001041	0.00001070	0.00001411	0.00001790	0.00002171
-123.94708775	0.00000167	0.00000652	0.00000549	0.00001095	0.00000674	0.00001267	0.00000108	0.00000865	0.00000426	0.00001914	0.00001324	0.00001167	0.00001059	0.00001412	0.00001790	0.00002175
-123.87456166	0.00000733	0.00000345	0.00000676	0.00001577	0.00001183	0.00001625	0.00000174	0.00001015	0.00000684	0.00001767	0.00001678	0.00001081	0.00001063	0.00001411	0.00001786	0.00002180
-123.80203557	0.00000955	0.00000398	0.00000426	0.00001371	0.00001097	0.00001318	0.00000376	0.00000656	0.00000710	0.00000998	0.00001484	0.00000927	0.00001065	0.00001408	0.00001782	0.00002183
-123.72950948	0.00000712	0.00000439	0.00000113	0.00000536	0.00000415	0.00000482	0.00000483	0.00000208	0.00000472	0.00000616	0.00000825	0.00000966	0.00001063	0.00001404	0.00001779	0.00002185
-123.65698339	0.00000206	0.00000511	0.00000428	0.00000049	0.00000139	0.00000313	0.00000382	0.00000569	0.00000303	0.00001170	0.00000645	0.00001221	0.00001074	0.00001403	0.00001777	0.00002186
-123.58445730	0.00000052	0.00000354	0.00000834	0.00000831	0.00000912	0.00001005	0.00000159	0.00001138	0.00000546	0.00001662	0.00001105	0.00001389	0.00001105	0.00001405	0.00001779	0.00002185
-123.51193121	0.00000515	0.00000247	0.00000906	0.00001301	0.00001463	0.00001351	0.00000092	0.00001307	0.00000855	0.00001516	0.00001442	0.00001288	0.00001135	0.00001408	0.00001784	0.00002183
-123.43940512	0.00000720	0.00000464	0.00000611	0.00001086	0.00001400	0.00001040	0.00000234	0.00000946	0.00000904	0.00000804	0.00001246	0.00001024	0.00001137	0.00001412	0.00001791	0.00002180
-123.36687903	0.00000474	0.00000663	0.00000105	0.00000258	0.00000716	0.00000285	0.00000321	0.00000299	0.00000648	0.00000702	0.00000701	0.00000907	0.00001109	0.00001416	0.00001797	0.00002180
-123.29435294	0.00000102	0.00000822	0.00000120	0.00000167	0.00000078	0.00000464	0.00000235	0.00000356	0.00000326	0.00001401	0.00000760	0.00001044	0.00001077	0.00001419	0.00001800	0.00002182
-123.22182685	0.00000159	0.00000665	0.00000546	0.00001085	0.00000664	0.00001266	0.00000113	0.00000868	0.00000425	0.00001933	0.00001325	0.00001177	0.00001065	0.00001421	0.00001800	0.00002186
-123.14930076	0.00000726	0.00000349	0.00000683	0.00001589	0.00001192	0.00001646	0.00000174	0.00001034	0.00000691	0.00001804	0.00001697	0.00001095	0.00001069	0.00001419	0.00001796	0.00002191
-123.07677467	0.00000959	0.00000399	0.00000441	0.00001400	0.00001124	0.00001355	0.00000379	0.00000683	0.00000725	0.00001035	0.00001515	0.00000936	0.00001072	0.00001416	0.00001792	0.00002194
-123.00424858	0.00000726	0.00000440	0.00000119	0.00000572	0.00000446	0.00000514	0.00000492	0.00000214	0.00000488	0.00000621	0.00000851	0.00000969	0.00001070	0.00001413	0.00001788	0.00002196
-122.93172249	0.00000220	0.00000512	0.00000420	0.00000041	0.00000130	0.00000307	0.00000395	0.00000563	0.00000308	0.00001170	0.00000647	0.00001226	0.00001081	0.00001411	0.00001787	0.00002197
-122.85919640	0.00000049	0.00000364	0.00000836	0.00000822	0.00000906	0.00001007	0.00000169	0.00001146	0.00000547	0.00001681	0.00001107	0.00001402	0.00001112	0.00001413	0.00001789	0.00002196
-122.78667031	0.00000505	0.00000245	0.00000917	0.00001312	0.00001476	0.00001372	0.00000095	0.00001330	0.00000864	0.00001549	0.00001459	0.00001306	0.00001143	0.00001416	0.00001794	0.00002194
-122.71414422	0.00000723	0.00000462	0.00000630	0.00001114	0.00001429	0.00001073	0.00000237	0.00000976	0.00000920	0.00000830	0.00001274	0.00001037	0.00001146	0.00001420	0.00001801	0.00002192
-122.64161813	0.00000486	0.00000663	0.00000120	0.00000289	0.00000750	0.00000305	0.00000329	0.00000316	0.00000666	0.00000703	0.00000717	0.00000913	0.00001118	0.00001424	0.00001807	0.00002191
-122.56909204	0.00000108	0.00000826	0.00000111	0.00000153	0.00000081	0.00000456	0.00000245	0.00000354	0.00000335	0.00001405	0.00000760	0.00001049	0.00001085	0.00001427	0.00001810	0.00002193
-122.49656595	0.00000152	0.00000680	0.00000545	0.00001080	0.00000660	0.00001272	0.00000119	0.00000875	0.00000427	0.00001954	0.00001332	0.00001187	0.00001072	0.00001429	0.00001810	0.00002197
-122.42403986	0.00000718	0.00000355	0.00000691	0.00001604	0.00001204	0.00001669	0.00000176	0.00001054	0.00000699	0.00001838	0.00001717	0.00001107	0.00001076	0.00001428	0.00001806	0.00002202
-122.35151377	0.00000964	0.00000401	0.00000457	0.00001430	0.00001151	0.00001388	0.00000383	0.00000707	0.00000739	0.00001065	0.00001544	0.00000945	0.00001079	0.00001424	0.00001802	0.00002206
-122.27898768	0.00000743	0.00000443	0.00000127	0.00000606	0.00000474	0.00000540	0.00000501	0.00000221	0.00000502	0.00000626	0.00000874	0.00000974	0.00001077	0.00001421	0.00001798	0.00002208
-122.20646159	0.00000235	0.00000514	0.00000413	0.00000036	0.00000125	0.00000305	0.00000407	0.00000561	0.00000313	0.00001173	0.00000652	0.00001232	0.00001088	0.00001420	0.00001797	0.00002209
-122.13393551	0.00000047	0.00000375	0.00000840	0.00000817	0.00000905	0.00001012	0.00000177	0.00001156	0.00000550	0.00001699	0.00001112	0.00001413	0.00001119	0.00001421	0.00001799	0.00002208
-122.06140942	0.00000497	0.00000244	0.00000929	0.00001325	0.00001490	0.00001392	0.00000099	0.00001351	0.00000873	0.00001576	0.00001475	0.00001321	0.00001150	0.00001425	0.00001804	0.00002206
-121.98888333	0.00000727	0.00000462	0.00000649	0.00001140	0.00001456	0.00001100	0.00000240	0.00000999	0.00000935	0.00000852	0.00001296	0.00001049	0.00001154	0.00001429	0.00001811	0.00002204
-121.91635724	0.00000500	0.00000665	0.00000134	0.00000316	0.00000778	0.00000322	0.00000336	0.00000329	0.00000681	0.00000706	0.00000731	0.00000920	0.00001126	0.00001433	0.00001817	0.00002203
-121.84383115	0.00000115	0.00000832	0.00000103	0.00000142	0.00000085	0.00000453	0.00000253	0.00000354	0.00000343	0.00001410	0.00000763	0.00001054	0.00001093	0.00001436	0.00001820	0.00002205
-121.77130506	0.00000145	0.00000695	0.00000544	0.00001077	0.00000659	0.00001279	0.00000125	0.00000882	0.00000430	0.00001972	0.00001338	0.00001196	0.00001079	0.00001438	0.00001820	0.00002209
-121.69877897	0.00000711	0.00000362	0.00000700	0.00001618	0.00001216	0.00001690	0.00000179	0.00001070	0.00000706	0.00001864	0.00001732	0.00001118	0.00001083	0.00001437	0.00001817	0.00002214
-121.62625288	0.00000971	0.00000404	0.00000473	0.00001456	0.00001172	0.00001415	0.00000387	0.00000725	0.00000750	0.00001089	0.00001565	0.00000953	0.00001086	0.00001433	0.00001813	0.00002218
-121.55372679	0.00000761	0.00000446	0.00000134	0.00000635	0.00000496	0.00000561	0.00000509	0.00000228	0.00000513	0.00000633	0.00000891	0.00000979	0.00001084	0.00001430	0.00001809	0.00002220
-121.48120070	0.00000253	0.00000518	0.00000407	0.00000034	0.00000123	0.00000306	0.00000416	0.00000563	0.00000318	0.00001177	0.00000656	0.00001237	0.00001095	0.00001429	0.00001807	0.00002221
-121.40867461	0.00000047	0.00000388	0.00000844	0.00000813	0.00000905	0.00001016	0.00000184	0.00001165	0.00000553	0.00001711	0.00001116	0.00001423	0.00001127	0.00001430	0.00001809	0.00002221
-121.33614852	0.00000490	0.00000244	0.00000941	0.00001336	0.00001503	0.00001406	0.00000102	0.00001366	0.00000880	0.00001595	0.00001486	0.00001333	0.00001158	0.00001434	0.00001814	0.00002218
-121.26362243	0.00000734	0.00000462	0.00000667	0.00001162	0.00001478	0.00001119	0.00000243	0.00001017	0.00000946	0.00000868	0.00001311	0.00001060	0.00001162	0.00001438	0.00001821	0.00002216
-121.19109634	0.00000516	0.00000668	0.00000148	0.00000339	0.00000801	0.00000334	0.00000341	0.00000339	0.00000692	0.00000710	0.00000742	0.00000926	0.00001134	0.00001442	0.00001827	0.00002215
-121.11857025	0.00000124	0.00000839	0.00000096	0.00000133	0.00000089	0.00000451	0.00000259	0.00000355	0.00000349	0.00001414	0.00000766	0.00001058	0.00001101	0.00001445	0.00001831	0.00002217
-121.04604416	0.00000141	0.00000712	0.00000545	0.00001075	0.00000657	0.00001283	0.00000129	0.00000885	0.00000433	0.00001983	0.00001342	0.00001202	0.00001087	0.00001447	0.00001831	0.00002221
-120.97351807	0.00000706	0.00000369	0.00000709	0.00001630	0.00001223	0.00001702	0.00000181	0.00001078	0.00000710	0.00001882	0.00001742	0.00001127	0.00001091	0.00001446	0.00001828	0.00002226
-120.90099198	0.00000980	0.00000408	0.00000487	0.00001479	0.00001187	0.00001432	0.00000391	0.00000736	0.00000757	0.00001107	0.00001580	0.00000961	0.00001093	0.00001443	0.00001823	0.00002230
-120.82846589	0.00000781	0.00000451	0.00000142	0.00000660	0.00000513	0.00000577	0.00000514	0.00000233	0.00000521	0.00000637	0.00000906	0.00000983	0.00001092	0.00001439	0.00001820	0.00002232
-120.75593980	0.00000272	0.00000523	0.00000401	0.00000031	0.00000120	0.00000305	0.00000423	0.00000562	0.00000323	0.00001175	0.00000659	0.00001241	0.00001102	0.00001438	0.00001818	0.00002234
-120.68341371	0.00000049	0.00000401	0.00000848	0.00000808	0.00000902	0.00001015	0.00000191	0.00001167	0.00000555	0.00001716	0.00001116	0.00001429	0.00001134	0.00001440	0.00001820	0.00002233
-120.61088762	0.00000485	0.00000245	0.00000953	0.00001343	0.00001509	0.00001412	0.00000105	0.00001374	0.00000884	0.00001606	0.00001489	0.00001343	0.00001166	0.00001443	0.00001825	0.00002231
-120.53836153	0.00000742	0.00000463	0.00000684	0.00001179	0.00001492	0.00001131	0.00000244	0.00001028	0.00000953	0.00000881	0.00001321	0.00001069	0.00001170	0.00001447	0.00001832	0.00002229
-120.46583544	0.00000534	0.00000672	0.00000160	0.00000359	0.00000819	0.00000344	0.00000343	0.00000349	0.00000701	0.00000710	0.00000752	0.00000931	0.00001143	0.00001451	0.00001838	0.00002228
-120.39330935	0.00000134	0.00000847	0.00000090	0.00000125	0.00000092	0.00000447	0.00000264	0.00000352	0.00000355	0.00001410	0.00000767	0.00001059	0.00001109	0.00001454	0.00001842	0.00002230
-120.32078326	0.00000139	0.00000729	0.00000544	0.00001070	0.00000651	0.00001280	0.00000133	0.00000882	0.00000432	0.00001985	0.00001340	0.00001205	0.00001095	0.00001456	0.00001842	0.00002234
-120.24825717	0.00000704	0.00000378	0.00000716	0.00001637	0.00001224	0.00001707	0.00000183	0.00001080	0.00000710	0.00001893	0.00001745	0.00001133	0.00001098	0.00001455	0.00001839	0.00002239
-120.17573108	0.00000991	0.00000413	0.00000500	0.00001496	0.00001196	0.00001444	0.00000391	0.00000743	0.00000760	0.00001124	0.00001590	0.00000968	0.00001101	0.00001452	0.00001835	0.00002243
-120.10320499	0.00000801	0.00000456	0.00000149	0.00000682	0.00000527	0.00000591	0.00000517	0.00000238	0.00000527	0.00000640	0.00000921	0.00000986	0.00001099	0.00001449	0.00001831	0.00002245
-120.03067890	0.00000291	0.00000528	0.00000396	0.00000029	0.00000116	0.00000300	0.00000429	0.00000557	0.00000326	0.00001166	0.00000660	0.00001241	0.00001110	0.00001447	0.00001829	0.00002247
-119.95815281	0.00000051	0.00000414	0.00000852	0.00000799	0.00000895	0.00001006	0.00000196	0.00001163	0.00000553	0.00001711	0.00001109	0.00001433	0.00001141	0.00001449	0.00001831	0.00002246
-119.88562672	0.00000481	0.00000247	0.00000963	0.00001345	0.00001509	0.00001411	0.00000106	0.00001377	0.00000883	0.00001613	0.00001487	0.00001352	0.00001173	0.00001453	0.00001836	0.00002244
-119.81310063	0.00000751	0.00000466	0.00000699	0.00001192	0.00001501	0.00001139	0.00000243	0.00001039	0.00000956	0.00000893	0.00001329	0.00001079	0.00001178	0.00001457	0.00001843	0.00002242
-119.74057454	0.00000551	0.00000676	0.00000173	0.00000377	0.00000836	0.00000354	0.00000344	0.00000359	0.00000709	0.00000708	0.00000762	0.00000937	0.00001151	0.00001461	0.00001850	0.00002241
-119.66804845	0.00000145	0.00000855	0.00000084	0.00000115	0.00000094	0.00000436	0.00000267	0.00000346	0.00000362	0.00001398	0.00000764	0.00001059	0.00001118	0.00001464	0.00001853	0.00002243
-119.59552236	0.00000139	0.00000746	0.00000542	0.00001061	0.00000639	0.00001269	0.00000136	0.00000873	0.00000429	0.00001980	0.00001332	0.00001207	0.00001102	0.00001466	0.00001853	0.00002247
-119.52299627	0.00000703	0.00000387	0.00000722	0.00001640	0.00001218	0.00001705	0.00000182	0.00001079	0.00000707	0.00001901	0.00001744	0.00001140	0.00001106	0.00001465	0.00001850	0.00002252
-119.45047018	0.00001003	0.00000418	0.00000513	0.00001511	0.00001202	0.00001455	0.00000389	0.00000752	0.00000761	0.00001143	0.00001601	0.00000976	0.00001109	0.00001462	0.00001846	0.00002256
-119.37794409	0.00000821	0.00000462	0.00000156	0.00000705	0.00000542	0.00000609	0.00000517	0.00000243	0.00000533	0.00000641	0.00000939	0.00000988	0.00001107	0.00001458	0.00001842	0.00002259
-119.30541800	0.00000309	0.00000533	0.00000389	0.00000025	0.00000110	0.00000291	0.00000434	0.00000546	0.00000330	0.00001150	0.00000660	0.00001240	0.00001118	0.00001457	0.00001841	0.00002260
-119.23289191	0.00000055	0.00000427	0.00000853	0.00000786	0.00000880	0.00000990	0.00000203	0.00001153	0.00000548	0.00001702	0.00001097	0.00001436	0.00001149	0.00001458	0.00001842	0.00002260
-119.16036582	0.00000479	0.00000249	0.00000971	0.00001343	0.00001503	0.00001404	0.00000107	0.00001377	0.00000879	0.00001620	0.00001483	0.00001362	0.00001181	0.00001462	0.00001848	0.00002258
-119.08783973	0.00000760	0.00000468	0.00000714	0.00001204	0.00001509	0.00001148	0.00000240	0.00001052	0.00000959	0.00000911	0.00001338	0.00001092	0.00001187	0.00001466	0.00001855	0.00002255
-119.01531364	0.00000567	0.00000681	0.00000186	0.00000398	0.00000856	0.00000367	0.00000343	0.00000374	0.00000720	0.00000702	0.00000776	0.00000943	0.00001161	0.00001471	0.00001861	0.00002255
-118.94278755	0.00000155	0.00000862	0.00000076	0.00000102	0.00000096	0.00000421	0.00000271	0.00000336	0.00000370	0.00001380	0.00000758	0.00001057	0.00001126	0.00001474	0.00001865	0.00002257
-118.87026146	0.00000140	0.00000761	0.00000539	0.00001046	0.00000621	0.00001252	0.00000139	0.00000859	0.00000424	0.00001973	0.00001319	0.00001209	0.00001110	0.00001476	0.00001865	0.00002261
-118.79773537	0.00000702	0.00000396	0.00000727	0.00001639	0.00001208	0.00001701	0.00000181	0.00001077	0.00000701	0.00001913	0.00001741	0.00001149	0.00001113	0.00001475	0.00001862	0.00002266
-118.72520928	0.00001013	0.00000422	0.00000524	0.00001526	0.00001208	0.00001469	0.00000386	0.00000764	0.00000764	0.00001171	0.00001615	0.00000984	0.00001117	0.00001472	0.00001858	0.00002270
-118.65268319	0.00000838	0.00000467	0.00000164	0.00000732	0.00000561	0.00000634	0.00000518	0.00000249	0.00000543	0.00000642	0.00000963	0.00000989	0.00001116	0.00001468	0.00001854	0.00002273
-118.58015710	0.00000325	0.00000537	0.00000382	0.00000021	0.00000101	0.00000280	0.00000441	0.00000531	0.00000333	0.00001129	0.00000659	0.00001237	0.00001126	0.00001467	0.00001852	0.00002274
-118.50763101	0.00000058	0.00000437	0.00000853	0.00000768	0.00000861	0.00000969	0.00000211	0.00001141	0.00000541	0.00001693	0.00001083	0.00001439	0.00001156	0.00001468	0.00001854	0.00002274
-118.43510492	0.00000477	0.00000250	0.00000979	0.00001339	0.00001495	0.00001399	0.00000108	0.00001379	0.00000875	0.00001633	0.00001479	0.00001374	0.00001189	0.00001472	0.00001859	0.00002272
-118.36257883	0.00000767	0.00000469	0.00000729	0.00001217	0.00001520	0.00001162	0.00000236	0.00001071	0.00000964	0.00000935	0.00001352	0.00001106	0.00001196	0.00001476	0.00001866	0.00002269
-118.29005274	0.00000581	0.00000685	0.00000199	0.00000423	0.00000883	0.00000386	0.00000343	0.00000394	0.00000734	0.00000696	0.00000793	0.00000950	0.00001171	0.00001481	0.00001873	0.00002269
-118.21752665	0.00000164	0.00000869	0.00000068	0.00000088	0.00000102	0.00000401	0.00000276	0.00000324	0.00000381	0.00001360	0.00000752	0.00001056	0.00001136	0.00001484	0.00001877	0.00002271
-118.14500056	0.00000141	0.00000775	0.00000534	0.00001029	0.00000600	0.00001232	0.00000143	0.00000845	0.00000418	0.00001968	0.00001306	0.00001212	0.00001119	0.00001486	0.00001878	0.00002275
-118.07247447	0.00000701	0.00000404	0.00000730	0.00001637	0.00001198	0.00001700	0.00000179	0.00001078	0.00000697	0.00001933	0.00001742	0.00001159	0.00001122	0.00001485	0.00001875	0.00002280
-117.99994838	0.00001021	0.00000426	0.00000536	0.00001544	0.00001218	0.00001491	0.00000383	0.00000783	0.00000769	0.00001207	0.00001636	0.00000994	0.00001125	0.00001482	0.00001871	0.00002284
-117.92742229	0.00000854	0.00000470	0.00000171	0.00000763	0.00000588	0.00000666	0.00000520	0.00000258	0.00000556	0.00000647	0.00000993	0.00000991	0.00001124	0.00001479	0.00001867	0.00002287
-117.85489620	0.00000339	0.00000540	0.00000373	0.00000018	0.00000092	0.00000270	0.00000450	0.00000514	0.00000337	0.00001109	0.00000659	0.00001236	0.00001133	0.00001477	0.00001865	0.00002288
-117.78237011	0.00000061	0.00000447	0.00000853	0.00000748	0.00000839	0.00000949	0.00000222	0.00001130	0.00000533	0.00001689	0.00001071	0.00001445	0.00001164	0.00001479	0.00001866	0.00002288
-117.70984402	0.00000473	0.00000252	0.00000986	0.00001336	0.00001490	0.00001399	0.00000110	0.00001387	0.00000872	0.00001654	0.00001480	0.00001390	0.00001197	0.00001483	0.00001872	0.00002286
-117.63731793	0.00000772	0.00000470	0.00000745	0.00001235	0.00001536	0.00001186	0.00000233	0.00001096	0.00000973	0.00000968	0.00001373	0.00001123	0.00001205	0.00001487	0.00001879	0.00002284
-117.56479184	0.00000593	0.00000687	0.00000214	0.00000453	0.00000917	0.00000412	0.00000345	0.00000419	0.00000753	0.00000691	0.00000815	0.00000958	0.00001181	0.00001491	0.00001885	0.00002283
-117.49226575	0.00000173	0.00000873	0.00000059	0.00000073	0.00000110	0.00000381	0.00000285	0.00000314	0.00000394	0.00001341	0.00000747	0.00001057	0.00001146	0.00001495	0.00001890	0.00002285
-117.41973966	0.00000141	0.00000787	0.00000528	0.00001010	0.00000579	0.00001214	0.00000149	0.00000834	0.00000414	0.00001970	0.00001296	0.00001218	0.00001128	0.00001497	0.00001890	0.00002289
-117.34721357	0.00000697	0.00000412	0.00000734	0.00001638	0.00001192	0.00001705	0.00000178	0.00001086	0.00000695	0.00001961	0.00001749	0.00001173	0.00001130	0.00001496	0.00001887	0.00002294
-117.27468748	0.00001027	0.00000429	0.00000549	0.00001566	0.00001235	0.00001520	0.00000381	0.00000808	0.00000779	0.00001250	0.00001663	0.00001006	0.00001134	0.00001493	0.00001883	0.00002299
-117.20216139	0.00000868	0.00000474	0.00000181	0.00000800	0.00000620	0.00000705	0.00000525	0.00000270	0.00000573	0.00000655	0.00001028	0.00000994	0.00001133	0.00001489	0.00001879	0.00002301
-117.12963530	0.00000353	0.00000542	0.00000363	0.00000017	0.00000085	0.00000263	0.00000462	0.00000500	0.00000344	0.00001094	0.00000662	0.00001236	0.00001142	0.00001488	0.00001877	0.00002303
-117.05710921	0.00000063	0.00000456	0.00000852	0.00000728	0.00000820	0.00000933	0.00000234	0.00001123	0.00000528	0.00001693	0.00001062	0.00001454	0.00001172	0.00001489	0.00001879	0.00002303
-116.98458312	0.00000466	0.00000253	0.00000994	0.00001336	0.00001489	0.00001406	0.00000113	0.00001401	0.00000873	0.00001683	0.00001488	0.00001409	0.00001207	0.00001493	0.00001884	0.00002301
-116.91205703	0.00000775	0.00000470	0.00000762	0.00001256	0.00001559	0.00001216	0.00000232	0.00001128	0.00000987	0.00001005	0.00001401	0.00001141	0.00001216	0.00001497	0.00001891	0.00002299
-116.83953094	0.00000603	0.00000689	0.00000231	0.00000488	0.00000955	0.00000444	0.00000349	0.00000448	0.00000775	0.00000688	0.00000841	0.00000967	0.00001192	0.00001502	0.00001898	0.00002298
-116.76700485	0.00000180	0.00000877	0.00000051	0.00000059	0.00000123	0.00000365	0.00000295	0.00000307	0.00000409	0.00001329	0.00000744	0.00001059	0.00001156	0.00001506	0.00001903	0.00002300
-116.69447876	0.00000140	0.00000800	0.00000523	0.00000993	0.00000562	0.00001203	0.00000156	0.00000828	0.00000411	0.00001981	0.00001290	0.00001227	0.00001137	0.00001508	0.00001903	0.00002304
-116.62195267	0.00000691	0.00000420	0.00000739	0.00001643	0.00001193	0.00001719	0.00000178	0.00001101	0.00000697	0.00001997	0.00001762	0.00001189	0.00001139	0.00001507	0.00001901	0.00002309
-116.54942658	0.00001031	0.00000431	0.00000564	0.00001594	0.00001258	0.00001557	0.00000381	0.00000839	0.00000792	0.00001297	0.00001696	0.00001019	0.00001143	0.00001504	0.00001897	0.00002313
-116.47690049	0.00000881	0.00000477	0.00000192	0.00000839	0.00000656	0.00000748	0.00000532	0.00000284	0.00000592	0.00000666	0.00001065	0.00000999	0.00001142	0.00001501	0.00001893	0.00002316
-116.40437440	0.00000369	0.00000542	0.00000354	0.00000020	0.00000081	0.00000260	0.00000477	0.00000488	0.00000351	0.00001085	0.00000668	0.00001240	0.00001151	0.00001499	0.00001891	0.00002318
-116.33184831	0.00000065	0.00000465	0.00000852	0.00000711	0.00000805	0.00000923	0.00000248	0.00001123	0.00000525	0.00001705	0.00001059	0.00001466	0.00001181	0.00001500	0.00001892	0.00002318
-116.25932222	0.00000457	0.00000253	0.00001005	0.00001341	0.00001495	0.00001420	0.00000118	0.00001421	0.00000878	0.00001718	0.00001501	0.00001430	0.00001216	0.00001504	0.00001898	0.00002316
-116.18679613	0.00000776	0.00000469	0.00000782	0.00001283	0.00001588	0.00001251	0.00000233	0.00001162	0.00001004	0.00001045	0.00001431	0.00001161	0.00001226	0.00001509	0.00001905	0.00002314
-116.11427004	0.00000614	0.00000690	0.00000250	0.00000524	0.00000997	0.00000477	0.00000356	0.00000476	0.00000798	0.00000691	0.00000866	0.00000977	0.00001203	0.00001513	0.00001912	0.00002313
-116.04174395	0.00000189	0.00000880	0.00000045	0.00000049	0.00000139	0.00000354	0.00000307	0.00000304	0.00000424	0.00001324	0.00000745	0.00001064	0.00001166	0.00001517	0.00001917	0.00002315
-115.96921786	0.00000138	0.00000814	0.00000519	0.00000980	0.00000550	0.00001199	0.00000163	0.00000829	0.00000413	0.00001998	0.00001291	0.00001237	0.00001147	0.00001519	0.00001917	0.00002319
-115.89669177	0.00000683	0.00000430	0.00000746	0.00001653	0.00001199	0.00001740	0.00000180	0.00001120	0.00000703	0.00002037	0.00001781	0.00001206	0.00001148	0.00001519	0.00001914	0.00002324
-115.82416568	0.00001034	0.00000434	0.00000580	0.00001624	0.00001285	0.00001597	0.00000384	0.00000869	0.00000808	0.00001342	0.00001731	0.00001032	0.00001152	0.00001515	0.00001910	0.00002329
-115.75163959	0.00000896	0.00000480	0.00000204	0.00000879	0.00000693	0.00000789	0.00000542	0.00000299	0.00000611	0.00000679	0.00001101	0.00001006	0.00001151	0.00001512	0.00001906	0.00002332
-115.67911350	0.00000386	0.00000543	0.00000345	0.00000024	0.00000081	0.00000262	0.00000491	0.00000483	0.00000360	0.00001084	0.00000676	0.00001246	0.00001160	0.00001510	0.00001904	0.00002334
-115.60658741	0.00000067	0.00000475	0.00000854	0.00000700	0.00000795	0.00000922	0.00000261	0.00001130	0.00000525	0.00001723	0.00001062	0.00001480	0.00001190	0.00001512	0.00001905	0.00002334
-115.53406132	0.00000447	0.00000255	0.00001016	0.00001350	0.00001506	0.00001441	0.00000123	0.00001446	0.00000886	0.00001755	0.00001519	0.00001450	0.00001226	0.00001515	0.00001911	0.00002332
-115.46153523	0.00000777	0.00000469	0.00000802	0.00001312	0.00001619	0.00001287	0.00000236	0.00001197	0.00001023	0.00001082	0.00001462	0.00001178	0.00001238	0.00001520	0.00001918	0.00002330
-115.38900914	0.00000627	0.00000692	0.00000268	0.00000561	0.00001036	0.00000508	0.00000364	0.00000503	0.00000820	0.00000698	0.00000891	0.00000987	0.00001214	0.00001525	0.00001925	0.00002329
-115.31648305	0.00000200	0.00000884	0.00000040	0.00000042	0.00000155	0.00000349	0.00000319	0.00000304	0.00000439	0.00001327	0.00000750	0.00001070	0.00001177	0.00001528	0.00001930	0.00002331
-115.24395696	0.00000136	0.00000828	0.00000517	0.00000972	0.00000544	0.00001202	0.00000172	0.00000834	0.00000416	0.00002020	0.00001297	0.00001249	0.00001157	0.00001531	0.00001931	0.00002335
-115.17143087	0.00000673	0.00000441	0.00000754	0.00001667	0.00001210	0.00001764	0.00000183	0.00001141	0.00000711	0.00002075	0.00001803	0.00001221	0.00001158	0.00001530	0.00001928	0.00002340
-115.09890478	0.00001038	0.00000437	0.00000598	0.00001656	0.00001313	0.00001635	0.00000389	0.00000897	0.00000824	0.00001383	0.00001763	0.00001045	0.00001163	0.00001527	0.00001924	0.00002345
-115.02637869	0.00000912	0.00000484	0.00000217	0.00000918	0.00000727	0.00000825	0.00000552	0.00000313	0.00000628	0.00000692	0.00001133	0.00001013	0.00001161	0.00001524	0.00001920	0.00002348
-114.95385260	0.00000405	0.00000545	0.00000338	0.00000032	0.00000084	0.00000267	0.00000505	0.00000482	0.00000369	0.00001087	0.00000685	0.00001254	0.00001170	0.00001522	0.00001918	0.00002350
-114.88132651	0.00000070	0.00000487	0.00000857	0.00000692	0.00000793	0.00000926	0.00000273	0.00001139	0.00000530	0.00001741	0.00001068	0.00001494	0.00001200	0.00001523	0.00001919	0.00002350
-114.80880042	0.00000436	0.00000257	0.00001029	0.00001362	0.00001522	0.00001462	0.00000129	0.00001469	0.00000897	0.00001785	0.00001537	0.00001469	0.00001237	0.00001527	0.00001924	0.00002349
-114.73627433	0.00000780	0.00000469	0.00000823	0.00001339	0.00001649	0.00001319	0.00000240	0.00001225	0.00001040	0.00001111	0.00001488	0.00001195	0.00001248	0.00001532	0.00001932	0.00002346
-114.66374824	0.00000642	0.00000695	0.00000287	0.00000593	0.00001070	0.00000534	0.00000372	0.00000524	0.00000839	0.00000706	0.00000913	0.00000998	0.00001225	0.00001536	0.00001939	0.00002345
-114.59122215	0.00000213	0.00000890	0.00000037	0.00000039	0.00000170	0.00000348	0.00000329	0.00000306	0.00000452	0.00001334	0.00000756	0.00001077	0.00001187	0.00001540	0.00001944	0.00002347
-114.51869606	0.00000136	0.00000845	0.00000515	0.00000967	0.00000542	0.00001209	0.00000179	0.00000842	0.00000420	0.00002042	0.00001305	0.00001260	0.00001166	0.00001543	0.00001945	0.00002351
-114.44616997	0.00000665	0.00000454	0.00000763	0.00001682	0.00001222	0.00001787	0.00000188	0.00001159	0.00000719	0.00002107	0.00001821	0.00001235	0.00001167	0.00001542	0.00001943	0.00002356
-114.37364388	0.00001044	0.00000441	0.00000615	0.00001686	0.00001338	0.00001666	0.00000394	0.00000919	0.00000837	0.00001413	0.00001790	0.00001057	0.00001172	0.00001539	0.00001938	0.00002361
-114.30111779	0.00000932	0.00000489	0.00000229	0.00000952	0.00000754	0.00000853	0.00000561	0.00000325	0.00000642	0.00000704	0.00001157	0.00001021	0.00001171	0.00001536	0.00001934	0.00002365
-114.22859170	0.00000427	0.00000549	0.00000333	0.00000039	0.00000088	0.00000272	0.00000517	0.00000484	0.00000377	0.00001093	0.00000694	0.00001261	0.00001179	0.00001534	0.00001932	0.00002367
-114.15606561	0.00000075	0.00000500	0.00000861	0.00000687	0.00000792	0.00000930	0.00000283	0.00001149	0.00000534	0.00001757	0.00001073	0.00001506	0.00001210	0.00001535	0.00001934	0.00002367
-114.08353952	0.00000427	0.00000261	0.00001042	0.00001373	0.00001535	0.00001478	0.00000134	0.00001488	0.00000906	0.00001810	0.00001549	0.00001484	0.00001247	0.00001539	0.00001939	0.00002365
-114.01101343	0.00000785	0.00000470	0.00000844	0.00001364	0.00001674	0.00001342	0.00000244	0.00001247	0.00001054	0.00001135	0.00001507	0.00001209	0.00001260	0.00001544	0.00001946	0.00002363
-113.93848734	0.00000659	0.00000699	0.00000306	0.00000621	0.00001098	0.00000553	0.00000378	0.00000541	0.00000854	0.00000713	0.00000928	0.00001007	0.00001236	0.00001549	0.00001954	0.00002362
-113.86596125	0.00000228	0.00000897	0.00000035	0.00000037	0.00000183	0.00000349	0.00000336	0.00000309	0.00000462	0.00001338	0.00000762	0.00001083	0.00001198	0.00001553	0.00001959	0.00002364
-113.79343516	0.00000136	0.00000863	0.00000515	0.00000964	0.00000540	0.00001215	0.00000185	0.00000847	0.00000424	0.00002056	0.00001312	0.00001267	0.00001177	0.00001555	0.00001960	0.00002368
-113.72090907	0.00000658	0.00000469	0.00000771	0.00001695	0.00001230	0.00001803	0.00000192	0.00001170	0.00000725	0.00002129	0.00001834	0.00001246	0.00001177	0.00001555	0.00001957	0.00002373
-113.64838298	0.00001053	0.00000446	0.00000631	0.00001712	0.00001355	0.00001688	0.00000398	0.00000933	0.00000846	0.00001436	0.00001808	0.00001067	0.00001182	0.00001552	0.00001953	0.00002378
-113.57585689	0.00000953	0.00000496	0.00000241	0.00000981	0.00000774	0.00000874	0.00000568	0.00000334	0.00000653	0.00000715	0.00001176	0.00001028	0.00001181	0.00001548	0.00001949	0.00002382
-113.50333080	0.00000450	0.00000554	0.00000328	0.00000046	0.00000092	0.00000276	0.00000526	0.00000485	0.00000384	0.00001094	0.00000702	0.00001267	0.00001190	0.00001546	0.00001947	0.00002384
-113.43080471	0.00000081	0.00000514	0.00000865	0.00000681	0.00000791	0.00000931	0.00000291	0.00001154	0.00000538	0.00001763	0.00001075	0.00001515	0.00001220	0.00001548	0.00001948	0.00002385
-113.35827862	0.00000420	0.00000266	0.00001055	0.00001381	0.00001544	0.00001487	0.00000139	0.00001499	0.00000912	0.00001823	0.00001556	0.00001497	0.00001258	0.00001551	0.00001953	0.00002383
-113.28575253	0.00000792	0.00000472	0.00000863	0.00001383	0.00001692	0.00001357	0.00000246	0.00001262	0.00001063	0.00001150	0.00001520	0.00001223	0.00001270	0.00001556	0.00001961	0.00002381
-113.21322644	0.00000679	0.00000704	0.00000323	0.00000644	0.00001119	0.00000568	0.00000382	0.00000555	0.00000865	0.00000720	0.00000943	0.00001016	0.00001248	0.00001561	0.00001968	0.00002379
-113.14070035	0.00000244	0.00000905	0.00000033	0.00000035	0.00000194	0.00000349	0.00000342	0.00000311	0.00000471	0.00001339	0.00000768	0.00001087	0.00001210	0.00001565	0.00001974	0.00002381
-113.06817426	0.00000139	0.00000881	0.00000514	0.00000960	0.00000536	0.00001214	0.00000191	0.00000845	0.00000427	0.00002062	0.00001312	0.00001273	0.00001187	0.00001568	0.00001975	0.00002385
-112.99564817	0.00000653	0.00000484	0.00000779	0.00001704	0.00001232	0.00001810	0.00000195	0.00001174	0.00000727	0.00002143	0.00001840	0.00001255	0.00001188	0.00001568	0.00001972	0.00002390
-112.92312208	0.00001064	0.00000452	0.00000646	0.00001732	0.00001366	0.00001703	0.00000401	0.00000942	0.00000851	0.00001457	0.00001821	0.00001077	0.00001193	0.00001565	0.00001968	0.00002395
-112.85059599	0.00000975	0.00000504	0.00000252	0.00001007	0.00000790	0.00000893	0.00000572	0.00000343	0.00000660	0.00000724	0.00001195	0.00001035	0.00001192	0.00001561	0.00001964	0.00002399
-112.77806990	0.00000473	0.00000561	0.00000325	0.00000053	0.00000094	0.00000279	0.00000532	0.00000484	0.00000390	0.00001088	0.00000708	0.00001270	0.00001200	0.00001559	0.00001962	0.00002401
-112.70554381	0.00000088	0.00000528	0.00000869	0.00000672	0.00000784	0.00000924	0.00000299	0.00001152	0.00000539	0.00001761	0.00001071	0.00001520	0.00001230	0.00001560	0.00001964	0.00002402
-112.63301772	0.00000415	0.00000272	0.00001067	0.00001384	0.00001545	0.00001486	0.00000143	0.00001503	0.00000913	0.00001831	0.00001556	0.00001507	0.00001268	0.00001564	0.00001969	0.00002400
-112.56049163	0.00000801	0.00000475	0.00000881	0.00001398	0.00001703	0.00001365	0.00000246	0.00001273	0.00001067	0.00001167	0.00001528	0.00001236	0.00001281	0.00001569	0.00001977	0.00002398
-112.48796554	0.00000698	0.00000710	0.00000340	0.00000666	0.00001138	0.00000581	0.00000383	0.00000570	0.00000874	0.00000722	0.00000956	0.00001026	0.00001259	0.00001574	0.00001984	0.00002397
-112.41543945	0.00000261	0.00000914	0.00000032	0.00000033	0.00000206	0.00000344	0.00000346	0.00000310	0.00000481	0.00001329	0.00000770	0.00001090	0.00001221	0.00001578	0.00001990	0.00002399
-112.34291336	0.00000142	0.00000900	0.00000512	0.00000950	0.00000525	0.00001204	0.00000195	0.00000836	0.00000427	0.00002057	0.00001307	0.00001276	0.00001198	0.00001581	0.00001991	0.00002403
-112.27038727	0.00000651	0.00000500	0.00000785	0.00001707	0.00001227	0.00001809	0.00000197	0.00001172	0.00000724	0.00002152	0.00001840	0.00001263	0.00001198	0.00001581	0.00001988	0.00002408
-112.19786118	0.00001075	0.00000458	0.00000659	0.00001748	0.00001371	0.00001713	0.00000400	0.00000949	0.00000853	0.00001479	0.00001833	0.00001087	0.00001203	0.00001578	0.00001984	0.00002413
-112.12533509	0.00000997	0.00000511	0.00000262	0.00001032	0.00000805	0.00000913	0.00000573	0.00000352	0.00000668	0.00000733	0.00001217	0.00001040	0.00001203	0.00001574	0.00001980	0.00002417
-112.05280900	0.00000494	0.00000567	0.00000320	0.00000060	0.00000096	0.00000279	0.00000538	0.00000477	0.00000397	0.00001074	0.00000715	0.00001272	0.00001211	0.00001573	0.00001977	0.00002419
-111.98028291	0.00000096	0.00000542	0.00000871	0.00000658	0.00000771	0.00000908	0.00000307	0.00001143	0.00000536	0.00001750	0.00001062	0.00001525	0.00001241	0.00001574	0.00001978	0.00002420
-111.90775682	0.00000412	0.00000279	0.00001076	0.00001381	0.00001539	0.00001479	0.00000147	0.00001503	0.00000909	0.00001836	0.00001550	0.00001519	0.00001278	0.00001577	0.00001984	0.00002419
-111.83523073	0.00000810	0.00000478	0.00000898	0.00001410	0.00001711	0.00001373	0.00000245	0.00001286	0.00001071	0.00001187	0.00001537	0.00001251	0.00001293	0.00001582	0.00001991	0.00002416
-111.76270464	0.00000716	0.00000716	0.00000356	0.00000687	0.00001159	0.00000599	0.00000383	0.00000591	0.00000885	0.00000724	0.00000974	0.00001035	0.00001271	0.00001587	0.00001999	0.00002415
-111.69017855	0.00000277	0.00000922	0.00000030	0.00000029	0.00000220	0.00000335	0.00000350	0.00000306	0.00000493	0.00001314	0.00000770	0.00001091	0.00001233	0.00001591	0.00002005	0.00002417
-111.61765246	0.00000147	0.00000917	0.00000508	0.00000935	0.00000508	0.00001187	0.00000201	0.00000823	0.00000425	0.00002050	0.00001296	0.00001278	0.00001210	0.00001594	0.00002007	0.00002421
-111.54512637	0.00000650	0.00000515	0.00000790	0.00001706	0.00001215	0.00001804	0.00000198	0.00001168	0.00000719	0.00002163	0.00001837	0.00001272	0.00001209	0.00001594	0.00002005	0.00002427
-111.47260028	0.00001086	0.00000464	0.00000672	0.00001764	0.00001375	0.00001727	0.00000398	0.00000961	0.00000855	0.00001509	0.00001847	0.00001098	0.00001214	0.00001591	0.00002000	0.00002432
-111.40007419	0.00001018	0.00000518	0.00000273	0.00001061	0.00000825	0.00000942	0.00000574	0.00000365	0.00000678	0.00000745	0.00001245	0.00001045	0.00001214	0.00001588	0.00001997	0.00002436
-111.32754810	0.00000516	0.00000573	0.00000315	0.00000069	0.00000098	0.00000279	0.00000546	0.00000466	0.00000404	0.00001057	0.00000722	0.00001271	0.00001221	0.00001586	0.00001994	0.00002438
-111.25502201	0.00000104	0.00000553	0.00000871	0.00000639	0.00000752	0.00000886	0.00000318	0.00001130	0.00000532	0.00001740	0.00001049	0.00001529	0.00001251	0.00001587	0.00001995	0.00002439
-111.18249592	0.00000408	0.00000285	0.00001085	0.00001375	0.00001530	0.00001470	0.00000152	0.00001504	0.00000905	0.00001848	0.00001545	0.00001532	0.00001289	0.00001591	0.00002000	0.00002437
-111.10996983	0.00000817	0.00000481	0.00000914	0.00001422	0.00001720	0.00001385	0.00000241	0.00001305	0.00001076	0.00001217	0.00001549	0.00001270	0.00001305	0.00001596	0.00002008	0.00002435
-111.03744374	0.00000732	0.00000721	0.00000374	0.00000713	0.00001186	0.00000624	0.00000382	0.00000619	0.00000901	0.00000727	0.00000997	0.00001047	0.00001285	0.00001601	0.00002016	0.00002434
-110.96491765	0.00000291	0.00000929	0.00000028	0.00000025	0.00000241	0.00000323	0.00000356	0.00000302	0.00000510	0.00001294	0.00000770	0.00001093	0.00001246	0.00001605	0.00002022	0.00002436
-110.89239156	0.00000150	0.00000932	0.00000503	0.00000916	0.00000489	0.00001165	0.00000207	0.00000807	0.00000424	0.00002043	0.00001284	0.00001282	0.00001222	0.00001608	0.00002023	0.00002440
-110.81986547	0.00000647	0.00000530	0.00000793	0.00001702	0.00001203	0.00001800	0.00000199	0.00001167	0.00000714	0.00002181	0.00001836	0.00001284	0.00001220	0.00001608	0.00002021	0.00002446
-110.74733938	0.00001095	0.00000470	0.00000684	0.00001781	0.00001384	0.00001747	0.00000395	0.00000979	0.00000859	0.00001548	0.00001866	0.00001112	0.00001225	0.00001606	0.00002017	0.00002451
-110.67481329	0.00001035	0.00000525	0.00000285	0.00001093	0.00000852	0.00000980	0.00000576	0.00000383	0.00000692	0.00000762	0.00001280	0.00001051	0.00001225	0.00001602	0.00002013	0.00002455
-110.60228720	0.00000533	0.00000578	0.00000309	0.00000081	0.00000101	0.00000282	0.00000555	0.00000453	0.00000413	0.00001038	0.00000732	0.00001271	0.00001232	0.00001600	0.00002011	0.00002458
-110.52976111	0.00000110	0.00000564	0.00000870	0.00000618	0.00000728	0.00000864	0.00000331	0.00001116	0.00000527	0.00001733	0.00001037	0.00001535	0.00001261	0.00001601	0.00002012	0.00002458
-110.45723502	0.00000404	0.00000290	0.00001093	0.00001369	0.00001521	0.00001466	0.00000157	0.00001509	0.00000902	0.00001866	0.00001544	0.00001549	0.00001300	0.00001605	0.00002017	0.00002457
-110.38470893	0.00000823	0.00000483	0.00000931	0.00001437	0.00001734	0.00001406	0.00000239	0.00001330	0.00001085	0.00001254	0.00001570	0.00001291	0.00001317	0.00001610	0.00002025	0.00002455
-110.31218284	0.00000745	0.00000726	0.00000393	0.00000745	0.00001220	0.00000659	0.00000383	0.00000653	0.00000921	0.00000731	0.00001027	0.00001060	0.00001298	0.00001615	0.00002033	0.00002454
-110.23965675	0.00000304	0.00000935	0.00000027	0.00000023	0.00000267	0.00000313	0.00000364	0.00000299	0.00000529	0.00001276	0.00000770	0.00001096	0.00001259	0.00001619	0.00002038	0.00002455
-110.16713066	0.00000153	0.00000946	0.00000496	0.00000895	0.00000468	0.00001144	0.00000215	0.00000793	0.00000423	0.00002041	0.00001274	0.00001288	0.00001233	0.00001622	0.00002040	0.00002459
-110.09460457	0.00000643	0.00000545	0.00000796	0.00001701	0.00001193	0.00001803	0.00000200	0.00001172	0.00000712	0.00002208	0.00001841	0.00001299	0.00001231	0.00001622	0.00002038	0.00002465
-110.02207848	0.00001102	0.00000474	0.00000698	0.00001803	0.00001398	0.00001776	0.00000392	0.00001004	0.00000868	0.00001597	0.00001894	0.00001128	0.00001237	0.00001620	0.00002034	0.00002470
-109.94955239	0.00001051	0.00000530	0.00000298	0.00001132	0.00000885	0.00001026	0.00000580	0.00000406	0.00000710	0.00000782	0.00001322	0.00001059	0.00001237	0.00001616	0.00002030	0.00002475
-109.87702630	0.00000551	0.00000581	0.00000303	0.00000098	0.00000110	0.00000288	0.00000568	0.00000441	0.00000425	0.00001023	0.00000745	0.00001273	0.00001244	0.00001614	0.00002027	0.00002477
-109.80450021	0.00000116	0.00000573	0.00000868	0.00000595	0.00000707	0.00000844	0.00000347	0.00001107	0.00000522	0.00001732	0.00001029	0.00001545	0.00001273	0.00001615	0.00002028	0.00002478
-109.73197412	0.00000397	0.00000296	0.00001102	0.00001365	0.00001518	0.00001469	0.00000164	0.00001522	0.00000901	0.00001894	0.00001550	0.00001570	0.00001312	0.00001619	0.00002034	0.00002477
-109.65944803	0.00000825	0.00000484	0.00000950	0.00001458	0.00001757	0.00001436	0.00000238	0.00001364	0.00001098	0.00001300	0.00001598	0.00001315	0.00001331	0.00001624	0.00002042	0.00002475
-109.58692194	0.00000757	0.00000729	0.00000414	0.00000782	0.00001262	0.00000700	0.00000387	0.00000693	0.00000945	0.00000739	0.00001062	0.00001074	0.00001312	0.00001630	0.00002050	0.00002474
-109.51439585	0.00000316	0.00000940	0.00000028	0.00000023	0.00000298	0.00000305	0.00000375	0.00000298	0.00000550	0.00001263	0.00000775	0.00001101	0.00001273	0.00001634	0.00002056	0.00002475
-109.44186976	0.00000156	0.00000960	0.00000490	0.00000874	0.00000449	0.00001129	0.00000225	0.00000784	0.00000424	0.00002050	0.00001268	0.00001297	0.00001246	0.00001637	0.00002058	0.00002479
-109.36934367	0.00000637	0.00000561	0.00000800	0.00001703	0.00001189	0.00001814	0.00000203	0.00001184	0.00000712	0.00002245	0.00001854	0.00001317	0.00001243	0.00001637	0.00002055	0.00002485
-109.29681758	0.00001106	0.00000478	0.00000713	0.00001830	0.00001419	0.00001814	0.00000393	0.00001035	0.00000881	0.00001651	0.00001929	0.00001146	0.00001249	0.00001635	0.00002051	0.00002490
-109.22429149	0.00001066	0.00000536	0.00000312	0.00001175	0.00000924	0.00001077	0.00000587	0.00000432	0.00000732	0.00000806	0.00001368	0.00001068	0.00001249	0.00001631	0.00002047	0.00002494
-109.15176540	0.00000569	0.00000584	0.00000297	0.00000118	0.00000122	0.00000300	0.00000584	0.00000433	0.00000439	0.00001015	0.00000760	0.00001278	0.00001256	0.00001629	0.00002045	0.00002497
-109.07923931	0.00000122	0.00000582	0.00000867	0.00000576	0.00000689	0.00000832	0.00000365	0.00001104	0.00000521	0.00001742	0.00001026	0.00001558	0.00001285	0.00001630	0.00002045	0.00002498
-109.00671322	0.00000387	0.00000301	0.00001113	0.00001367	0.00001520	0.00001481	0.00000173	0.00001541	0.00000906	0.00001931	0.00001562	0.00001593	0.00001325	0.00001633	0.00002051	0.00002497
-108.93418713	0.00000825	0.00000484	0.00000971	0.00001485	0.00001786	0.00001472	0.00000240	0.00001401	0.00001116	0.00001349	0.00001630	0.00001340	0.00001345	0.00001639	0.00002059	0.00002495
-108.86166104	0.00000769	0.00000731	0.00000437	0.00000822	0.00001308	0.00000744	0.00000394	0.00000732	0.00000972	0.00000752	0.00001099	0.00001089	0.00001327	0.00001644	0.00002067	0.00002494
-108.78913495	0.00000330	0.00000944	0.00000030	0.00000025	0.00000332	0.00000303	0.00000388	0.00000302	0.00000573	0.00001257	0.00000782	0.00001108	0.00001287	0.00001649	0.00002073	0.00002496
-108.71660886	0.00000157	0.00000974	0.00000484	0.00000857	0.00000436	0.00001121	0.00000236	0.00000783	0.00000429	0.00002065	0.00001269	0.00001309	0.00001259	0.00001652	0.00002075	0.00002500
-108.64408277	0.00000627	0.00000578	0.00000806	0.00001712	0.00001192	0.00001833	0.00000207	0.00001203	0.00000718	0.00002287	0.00001873	0.00001336	0.00001256	0.00001653	0.00002073	0.00002506
-108.57155668	0.00001108	0.00000482	0.00000731	0.00001863	0.00001447	0.00001856	0.00000396	0.00001069	0.00000899	0.00001705	0.00001967	0.00001163	0.00001262	0.00001650	0.00002069	0.00002511
-108.49903059	0.00001080	0.00000541	0.00000328	0.00001221	0.00000966	0.00001126	0.00000597	0.00000458	0.00000755	0.00000831	0.00001412	0.00001078	0.00001262	0.00001646	0.00002065	0.00002516
-108.42650450	0.00000589	0.00000587	0.00000293	0.00000140	0.00000137	0.00000314	0.00000600	0.00000430	0.00000453	0.00001014	0.00000777	0.00001285	0.00001268	0.00001644	0.00002063	0.00002519
-108.35397841	0.00000129	0.00000592	0.00000868	0.00000560	0.00000677	0.00000828	0.00000381	0.00001108	0.00000524	0.00001758	0.00001029	0.00001574	0.00001297	0.00001645	0.00002064	0.00002520
-108.28145232	0.00000376	0.00000308	0.00001125	0.00001373	0.00001530	0.00001501	0.00000180	0.00001567	0.00000915	0.00001969	0.00001579	0.00001618	0.00001339	0.00001649	0.00002069	0.00002519
-108.20892623	0.00000826	0.00000484	0.00000993	0.00001514	0.00001819	0.00001512	0.00000243	0.00001440	0.00001136	0.00001395	0.00001664	0.00001365	0.00001359	0.00001654	0.00002077	0.00002517
-108.13640014	0.00000782	0.00000734	0.00000461	0.00000863	0.00001352	0.00000786	0.00000403	0.00000769	0.00000998	0.00000766	0.00001134	0.00001105	0.00001341	0.00001660	0.00002086	0.00002516
-108.06387405	0.00000345	0.00000948	0.00000033	0.00000031	0.00000364	0.00000306	0.00000402	0.00000307	0.00000595	0.00001259	0.00000792	0.00001117	0.00001301	0.00001664	0.00002092	0.00002517
-107.99134796	0.00000158	0.00000990	0.00000480	0.00000846	0.00000429	0.00001122	0.00000248	0.00000786	0.00000436	0.00002089	0.00001276	0.00001323	0.00001272	0.00001668	0.00002094	0.00002521
-107.91882187	0.00000617	0.00000597	0.00000813	0.00001724	0.00001203	0.00001859	0.00000213	0.00001224	0.00000727	0.00002331	0.00001895	0.00001357	0.00001268	0.00001668	0.00002092	0.00002527
-107.84629578	0.00001112	0.00000487	0.00000749	0.00001898	0.00001477	0.00001900	0.00000401	0.00001100	0.00000917	0.00001754	0.00002004	0.00001181	0.00001274	0.00001666	0.00002088	0.00002532
-107.77376969	0.00001098	0.00000547	0.00000345	0.00001265	0.00001005	0.00001173	0.00000609	0.00000482	0.00000776	0.00000854	0.00001451	0.00001089	0.00001275	0.00001662	0.00002084	0.00002537
-107.70124360	0.00000612	0.00000591	0.00000291	0.00000162	0.00000154	0.00000329	0.00000617	0.00000432	0.00000467	0.00001019	0.00000793	0.00001294	0.00001281	0.00001659	0.00002082	0.00002540
-107.62871751	0.00000137	0.00000603	0.00000870	0.00000550	0.00000672	0.00000830	0.00000398	0.00001119	0.00000529	0.00001778	0.00001037	0.00001589	0.00001310	0.00001660	0.00002082	0.00002541
-107.55619142	0.00000363	0.00000317	0.00001139	0.00001384	0.00001545	0.00001522	0.00000190	0.00001594	0.00000926	0.00002006	0.00001599	0.00001640	0.00001352	0.00001664	0.00002087	0.00002540
-107.48366533	0.00000826	0.00000485	0.00001017	0.00001545	0.00001853	0.00001548	0.00000249	0.00001475	0.00001157	0.00001434	0.00001695	0.00001386	0.00001374	0.00001669	0.00002096	0.00002538
-107.41113924	0.00000797	0.00000738	0.00000486	0.00000901	0.00001394	0.00000821	0.00000412	0.00000799	0.00001022	0.00000781	0.00001163	0.00001119	0.00001356	0.00001675	0.00002104	0.00002537
-107.33861315	0.00000363	0.00000954	0.00000038	0.00000038	0.00000392	0.00000311	0.00000414	0.00000315	0.00000613	0.00001267	0.00000803	0.00001126	0.00001315	0.00001680	0.00002111	0.00002538
-107.26608706	0.00000161	0.00001008	0.00000478	0.00000838	0.00000427	0.00001128	0.00000257	0.00000794	0.00000442	0.00002113	0.00001285	0.00001334	0.00001285	0.00001683	0.00002113	0.00002542
-107.19356097	0.00000606	0.00000619	0.00000822	0.00001739	0.00001214	0.00001884	0.00000220	0.00001245	0.00000735	0.00002369	0.00001918	0.00001372	0.00001281	0.00001684	0.00002111	0.00002548
-107.12103488	0.00001117	0.00000493	0.00000768	0.00001931	0.00001504	0.00001937	0.00000408	0.00001128	0.00000931	0.00001794	0.00002037	0.00001195	0.00001288	0.00001682	0.00002107	0.00002554
-107.04850879	0.00001119	0.00000555	0.00000362	0.00001305	0.00001037	0.00001209	0.00000620	0.00000501	0.00000793	0.00000875	0.00001484	0.00001100	0.00001288	0.00001678	0.00002103	0.00002559
-106.97598270	0.00000638	0.00000598	0.00000290	0.00000184	0.00000167	0.00000342	0.00000632	0.00000435	0.00000479	0.00001026	0.00000808	0.00001306	0.00001294	0.00001675	0.00002101	0.00002562
-106.90345661	0.00000146	0.00000616	0.00000873	0.00000543	0.00000672	0.00000835	0.00000412	0.00001128	0.00000536	0.00001796	0.00001044	0.00001606	0.00001323	0.00001676	0.00002101	0.00002564
-106.83093052	0.00000352	0.00000327	0.00001155	0.00001395	0.00001560	0.00001541	0.00000198	0.00001615	0.00000938	0.00002034	0.00001615	0.00001661	0.00001365	0.00001680	0.00002107	0.00002563
-106.75840443	0.00000829	0.00000487	0.00001040	0.00001572	0.00001882	0.00001576	0.00000254	0.00001501	0.00001175	0.00001463	0.00001719	0.00001406	0.00001388	0.00001686	0.00002115	0.00002561
-106.68587834	0.00000815	0.00000743	0.00000510	0.00000933	0.00001427	0.00000847	0.00000420	0.00000820	0.00001041	0.00000795	0.00001186	0.00001133	0.00001370	0.00001691	0.00002124	0.00002559
-106.61335225	0.00000383	0.00000962	0.00000044	0.00000046	0.00000415	0.00000318	0.00000424	0.00000322	0.00000628	0.00001275	0.00000813	0.00001136	0.00001329	0.00001696	0.00002130	0.00002561
-106.54082616	0.00000165	0.00001027	0.00000476	0.00000834	0.00000426	0.00001136	0.00000266	0.00000800	0.00000451	0.00002131	0.00001295	0.00001347	0.00001299	0.00001700	0.00002132	0.00002565
-106.46830007	0.00000597	0.00000642	0.00000831	0.00001754	0.00001224	0.00001905	0.00000226	0.00001259	0.00000745	0.00002397	0.00001935	0.00001388	0.00001294	0.00001701	0.00002130	0.00002571
-106.39577398	0.00001125	0.00000500	0.00000786	0.00001961	0.00001526	0.00001966	0.00000414	0.00001146	0.00000945	0.00001823	0.00002061	0.00001211	0.00001300	0.00001699	0.00002126	0.00002577
-106.32324789	0.00001141	0.00000563	0.00000378	0.00001341	0.00001063	0.00001236	0.00000628	0.00000515	0.00000808	0.00000893	0.00001509	0.00001112	0.00001301	0.00001695	0.00002122	0.00002582
-106.25072180	0.00000665	0.00000605	0.00000290	0.00000203	0.00000179	0.00000354	0.00000642	0.00000440	0.00000490	0.00001032	0.00000822	0.00001314	0.00001307	0.00001692	0.00002119	0.00002585
-106.17819571	0.00000159	0.00000631	0.00000878	0.00000537	0.00000671	0.00000837	0.00000421	0.00001137	0.00000541	0.00001806	0.00001049	0.00001616	0.00001337	0.00001693	0.00002120	0.00002587
-106.10566962	0.00000344	0.00000339	0.00001170	0.00001404	0.00001571	0.00001553	0.00000205	0.00001631	0.00000944	0.00002052	0.00001624	0.00001675	0.00001380	0.00001697	0.00002125	0.00002586
-106.03314353	0.00000836	0.00000490	0.00001063	0.00001594	0.00001905	0.00001595	0.00000258	0.00001521	0.00001185	0.00001484	0.00001734	0.00001422	0.00001403	0.00001703	0.00002134	0.00002583
-105.96061744	0.00000836	0.00000750	0.00000533	0.00000961	0.00001454	0.00000866	0.00000425	0.00000839	0.00001054	0.00000806	0.00001204	0.00001146	0.00001386	0.00001708	0.00002143	0.00002582
-105.88809135	0.00000405	0.00000972	0.00000051	0.00000052	0.00000435	0.00000322	0.00000431	0.00000328	0.00000640	0.00001279	0.00000823	0.00001143	0.00001345	0.00001713	0.00002150	0.00002583
-105.81556526	0.00000170	0.00001047	0.00000475	0.00000828	0.00000423	0.00001136	0.00000274	0.00000801	0.00000456	0.00002141	0.00001299	0.00001353	0.00001314	0.00001717	0.00002152	0.00002588
-105.74303917	0.00000590	0.00000666	0.00000840	0.00001763	0.00001227	0.00001914	0.00000232	0.00001265	0.00000748	0.00002415	0.00001943	0.00001397	0.00001309	0.00001718	0.00002151	0.00002593
-105.67051308	0.00001135	0.00000508	0.00000803	0.00001985	0.00001538	0.00001983	0.00000418	0.00001156	0.00000951	0.00001847	0.00002076	0.00001223	0.00001315	0.00001715	0.00002147	0.00002599
-105.59798699	0.00001167	0.00000573	0.00000393	0.00001370	0.00001081	0.00001258	0.00000635	0.00000527	0.00000816	0.00000909	0.00001529	0.00001122	0.00001316	0.00001711	0.00002143	0.00002605
-105.52546090	0.00000694	0.00000614	0.00000291	0.00000221	0.00000189	0.00000363	0.00000651	0.00000443	0.00000498	0.00001031	0.00000834	0.00001321	0.00001322	0.00001708	0.00002140	0.00002608
-105.45293481	0.00000170	0.00000646	0.00000881	0.00000529	0.00000666	0.00000832	0.00000432	0.00001137	0.00000546	0.00001806	0.00001050	0.00001625	0.00001351	0.00001709	0.00002141	0.00002610
-105.38040872	0.00000336	0.00000352	0.00001183	0.00001407	0.00001574	0.00001554	0.00000212	0.00001637	0.00000950	0.00002062	0.00001626	0.00001689	0.00001394	0.00001713	0.00002146	0.00002609
-105.30788263	0.00000843	0.00000494	0.00001083	0.00001611	0.00001918	0.00001605	0.00000260	0.00001535	0.00001194	0.00001503	0.00001744	0.00001439	0.00001417	0.00001719	0.00002154	0.00002607
-105.23535654	0.00000856	0.00000757	0.00000555	0.00000985	0.00001475	0.00000882	0.00000427	0.00000857	0.00001068	0.00000816	0.00001221	0.00001159	0.00001401	0.00001725	0.00002163	0.00002606
-105.16283045	0.00000427	0.00000982	0.00000056	0.00000057	0.00000454	0.00000324	0.00000436	0.00000333	0.00000654	0.00001274	0.00000831	0.00001150	0.00001360	0.00001730	0.00002170	0.00002607
-105.09030436	0.00000178	0.00001067	0.00000472	0.00000820	0.00000416	0.00001129	0.00000280	0.00000794	0.00000460	0.00002139	0.00001299	0.00001359	0.00001328	0.00001734	0.00002173	0.00002612
-105.01777827	0.00000587	0.00000689	0.00000846	0.00001769	0.00001222	0.00001915	0.00000235	0.00001264	0.00000746	0.00002425	0.00001947	0.00001408	0.00001322	0.00001735	0.00002171	0.00002618
-104.94525218	0.00001147	0.00000517	0.00000818	0.00002005	0.00001545	0.00001996	0.00000419	0.00001164	0.00000953	0.00001871	0.00002092	0.00001236	0.00001329	0.00001733	0.00002167	0.00002624
-104.87272609	0.00001191	0.00000584	0.00000407	0.00001400	0.00001097	0.00001281	0.00000637	0.00000540	0.00000824	0.00000927	0.00001556	0.00001132	0.00001330	0.00001729	0.00002163	0.00002629
-104.80020000	0.00000721	0.00000624	0.00000291	0.00000242	0.00000199	0.00000373	0.00000658	0.00000440	0.00000508	0.00001023	0.00000850	0.00001325	0.00001336	0.00001726	0.00002160	0.00002633
-104.72767391	0.00000184	0.00000661	0.00000883	0.00000515	0.00000655	0.00000818	0.00000441	0.00001129	0.00000547	0.00001797	0.00001044	0.00001632	0.00001365	0.00001727	0.00002161	0.00002634
-104.65514782	0.00000332	0.00000365	0.00001195	0.00001403	0.00001569	0.00001546	0.00000218	0.00001638	0.00000948	0.00002067	0.00001620	0.00001704	0.00001407	0.00001731	0.00002166	0.00002634
-104.58262173	0.00000852	0.00000497	0.00001102	0.00001623	0.00001928	0.00001611	0.00000260	0.00001548	0.00001198	0.00001524	0.00001752	0.00001460	0.00001432	0.00001736	0.00002175	0.00002632
-104.51009564	0.00000877	0.00000764	0.00000576	0.00001008	0.00001499	0.00000902	0.00000427	0.00000881	0.00001079	0.00000825	0.00001242	0.00001175	0.00001416	0.00001742	0.00002184	0.00002631
-104.43756955	0.00000448	0.00000994	0.00000063	0.00000064	0.00000480	0.00000323	0.00000440	0.00000337	0.00000670	0.00001262	0.00000838	0.00001155	0.00001376	0.00001748	0.00002191	0.00002632
-104.36504346	0.00000185	0.00001087	0.00000467	0.00000804	0.00000402	0.00001112	0.00000287	0.00000780	0.00000464	0.00002131	0.00001290	0.00001362	0.00001343	0.00001752	0.00002194	0.00002636
-104.29251737	0.00000584	0.00000712	0.00000850	0.00001766	0.00001210	0.00001909	0.00000239	0.00001259	0.00000743	0.00002436	0.00001943	0.00001418	0.00001337	0.00001753	0.00002192	0.00002642
-104.21999128	0.00001159	0.00000526	0.00000832	0.00002020	0.00001548	0.00002009	0.00000418	0.00001175	0.00000956	0.00001902	0.00002104	0.00001252	0.00001343	0.00001751	0.00002188	0.00002648
-104.14746519	0.00001214	0.00000593	0.00000421	0.00001429	0.00001117	0.00001311	0.00000639	0.00000560	0.00000836	0.00000950	0.00001584	0.00001142	0.00001344	0.00001747	0.00002184	0.00002654
-104.07493910	0.00000746	0.00000632	0.00000291	0.00000265	0.00000213	0.00000386	0.00000666	0.00000435	0.00000521	0.00001011	0.00000867	0.00001327	0.00001350	0.00001744	0.00002182	0.00002657
-104.00241301	0.00000196	0.00000673	0.00000883	0.00000497	0.00000636	0.00000797	0.00000455	0.00001115	0.00000546	0.00001784	0.00001036	0.00001636	0.00001378	0.00001745	0.00002183	0.00002659
-103.92988692	0.00000328	0.00000376	0.00001205	0.00001396	0.00001558	0.00001535	0.00000227	0.00001637	0.00000943	0.00002076	0.00001615	0.00001717	0.00001421	0.00001749	0.00002188	0.00002658
-103.85736083	0.00000860	0.00000502	0.00001121	0.00001635	0.00001936	0.00001622	0.00000259	0.00001566	0.00001202	0.00001555	0.00001764	0.00001481	0.00001447	0.00001755	0.00002197	0.00002656
-103.78483474	0.00000895	0.00000773	0.00000599	0.00001036	0.00001525	0.00000931	0.00000426	0.00000913	0.00001095	0.00000839	0.00001270	0.00001191	0.00001433	0.00001761	0.00002206	0.00002655
-103.71230865	0.00000466	0.00001004	0.00000070	0.00000072	0.00000512	0.00000323	0.00000446	0.00000344	0.00000690	0.00001246	0.00000845	0.00001161	0.00001392	0.00001766	0.00002213	0.00002656
-103.63978256	0.00000191	0.00001105	0.00000460	0.00000783	0.00000384	0.00001089	0.00000295	0.00000764	0.00000469	0.00002123	0.00001280	0.00001367	0.00001359	0.00001770	0.00002216	0.00002660
-103.56725647	0.00000581	0.00000734	0.00000853	0.00001762	0.00001195	0.00001903	0.00000242	0.00001255	0.00000738	0.00002454	0.00001941	0.00001431	0.00001351	0.00001771	0.00002215	0.00002666
-103.49473038	0.00001169	0.00000534	0.00000845	0.00002038	0.00001554	0.00002028	0.00000417	0.00001192	0.00000960	0.00001945	0.00002124	0.00001269	0.00001357	0.00001769	0.00002211	0.00002673
-103.42220429	0.00001235	0.00000602	0.00000436	0.00001465	0.00001143	0.00001351	0.00000641	0.00000586	0.00000851	0.00000980	0.00001624	0.00001152	0.00001359	0.00001765	0.00002206	0.00002678
-103.34967820	0.00000769	0.00000640	0.00000290	0.00000297	0.00000232	0.00000403	0.00000676	0.00000428	0.00000535	0.00000996	0.00000887	0.00001330	0.00001365	0.00001762	0.00002203	0.00002682
-103.27715211	0.00000208	0.00000684	0.00000882	0.00000474	0.00000613	0.00000773	0.00000471	0.00001100	0.00000543	0.00001773	0.00001027	0.00001644	0.00001394	0.00001763	0.00002204	0.00002684
-103.20462602	0.00000324	0.00000388	0.00001215	0.00001386	0.00001547	0.00001526	0.00000236	0.00001640	0.00000939	0.00002092	0.00001612	0.00001736	0.00001437	0.00001767	0.00002209	0.00002684
-103.13209993	0.00000865	0.00000504	0.00001140	0.00001648	0.00001949	0.00001641	0.00000257	0.00001592	0.00001210	0.00001596	0.00001783	0.00001508	0.00001464	0.00001773	0.00002218	0.00002682
-103.05957384	0.00000911	0.00000778	0.00000623	0.00001068	0.00001562	0.00000971	0.00000427	0.00000953	0.00001117	0.00000855	0.00001305	0.00001211	0.00001451	0.00001779	0.00002227	0.00002681
-102.98704775	0.00000483	0.00001012	0.00000079	0.00000083	0.00000552	0.00000325	0.00000454	0.00000352	0.00000717	0.00001228	0.00000855	0.00001169	0.00001411	0.00001785	0.00002235	0.00002682
-102.91452166	0.00000198	0.00001120	0.00000452	0.00000760	0.00000366	0.00001065	0.00000307	0.00000747	0.00000475	0.00002118	0.00001271	0.00001374	0.00001376	0.00001789	0.00002238	0.00002686
-102.84199557	0.00000577	0.00000755	0.00000856	0.00001759	0.00001182	0.00001902	0.00000247	0.00001256	0.00000734	0.00002479	0.00001945	0.00001448	0.00001368	0.00001791	0.00002237	0.00002692
-102.76946948	0.00001177	0.00000542	0.00000859	0.00002060	0.00001565	0.00002057	0.00000416	0.00001215	0.00000967	0.00001997	0.00002153	0.00001289	0.00001374	0.00001789	0.00002233	0.00002699
-102.69694339	0.00001253	0.00000610	0.00000453	0.00001507	0.00001178	0.00001402	0.00000645	0.00000618	0.00000870	0.00001017	0.00001672	0.00001165	0.00001375	0.00001785	0.00002228	0.00002705
-102.62441730	0.00000791	0.00000645	0.00000290	0.00000336	0.00000257	0.00000427	0.00000690	0.00000422	0.00000553	0.00000988	0.00000913	0.00001334	0.00001381	0.00001782	0.00002225	0.00002709
-102.55189121	0.00000218	0.00000693	0.00000879	0.00000450	0.00000590	0.00000752	0.00000490	0.00001088	0.00000544	0.00001770	0.00001022	0.00001654	0.00001408	0.00001782	0.00002226	0.00002711
-102.47936512	0.00000317	0.00000398	0.00001225	0.00001379	0.00001539	0.00001524	0.00000248	0.00001651	0.00000939	0.00002120	0.00001614	0.00001759	0.00001452	0.00001786	0.00002231	0.00002710
-102.40683903	0.00000868	0.00000507	0.00001161	0.00001668	0.00001970	0.00001669	0.00000259	0.00001628	0.00001225	0.00001648	0.00001811	0.00001538	0.00001481	0.00001792	0.00002240	0.00002709
-102.33431294	0.00000924	0.00000784	0.00000649	0.00001107	0.00001607	0.00001018	0.00000432	0.00001000	0.00001144	0.00000877	0.00001348	0.00001232	0.00001469	0.00001798	0.00002249	0.00002708
-102.26178685	0.00000498	0.00001020	0.00000089	0.00000099	0.00000599	0.00000330	0.00000467	0.00000363	0.00000746	0.00001216	0.00000868	0.00001177	0.00001428	0.00001804	0.00002257	0.00002709
-102.18926076	0.00000203	0.00001136	0.00000444	0.00000736	0.00000349	0.00001045	0.00000321	0.00000736	0.00000483	0.00002121	0.00001265	0.00001383	0.00001392	0.00001808	0.00002260	0.00002713
-102.11673467	0.00000570	0.00000777	0.00000859	0.00001758	0.00001172	0.00001909	0.00000252	0.00001265	0.00000734	0.00002516	0.00001955	0.00001467	0.00001383	0.00001810	0.00002260	0.00002719
-102.04420858	0.00001181	0.00000548	0.00000876	0.00002088	0.00001585	0.00002094	0.00000416	0.00001248	0.00000980	0.00002058	0.00002189	0.00001311	0.00001389	0.00001808	0.00002256	0.00002726
-101.97168249	0.00001270	0.00000617	0.00000472	0.00001554	0.00001220	0.00001459	0.00000651	0.00000656	0.00000894	0.00001056	0.00001724	0.00001180	0.00001391	0.00001804	0.00002252	0.00002732
-101.89915640	0.00000814	0.00000651	0.00000291	0.00000377	0.00000288	0.00000456	0.00000706	0.00000419	0.00000573	0.00000981	0.00000941	0.00001342	0.00001397	0.00001801	0.00002249	0.00002736
-101.82663031	0.00000230	0.00000703	0.00000877	0.00000428	0.00000570	0.00000738	0.00000511	0.00001081	0.00000545	0.00001773	0.00001021	0.00001670	0.00001425	0.00001802	0.00002249	0.00002737
-101.75410422	0.00000308	0.00000410	0.00001237	0.00001376	0.00001538	0.00001533	0.00000260	0.00001668	0.00000943	0.00002154	0.00001625	0.00001787	0.00001470	0.00001806	0.00002254	0.00002737
-101.68157813	0.00000868	0.00000508	0.00001184	0.00001694	0.00001998	0.00001707	0.00000262	0.00001667	0.00001244	0.00001702	0.00001845	0.00001570	0.00001500	0.00001812	0.00002263	0.00002736
-101.60905204	0.00000936	0.00000788	0.00000678	0.00001152	0.00001656	0.00001070	0.00000438	0.00001046	0.00001175	0.00000901	0.00001394	0.00001254	0.00001489	0.00001818	0.00002273	0.00002734
-101.53652595	0.00000514	0.00001027	0.00000102	0.00000118	0.00000647	0.00000340	0.00000480	0.00000378	0.00000777	0.00001212	0.00000884	0.00001188	0.00001447	0.00001823	0.00002281	0.00002735
-101.46399986	0.00000207	0.00001152	0.00000435	0.00000714	0.00000338	0.00001034	0.00000335	0.00000733	0.00000493	0.00002137	0.00001267	0.00001396	0.00001410	0.00001828	0.00002285	0.00002740
-101.39147377	0.00000560	0.00000801	0.00000864	0.00001762	0.00001172	0.00001927	0.00000259	0.00001284	0.00000739	0.00002563	0.00001975	0.00001490	0.00001399	0.00001829	0.00002284	0.00002746
-101.31894768	0.00001184	0.00000556	0.00000893	0.00002121	0.00001612	0.00002142	0.00000420	0.00001286	0.00000998	0.00002123	0.00002231	0.00001335	0.00001405	0.00001827	0.00002280	0.00002753
-101.24642159	0.00001286	0.00000624	0.00000492	0.00001605	0.00001266	0.00001519	0.00000663	0.00000695	0.00000922	0.00001100	0.00001777	0.00001195	0.00001407	0.00001823	0.00002275	0.00002759
-101.17389550	0.00000838	0.00000656	0.00000292	0.00000421	0.00000320	0.00000485	0.00000726	0.00000420	0.00000595	0.00000986	0.00000970	0.00001351	0.00001412	0.00001820	0.00002273	0.00002763
-101.10136941	0.00000241	0.00000712	0.00000876	0.00000412	0.00000556	0.00000730	0.00000533	0.00001084	0.00000551	0.00001789	0.00001026	0.00001686	0.00001440	0.00001821	0.00002273	0.00002766
-101.02884332	0.00000295	0.00000423	0.00001251	0.00001380	0.00001545	0.00001550	0.00000274	0.00001696	0.00000951	0.00002197	0.00001643	0.00001814	0.00001485	0.00001825	0.00002278	0.00002766
-100.95631723	0.00000865	0.00000509	0.00001209	0.00001725	0.00002035	0.00001750	0.00000267	0.00001714	0.00001265	0.00001759	0.00001884	0.00001600	0.00001517	0.00001832	0.00002287	0.00002764
-100.88379114	0.00000948	0.00000792	0.00000708	0.00001198	0.00001710	0.00001122	0.00000447	0.00001095	0.00001205	0.00000929	0.00001438	0.00001275	0.00001507	0.00001838	0.00002297	0.00002762
-100.81126505	0.00000533	0.00001034	0.00000116	0.00000139	0.00000694	0.00000354	0.00000496	0.00000394	0.00000804	0.00001215	0.00000901	0.00001202	0.00001465	0.00001844	0.00002305	0.00002763
-100.73873896	0.00000213	0.00001169	0.00000429	0.00000699	0.00000333	0.00001032	0.00000350	0.00000734	0.00000505	0.00002160	0.00001274	0.00001414	0.00001427	0.00001849	0.00002309	0.00002768
-100.66621287	0.00000549	0.00000826	0.00000871	0.00001774	0.00001179	0.00001953	0.00000268	0.00001304	0.00000750	0.00002611	0.00001999	0.00001514	0.00001416	0.00001851	0.00002308	0.00002774
-100.59368678	0.00001187	0.00000564	0.00000914	0.00002161	0.00001644	0.00002192	0.00000428	0.00001322	0.00001019	0.00002180	0.00002275	0.00001358	0.00001422	0.00001849	0.00002304	0.00002781
-100.52116069	0.00001305	0.00000633	0.00000514	0.00001659	0.00001311	0.00001576	0.00000676	0.00000729	0.00000948	0.00001137	0.00001827	0.00001211	0.00001425	0.00001845	0.00002300	0.00002787
-100.44863460	0.00000866	0.00000664	0.00000295	0.00000465	0.00000351	0.00000515	0.00000746	0.00000425	0.00000615	0.00000996	0.00000999	0.00001364	0.00001430	0.00001841	0.00002297	0.00002792
-100.37610851	0.00000257	0.00000724	0.00000876	0.00000399	0.00000550	0.00000732	0.00000554	0.00001092	0.00000560	0.00001812	0.00001037	0.00001707	0.00001458	0.00001842	0.00002298	0.00002794
-100.30358242	0.00000283	0.00000439	0.00001267	0.00001388	0.00001559	0.00001572	0.00000286	0.00001724	0.00000964	0.00002242	0.00001666	0.00001842	0.00001504	0.00001846	0.00002303	0.00002795
-100.23105633	0.00000865	0.00000510	0.00001236	0.00001758	0.00002072	0.00001791	0.00000274	0.00001754	0.00001290	0.00001809	0.00001920	0.00001630	0.00001536	0.00001852	0.00002312	0.00002793
-100.15853024	0.00000964	0.00000796	0.00000740	0.00001243	0.00001758	0.00001167	0.00000458	0.00001132	0.00001235	0.00000953	0.00001477	0.00001296	0.00001526	0.00001859	0.00002322	0.00002792
-100.08600415	0.00000555	0.00001042	0.00000131	0.00000161	0.00000734	0.00000368	0.00000512	0.00000408	0.00000830	0.00001224	0.00000920	0.00001216	0.00001484	0.00001865	0.00002329	0.00002793
-100.01347806	0.00000218	0.00001186	0.00000424	0.00000688	0.00000333	0.00001037	0.00000364	0.00000742	0.00000517	0.00002186	0.00001287	0.00001429	0.00001445	0.00001869	0.00002333	0.00002797
-99.94095198	0.00000535	0.00000854	0.00000880	0.00001788	0.00001191	0.00001981	0.00000277	0.00001328	0.00000760	0.00002657	0.00002026	0.00001535	0.00001434	0.00001871	0.00002332	0.00002803
-99.86842589	0.00001189	0.00000573	0.00000934	0.00002197	0.00001676	0.00002236	0.00000434	0.00001355	0.00001038	0.00002232	0.00002315	0.00001380	0.00001440	0.00001869	0.00002328	0.00002810
-99.79589980	0.00001326	0.00000642	0.00000537	0.00001705	0.00001352	0.00001622	0.00000688	0.00000756	0.00000970	0.00001170	0.00001869	0.00001228	0.00001442	0.00001865	0.00002324	0.00002816
-99.72337371	0.00000897	0.00000672	0.00000300	0.00000501	0.00000379	0.00000538	0.00000763	0.00000433	0.00000632	0.00001006	0.00001023	0.00001377	0.00001448	0.00001862	0.00002321	0.00002821
-99.65084762	0.00000275	0.00000737	0.00000879	0.00000392	0.00000549	0.00000738	0.00000570	0.00001105	0.00000569	0.00001830	0.00001047	0.00001724	0.00001476	0.00001863	0.00002322	0.00002823
-99.57832153	0.00000272	0.00000455	0.00001285	0.00001399	0.00001575	0.00001595	0.00000298	0.00001752	0.00000977	0.00002274	0.00001683	0.00001866	0.00001523	0.00001867	0.00002327	0.00002823
-99.50579544	0.00000866	0.00000513	0.00001263	0.00001789	0.00002106	0.00001827	0.00000282	0.00001790	0.00001311	0.00001844	0.00001947	0.00001655	0.00001556	0.00001874	0.00002336	0.00002822
-99.43326935	0.00000982	0.00000803	0.00000770	0.00001282	0.00001800	0.00001201	0.00000468	0.00001163	0.00001259	0.00000975	0.00001505	0.00001317	0.00001546	0.00001881	0.00002347	0.00002820
-99.36074326	0.00000578	0.00001054	0.00000146	0.00000180	0.00000766	0.00000381	0.00000524	0.00000420	0.00000851	0.00001237	0.00000936	0.00001229	0.00001503	0.00001887	0.00002356	0.00002821
-99.28821717	0.00000227	0.00001208	0.00000421	0.00000683	0.00000335	0.00001044	0.00000377	0.00000750	0.00000529	0.00002211	0.00001300	0.00001442	0.00001463	0.00001892	0.00002360	0.00002826
-99.21569108	0.00000525	0.00000884	0.00000889	0.00001805	0.00001202	0.00002004	0.00000286	0.00001346	0.00000770	0.00002693	0.00002048	0.00001551	0.00001451	0.00001894	0.00002359	0.00002832
-99.14316499	0.00001197	0.00000585	0.00000955	0.00002234	0.00001701	0.00002270	0.00000443	0.00001378	0.00001053	0.00002270	0.00002345	0.00001397	0.00001457	0.00001893	0.00002355	0.00002839
-99.07063890	0.00001352	0.00000654	0.00000559	0.00001750	0.00001382	0.00001655	0.00000700	0.00000776	0.00000987	0.00001196	0.00001900	0.00001243	0.00001459	0.00001888	0.00002351	0.00002846
-98.99811281	0.00000931	0.00000683	0.00000306	0.00000535	0.00000398	0.00000556	0.00000778	0.00000440	0.00000646	0.00001018	0.00001044	0.00001392	0.00001465	0.00001885	0.00002348	0.00002851
-98.92558672	0.00000294	0.00000752	0.00000883	0.00000386	0.00000551	0.00000743	0.00000585	0.00001115	0.00000578	0.00001846	0.00001059	0.00001742	0.00001493	0.00001885	0.00002348	0.00002853
-98.85306063	0.00000263	0.00000474	0.00001303	0.00001408	0.00001590	0.00001611	0.00000309	0.00001771	0.00000988	0.00002299	0.00001700	0.00001888	0.00001540	0.00001889	0.00002353	0.00002854
-98.78053454	0.00000870	0.00000517	0.00001290	0.00001816	0.00002135	0.00001851	0.00000288	0.00001813	0.00001326	0.00001873	0.00001971	0.00001677	0.00001574	0.00001896	0.00002362	0.00002852
-98.70800845	0.00001004	0.00000811	0.00000799	0.00001315	0.00001834	0.00001226	0.00000475	0.00001185	0.00001277	0.00000993	0.00001530	0.00001334	0.00001566	0.00001902	0.00002373	0.00002851
-98.63548236	0.00000606	0.00001066	0.00000161	0.00000198	0.00000795	0.00000391	0.00000533	0.00000433	0.00000867	0.00001245	0.00000951	0.00001242	0.00001523	0.00001908	0.00002381	0.00002852
-98.56295627	0.00000237	0.00001230	0.00000418	0.00000676	0.00000335	0.00001049	0.00000386	0.00000755	0.00000538	0.00002225	0.00001308	0.00001454	0.00001482	0.00001913	0.00002385	0.00002856
-98.49043018	0.00000516	0.00000915	0.00000898	0.00001815	0.00001207	0.00002020	0.00000294	0.00001357	0.00000777	0.00002717	0.00002061	0.00001568	0.00001470	0.00001915	0.00002385	0.00002863
-98.41790409	0.00001206	0.00000598	0.00000975	0.00002262	0.00001718	0.00002296	0.00000450	0.00001394	0.00001063	0.00002300	0.00002367	0.00001415	0.00001476	0.00001914	0.00002381	0.00002870
-98.34537800	0.00001379	0.00000665	0.00000579	0.00001785	0.00001405	0.00001684	0.00000709	0.00000793	0.00001000	0.00001221	0.00001927	0.00001257	0.00001479	0.00001909	0.00002376	0.00002877
-98.27285191	0.00000965	0.00000694	0.00000311	0.00000565	0.00000416	0.00000575	0.00000789	0.00000447	0.00000659	0.00001023	0.00001065	0.00001401	0.00001484	0.00001906	0.00002373	0.00002881
-98.20032582	0.00000317	0.00000767	0.00000886	0.00000379	0.00000547	0.00000741	0.00000598	0.00001118	0.00000588	0.00001849	0.00001063	0.00001753	0.00001512	0.00001907	0.00002374	0.00002884
-98.12779973	0.00000259	0.00000493	0.00001318	0.00001412	0.00001594	0.00001613	0.00000318	0.00001782	0.00000996	0.00002312	0.00001703	0.00001904	0.00001559	0.00001911	0.00002379	0.00002885
-98.05527364	0.00000877	0.00000522	0.00001314	0.00001835	0.00002152	0.00001863	0.00000292	0.00001832	0.00001338	0.00001895	0.00001982	0.00001699	0.00001594	0.00001918	0.00002388	0.00002883
-97.98274755	0.00001027	0.00000821	0.00000826	0.00001343	0.00001860	0.00001244	0.00000479	0.00001209	0.00001293	0.00001012	0.00001550	0.00001355	0.00001586	0.00001925	0.00002399	0.00002882
-97.91022146	0.00000632	0.00001081	0.00000176	0.00000214	0.00000821	0.00000400	0.00000540	0.00000444	0.00000885	0.00001246	0.00000966	0.00001254	0.00001543	0.00001931	0.00002408	0.00002883
-97.83769537	0.00000248	0.00001253	0.00000414	0.00000668	0.00000333	0.00001045	0.00000395	0.00000748	0.00000548	0.00002226	0.00001311	0.00001461	0.00001501	0.00001936	0.00002413	0.00002887
-97.76516928	0.00000510	0.00000945	0.00000905	0.00001823	0.00001203	0.00002024	0.00000302	0.00001353	0.00000778	0.00002731	0.00002066	0.00001579	0.00001488	0.00001939	0.00002413	0.00002894
-97.69264319	0.00001218	0.00000611	0.00000992	0.00002286	0.00001725	0.00002312	0.00000454	0.00001400	0.00001067	0.00002328	0.00002382	0.00001432	0.00001494	0.00001937	0.00002409	0.00002902
-97.62011710	0.00001407	0.00000679	0.00000598	0.00001821	0.00001422	0.00001711	0.00000712	0.00000807	0.00001010	0.00001250	0.00001954	0.00001273	0.00001497	0.00001933	0.00002405	0.00002908
-97.54759101	0.00000999	0.00000707	0.00000317	0.00000599	0.00000434	0.00000596	0.00000797	0.00000451	0.00000671	0.00001022	0.00001087	0.00001410	0.00001503	0.00001929	0.00002401	0.00002913
-97.47506492	0.00000337	0.00000782	0.00000889	0.00000367	0.00000538	0.00000729	0.00000610	0.00001114	0.00000591	0.00001839	0.00001063	0.00001762	0.00001530	0.00001929	0.00002401	0.00002916
-97.40253883	0.00000257	0.00000511	0.00001334	0.00001407	0.00001591	0.00001604	0.00000329	0.00001784	0.00000995	0.00002315	0.00001699	0.00001920	0.00001577	0.00001934	0.00002406	0.00002917
-97.33001274	0.00000885	0.00000527	0.00001337	0.00001847	0.00002163	0.00001868	0.00000296	0.00001847	0.00001343	0.00001916	0.00001991	0.00001722	0.00001612	0.00001941	0.00002415	0.00002916
-97.25748665	0.00001051	0.00000831	0.00000853	0.00001369	0.00001885	0.00001264	0.00000480	0.00001235	0.00001307	0.00001028	0.00001572	0.00001375	0.00001605	0.00001948	0.00002426	0.00002914
-97.18496056	0.00000658	0.00001096	0.00000190	0.00000232	0.00000852	0.00000408	0.00000545	0.00000459	0.00000904	0.00001239	0.00000982	0.00001265	0.00001563	0.00001955	0.00002434	0.00002915
-97.11243447	0.00000260	0.00001275	0.00000406	0.00000652	0.00000325	0.00001029	0.00000404	0.00000738	0.00000558	0.00002219	0.00001309	0.00001467	0.00001521	0.00001960	0.00002439	0.00002919
-97.03990838	0.00000508	0.00000973	0.00000909	0.00001821	0.00001190	0.00002018	0.00000308	0.00001348	0.00000776	0.00002741	0.00002068	0.00001590	0.00001507	0.00001963	0.00002439	0.00002926
-96.96738229	0.00001231	0.00000625	0.00001006	0.00002303	0.00001727	0.00002324	0.00000457	0.00001411	0.00001069	0.00002360	0.00002401	0.00001449	0.00001512	0.00001961	0.00002435	0.00002934
-96.89485620	0.00001435	0.00000691	0.00000617	0.00001853	0.00001443	0.00001742	0.00000717	0.00000830	0.00001021	0.00001284	0.00001991	0.00001288	0.00001516	0.00001957	0.00002431	0.00002941
-96.82233011	0.00001032	0.00000720	0.00000322	0.00000634	0.00000458	0.00000621	0.00000808	0.00000453	0.00000687	0.00001019	0.00001119	0.00001416	0.00001522	0.00001953	0.00002428	0.00002945
-96.74980402	0.00000358	0.00000798	0.00000889	0.00000352	0.00000522	0.00000712	0.00000627	0.00001101	0.00000597	0.00001827	0.00001060	0.00001767	0.00001549	0.00001954	0.00002429	0.00002948
-96.67727793	0.00000256	0.00000529	0.00001347	0.00001400	0.00001579	0.00001592	0.00000342	0.00001783	0.00000994	0.00002324	0.00001691	0.00001934	0.00001597	0.00001958	0.00002434	0.00002949
-96.60475184	0.00000893	0.00000533	0.00001360	0.00001861	0.00002171	0.00001877	0.00000297	0.00001866	0.00001349	0.00001949	0.00002000	0.00001746	0.00001634	0.00001964	0.00002444	0.00002947
-96.53222575	0.00001071	0.00000841	0.00000881	0.00001399	0.00001914	0.00001294	0.00000479	0.00001270	0.00001326	0.00001053	0.00001602	0.00001396	0.00001629	0.00001971	0.00002455	0.00002946
-96.45969966	0.00000681	0.00001111	0.00000207	0.00000254	0.00000892	0.00000420	0.00000550	0.00000478	0.00000930	0.00001227	0.00000997	0.00001276	0.00001587	0.00001978	0.00002464	0.00002947
-96.38717357	0.00000270	0.00001297	0.00000399	0.00000631	0.00000314	0.00001006	0.00000414	0.00000722	0.00000571	0.00002209	0.00001299	0.00001474	0.00001544	0.00001983	0.00002468	0.00002951
-96.31464748	0.00000505	0.00001002	0.00000913	0.00001815	0.00001172	0.00002010	0.00000313	0.00001341	0.00000773	0.00002759	0.00002061	0.00001605	0.00001528	0.00001985	0.00002468	0.00002959
-96.24212139	0.00001243	0.00000638	0.00001022	0.00002322	0.00001730	0.00002343	0.00000454	0.00001426	0.00001073	0.00002407	0.00002416	0.00001471	0.00001532	0.00001984	0.00002464	0.00002966
-96.16959530	0.00001459	0.00000702	0.00000637	0.00001893	0.00001468	0.00001786	0.00000716	0.00000861	0.00001039	0.00001333	0.00002029	0.00001306	0.00001536	0.00001979	0.00002459	0.00002974
-96.09706921	0.00001061	0.00000729	0.00000327	0.00000681	0.00000490	0.00000655	0.00000816	0.00000451	0.00000708	0.00001014	0.00001150	0.00001426	0.00001542	0.00001975	0.00002456	0.00002979
-96.02454312	0.00000378	0.00000809	0.00000886	0.00000330	0.00000502	0.00000690	0.00000642	0.00001082	0.00000600	0.00001810	0.00001058	0.00001781	0.00001569	0.00001975	0.00002456	0.00002983
-95.95201703	0.00000258	0.00000545	0.00001358	0.00001385	0.00001566	0.00001579	0.00000355	0.00001782	0.00000989	0.00002336	0.00001690	0.00001962	0.00001616	0.00001980	0.00002461	0.00002983
-95.87949094	0.00000899	0.00000538	0.00001381	0.00001871	0.00002184	0.00001894	0.00000300	0.00001891	0.00001357	0.00001992	0.00002022	0.00001784	0.00001654	0.00001987	0.00002471	0.00002982
-95.80696485	0.00001089	0.00000849	0.00000909	0.00001432	0.00001953	0.00001337	0.00000481	0.00001314	0.00001348	0.00001085	0.00001644	0.00001427	0.00001650	0.00001995	0.00002482	0.00002981
-95.73443876	0.00000703	0.00001122	0.00000225	0.00000283	0.00000943	0.00000437	0.00000560	0.00000498	0.00000962	0.00001216	0.00001021	0.00001291	0.00001608	0.00002003	0.00002492	0.00002982
-95.66191267	0.00000280	0.00001315	0.00000388	0.00000605	0.00000304	0.00000979	0.00000429	0.00000706	0.00000585	0.00002199	0.00001295	0.00001481	0.00001564	0.00002009	0.00002498	0.00002986
-95.58938658	0.00000500	0.00001027	0.00000915	0.00001807	0.00001155	0.00002003	0.00000322	0.00001339	0.00000769	0.00002781	0.00002065	0.00001623	0.00001547	0.00002012	0.00002498	0.00002993
-95.51686049	0.00001251	0.00000650	0.00001037	0.00002343	0.00001739	0.00002370	0.00000455	0.00001449	0.00001079	0.00002461	0.00002448	0.00001496	0.00001552	0.00002012	0.00002494	0.00003000
-95.44433440	0.00001481	0.00000713	0.00000658	0.00001937	0.00001505	0.00001841	0.00000721	0.00000902	0.00001058	0.00001386	0.00002084	0.00001323	0.00001557	0.00002007	0.00002490	0.00003008
-95.37180831	0.00001088	0.00000740	0.00000334	0.00000731	0.00000533	0.00000701	0.00000832	0.00000456	0.00000731	0.00001016	0.00001194	0.00001431	0.00001562	0.00002003	0.00002487	0.00003013
-95.29928222	0.00000396	0.00000820	0.00000882	0.00000312	0.00000478	0.00000668	0.00000666	0.00001069	0.00000605	0.00001805	0.00001059	0.00001790	0.00001588	0.00002003	0.00002487	0.00003017
-95.22675613	0.00000255	0.00000561	0.00001370	0.00001375	0.00001551	0.00001572	0.00000372	0.00001790	0.00000989	0.00002363	0.00001689	0.00001985	0.00001637	0.00002007	0.00002492	0.00003018
-95.15423004	0.00000900	0.00000540	0.00001404	0.00001891	0.00002201	0.00001921	0.00000304	0.00001927	0.00001371	0.00002048	0.00002048	0.00001817	0.00001676	0.00002013	0.00002502	0.00003017
-95.08170395	0.00001102	0.00000856	0.00000940	0.00001476	0.00001999	0.00001390	0.00000484	0.00001367	0.00001379	0.00001123	0.00001693	0.00001456	0.00001675	0.00002021	0.00002513	0.00003016
-95.00917786	0.00000721	0.00001133	0.00000245	0.00000319	0.00001001	0.00000459	0.00000571	0.00000527	0.00000998	0.00001209	0.00001046	0.00001308	0.00001634	0.00002027	0.00002523	0.00003017
-94.93665177	0.00000292	0.00001333	0.00000378	0.00000579	0.00000297	0.00000956	0.00000446	0.00000695	0.00000601	0.00002202	0.00001292	0.00001495	0.00001588	0.00002033	0.00002529	0.00003021
-94.86412568	0.00000497	0.00001054	0.00000918	0.00001803	0.00001141	0.00002006	0.00000332	0.00001345	0.00000770	0.00002822	0.00002076	0.00001647	0.00001570	0.00002036	0.00002529	0.00003028
-94.79159959	0.00001258	0.00000662	0.00001055	0.00002372	0.00001756	0.00002409	0.00000460	0.00001483	0.00001093	0.00002533	0.00002489	0.00001526	0.00001574	0.00002035	0.00002526	0.00003036
-94.71907350	0.00001500	0.00000723	0.00000683	0.00001992	0.00001549	0.00001905	0.00000731	0.00000948	0.00001087	0.00001452	0.00002148	0.00001347	0.00001578	0.00002032	0.00002521	0.00003043
-94.64654741	0.00001115	0.00000748	0.00000342	0.00000792	0.00000580	0.00000751	0.00000852	0.00000463	0.00000760	0.00001020	0.00001243	0.00001444	0.00001583	0.00002028	0.00002518	0.00003048
-94.57402132	0.00000416	0.00000829	0.00000878	0.00000293	0.00000460	0.00000655	0.00000693	0.00001061	0.00000614	0.00001806	0.00001063	0.00001805	0.00001609	0.00002028	0.00002518	0.00003052
-94.50149523	0.00000254	0.00000577	0.00001384	0.00001365	0.00001547	0.00001575	0.00000393	0.00001809	0.00000992	0.00002400	0.00001697	0.00002013	0.00001658	0.00002032	0.00002522	0.00003053
-94.42896914	0.00000900	0.00000543	0.00001430	0.00001914	0.00002231	0.00001959	0.00000311	0.00001974	0.00001390	0.00002114	0.00002083	0.00001853	0.00001699	0.00002040	0.00002532	0.00003052
-94.35644305	0.00001117	0.00000862	0.00000974	0.00001522	0.00002057	0.00001450	0.00000492	0.00001427	0.00001413	0.00001167	0.00001746	0.00001485	0.00001698	0.00002047	0.00002543	0.00003051
-94.28391696	0.00000741	0.00001143	0.00000268	0.00000359	0.00001063	0.00000485	0.00000588	0.00000557	0.00001036	0.00001205	0.00001074	0.00001325	0.00001657	0.00002054	0.00002553	0.00003051
-94.21139087	0.00000298	0.00001351	0.00000366	0.00000555	0.00000296	0.00000942	0.00000465	0.00000689	0.00000620	0.00002211	0.00001292	0.00001512	0.00001610	0.00002060	0.00002559	0.00003056
-94.13886478	0.00000485	0.00001082	0.00000921	0.00001806	0.00001136	0.00002022	0.00000342	0.00001359	0.00000776	0.00002867	0.00002091	0.00001675	0.00001591	0.00002063	0.00002559	0.00003063
-94.06633869	0.00001259	0.00000675	0.00001073	0.00002408	0.00001783	0.00002460	0.00000462	0.00001523	0.00001112	0.00002603	0.00002531	0.00001557	0.00001596	0.00002062	0.00002556	0.00003072
-93.99381260	0.00001518	0.00000733	0.00000709	0.00002050	0.00001601	0.00001976	0.00000739	0.00000996	0.00001118	0.00001513	0.00002206	0.00001366	0.00001601	0.00002058	0.00002551	0.00003079
-93.92128651	0.00001143	0.00000756	0.00000353	0.00000850	0.00000630	0.00000803	0.00000872	0.00000471	0.00000790	0.00001034	0.00001286	0.00001456	0.00001606	0.00002054	0.00002548	0.00003085
-93.84876042	0.00000438	0.00000838	0.00000877	0.00000280	0.00000448	0.00000650	0.00000718	0.00001060	0.00000625	0.00001818	0.00001077	0.00001827	0.00001632	0.00002054	0.00002548	0.00003089
-93.77623433	0.00000252	0.00000595	0.00001401	0.00001367	0.00001551	0.00001591	0.00000410	0.00001836	0.00001001	0.00002444	0.00001719	0.00002049	0.00001682	0.00002058	0.00002552	0.00003090
-93.70370824	0.00000897	0.00000546	0.00001460	0.00001949	0.00002269	0.00002006	0.00000319	0.00002025	0.00001416	0.00002176	0.00002129	0.00001897	0.00001724	0.00002066	0.00002562	0.00003089
-93.63118215	0.00001130	0.00000869	0.00001011	0.00001578	0.00002118	0.00001512	0.00000501	0.00001483	0.00001452	0.00001207	0.00001803	0.00001519	0.00001724	0.00002074	0.00002574	0.00003088
-93.55865606	0.00000763	0.00001154	0.00000293	0.00000404	0.00001125	0.00000515	0.00000606	0.00000585	0.00001075	0.00001216	0.00001105	0.00001345	0.00001682	0.00002082	0.00002584	0.00003089
-93.48612997	0.00000309	0.00001369	0.00000358	0.00000535	0.00000300	0.00000936	0.00000484	0.00000693	0.00000640	0.00002241	0.00001305	0.00001526	0.00001633	0.00002088	0.00002590	0.00003093
-93.41360388	0.00000475	0.00001113	0.00000929	0.00001812	0.00001140	0.00002046	0.00000356	0.00001384	0.00000785	0.00002931	0.00002121	0.00001698	0.00001612	0.00002091	0.00002591	0.00003100
-93.34107779	0.00001260	0.00000688	0.00001096	0.00002449	0.00001816	0.00002517	0.00000472	0.00001569	0.00001132	0.00002684	0.00002586	0.00001584	0.00001617	0.00002090	0.00002588	0.00003109
-93.26855170	0.00001539	0.00000743	0.00000739	0.00002111	0.00001654	0.00002045	0.00000755	0.00001044	0.00001147	0.00001578	0.00002272	0.00001391	0.00001622	0.00002086	0.00002584	0.00003117
-93.19602561	0.00001176	0.00000766	0.00000363	0.00000908	0.00000677	0.00000852	0.00000896	0.00000484	0.00000816	0.00001050	0.00001333	0.00001477	0.00001627	0.00002081	0.00002581	0.00003122
-93.12349952	0.00000464	0.00000849	0.00000876	0.00000273	0.00000442	0.00000651	0.00000745	0.00001066	0.00000640	0.00001840	0.00001087	0.00001853	0.00001654	0.00002081	0.00002581	0.00003126
-93.05097343	0.00000251	0.00000616	0.00001420	0.00001371	0.00001563	0.00001613	0.00000430	0.00001866	0.00001017	0.00002495	0.00001737	0.00002086	0.00001704	0.00002085	0.00002586	0.00003128
-92.97844734	0.00000893	0.00000549	0.00001491	0.00001983	0.00002311	0.00002054	0.00000329	0.00002073	0.00001445	0.00002241	0.00002167	0.00001936	0.00001749	0.00002092	0.00002595	0.00003127
-92.90592125	0.00001146	0.00000875	0.00001049	0.00001629	0.00002178	0.00001567	0.00000513	0.00001533	0.00001489	0.00001250	0.00001847	0.00001548	0.00001751	0.00002100	0.00002607	0.00003125
-92.83339516	0.00000789	0.00001165	0.00000318	0.00000445	0.00001179	0.00000543	0.00000624	0.00000612	0.00001108	0.00001229	0.00001134	0.00001364	0.00001709	0.00002108	0.00002617	0.00003126
-92.76086907	0.00000320	0.00001389	0.00000351	0.00000525	0.00000308	0.00000941	0.00000503	0.00000703	0.00000660	0.00002265	0.00001322	0.00001548	0.00001658	0.00002114	0.00002622	0.00003130
-92.68834298	0.00000463	0.00001145	0.00000937	0.00001829	0.00001151	0.00002078	0.00000369	0.00001409	0.00000801	0.00002978	0.00002152	0.00001727	0.00001636	0.00002118	0.00002623	0.00003138
-92.61581689	0.00001263	0.00000703	0.00001119	0.00002495	0.00001853	0.00002571	0.00000482	0.00001608	0.00001158	0.00002741	0.00002633	0.00001614	0.00001640	0.00002118	0.00002619	0.00003146
-92.54329080	0.00001562	0.00000755	0.00000769	0.00002172	0.00001703	0.00002104	0.00000771	0.00001080	0.00001179	0.00001620	0.00002323	0.00001414	0.00001645	0.00002113	0.00002615	0.00003154
-92.47076471	0.00001213	0.00000779	0.00000377	0.00000962	0.00000716	0.00000890	0.00000918	0.00000500	0.00000842	0.00001068	0.00001367	0.00001494	0.00001650	0.00002109	0.00002612	0.00003160
-92.39823862	0.00000494	0.00000863	0.00000876	0.00000271	0.00000442	0.00000660	0.00000768	0.00001082	0.00000650	0.00001865	0.00001107	0.00001875	0.00001677	0.00002109	0.00002612	0.00003164
-92.32571253	0.00000250	0.00000639	0.00001440	0.00001381	0.00001581	0.00001638	0.00000446	0.00001901	0.00001030	0.00002538	0.00001767	0.00002115	0.00001728	0.00002113	0.00002617	0.00003166
-92.25318644	0.00000891	0.00000554	0.00001522	0.00002020	0.00002354	0.00002097	0.00000340	0.00002120	0.00001468	0.00002288	0.00002209	0.00001967	0.00001773	0.00002121	0.00002627	0.00003165
-92.18066035	0.00001165	0.00000884	0.00001086	0.00001679	0.00002232	0.00001612	0.00000526	0.00001576	0.00001518	0.00001283	0.00001891	0.00001573	0.00001775	0.00002130	0.00002640	0.00003164
-92.10813426	0.00000819	0.00001181	0.00000342	0.00000483	0.00001226	0.00000565	0.00000641	0.00000635	0.00001134	0.00001248	0.00001157	0.00001383	0.00001733	0.00002138	0.00002651	0.00003164
-92.03560817	0.00000334	0.00001413	0.00000345	0.00000516	0.00000318	0.00000950	0.00000520	0.00000710	0.00000675	0.00002299	0.00001337	0.00001567	0.00001683	0.00002144	0.00002657	0.00003168
-91.96308208	0.00000454	0.00001182	0.00000947	0.00001843	0.00001161	0.00002108	0.00000381	0.00001428	0.00000815	0.00003031	0.00002180	0.00001753	0.00001661	0.00002148	0.00002658	0.00003176
-91.89055599	0.00001266	0.00000724	0.00001143	0.00002535	0.00001882	0.00002616	0.00000493	0.00001635	0.00001177	0.00002798	0.00002675	0.00001641	0.00001664	0.00002148	0.00002655	0.00003185
-91.81802990	0.00001588	0.00000770	0.00000798	0.00002224	0.00001741	0.00002151	0.00000786	0.00001104	0.00001200	0.00001666	0.00002368	0.00001435	0.00001670	0.00002143	0.00002651	0.00003194
-91.74550381	0.00001252	0.00000793	0.00000389	0.00001007	0.00000746	0.00000920	0.00000938	0.00000511	0.00000860	0.00001085	0.00001401	0.00001510	0.00001676	0.00002138	0.00002647	0.00003201
-91.67297772	0.00000528	0.00000877	0.00000880	0.00000270	0.00000446	0.00000668	0.00000788	0.00001097	0.00000668	0.00001882	0.00001122	0.00001894	0.00001702	0.00002137	0.00002647	0.00003205
-91.60045163	0.00000256	0.00000662	0.00001462	0.00001389	0.00001598	0.00001656	0.00000462	0.00001928	0.00001050	0.00002567	0.00001781	0.00002140	0.00001753	0.00002142	0.00002652	0.00003207
-91.52792554	0.00000893	0.00000558	0.00001554	0.00002049	0.00002388	0.00002127	0.00000350	0.00002153	0.00001495	0.00002322	0.00002232	0.00001996	0.00001798	0.00002149	0.00002661	0.00003207
-91.45539945	0.00001187	0.00000894	0.00001122	0.00001717	0.00002274	0.00001642	0.00000535	0.00001606	0.00001547	0.00001308	0.00001918	0.00001601	0.00001800	0.00002157	0.00002673	0.00003205
-91.38287336	0.00000850	0.00001196	0.00000366	0.00000511	0.00001262	0.00000581	0.00000652	0.00000652	0.00001162	0.00001260	0.00001179	0.00001404	0.00001758	0.00002165	0.00002684	0.00003206
-91.31034727	0.00000351	0.00001437	0.00000342	0.00000512	0.00000328	0.00000958	0.00000532	0.00000718	0.00000694	0.00002317	0.00001354	0.00001581	0.00001707	0.00002172	0.00002691	0.00003210
-91.23782118	0.00000452	0.00001217	0.00000957	0.00001860	0.00001171	0.00002130	0.00000393	0.00001443	0.00000824	0.00003059	0.00002201	0.00001767	0.00001684	0.00002176	0.00002692	0.00003217
-91.16529509	0.00001277	0.00000742	0.00001165	0.00002573	0.00001904	0.00002650	0.00000504	0.00001657	0.00001190	0.00002832	0.00002704	0.00001659	0.00001688	0.00002176	0.00002690	0.00003226
-91.09276900	0.00001620	0.00000785	0.00000825	0.00002272	0.00001770	0.00002188	0.00000798	0.00001126	0.00001218	0.00001695	0.00002402	0.00001455	0.00001694	0.00002171	0.00002686	0.00003235
-91.02024291	0.00001295	0.00000810	0.00000403	0.00001050	0.00000770	0.00000950	0.00000952	0.00000522	0.00000878	0.00001102	0.00001431	0.00001529	0.00001699	0.00002167	0.00002683	0.00003241
-90.94771682	0.00000561	0.00000896	0.00000885	0.00000269	0.00000445	0.00000672	0.00000803	0.00001102	0.00000680	0.00001892	0.00001134	0.00001915	0.00001725	0.00002167	0.00002683	0.00003246
-90.87519073	0.00000262	0.00000690	0.00001484	0.00001393	0.00001606	0.00001663	0.00000475	0.00001941	0.00001057	0.00002587	0.00001791	0.00002166	0.00001776	0.00002171	0.00002688	0.00003248
-90.80266464	0.00000899	0.00000566	0.00001586	0.00002073	0.00002412	0.00002144	0.00000357	0.00002175	0.00001504	0.00002352	0.00002251	0.00002025	0.00001823	0.00002179	0.00002699	0.00003247
-90.73013855	0.00001214	0.00000907	0.00001157	0.00001752	0.00002307	0.00001666	0.00000541	0.00001633	0.00001561	0.00001335	0.00001945	0.00001627	0.00001826	0.00002187	0.00002712	0.00003245
-90.65761246	0.00000884	0.00001216	0.00000389	0.00000541	0.00001295	0.00000597	0.00000660	0.00000674	0.00001177	0.00001267	0.00001205	0.00001421	0.00001784	0.00002195	0.00002722	0.00003246
-90.58508637	0.00000368	0.00001466	0.00000336	0.00000505	0.00000332	0.00000957	0.00000542	0.00000721	0.00000704	0.00002321	0.00001363	0.00001594	0.00001733	0.00002202	0.00002729	0.00003250
-90.51256028	0.00000452	0.00001257	0.00000965	0.00001867	0.00001168	0.00002137	0.00000402	0.00001446	0.00000829	0.00003077	0.00002208	0.00001785	0.00001708	0.00002206	0.00002729	0.00003258
-90.44003419	0.00001289	0.00000765	0.00001186	0.00002600	0.00001915	0.00002670	0.00000510	0.00001668	0.00001196	0.00002865	0.00002720	0.00001682	0.00001711	0.00002206	0.00002726	0.00003267
-90.36750810	0.00001654	0.00000801	0.00000851	0.00002312	0.00001792	0.00002218	0.00000805	0.00001145	0.00001228	0.00001734	0.00002430	0.00001476	0.00001717	0.00002202	0.00002721	0.00003276
-90.29498201	0.00001338	0.00000826	0.00000416	0.00001090	0.00000795	0.00000979	0.00000963	0.00000535	0.00000892	0.00001111	0.00001462	0.00001542	0.00001723	0.00002197	0.00002717	0.00003283
-90.22245592	0.00000595	0.00000912	0.00000887	0.00000266	0.00000442	0.00000666	0.00000818	0.00001102	0.00000690	0.00001887	0.00001143	0.00001925	0.00001750	0.00002196	0.00002716	0.00003288
-90.14992983	0.00000271	0.00000714	0.00001501	0.00001391	0.00001604	0.00001658	0.00000489	0.00001947	0.00001064	0.00002594	0.00001791	0.00002183	0.00001801	0.00002201	0.00002720	0.00003290
-90.07740374	0.00000906	0.00000575	0.00001613	0.00002090	0.00002426	0.00002154	0.00000365	0.00002194	0.00001518	0.00002375	0.00002260	0.00002051	0.00001848	0.00002209	0.00002730	0.00003289
-90.00487765	0.00001240	0.00000920	0.00001190	0.00001783	0.00002336	0.00001691	0.00000545	0.00001663	0.00001584	0.00001364	0.00001968	0.00001654	0.00001853	0.00002218	0.00002743	0.00003288
-89.93235156	0.00000917	0.00001235	0.00000413	0.00000573	0.00001332	0.00000617	0.00000667	0.00000697	0.00001207	0.00001272	0.00001224	0.00001441	0.00001812	0.00002226	0.00002755	0.00003288
-89.85982547	0.00000387	0.00001492	0.00000331	0.00000492	0.00000338	0.00000944	0.00000555	0.00000712	0.00000728	0.00002319	0.00001365	0.00001604	0.00001760	0.00002234	0.00002762	0.00003292
-89.78729938	0.00000457	0.00001292	0.00000971	0.00001866	0.00001157	0.00002129	0.00000413	0.00001438	0.00000832	0.00003092	0.00002214	0.00001799	0.00001735	0.00002238	0.00002763	0.00003300
-89.71477329	0.00001302	0.00000785	0.00001204	0.00002621	0.00001919	0.00002681	0.00000514	0.00001677	0.00001201	0.00002903	0.00002745	0.00001703	0.00001738	0.00002239	0.00002760	0.00003309
-89.64224720	0.00001685	0.00000817	0.00000876	0.00002351	0.00001815	0.00002250	0.00000808	0.00001169	0.00001244	0.00001783	0.00002475	0.00001496	0.00001744	0.00002235	0.00002756	0.00003317
-89.56972111	0.00001377	0.00000842	0.00000429	0.00001135	0.00000827	0.00001015	0.00000973	0.00000545	0.00000914	0.00001118	0.00001508	0.00001554	0.00001751	0.00002231	0.00002753	0.00003324
-89.49719502	0.00000626	0.00000927	0.00000886	0.00000258	0.00000432	0.00000657	0.00000836	0.00001091	0.00000700	0.00001871	0.00001150	0.00001936	0.00001778	0.00002230	0.00002753	0.00003329
-89.42466893	0.00000282	0.00000737	0.00001516	0.00001379	0.00001591	0.00001644	0.00000507	0.00001946	0.00001061	0.00002599	0.00001785	0.00002204	0.00001830	0.00002234	0.00002758	0.00003332
-89.35214284	0.00000914	0.00000582	0.00001638	0.00002100	0.00002433	0.00002161	0.00000372	0.00002215	0.00001521	0.00002410	0.00002273	0.00002084	0.00001879	0.00002243	0.00002769	0.00003332
-89.27961675	0.00001264	0.00000931	0.00001222	0.00001814	0.00002368	0.00001721	0.00000546	0.00001704	0.00001600	0.00001403	0.00002006	0.00001687	0.00001886	0.00002251	0.00002782	0.00003331
-89.20709066	0.00000946	0.00001252	0.00000437	0.00000608	0.00001380	0.00000638	0.00000673	0.00000732	0.00001234	0.00001267	0.00001259	0.00001460	0.00001844	0.00002259	0.00002793	0.00003331
-89.13456457	0.00000404	0.00001516	0.00000324	0.00000473	0.00000343	0.00000922	0.00000567	0.00000701	0.00000746	0.00002305	0.00001366	0.00001612	0.00001790	0.00002266	0.00002801	0.00003336
-89.06203848	0.00000463	0.00001325	0.00000974	0.00001859	0.00001135	0.00002119	0.00000423	0.00001427	0.00000829	0.00003107	0.00002208	0.00001815	0.00001762	0.00002270	0.00002802	0.00003344
-88.98951239	0.00001316	0.00000805	0.00001219	0.00002641	0.00001916	0.00002702	0.00000519	0.00001689	0.00001202	0.00002953	0.00002761	0.00001731	0.00001764	0.00002270	0.00002800	0.00003353
-88.91698630	0.00001715	0.00000833	0.00000899	0.00002395	0.00001838	0.00002301	0.00000814	0.00001203	0.00001259	0.00001852	0.00002518	0.00001524	0.00001771	0.00002265	0.00002796	0.00003362
-88.84446021	0.00001414	0.00000860	0.00000442	0.00001189	0.00000865	0.00001072	0.00000987	0.00000557	0.00000939	0.00001133	0.00001560	0.00001568	0.00001776	0.00002260	0.00002792	0.00003370
-88.77193412	0.00000655	0.00000943	0.00000885	0.00000254	0.00000416	0.00000641	0.00000859	0.00001073	0.00000713	0.00001850	0.00001161	0.00001946	0.00001800	0.00002258	0.00002792	0.00003374
-88.69940803	0.00000291	0.00000759	0.00001532	0.00001364	0.00001575	0.00001623	0.00000529	0.00001941	0.00001061	0.00002604	0.00001780	0.00002226	0.00001850	0.00002262	0.00002797	0.00003377
-88.62688194	0.00000920	0.00000591	0.00001666	0.00002114	0.00002445	0.00002171	0.00000380	0.00002238	0.00001531	0.00002449	0.00002289	0.00002120	0.00001899	0.00002270	0.00002808	0.00003377
-88.55435585	0.00001285	0.00000944	0.00001257	0.00001854	0.00002410	0.00001762	0.00000547	0.00001750	0.00001627	0.00001449	0.00002048	0.00001724	0.00001908	0.00002279	0.00002821	0.00003376
-88.48182976	0.00000972	0.00001270	0.00000463	0.00000655	0.00001439	0.00000672	0.00000682	0.00000768	0.00001272	0.00001266	0.00001289	0.00001484	0.00001870	0.00002288	0.00002833	0.00003376
-88.40930367	0.00000419	0.00001539	0.00000315	0.00000447	0.00000354	0.00000900	0.00000583	0.00000692	0.00000773	0.00002297	0.00001361	0.00001625	0.00001817	0.00002296	0.00002840	0.00003380
-88.33677758	0.00000467	0.00001358	0.00000977	0.00001846	0.00001114	0.00002111	0.00000435	0.00001424	0.00000831	0.00003131	0.00002209	0.00001835	0.00001788	0.00002302	0.00002841	0.00003388
-88.26425149	0.00001326	0.00000824	0.00001238	0.00002663	0.00001921	0.00002731	0.00000522	0.00001716	0.00001210	0.00003014	0.00002792	0.00001760	0.00001789	0.00002303	0.00002838	0.00003398
-88.19172540	0.00001742	0.00000846	0.00000930	0.00002446	0.00001876	0.00002362	0.00000818	0.00001252	0.00001283	0.00001924	0.00002580	0.00001549	0.00001797	0.00002299	0.00002833	0.00003407
-88.11919931	0.00001448	0.00000872	0.00000459	0.00001253	0.00000918	0.00001136	0.00001002	0.00000574	0.00000969	0.00001144	0.00001624	0.00001586	0.00001804	0.00002295	0.00002829	0.00003414
-88.04667322	0.00000683	0.00000954	0.00000879	0.00000248	0.00000400	0.00000629	0.00000885	0.00001055	0.00000723	0.00001842	0.00001165	0.00001968	0.00001829	0.00002294	0.00002828	0.00003418
-87.97414713	0.00000299	0.00000779	0.00001546	0.00001345	0.00001557	0.00001610	0.00000552	0.00001945	0.00001060	0.00002632	0.00001773	0.00002264	0.00001882	0.00002299	0.00002834	0.00003420
-87.90162104	0.00000923	0.00000596	0.00001693	0.00002128	0.00002462	0.00002197	0.00000389	0.00002277	0.00001545	0.00002515	0.00002312	0.00002171	0.00001932	0.00002307	0.00002845	0.00003420
-87.82909495	0.00001303	0.00000953	0.00001295	0.00001897	0.00002462	0.00001823	0.00000552	0.00001814	0.00001662	0.00001512	0.00002099	0.00001769	0.00001943	0.00002316	0.00002859	0.00003419
-87.75656886	0.00000996	0.00001285	0.00000493	0.00000708	0.00001510	0.00000716	0.00000696	0.00000821	0.00001318	0.00001261	0.00001333	0.00001510	0.00001903	0.00002325	0.00002872	0.00003420
-87.68404277	0.00000433	0.00001562	0.00000302	0.00000424	0.00000370	0.00000873	0.00000605	0.00000681	0.00000801	0.00002292	0.00001367	0.00001641	0.00001848	0.00002332	0.00002880	0.00003425
-87.61151668	0.00000469	0.00001391	0.00000976	0.00001839	0.00001096	0.00002105	0.00000448	0.00001420	0.00000832	0.00003169	0.00002219	0.00001864	0.00001817	0.00002337	0.00002883	0.00003434
-87.53899059	0.00001333	0.00000847	0.00001255	0.00002693	0.00001936	0.00002768	0.00000524	0.00001743	0.00001222	0.00003093	0.00002834	0.00001799	0.00001817	0.00002337	0.00002881	0.00003444
-87.46646450	0.00001766	0.00000861	0.00000958	0.00002507	0.00001926	0.00002434	0.00000823	0.00001300	0.00001315	0.00002013	0.00002648	0.00001580	0.00001825	0.00002333	0.00002876	0.00003455
-87.39393841	0.00001483	0.00000886	0.00000477	0.00001323	0.00000981	0.00001209	0.00001020	0.00000595	0.00001007	0.00001173	0.00001691	0.00001599	0.00001832	0.00002328	0.00002872	0.00003463
-87.32141232	0.00000713	0.00000964	0.00000875	0.00000247	0.00000388	0.00000626	0.00000913	0.00001051	0.00000743	0.00001841	0.00001187	0.00001981	0.00001857	0.00002327	0.00002871	0.00003468
-87.24888623	0.00000306	0.00000799	0.00001561	0.00001332	0.00001545	0.00001609	0.00000580	0.00001967	0.00001064	0.00002666	0.00001788	0.00002293	0.00001910	0.00002332	0.00002876	0.00003471
-87.17636014	0.00000919	0.00000602	0.00001724	0.00002153	0.00002490	0.00002237	0.00000403	0.00002331	0.00001564	0.00002584	0.00002356	0.00002212	0.00001963	0.00002341	0.00002886	0.00003471
-87.10383405	0.00001316	0.00000963	0.00001336	0.00001954	0.00002526	0.00001892	0.00000560	0.00001886	0.00001700	0.00001579	0.00002167	0.00001807	0.00001975	0.00002350	0.00002900	0.00003470
-87.03130796	0.00001020	0.00001299	0.00000526	0.00000770	0.00001587	0.00000767	0.00000714	0.00000873	0.00001363	0.00001277	0.00001380	0.00001535	0.00001936	0.00002359	0.00002912	0.00003470
-86.95878187	0.00000450	0.00001580	0.00000293	0.00000402	0.00000393	0.00000858	0.00000629	0.00000681	0.00000833	0.00002307	0.00001376	0.00001661	0.00001879	0.00002367	0.00002920	0.00003474
-86.88625578	0.00000473	0.00001422	0.00000979	0.00001834	0.00001087	0.00002116	0.00000467	0.00001434	0.00000846	0.00003226	0.00002239	0.00001896	0.00001847	0.00002372	0.00002922	0.00003482
-86.81372969	0.00001334	0.00000866	0.00001275	0.00002731	0.00001962	0.00002824	0.00000536	0.00001791	0.00001246	0.00003181	0.00002889	0.00001839	0.00001848	0.00002372	0.00002920	0.00003492
-86.74120360	0.00001785	0.00000874	0.00000990	0.00002577	0.00001984	0.00002519	0.00000841	0.00001363	0.00001354	0.00002099	0.00002728	0.00001612	0.00001856	0.00002368	0.00002915	0.00003502
-86.66867751	0.00001515	0.00000900	0.00000497	0.00001400	0.00001047	0.00001286	0.00001049	0.00000618	0.00001047	0.00001194	0.00001763	0.00001620	0.00001863	0.00002362	0.00002912	0.00003510
-86.59615142	0.00000743	0.00000975	0.00000873	0.00000252	0.00000383	0.00000630	0.00000949	0.00001044	0.00000761	0.00001858	0.00001206	0.00002006	0.00001888	0.00002360	0.00002911	0.00003516
-86.52362533	0.00000314	0.00000822	0.00001580	0.00001325	0.00001546	0.00001620	0.00000608	0.00001990	0.00001077	0.00002726	0.00001804	0.00002335	0.00001942	0.00002364	0.00002916	0.00003520
-86.45109924	0.00000916	0.00000608	0.00001758	0.00002184	0.00002532	0.00002287	0.00000417	0.00002387	0.00001597	0.00002675	0.00002403	0.00002266	0.00001997	0.00002373	0.00002927	0.00003520
-86.37857315	0.00001331	0.00000972	0.00001380	0.00002013	0.00002600	0.00001965	0.00000573	0.00001956	0.00001751	0.00001653	0.00002234	0.00001855	0.00002011	0.00002384	0.00002941	0.00003519
-86.30604706	0.00001046	0.00001315	0.00000563	0.00000830	0.00001667	0.00000817	0.00000735	0.00000922	0.00001417	0.00001279	0.00001427	0.00001565	0.00001971	0.00002394	0.00002955	0.00003518
-86.23352097	0.00000465	0.00001604	0.00000288	0.00000390	0.00000421	0.00000856	0.00000654	0.00000689	0.00000864	0.00002319	0.00001391	0.00001681	0.00001912	0.00002403	0.00002963	0.00003522
-86.16099488	0.00000470	0.00001461	0.00000985	0.00001843	0.00001086	0.00002143	0.00000484	0.00001457	0.00000855	0.00003282	0.00002268	0.00001925	0.00001877	0.00002409	0.00002966	0.00003529
-86.08846879	0.00001335	0.00000890	0.00001300	0.00002781	0.00001997	0.00002891	0.00000547	0.00001841	0.00001266	0.00003267	0.00002948	0.00001874	0.00001876	0.00002411	0.00002963	0.00003539
-86.01594270	0.00001808	0.00000888	0.00001028	0.00002654	0.00002046	0.00002605	0.00000857	0.00001420	0.00001388	0.00002182	0.00002804	0.00001644	0.00001884	0.00002407	0.00002959	0.00003549
-85.94341661	0.00001554	0.00000915	0.00000519	0.00001478	0.00001109	0.00001357	0.00001077	0.00000643	0.00001081	0.00001230	0.00001828	0.00001646	0.00001890	0.00002401	0.00002955	0.00003557
-85.87089052	0.00000780	0.00000984	0.00000870	0.00000260	0.00000382	0.00000644	0.00000983	0.00001054	0.00000780	0.00001876	0.00001231	0.00002036	0.00001916	0.00002399	0.00002955	0.00003563
-85.79836443	0.00000318	0.00000845	0.00001601	0.00001324	0.00001555	0.00001642	0.00000634	0.00002028	0.00001091	0.00002775	0.00001832	0.00002377	0.00001971	0.00002403	0.00002959	0.00003567
-85.72583834	0.00000907	0.00000613	0.00001795	0.00002223	0.00002579	0.00002343	0.00000431	0.00002450	0.00001626	0.00002743	0.00002455	0.00002313	0.00002029	0.00002412	0.00002970	0.00003568
-85.65331225	0.00001345	0.00000980	0.00001427	0.00002077	0.00002672	0.00002034	0.00000586	0.00002023	0.00001793	0.00001710	0.00002297	0.00001893	0.00002045	0.00002422	0.00002984	0.00003568
-85.58078616	0.00001076	0.00001330	0.00000600	0.00000891	0.00001738	0.00000862	0.00000757	0.00000965	0.00001458	0.00001313	0.00001467	0.00001592	0.00002005	0.00002431	0.00002997	0.00003568
-85.50826007	0.00000488	0.00001625	0.00000285	0.00000380	0.00000447	0.00000859	0.00000679	0.00000703	0.00000894	0.00002366	0.00001411	0.00001708	0.00001945	0.00002440	0.00003006	0.00003572
-85.43573398	0.00000475	0.00001498	0.00000994	0.00001851	0.00001096	0.00002178	0.00000502	0.00001490	0.00000874	0.00003360	0.00002303	0.00001962	0.00001909	0.00002447	0.00003008	0.00003580
-85.36320789	0.00001336	0.00000916	0.00001326	0.00002827	0.00002037	0.00002957	0.00000560	0.00001894	0.00001298	0.00003361	0.00003005	0.00001915	0.00001907	0.00002448	0.00003005	0.00003590
-85.29068180	0.00001835	0.00000904	0.00001064	0.00002721	0.00002107	0.00002680	0.00000874	0.00001475	0.00001428	0.00002262	0.00002869	0.00001677	0.00001915	0.00002445	0.00003001	0.00003600
-85.21815571	0.00001599	0.00000933	0.00000544	0.00001541	0.00001164	0.00001414	0.00001103	0.00000670	0.00001119	0.00001262	0.00001879	0.00001670	0.00001921	0.00002440	0.00002997	0.00003608
-85.14562962	0.00000823	0.00001001	0.00000872	0.00000273	0.00000392	0.00000658	0.00001011	0.00001068	0.00000801	0.00001900	0.00001260	0.00002064	0.00001945	0.00002438	0.00002997	0.00003614
-85.07310353	0.00000333	0.00000874	0.00001625	0.00001336	0.00001575	0.00001673	0.00000657	0.00002064	0.00001110	0.00002823	0.00001865	0.00002417	0.00001999	0.00002442	0.00003002	0.00003617
-85.00057744	0.00000905	0.00000624	0.00001834	0.00002267	0.00002630	0.00002399	0.00000447	0.00002504	0.00001659	0.00002802	0.00002504	0.00002358	0.00002056	0.00002451	0.00003012	0.00003618
-84.92805135	0.00001367	0.00000993	0.00001473	0.00002137	0.00002740	0.00002095	0.00000601	0.00002077	0.00001834	0.00001755	0.00002350	0.00001934	0.00002071	0.00002460	0.00003027	0.00003617
-84.85552526	0.00001112	0.00001351	0.00000634	0.00000943	0.00001799	0.00000901	0.00000777	0.00001000	0.00001496	0.00001332	0.00001507	0.00001622	0.00002032	0.00002470	0.00003040	0.00003618
-84.78299917	0.00000510	0.00001653	0.00000282	0.00000378	0.00000468	0.00000873	0.00000700	0.00000717	0.00000917	0.00002396	0.00001439	0.00001732	0.00001973	0.00002478	0.00003049	0.00003623
-84.71047308	0.00000478	0.00001543	0.00001004	0.00001871	0.00001108	0.00002215	0.00000520	0.00001516	0.00000891	0.00003412	0.00002344	0.00001989	0.00001938	0.00002483	0.00003052	0.00003632
-84.63794699	0.00001337	0.00000944	0.00001354	0.00002880	0.00002074	0.00003018	0.00000577	0.00001931	0.00001322	0.00003419	0.00003065	0.00001944	0.00001938	0.00002484	0.00003051	0.00003643
-84.56542090	0.00001863	0.00000920	0.00001102	0.00002791	0.00002157	0.00002747	0.00000897	0.00001508	0.00001457	0.00002306	0.00002936	0.00001706	0.00001947	0.00002479	0.00003047	0.00003653
-84.49289481	0.00001644	0.00000952	0.00000568	0.00001604	0.00001207	0.00001463	0.00001132	0.00000685	0.00001143	0.00001287	0.00001933	0.00001701	0.00001955	0.00002473	0.00003044	0.00003662
-84.42036872	0.00000864	0.00001019	0.00000876	0.00000287	0.00000398	0.00000673	0.00001041	0.00001089	0.00000821	0.00001933	0.00001279	0.00002099	0.00001981	0.00002471	0.00003044	0.00003668
-84.34784263	0.00000345	0.00000906	0.00001649	0.00001346	0.00001593	0.00001695	0.00000681	0.00002105	0.00001132	0.00002875	0.00001882	0.00002457	0.00002037	0.00002475	0.00003049	0.00003671
-84.27531654	0.00000904	0.00000636	0.00001872	0.00002306	0.00002672	0.00002438	0.00000461	0.00002557	0.00001689	0.00002860	0.00002535	0.00002400	0.00002096	0.00002485	0.00003061	0.00003671
-84.20279045	0.00001392	0.00001006	0.00001519	0.00002192	0.00002794	0.00002139	0.00000614	0.00002127	0.00001869	0.00001802	0.00002388	0.00001970	0.00002112	0.00002495	0.00003076	0.00003670
-84.13026436	0.00001152	0.00001370	0.00000670	0.00000992	0.00001847	0.00000931	0.00000793	0.00001034	0.00001530	0.00001357	0.00001535	0.00001648	0.00002071	0.00002505	0.00003090	0.00003670
-84.05773827	0.00000535	0.00001683	0.00000286	0.00000376	0.00000490	0.00000882	0.00000718	0.00000726	0.00000942	0.00002421	0.00001458	0.00001752	0.00002009	0.00002514	0.00003098	0.00003675
-83.98521218	0.00000483	0.00001588	0.00001016	0.00001885	0.00001121	0.00002237	0.00000536	0.00001530	0.00000907	0.00003454	0.00002370	0.00002012	0.00001971	0.00002521	0.00003100	0.00003684
-83.91268609	0.00001347	0.00000979	0.00001381	0.00002922	0.00002104	0.00003055	0.00000591	0.00001957	0.00001339	0.00003472	0.00003101	0.00001970	0.00001970	0.00002522	0.00003098	0.00003696
-83.84016000	0.00001902	0.00000942	0.00001136	0.00002849	0.00002197	0.00002788	0.00000913	0.00001537	0.00001478	0.00002357	0.00002978	0.00001730	0.00001979	0.00002518	0.00003093	0.00003708
-83.76763391	0.00001701	0.00000976	0.00000591	0.00001657	0.00001241	0.00001496	0.00001151	0.00000708	0.00001165	0.00001313	0.00001973	0.00001721	0.00001987	0.00002512	0.00003088	0.00003718
-83.69510782	0.00000917	0.00001037	0.00000880	0.00000296	0.00000407	0.00000686	0.00001062	0.00001100	0.00000839	0.00001943	0.00001306	0.00002121	0.00002013	0.00002510	0.00003087	0.00003725
-83.62258173	0.00000362	0.00000936	0.00001675	0.00001349	0.00001606	0.00001707	0.00000700	0.00002121	0.00001150	0.00002891	0.00001898	0.00002486	0.00002070	0.00002515	0.00003092	0.00003729
-83.55005564	0.00000904	0.00000645	0.00001912	0.00002333	0.00002705	0.00002462	0.00000476	0.00002583	0.00001712	0.00002885	0.00002556	0.00002435	0.00002131	0.00002525	0.00003102	0.00003730
-83.47752955	0.00001418	0.00001020	0.00001565	0.00002233	0.00002841	0.00002169	0.00000624	0.00002158	0.00001897	0.00001829	0.00002417	0.00002005	0.00002148	0.00002536	0.00003118	0.00003728
-83.40500346	0.00001192	0.00001394	0.00000704	0.00001027	0.00001894	0.00000954	0.00000805	0.00001061	0.00001558	0.00001376	0.00001569	0.00001678	0.00002109	0.00002547	0.00003132	0.00003728
-83.33247737	0.00000565	0.00001715	0.00000287	0.00000377	0.00000508	0.00000892	0.00000732	0.00000734	0.00000963	0.00002443	0.00001477	0.00001775	0.00002046	0.00002556	0.00003142	0.00003732
-83.25995128	0.00000496	0.00001634	0.00001024	0.00001899	0.00001117	0.00002255	0.00000548	0.00001535	0.00000915	0.00003489	0.00002384	0.00002038	0.00002007	0.00002563	0.00003146	0.00003741
-83.18742519	0.00001359	0.00001013	0.00001404	0.00002964	0.00002115	0.00003088	0.00000598	0.00001969	0.00001349	0.00003519	0.00003126	0.00002003	0.00002003	0.00002564	0.00003144	0.00003753
-83.11489910	0.00001940	0.00000964	0.00001168	0.00002907	0.00002221	0.00002832	0.00000919	0.00001556	0.00001495	0.00002409	0.00003013	0.00001761	0.00002013	0.00002561	0.00003140	0.00003764
-83.04237301	0.00001753	0.00000999	0.00000612	0.00001717	0.00001270	0.00001541	0.00001161	0.00000722	0.00001186	0.00001343	0.00002013	0.00001740	0.00002021	0.00002555	0.00003136	0.00003774
-82.96984692	0.00000963	0.00001059	0.00000886	0.00000313	0.00000413	0.00000690	0.00001077	0.00001103	0.00000859	0.00001946	0.00001326	0.00002134	0.00002047	0.00002553	0.00003136	0.00003781
-82.89732083	0.00000382	0.00000969	0.00001698	0.00001342	0.00001609	0.00001700	0.00000718	0.00002131	0.00001160	0.00002907	0.00001909	0.00002505	0.00002104	0.00002557	0.00003141	0.00003785
-82.82479474	0.00000912	0.00000663	0.00001946	0.00002347	0.00002724	0.00002470	0.00000488	0.00002606	0.00001725	0.00002922	0.00002576	0.00002465	0.00002164	0.00002567	0.00003153	0.00003785
-82.75226865	0.00001449	0.00001039	0.00001604	0.00002265	0.00002875	0.00002190	0.00000633	0.00002192	0.00001918	0.00001875	0.00002450	0.00002042	0.00002183	0.00002578	0.00003169	0.00003784
-82.67974256	0.00001234	0.00001420	0.00000734	0.00001065	0.00001937	0.00000979	0.00000816	0.00001097	0.00001589	0.00001386	0.00001601	0.00001706	0.00002144	0.00002590	0.00003184	0.00003783
-82.60721647	0.00000594	0.00001746	0.00000285	0.00000374	0.00000534	0.00000887	0.00000747	0.00000738	0.00000995	0.00002437	0.00001494	0.00001792	0.00002082	0.00002600	0.00003194	0.00003786
-82.53469038	0.00000506	0.00001678	0.00001030	0.00001899	0.00001109	0.00002256	0.00000564	0.00001528	0.00000930	0.00003501	0.00002400	0.00002057	0.00002043	0.00002608	0.00003198	0.00003795
-82.46216429	0.00001370	0.00001046	0.00001427	0.00002988	0.00002120	0.00003111	0.00000610	0.00001977	0.00001358	0.00003558	0.00003159	0.00002030	0.00002040	0.00002610	0.00003196	0.00003806
-82.38963820	0.00001975	0.00000985	0.00001199	0.00002951	0.00002246	0.00002877	0.00000929	0.00001580	0.00001512	0.00002468	0.00003068	0.00001793	0.00002049	0.00002606	0.00003191	0.00003818
-82.31711211	0.00001799	0.00001022	0.00000633	0.00001767	0.00001307	0.00001595	0.00001177	0.00000744	0.00001210	0.00001364	0.00002079	0.00001768	0.00002055	0.00002599	0.00003187	0.00003828
-82.24458602	0.00001002	0.00001077	0.00000888	0.00000322	0.00000409	0.00000697	0.00001101	0.00001101	0.00000873	0.00001930	0.00001347	0.00002156	0.00002080	0.00002596	0.00003186	0.00003836
-82.17205993	0.00000398	0.00000996	0.00001718	0.00001331	0.00001596	0.00001684	0.00000742	0.00002135	0.00001161	0.00002907	0.00001898	0.00002536	0.00002136	0.00002600	0.00003190	0.00003841
-82.09953384	0.00000923	0.00000674	0.00001982	0.00002363	0.00002735	0.00002477	0.00000502	0.00002632	0.00001732	0.00002951	0.00002584	0.00002507	0.00002198	0.00002608	0.00003201	0.00003843
-82.02700775	0.00001481	0.00001053	0.00001650	0.00002305	0.00002914	0.00002227	0.00000634	0.00002242	0.00001941	0.00001921	0.00002487	0.00002084	0.00002219	0.00002619	0.00003217	0.00003842
-81.95448166	0.00001275	0.00001444	0.00000777	0.00001114	0.00001994	0.00001021	0.00000820	0.00001151	0.00001625	0.00001399	0.00001648	0.00001736	0.00002182	0.00002629	0.00003232	0.00003842
-81.88195557	0.00000624	0.00001778	0.00000287	0.00000362	0.00000565	0.00000866	0.00000760	0.00000734	0.00001026	0.00002429	0.00001498	0.00001807	0.00002119	0.00002639	0.00003242	0.00003845
-81.80942948	0.00000521	0.00001720	0.00001031	0.00001888	0.00001088	0.00002235	0.00000578	0.00001514	0.00000933	0.00003518	0.00002388	0.00002077	0.00002077	0.00002647	0.00003246	0.00003853
-81.73690339	0.00001387	0.00001078	0.00001442	0.00003008	0.00002117	0.00003122	0.00000620	0.00001991	0.00001360	0.00003613	0.00003169	0.00002063	0.00002072	0.00002649	0.00003244	0.00003864
-81.66437730	0.00002014	0.00001006	0.00001227	0.00003000	0.00002273	0.00002922	0.00000938	0.00001622	0.00001531	0.00002546	0.00003111	0.00001825	0.00002082	0.00002646	0.00003240	0.00003875
-81.59185121	0.00001849	0.00001047	0.00000654	0.00001831	0.00001354	0.00001659	0.00001195	0.00000775	0.00001243	0.00001395	0.00002141	0.00001790	0.00002090	0.00002640	0.00003236	0.00003885
-81.51932512	0.00001043	0.00001101	0.00000886	0.00000339	0.00000407	0.00000706	0.00001130	0.00001082	0.00000894	0.00001913	0.00001366	0.00002178	0.00002115	0.00002638	0.00003236	0.00003892
-81.44679903	0.00000414	0.00001027	0.00001733	0.00001313	0.00001573	0.00001667	0.00000773	0.00002123	0.00001163	0.00002915	0.00001893	0.00002573	0.00002174	0.00002641	0.00003241	0.00003897
-81.37427294	0.00000926	0.00000690	0.00002011	0.00002374	0.00002744	0.00002490	0.00000516	0.00002651	0.00001739	0.00003001	0.00002597	0.00002563	0.00002238	0.00002650	0.00003252	0.00003899
-81.30174685	0.00001502	0.00001069	0.00001688	0.00002347	0.00002960	0.00002275	0.00000636	0.00002290	0.00001967	0.00001994	0.00002530	0.00002143	0.00002261	0.00002661	0.00003268	0.00003899
-81.22922076	0.00001306	0.00001467	0.00000807	0.00001169	0.00002065	0.00001079	0.00000831	0.00001207	0.00001665	0.00001404	0.00001691	0.00001772	0.00002224	0.00002672	0.00003284	0.00003901
-81.15669467	0.00000649	0.00001809	0.00000287	0.00000353	0.00000606	0.00000844	0.00000782	0.00000742	0.00001062	0.00002409	0.00001506	0.00001821	0.00002158	0.00002682	0.00003295	0.00003906
-81.08416858	0.00000533	0.00001765	0.00001036	0.00001873	0.00001063	0.00002217	0.00000597	0.00001511	0.00000943	0.00003540	0.00002399	0.00002098	0.00002112	0.00002691	0.00003299	0.00003916
-81.01164249	0.00001403	0.00001115	0.00001467	0.00003034	0.00002116	0.00003148	0.00000626	0.00002017	0.00001371	0.00003683	0.00003214	0.00002099	0.00002106	0.00002694	0.00003297	0.00003928
-80.93911640	0.00002051	0.00001026	0.00001265	0.00003062	0.00002310	0.00002993	0.00000941	0.00001675	0.00001558	0.00002646	0.00003191	0.00001863	0.00002116	0.00002691	0.00003293	0.00003940
-80.86659031	0.00001895	0.00001065	0.00000686	0.00001910	0.00001416	0.00001749	0.00001210	0.00000808	0.00001280	0.00001443	0.00002236	0.00001809	0.00002125	0.00002685	0.00003289	0.00003949
-80.79406422	0.00001081	0.00001112	0.00000887	0.00000365	0.00000413	0.00000712	0.00001159	0.00001068	0.00000917	0.00001905	0.00001408	0.00002187	0.00002149	0.00002682	0.00003288	0.00003956
-80.72153813	0.00000430	0.00001048	0.00001755	0.00001289	0.00001550	0.00001640	0.00000807	0.00002127	0.00001169	0.00002936	0.00001896	0.00002599	0.00002206	0.00002685	0.00003293	0.00003959
-80.64901204	0.00000929	0.00000702	0.00002051	0.00002387	0.00002757	0.00002506	0.00000537	0.00002695	0.00001761	0.00003070	0.00002626	0.00002607	0.00002272	0.00002694	0.00003304	0.00003960
-80.57648595	0.00001526	0.00001086	0.00001740	0.00002397	0.00003015	0.00002333	0.00000644	0.00002366	0.00002014	0.00002079	0.00002595	0.00002193	0.00002300	0.00002705	0.00003320	0.00003960
-80.50395986	0.00001341	0.00001490	0.00000854	0.00001236	0.00002145	0.00001145	0.00000845	0.00001282	0.00001727	0.00001423	0.00001760	0.00001810	0.00002267	0.00002716	0.00003335	0.00003960
-80.43143377	0.00000676	0.00001835	0.00000286	0.00000339	0.00000654	0.00000836	0.00000805	0.00000745	0.00001108	0.00002410	0.00001518	0.00001848	0.00002203	0.00002727	0.00003346	0.00003965
-80.35890768	0.00000545	0.00001804	0.00001030	0.00001859	0.00001042	0.00002213	0.00000614	0.00001505	0.00000946	0.00003580	0.00002401	0.00002134	0.00002156	0.00002735	0.00003350	0.00003974
-80.28638159	0.00001407	0.00001149	0.00001481	0.00003065	0.00002130	0.00003193	0.00000633	0.00002050	0.00001378	0.00003771	0.00003250	0.00002147	0.00002147	0.00002739	0.00003348	0.00003987
-80.21385550	0.00002077	0.00001044	0.00001296	0.00003134	0.00002366	0.00003078	0.00000950	0.00001738	0.00001591	0.00002755	0.00003263	0.00001904	0.00002157	0.00002737	0.00003344	0.00004000
-80.14132941	0.00001937	0.00001086	0.00000710	0.00001998	0.00001495	0.00001845	0.00001232	0.00000848	0.00001329	0.00001492	0.00002316	0.00001837	0.00002167	0.00002733	0.00003341	0.00004011
-80.06880332	0.00001123	0.00001127	0.00000881	0.00000395	0.00000420	0.00000733	0.00001195	0.00001064	0.00000942	0.00001906	0.00001435	0.00002214	0.00002193	0.00002732	0.00003341	0.00004020
-79.99627723	0.00000445	0.00001072	0.00001766	0.00001267	0.00001532	0.00001636	0.00000844	0.00002145	0.00001171	0.00002976	0.00001916	0.00002643	0.00002251	0.00002737	0.00003347	0.00004026
-79.92375114	0.00000923	0.00000712	0.00002082	0.00002409	0.00002785	0.00002548	0.00000559	0.00002758	0.00001778	0.00003155	0.00002687	0.00002668	0.00002317	0.00002748	0.00003360	0.00004028
-79.85122505	0.00001537	0.00001095	0.00001785	0.00002460	0.00003090	0.00002416	0.00000657	0.00002458	0.00002056	0.00002176	0.00002691	0.00002256	0.00002344	0.00002760	0.00003377	0.00004027
-79.77869896	0.00001366	0.00001506	0.00000897	0.00001314	0.00002243	0.00001222	0.00000868	0.00001369	0.00001786	0.00001443	0.00001841	0.00001855	0.00002308	0.00002772	0.00003395	0.00004027
-79.70617287	0.00000696	0.00001859	0.00000293	0.00000342	0.00000713	0.00000825	0.00000838	0.00000754	0.00001164	0.00002417	0.00001542	0.00001876	0.00002241	0.00002782	0.00003407	0.00004031
-79.63364678	0.00000547	0.00001843	0.00001035	0.00001851	0.00001029	0.00002218	0.00000642	0.00001509	0.00000975	0.00003642	0.00002419	0.00002171	0.00002193	0.00002789	0.00003412	0.00004040
-79.56112069	0.00001408	0.00001183	0.00001509	0.00003107	0.00002152	0.00003253	0.00000652	0.00002093	0.00001406	0.00003881	0.00003311	0.00002196	0.00002186	0.00002791	0.00003410	0.00004052
-79.48859460	0.00002099	0.00001064	0.00001342	0.00003218	0.00002431	0.00003179	0.00000969	0.00001806	0.00001635	0.00002876	0.00003363	0.00001950	0.00002198	0.00002786	0.00003405	0.00004065
-79.41606851	0.00001975	0.00001110	0.00000745	0.00002096	0.00001575	0.00001950	0.00001267	0.00000892	0.00001375	0.00001546	0.00002423	0.00001870	0.00002206	0.00002779	0.00003400	0.00004075
-79.34354242	0.00001164	0.00001147	0.00000881	0.00000433	0.00000434	0.00000760	0.00001240	0.00001063	0.00000971	0.00001918	0.00001480	0.00002245	0.00002230	0.00002774	0.00003397	0.00004083
-79.27101633	0.00000468	0.00001103	0.00001789	0.00001254	0.00001533	0.00001643	0.00000885	0.00002171	0.00001186	0.00003029	0.00001923	0.00002694	0.00002287	0.00002777	0.00003400	0.00004088
-79.19849024	0.00000923	0.00000728	0.00002123	0.00002441	0.00002834	0.00002606	0.00000575	0.00002825	0.00001815	0.00003250	0.00002719	0.00002736	0.00002355	0.00002786	0.00003411	0.00004088
-79.12596415	0.00001558	0.00001106	0.00001839	0.00002530	0.00003182	0.00002509	0.00000664	0.00002545	0.00002118	0.00002272	0.00002749	0.00002317	0.00002387	0.00002798	0.00003427	0.00004087
-79.05343806	0.00001401	0.00001526	0.00000946	0.00001394	0.00002349	0.00001307	0.00000888	0.00001441	0.00001854	0.00001481	0.00001892	0.00001889	0.00002354	0.00002811	0.00003445	0.00004086
-78.98091197	0.00000726	0.00001886	0.00000301	0.00000337	0.00000776	0.00000827	0.00000869	0.00000771	0.00001207	0.00002440	0.00001563	0.00001898	0.00002288	0.00002823	0.00003458	0.00004090
-78.90838588	0.00000557	0.00001890	0.00001039	0.00001847	0.00001019	0.00002240	0.00000668	0.00001536	0.00000983	0.00003711	0.00002466	0.00002205	0.00002238	0.00002833	0.00003464	0.00004100
-78.83585979	0.00001407	0.00001226	0.00001535	0.00003155	0.00002186	0.00003330	0.00000668	0.00002160	0.00001426	0.00003989	0.00003399	0.00002245	0.00002229	0.00002837	0.00003464	0.00004113
-78.76333370	0.00002125	0.00001082	0.00001383	0.00003303	0.00002506	0.00003290	0.00000988	0.00001890	0.00001678	0.00002986	0.00003475	0.00001997	0.00002239	0.00002834	0.00003461	0.00004128
-78.69080761	0.00002020	0.00001127	0.00000777	0.00002186	0.00001661	0.00002055	0.00001298	0.00000941	0.00001428	0.00001592	0.00002525	0.00001907	0.00002246	0.00002828	0.00003458	0.00004142
-78.61828152	0.00001207	0.00001158	0.00000883	0.00000467	0.00000464	0.00000789	0.00001280	0.00001068	0.00001009	0.00001939	0.00001521	0.00002280	0.00002269	0.00002825	0.00003458	0.00004152
-78.54575543	0.00000476	0.00001128	0.00001810	0.00001254	0.00001532	0.00001660	0.00000920	0.00002206	0.00001209	0.00003091	0.00001950	0.00002740	0.00002328	0.00002828	0.00003463	0.00004159
-78.47322934	0.00000913	0.00000746	0.00002169	0.00002491	0.00002882	0.00002665	0.00000604	0.00002899	0.00001849	0.00003342	0.00002780	0.00002791	0.00002399	0.00002838	0.00003475	0.00004162
-78.40070325	0.00001576	0.00001124	0.00001899	0.00002614	0.00003268	0.00002591	0.00000690	0.00002635	0.00002166	0.00002355	0.00002833	0.00002370	0.00002430	0.00002850	0.00003491	0.00004162
-78.32817716	0.00001441	0.00001551	0.00000999	0.00001478	0.00002440	0.00001374	0.00000923	0.00001513	0.00001902	0.00001516	0.00001965	0.00001935	0.00002394	0.00002861	0.00003507	0.00004162
-78.25565107	0.00000761	0.00001915	0.00000308	0.00000349	0.00000830	0.00000846	0.00000906	0.00000791	0.00001245	0.00002487	0.00001604	0.00001940	0.00002322	0.00002872	0.00003518	0.00004166
-78.18312498	0.00000566	0.00001938	0.00001048	0.00001854	0.00001032	0.00002283	0.00000693	0.00001559	0.00001016	0.00003806	0.00002500	0.00002252	0.00002268	0.00002880	0.00003522	0.00004174
-78.11059889	0.00001405	0.00001274	0.00001566	0.00003214	0.00002230	0.00003415	0.00000685	0.00002208	0.00001473	0.00004110	0.00003458	0.00002293	0.00002259	0.00002883	0.00003521	0.00004186
-78.03807280	0.00002156	0.00001107	0.00001429	0.00003396	0.00002576	0.00003392	0.00001011	0.00001943	0.00001736	0.00003095	0.00003547	0.00002035	0.00002271	0.00002879	0.00003516	0.00004198
-77.96554671	0.00002077	0.00001156	0.00000811	0.00002282	0.00001728	0.00002138	0.00001335	0.00000977	0.00001479	0.00001652	0.00002585	0.00001939	0.00002282	0.00002873	0.00003512	0.00004209
-77.89302062	0.00001271	0.00001183	0.00000888	0.00000507	0.00000479	0.00000823	0.00001324	0.00001098	0.00001035	0.00001976	0.00001556	0.00002327	0.00002309	0.00002871	0.00003510	0.00004217
-77.82049453	0.00000504	0.00001165	0.00001840	0.00001254	0.00001558	0.00001698	0.00000959	0.00002263	0.00001233	0.00003159	0.00001998	0.00002806	0.00002372	0.00002876	0.00003515	0.00004223
-77.74796844	0.00000900	0.00000762	0.00002222	0.00002530	0.00002948	0.00002737	0.00000626	0.00002978	0.00001897	0.00003432	0.00002852	0.00002861	0.00002447	0.00002887	0.00003527	0.00004226
-77.67544236	0.00001590	0.00001135	0.00001965	0.00002679	0.00003358	0.00002675	0.00000706	0.00002713	0.00002232	0.00002435	0.00002911	0.00002429	0.00002483	0.00002901	0.00003544	0.00004226
-77.60291627	0.00001477	0.00001573	0.00001057	0.00001539	0.00002524	0.00001434	0.00000944	0.00001565	0.00001968	0.00001551	0.00002018	0.00001970	0.00002449	0.00002916	0.00003563	0.00004227
-77.53039018	0.00000797	0.00001943	0.00000321	0.00000356	0.00000874	0.00000860	0.00000931	0.00000816	0.00001289	0.00002520	0.00001631	0.00001971	0.00002378	0.00002929	0.00003577	0.00004233
-77.45786409	0.00000579	0.00001987	0.00001052	0.00001884	0.00001051	0.00002323	0.00000718	0.00001607	0.00001033	0.00003866	0.00002549	0.00002294	0.00002323	0.00002940	0.00003583	0.00004244
-77.38533800	0.00001409	0.00001323	0.00001594	0.00003286	0.00002284	0.00003488	0.00000710	0.00002277	0.00001495	0.00004186	0.00003536	0.00002340	0.00002312	0.00002945	0.00003583	0.00004258
-77.31281191	0.00002192	0.00001129	0.00001473	0.00003491	0.00002653	0.00003474	0.00001040	0.00002012	0.00001768	0.00003160	0.00003638	0.00002076	0.00002323	0.00002942	0.00003579	0.00004272
-77.24028582	0.00002136	0.00001181	0.00000851	0.00002368	0.00001798	0.00002202	0.00001370	0.00001015	0.00001511	0.00001689	0.00002664	0.00001969	0.00002333	0.00002935	0.00003575	0.00004285
-77.16775973	0.00001327	0.00001204	0.00000903	0.00000544	0.00000500	0.00000855	0.00001359	0.00001112	0.00001066	0.00002016	0.00001608	0.00002357	0.00002358	0.00002930	0.00003574	0.00004295
-77.09523364	0.00000529	0.00001197	0.00001872	0.00001265	0.00001575	0.00001730	0.00000987	0.00002300	0.00001263	0.00003222	0.00002031	0.00002848	0.00002421	0.00002932	0.00003579	0.00004300
-77.02270755	0.00000897	0.00000784	0.00002271	0.00002581	0.00003003	0.00002794	0.00000647	0.00003036	0.00001935	0.00003500	0.00002897	0.00002915	0.00002496	0.00002941	0.00003593	0.00004302
-76.95018146	0.00001621	0.00001154	0.00002021	0.00002755	0.00003436	0.00002739	0.00000723	0.00002774	0.00002275	0.00002488	0.00002964	0.00002485	0.00002532	0.00002953	0.00003611	0.00004301
-76.87765537	0.00001531	0.00001604	0.00001103	0.00001610	0.00002599	0.00001482	0.00000967	0.00001612	0.00002009	0.00001591	0.00002068	0.00002021	0.00002498	0.00002965	0.00003629	0.00004300
-76.80512928	0.00000844	0.00001987	0.00000337	0.00000362	0.00000922	0.00000881	0.00000953	0.00000835	0.00001324	0.00002569	0.00001670	0.00002003	0.00002425	0.00002976	0.00003643	0.00004304
-76.73260319	0.00000596	0.00002052	0.00001069	0.00001890	0.00001066	0.00002359	0.00000736	0.00001619	0.00001065	0.00003942	0.00002586	0.00002322	0.00002368	0.00002985	0.00003649	0.00004313
-76.66007710	0.00001414	0.00001385	0.00001630	0.00003332	0.00002317	0.00003549	0.00000722	0.00002300	0.00001526	0.00004275	0.00003583	0.00002374	0.00002356	0.00002990	0.00003648	0.00004327
-76.58755101	0.00002234	0.00001161	0.00001521	0.00003561	0.00002700	0.00003543	0.00001058	0.00002036	0.00001802	0.00003243	0.00003690	0.00002117	0.00002367	0.00002987	0.00003644	0.00004342
-76.51502492	0.00002202	0.00001214	0.00000882	0.00002437	0.00001843	0.00002258	0.00001397	0.00001035	0.00001543	0.00001738	0.00002709	0.00002015	0.00002378	0.00002980	0.00003640	0.00004355
-76.44249883	0.00001391	0.00001231	0.00000908	0.00000573	0.00000517	0.00000874	0.00001391	0.00001140	0.00001088	0.00002032	0.00001625	0.00002404	0.00002403	0.00002976	0.00003638	0.00004365
-76.36997274	0.00000558	0.00001234	0.00001902	0.00001274	0.00001591	0.00001746	0.00001016	0.00002341	0.00001283	0.00003244	0.00002050	0.00002898	0.00002464	0.00002979	0.00003642	0.00004371
-76.29744665	0.00000898	0.00000807	0.00002322	0.00002617	0.00003041	0.00002826	0.00000668	0.00003087	0.00001962	0.00003539	0.00002927	0.00002966	0.00002541	0.00002989	0.00003653	0.00004374
-76.22492056	0.00001652	0.00001171	0.00002080	0.00002807	0.00003488	0.00002777	0.00000736	0.00002826	0.00002310	0.00002530	0.00003001	0.00002530	0.00002577	0.00003002	0.00003670	0.00004373
-76.15239447	0.00001584	0.00001630	0.00001155	0.00001657	0.00002650	0.00001511	0.00000979	0.00001655	0.00002046	0.00001612	0.00002103	0.00002054	0.00002544	0.00003016	0.00003688	0.00004372
-76.07986838	0.00000890	0.00002020	0.00000354	0.00000376	0.00000952	0.00000894	0.00000970	0.00000852	0.00001357	0.00002584	0.00001697	0.00002033	0.00002470	0.00003029	0.00003702	0.00004374
-76.00734229	0.00000606	0.00002102	0.00001076	0.00001911	0.00001071	0.00002383	0.00000756	0.00001633	0.00001085	0.00003968	0.00002619	0.00002358	0.00002411	0.00003041	0.00003710	0.00004383
-75.93481620	0.00001424	0.00001432	0.00001658	0.00003387	0.00002339	0.00003592	0.00000746	0.00002329	0.00001545	0.00004314	0.00003635	0.00002416	0.00002397	0.00003048	0.00003711	0.00004396
-75.86229011	0.00002280	0.00001187	0.00001561	0.00003637	0.00002734	0.00003599	0.00001079	0.00002076	0.00001823	0.00003288	0.00003756	0.00002161	0.00002408	0.00003047	0.00003709	0.00004410
-75.78976402	0.00002271	0.00001246	0.00000915	0.00002512	0.00001877	0.00002314	0.00001419	0.00001067	0.00001566	0.00001776	0.00002779	0.00002045	0.00002420	0.00003043	0.00003706	0.00004423
-75.71723793	0.00001457	0.00001265	0.00000924	0.00000607	0.00000537	0.00000895	0.00001416	0.00001142	0.00001113	0.00002058	0.00001683	0.00002421	0.00002446	0.00003040	0.00003707	0.00004434
-75.64471184	0.00000587	0.00001278	0.00001929	0.00001268	0.00001604	0.00001744	0.00001044	0.00002341	0.00001305	0.00003279	0.00002074	0.00002922	0.00002507	0.00003045	0.00003712	0.00004442
-75.57218575	0.00000896	0.00000837	0.00002365	0.00002642	0.00003079	0.00002842	0.00000692	0.00003104	0.00001988	0.00003590	0.00002957	0.00003004	0.00002582	0.00003055	0.00003723	0.00004446
-75.49965966	0.00001680	0.00001197	0.00002130	0.00002856	0.00003547	0.00002811	0.00000754	0.00002860	0.00002345	0.00002593	0.00003050	0.00002581	0.00002618	0.00003068	0.00003740	0.00004447
-75.42713357	0.00001629	0.00001666	0.00001199	0.00001711	0.00002717	0.00001554	0.00001000	0.00001697	0.00002088	0.00001643	0.00002159	0.00002098	0.00002587	0.00003080	0.00003757	0.00004449
-75.35460748	0.00000930	0.00002066	0.00000365	0.00000389	0.00001001	0.00000901	0.00000998	0.00000874	0.00001395	0.00002590	0.00001720	0.00002059	0.00002514	0.00003090	0.00003770	0.00004454
-75.28208139	0.00000632	0.00002165	0.00001089	0.00001911	0.00001064	0.00002379	0.00000787	0.00001634	0.00001105	0.00003994	0.00002627	0.00002379	0.00002456	0.00003099	0.00003775	0.00004465
-75.20955530	0.00001443	0.00001492	0.00001689	0.00003419	0.00002345	0.00003613	0.00000769	0.00002338	0.00001557	0.00004371	0.00003654	0.00002445	0.00002442	0.00003102	0.00003774	0.00004479
-75.13702921	0.00002329	0.00001218	0.00001604	0.00003695	0.00002767	0.00003648	0.00001094	0.00002100	0.00001850	0.00003370	0.00003802	0.00002193	0.00002452	0.00003101	0.00003770	0.00004494
-75.06450312	0.00002335	0.00001277	0.00000945	0.00002579	0.00001928	0.00002383	0.00001435	0.00001103	0.00001609	0.00001830	0.00002848	0.00002078	0.00002462	0.00003096	0.00003766	0.00004507
-74.99197703	0.00001515	0.00001291	0.00000930	0.00000652	0.00000554	0.00000932	0.00001440	0.00001154	0.00001149	0.00002038	0.00001719	0.00002458	0.00002487	0.00003093	0.00003766	0.00004518
-74.91945094	0.00000620	0.00001313	0.00001957	0.00001255	0.00001585	0.00001729	0.00001069	0.00002352	0.00001316	0.00003266	0.00002064	0.00002969	0.00002549	0.00003098	0.00003772	0.00004525
-74.84692485	0.00000917	0.00000866	0.00002415	0.00002655	0.00003082	0.00002840	0.00000703	0.00003136	0.00001994	0.00003609	0.00002954	0.00003065	0.00002628	0.00003109	0.00003786	0.00004528
-74.77439876	0.00001729	0.00001215	0.00002193	0.00002899	0.00003583	0.00002839	0.00000757	0.00002915	0.00002365	0.00002637	0.00003071	0.00002642	0.00002668	0.00003123	0.00003805	0.00004528
-74.70187267	0.00001692	0.00001695	0.00001256	0.00001766	0.00002779	0.00001600	0.00001006	0.00001762	0.00002123	0.00001671	0.00002201	0.00002145	0.00002639	0.00003137	0.00003826	0.00004529
-74.62934658	0.00000975	0.00002100	0.00000382	0.00000394	0.00001058	0.00000902	0.00001011	0.00000890	0.00001436	0.00002603	0.00001744	0.00002090	0.00002567	0.00003149	0.00003842	0.00004534
-74.55682049	0.00000642	0.00002213	0.00001084	0.00001901	0.00001039	0.00002366	0.00000795	0.00001619	0.00001113	0.00004029	0.00002645	0.00002414	0.00002509	0.00003159	0.00003850	0.00004545
-74.48429440	0.00001450	0.00001537	0.00001705	0.00003447	0.00002330	0.00003632	0.00000768	0.00002349	0.00001551	0.00004445	0.00003697	0.00002502	0.00002494	0.00003162	0.00003852	0.00004560
-74.41176831	0.00002369	0.00001249	0.00001638	0.00003759	0.00002783	0.00003704	0.00001092	0.00002143	0.00001858	0.00003474	0.00003877	0.00002253	0.00002506	0.00003157	0.00003849	0.00004576
-74.33924222	0.00002394	0.00001312	0.00000981	0.00002662	0.00001968	0.00002461	0.00001447	0.00001145	0.00001632	0.00001890	0.00002941	0.00002111	0.00002520	0.00003149	0.00003846	0.00004591
-74.26671613	0.00001570	0.00001325	0.00000940	0.00000702	0.00000577	0.00000957	0.00001470	0.00001141	0.00001175	0.00002027	0.00001769	0.00002462	0.00002547	0.00003143	0.00003845	0.00004603
-74.19419004	0.00000648	0.00001349	0.00001975	0.00001230	0.00001578	0.00001701	0.00001112	0.00002344	0.00001326	0.00003276	0.00002076	0.00002977	0.00002611	0.00003147	0.00003850	0.00004611
-74.12166395	0.00000920	0.00000887	0.00002452	0.00002662	0.00003106	0.00002847	0.00000740	0.00003166	0.00002014	0.00003672	0.00002990	0.00003097	0.00002691	0.00003158	0.00003861	0.00004615
-74.04913786	0.00001755	0.00001237	0.00002241	0.00002944	0.00003648	0.00002892	0.00000766	0.00002984	0.00002410	0.00002736	0.00003150	0.00002698	0.00002734	0.00003173	0.00003878	0.00004616
-73.97661177	0.00001734	0.00001729	0.00001302	0.00001833	0.00002871	0.00001676	0.00001014	0.00001848	0.00002191	0.00001703	0.00002294	0.00002199	0.00002706	0.00003189	0.00003895	0.00004617
-73.90408568	0.00001017	0.00002149	0.00000396	0.00000398	0.00001140	0.00000898	0.00001031	0.00000908	0.00001505	0.00002579	0.00001774	0.00002122	0.00002632	0.00003204	0.00003907	0.00004622
-73.83155959	0.00000674	0.00002279	0.00001090	0.00001884	0.00001020	0.00002347	0.00000825	0.00001598	0.00001148	0.00004048	0.00002627	0.00002440	0.00002567	0.00003217	0.00003912	0.00004633
-73.75903350	0.00001472	0.00001600	0.00001732	0.00003476	0.00002335	0.00003659	0.00000793	0.00002360	0.00001574	0.00004528	0.00003711	0.00002534	0.00002546	0.00003225	0.00003910	0.00004647
-73.68650741	0.00002416	0.00001275	0.00001683	0.00003833	0.00002835	0.00003781	0.00001114	0.00002191	0.00001900	0.00003599	0.00003942	0.00002293	0.00002555	0.00003225	0.00003905	0.00004662
-73.61398132	0.00002456	0.00001338	0.00001018	0.00002761	0.00002054	0.00002568	0.00001480	0.00001193	0.00001689	0.00001970	0.00003038	0.00002153	0.00002569	0.00003220	0.00003900	0.00004676
-73.54145523	0.00001625	0.00001345	0.00000947	0.00000765	0.00000611	0.00000995	0.00001517	0.00001145	0.00001209	0.00002026	0.00001821	0.00002510	0.00002596	0.00003216	0.00003899	0.00004686
-73.46892914	0.00000672	0.00001380	0.00001997	0.00001202	0.00001536	0.00001674	0.00001163	0.00002359	0.00001330	0.00003299	0.00002075	0.00003049	0.00002660	0.00003220	0.00003905	0.00004692
-73.39640305	0.00000919	0.00000919	0.00002500	0.00002673	0.00003105	0.00002866	0.00000773	0.00003231	0.00002029	0.00003758	0.00003009	0.00003189	0.00002742	0.00003231	0.00003919	0.00004694
-73.32387696	0.00001777	0.00001260	0.00002304	0.00003001	0.00003702	0.00002962	0.00000786	0.00003091	0.00002457	0.00002865	0.00003206	0.00002787	0.00002786	0.00003246	0.00003940	0.00004692
-73.25135087	0.00001770	0.00001758	0.00001365	0.00001914	0.00002964	0.00001764	0.00001043	0.00001968	0.00002259	0.00001754	0.00002366	0.00002255	0.00002758	0.00003261	0.00003962	0.00004690
-73.17882478	0.00001048	0.00002178	0.00000419	0.00000416	0.00001222	0.00000902	0.00001073	0.00000940	0.00001565	0.00002551	0.00001796	0.00002148	0.00002681	0.00003275	0.00003979	0.00004693
-73.10629869	0.00000689	0.00002322	0.00001081	0.00001858	0.00000992	0.00002332	0.00000861	0.00001580	0.00001159	0.00004060	0.00002654	0.00002472	0.00002614	0.00003285	0.00003988	0.00004703
-73.03377260	0.00001484	0.00001648	0.00001754	0.00003506	0.00002336	0.00003711	0.00000812	0.00002388	0.00001576	0.00004604	0.00003784	0.00002591	0.00002593	0.00003289	0.00003989	0.00004717
-72.96124651	0.00002456	0.00001303	0.00001725	0.00003916	0.00002889	0.00003897	0.00001124	0.00002265	0.00001928	0.00003717	0.00004063	0.00002352	0.00002603	0.00003285	0.00003985	0.00004733
-72.88872042	0.00002513	0.00001365	0.00001059	0.00002869	0.00002142	0.00002711	0.00001503	0.00001268	0.00001738	0.00002050	0.00003180	0.00002192	0.00002616	0.00003277	0.00003981	0.00004748
-72.81619433	0.00001682	0.00001367	0.00000955	0.00000836	0.00000652	0.00001058	0.00001558	0.00001143	0.00001255	0.00002029	0.00001894	0.00002539	0.00002641	0.00003271	0.00003980	0.00004760
-72.74366824	0.00000705	0.00001404	0.00002015	0.00001174	0.00001510	0.00001664	0.00001207	0.00002360	0.00001349	0.00003322	0.00002077	0.00003101	0.00002704	0.00003275	0.00003986	0.00004769
-72.67114215	0.00000917	0.00000930	0.00002542	0.00002697	0.00003132	0.00002906	0.00000797	0.00003281	0.00002056	0.00003827	0.00003042	0.00003268	0.00002788	0.00003286	0.00004001	0.00004774
-72.59861606	0.00001798	0.00001273	0.00002364	0.00003079	0.00003791	0.00003058	0.00000794	0.00003181	0.00002511	0.00002949	0.00003289	0.00002875	0.00002838	0.00003303	0.00004023	0.00004775
-72.52608997	0.00001810	0.00001784	0.00001430	0.00002016	0.00003087	0.00001880	0.00001060	0.00002060	0.00002331	0.00001786	0.00002461	0.00002320	0.00002815	0.00003320	0.00004045	0.00004776
-72.45356388	0.00001082	0.00002215	0.00000444	0.00000443	0.00001324	0.00000911	0.00001104	0.00000974	0.00001637	0.00002597	0.00001844	0.00002194	0.00002740	0.00003337	0.00004063	0.00004782
-72.38103779	0.00000700	0.00002378	0.00001081	0.00001836	0.00000983	0.00002323	0.00000885	0.00001611	0.00001207	0.00004171	0.00002686	0.00002526	0.00002674	0.00003352	0.00004072	0.00004794
-72.30851170	0.00001480	0.00001708	0.00001776	0.00003549	0.00002360	0.00003770	0.00000826	0.00002473	0.00001623	0.00004776	0.00003861	0.00002663	0.00002654	0.00003359	0.00004072	0.00004810
-72.23598561	0.00002481	0.00001338	0.00001770	0.00004018	0.00002970	0.00004012	0.00001139	0.00002388	0.00002003	0.00003905	0.00004184	0.00002420	0.00002666	0.00003357	0.00004069	0.00004828
-72.16345952	0.00002562	0.00001403	0.00001100	0.00002995	0.00002251	0.00002842	0.00001538	0.00001372	0.00001825	0.00002164	0.00003309	0.00002241	0.00002678	0.00003348	0.00004064	0.00004845
-72.09093343	0.00001739	0.00001395	0.00000967	0.00000929	0.00000710	0.00001128	0.00001613	0.00001136	0.00001312	0.00002059	0.00001974	0.00002585	0.00002703	0.00003340	0.00004062	0.00004858
-72.01840734	0.00000735	0.00001439	0.00002039	0.00001153	0.00001500	0.00001669	0.00001266	0.00002365	0.00001365	0.00003391	0.00002129	0.00003167	0.00002768	0.00003340	0.00004066	0.00004866
-71.94588125	0.00000920	0.00000961	0.00002599	0.00002726	0.00003183	0.00002968	0.00000837	0.00003346	0.00002089	0.00003968	0.00003130	0.00003358	0.00002858	0.00003348	0.00004078	0.00004871
-71.87335516	0.00001823	0.00001285	0.00002440	0.00003161	0.00003905	0.00003174	0.00000810	0.00003288	0.00002582	0.00003113	0.00003421	0.00002970	0.00002913	0.00003362	0.00004096	0.00004871
-71.80082907	0.00001855	0.00001809	0.00001503	0.00002117	0.00003228	0.00002002	0.00001081	0.00002168	0.00002421	0.00001865	0.00002592	0.00002389	0.00002889	0.00003377	0.00004117	0.00004872
-71.72830298	0.00001131	0.00002251	0.00000478	0.00000468	0.00001437	0.00000935	0.00001138	0.00001014	0.00001712	0.00002610	0.00001888	0.00002235	0.00002806	0.00003392	0.00004135	0.00004878
-71.65577689	0.00000719	0.00002437	0.00001086	0.00001833	0.00000988	0.00002344	0.00000922	0.00001621	0.00001233	0.00004237	0.00002705	0.00002572	0.00002729	0.00003406	0.00004146	0.00004890
-71.58325080	0.00001480	0.00001776	0.00001810	0.00003610	0.00002396	0.00003855	0.00000856	0.00002518	0.00001640	0.00004903	0.00003921	0.00002728	0.00002700	0.00003415	0.00004149	0.00004906
-71.51072471	0.00002516	0.00001365	0.00001828	0.00004131	0.00003058	0.00004141	0.00001171	0.00002455	0.00002043	0.00004050	0.00004287	0.00002489	0.00002710	0.00003416	0.00004147	0.00004925
-71.43819862	0.00002625	0.00001429	0.00001152	0.00003123	0.00002358	0.00002970	0.00001587	0.00001419	0.00001876	0.00002251	0.00003420	0.00002293	0.00002724	0.00003410	0.00004143	0.00004941
-71.36567253	0.00001804	0.00001415	0.00000981	0.00001014	0.00000766	0.00001176	0.00001674	0.00001166	0.00001349	0.00002084	0.00002023	0.00002619	0.00002751	0.00003406	0.00004142	0.00004955
-71.29314644	0.00000763	0.00001471	0.00002068	0.00001140	0.00001509	0.00001695	0.00001323	0.00002437	0.00001393	0.00003468	0.00002149	0.00003217	0.00002816	0.00003410	0.00004146	0.00004963
-71.22062035	0.00000896	0.00000992	0.00002662	0.00002772	0.00003245	0.00003052	0.00000875	0.00003467	0.00002139	0.00004090	0.00003187	0.00003423	0.00002904	0.00003422	0.00004159	0.00004967
-71.14809426	0.00001828	0.00001307	0.00002519	0.00003259	0.00004014	0.00003293	0.00000836	0.00003428	0.00002657	0.00003240	0.00003501	0.00003032	0.00002958	0.00003439	0.00004178	0.00004966
-71.07556817	0.00001890	0.00001845	0.00001579	0.00002226	0.00003349	0.00002109	0.00001119	0.00002283	0.00002503	0.00001926	0.00002662	0.00002442	0.00002934	0.00003456	0.00004199	0.00004965
-71.00304208	0.00001169	0.00002292	0.00000506	0.00000503	0.00001518	0.00000978	0.00001186	0.00001055	0.00001778	0.00002653	0.00001937	0.00002286	0.00002854	0.00003472	0.00004215	0.00004967
-70.93051599	0.00000738	0.00002498	0.00001088	0.00001837	0.00000989	0.00002393	0.00000965	0.00001647	0.00001273	0.00004326	0.00002779	0.00002631	0.00002781	0.00003486	0.00004224	0.00004977
-70.85798990	0.00001483	0.00001847	0.00001845	0.00003679	0.00002450	0.00003972	0.00000889	0.00002588	0.00001685	0.00005029	0.00004043	0.00002795	0.00002759	0.00003495	0.00004226	0.00004993
-70.78546381	0.00002558	0.00001399	0.00001888	0.00004248	0.00003161	0.00004299	0.00001202	0.00002545	0.00002104	0.00004174	0.00004431	0.00002549	0.00002771	0.00003495	0.00004224	0.00005011
-70.71293772	0.00002697	0.00001462	0.00001208	0.00003248	0.00002469	0.00003119	0.00001630	0.00001487	0.00001936	0.00002322	0.00003547	0.00002346	0.00002787	0.00003489	0.00004222	0.00005028
-70.64041163	0.00001883	0.00001445	0.00000997	0.00001094	0.00000810	0.00001248	0.00001726	0.00001184	0.00001397	0.00002141	0.00002107	0.00002681	0.00002814	0.00003483	0.00004222	0.00005044
-70.56788554	0.00000803	0.00001508	0.00002099	0.00001142	0.00001516	0.00001721	0.00001370	0.00002482	0.00001441	0.00003552	0.00002217	0.00003298	0.00002881	0.00003484	0.00004229	0.00005055
-70.49535945	0.00000882	0.00001030	0.00002726	0.00002825	0.00003311	0.00003122	0.00000910	0.00003547	0.00002209	0.00004198	0.00003283	0.00003516	0.00002972	0.00003494	0.00004242	0.00005061
-70.42283336	0.00001849	0.00001328	0.00002601	0.00003351	0.00004127	0.00003390	0.00000873	0.00003515	0.00002745	0.00003327	0.00003616	0.00003120	0.00003029	0.00003508	0.00004262	0.00005063
-70.35030727	0.00001945	0.00001871	0.00001660	0.00002317	0.00003467	0.00002191	0.00001168	0.00002345	0.00002588	0.00001964	0.00002755	0.00002506	0.00003004	0.00003524	0.00004282	0.00005063
-70.27778118	0.00001231	0.00002332	0.00000549	0.00000525	0.00001603	0.00001005	0.00001240	0.00001089	0.00001838	0.00002720	0.00001985	0.00002337	0.00002922	0.00003541	0.00004298	0.00005068
-70.20525509	0.00000753	0.00002560	0.00001090	0.00001853	0.00001016	0.00002440	0.00001006	0.00001711	0.00001297	0.00004454	0.00002841	0.00002690	0.00002848	0.00003556	0.00004306	0.00005079
-70.13272900	0.00001473	0.00001917	0.00001879	0.00003761	0.00002506	0.00004064	0.00000916	0.00002685	0.00001723	0.00005184	0.00004145	0.00002861	0.00002824	0.00003565	0.00004305	0.00005095
-70.06020291	0.00002590	0.00001434	0.00001944	0.00004370	0.00003244	0.00004408	0.00001234	0.00002643	0.00002164	0.00004310	0.00004556	0.00002607	0.00002836	0.00003565	0.00004301	0.00005114
-69.98767682	0.00002764	0.00001505	0.00001255	0.00003369	0.00002546	0.00003206	0.00001673	0.00001548	0.00002003	0.00002404	0.00003658	0.00002390	0.00002852	0.00003559	0.00004297	0.00005131
-69.91515073	0.00001960	0.00001486	0.00001026	0.00001169	0.00000849	0.00001293	0.00001774	0.00001223	0.00001447	0.00002195	0.00002169	0.00002723	0.00002881	0.00003553	0.00004298	0.00005145
-69.84262464	0.00000851	0.00001562	0.00002140	0.00001160	0.00001553	0.00001764	0.00001410	0.00002544	0.00001472	0.00003640	0.00002252	0.00003355	0.00002953	0.00003556	0.00004307	0.00005156
-69.77009855	0.00000883	0.00001075	0.00002794	0.00002890	0.00003398	0.00003201	0.00000937	0.00003645	0.00002248	0.00004314	0.00003342	0.00003587	0.00003050	0.00003566	0.00004324	0.00005162
-69.69757246	0.00001882	0.00001349	0.00002676	0.00003449	0.00004244	0.00003478	0.00000897	0.00003623	0.00002797	0.00003439	0.00003696	0.00003192	0.00003112	0.00003580	0.00004349	0.00005163
-69.62504637	0.00002008	0.00001908	0.00001726	0.00002412	0.00003580	0.00002255	0.00001193	0.00002436	0.00002643	0.00002037	0.00002837	0.00002565	0.00003087	0.00003593	0.00004375	0.00005162
-69.55252028	0.00001288	0.00002380	0.00000576	0.00000570	0.00001672	0.00001028	0.00001264	0.00001124	0.00001888	0.00002752	0.00002040	0.00002377	0.00002997	0.00003607	0.00004395	0.00005165
-69.47999419	0.00000787	0.00002633	0.00001110	0.00001871	0.00001038	0.00002489	0.00001027	0.00001721	0.00001363	0.00004510	0.00002876	0.00002724	0.00002912	0.00003619	0.00004407	0.00005174
-69.40746810	0.00001479	0.00002000	0.00001929	0.00003829	0.00002552	0.00004148	0.00000943	0.00002709	0.00001791	0.00005268	0.00004186	0.00002898	0.00002880	0.00003627	0.00004411	0.00005188
-69.33494201	0.00002641	0.00001481	0.00002013	0.00004470	0.00003311	0.00004502	0.00001266	0.00002668	0.00002233	0.00004398	0.00004603	0.00002651	0.00002889	0.00003628	0.00004409	0.00005204
-69.26241592	0.00002849	0.00001548	0.00001309	0.00003466	0.00002608	0.00003285	0.00001718	0.00001572	0.00002062	0.00002468	0.00003700	0.00002448	0.00002905	0.00003624	0.00004405	0.00005220
-69.18988983	0.00002048	0.00001522	0.00001036	0.00001227	0.00000884	0.00001334	0.00001826	0.00001264	0.00001485	0.00002221	0.00002200	0.00002796	0.00002934	0.00003620	0.00004403	0.00005233
-69.11736374	0.00000898	0.00001600	0.00002168	0.00001166	0.00001584	0.00001785	0.00001461	0.00002609	0.00001498	0.00003658	0.00002306	0.00003436	0.00003003	0.00003626	0.00004407	0.00005243
-69.04483765	0.00000884	0.00001111	0.00002853	0.00002937	0.00003461	0.00003243	0.00000977	0.00003724	0.00002282	0.00004338	0.00003411	0.00003668	0.00003102	0.00003641	0.00004418	0.00005250
-68.97231156	0.00001922	0.00001374	0.00002750	0.00003523	0.00004326	0.00003528	0.00000922	0.00003699	0.00002841	0.00003455	0.00003767	0.00003266	0.00003167	0.00003660	0.00004436	0.00005253
-68.89978547	0.00002082	0.00001951	0.00001795	0.00002481	0.00003657	0.00002294	0.00001218	0.00002491	0.00002691	0.00002059	0.00002892	0.00002619	0.00003149	0.00003679	0.00004456	0.00005258
-68.82725938	0.00001357	0.00002441	0.00000606	0.00000591	0.00001721	0.00001063	0.00001295	0.00001161	0.00001930	0.00002826	0.00002074	0.00002422	0.00003066	0.00003695	0.00004474	0.00005267
-68.75473329	0.00000801	0.00002715	0.00001118	0.00001898	0.00001043	0.00002531	0.00001065	0.00001756	0.00001378	0.00004607	0.00002922	0.00002773	0.00002983	0.00003708	0.00004483	0.00005283
-68.68220720	0.00001476	0.00002085	0.00001964	0.00003905	0.00002588	0.00004214	0.00000975	0.00002761	0.00001788	0.00005373	0.00004268	0.00002960	0.00002948	0.00003713	0.00004484	0.00005304
-68.60968111	0.00002688	0.00001520	0.00002067	0.00004577	0.00003374	0.00004582	0.00001292	0.00002734	0.00002232	0.00004496	0.00004713	0.00002712	0.00002953	0.00003710	0.00004481	0.00005326
-68.53715502	0.00002931	0.00001586	0.00001361	0.00003574	0.00002674	0.00003358	0.00001744	0.00001633	0.00002064	0.00002534	0.00003823	0.00002485	0.00002967	0.00003701	0.00004478	0.00005345
-68.46462893	0.00002137	0.00001560	0.00001061	0.00001302	0.00000920	0.00001378	0.00001854	0.00001271	0.00001502	0.00002243	0.00002294	0.00002817	0.00002996	0.00003693	0.00004479	0.00005359
-68.39210284	0.00000964	0.00001653	0.00002207	0.00001158	0.00001585	0.00001806	0.00001489	0.00002614	0.00001538	0.00003708	0.00002297	0.00003457	0.00003065	0.00003695	0.00004487	0.00005368
-68.31957675	0.00000892	0.00001159	0.00002919	0.00002960	0.00003494	0.00003274	0.00000999	0.00003749	0.00002337	0.00004420	0.00003386	0.00003700	0.00003161	0.00003708	0.00004504	0.00005369
-68.24705066	0.00001958	0.00001407	0.00002831	0.00003580	0.00004395	0.00003576	0.00000929	0.00003744	0.00002909	0.00003560	0.00003765	0.00003310	0.00003223	0.00003728	0.00004528	0.00005366
-68.17452457	0.00002142	0.00001997	0.00001872	0.00002547	0.00003745	0.00002347	0.00001225	0.00002546	0.00002763	0.00002143	0.00002919	0.00002682	0.00003203	0.00003749	0.00004553	0.00005361
-68.10199848	0.00001413	0.00002498	0.00000650	0.00000610	0.00001803	0.00001072	0.00001308	0.00001190	0.00001994	0.00002837	0.00002137	0.00002481	0.00003121	0.00003770	0.00004571	0.00005361
-68.02947239	0.00000839	0.00002791	0.00001128	0.00001894	0.00001055	0.00002533	0.00001084	0.00001753	0.00001405	0.00004618	0.00002975	0.00002823	0.00003043	0.00003788	0.00004580	0.00005371
-67.95694630	0.00001503	0.00002167	0.00001994	0.00003945	0.00002589	0.00004247	0.00001001	0.00002768	0.00001811	0.00005420	0.00004318	0.00003011	0.00003017	0.00003800	0.00004580	0.00005388
-67.88442021	0.00002758	0.00001571	0.00002112	0.00004654	0.00003398	0.00004645	0.00001323	0.00002758	0.00002274	0.00004578	0.00004778	0.00002772	0.00003030	0.00003803	0.00004575	0.00005410
-67.81189412	0.00003025	0.00001637	0.00001401	0.00003664	0.00002718	0.00003438	0.00001781	0.00001660	0.00002126	0.00002618	0.00003902	0.00002558	0.00003048	0.00003798	0.00004570	0.00005432
-67.73936803	0.00002226	0.00001608	0.00001088	0.00001370	0.00000952	0.00001422	0.00001898	0.00001292	0.00001567	0.00002265	0.00002352	0.00002896	0.00003076	0.00003793	0.00004568	0.00005452
-67.66684194	0.00001011	0.00001699	0.00002247	0.00001152	0.00001584	0.00001797	0.00001533	0.00002634	0.00001576	0.00003711	0.00002343	0.00003563	0.00003142	0.00003796	0.00004573	0.00005469
-67.59431585	0.00000907	0.00001205	0.00002989	0.00002982	0.00003518	0.00003293	0.00001031	0.00003797	0.00002357	0.00004455	0.00003431	0.00003839	0.00003238	0.00003806	0.00004587	0.00005480
-67.52178976	0.00002007	0.00001430	0.00002909	0.00003635	0.00004452	0.00003633	0.00000956	0.00003824	0.00002943	0.00003626	0.00003830	0.00003462	0.00003303	0.00003823	0.00004610	0.00005485
-67.44926367	0.00002214	0.00002036	0.00001944	0.00002618	0.00003827	0.00002427	0.00001257	0.00002644	0.00002818	0.00002169	0.00003000	0.00002783	0.00003288	0.00003840	0.00004637	0.00005487
-67.37673758	0.00001483	0.00002548	0.00000680	0.00000646	0.00001884	0.00001107	0.00001352	0.00001247	0.00002061	0.00002822	0.00002165	0.00002516	0.00003206	0.00003857	0.00004662	0.00005494
-67.30421149	0.00000883	0.00002861	0.00001115	0.00001890	0.00001043	0.00002524	0.00001124	0.00001742	0.00001455	0.00004641	0.00002991	0.00002834	0.00003121	0.00003870	0.00004677	0.00005506
-67.23168540	0.00001528	0.00002238	0.00002016	0.00003984	0.00002586	0.00004276	0.00001017	0.00002777	0.00001830	0.00005499	0.00004371	0.00003050	0.00003084	0.00003877	0.00004682	0.00005524
-67.15915931	0.00002825	0.00001617	0.00002161	0.00004738	0.00003435	0.00004723	0.00001319	0.00002811	0.00002304	0.00004703	0.00004877	0.00002836	0.00003088	0.00003875	0.00004680	0.00005544
-67.08663322	0.00003118	0.00001682	0.00001452	0.00003771	0.00002788	0.00003552	0.00001787	0.00001741	0.00002177	0.00002724	0.00004031	0.00002598	0.00003104	0.00003866	0.00004676	0.00005563
-67.01410713	0.00002310	0.00001652	0.00001112	0.00001461	0.00001010	0.00001500	0.00001931	0.00001292	0.00001614	0.00002283	0.00002451	0.00002888	0.00003136	0.00003859	0.00004675	0.00005580
-66.94158104	0.00001051	0.00001739	0.00002278	0.00001125	0.00001550	0.00001761	0.00001589	0.00002606	0.00001577	0.00003710	0.00002353	0.00003538	0.00003211	0.00003862	0.00004682	0.00005592
-66.86905495	0.00000913	0.00001237	0.00003049	0.00002993	0.00003515	0.00003285	0.00001083	0.00003805	0.00002361	0.00004508	0.00003461	0.00003826	0.00003317	0.00003875	0.00004698	0.00005598
-66.79652886	0.00002045	0.00001461	0.00002987	0.00003698	0.00004503	0.00003680	0.00000973	0.00003878	0.00002977	0.00003726	0.00003916	0.00003471	0.00003390	0.00003897	0.00004722	0.00005598
-66.72400277	0.00002279	0.00002086	0.00002021	0.00002709	0.00003918	0.00002514	0.00001263	0.00002727	0.00002883	0.00002244	0.00003124	0.00002825	0.00003372	0.00003920	0.00004747	0.00005595
-66.65147668	0.00001542	0.00002623	0.00000723	0.00000684	0.00001979	0.00001128	0.00001370	0.00001297	0.00002143	0.00002845	0.00002222	0.00002577	0.00003282	0.00003943	0.00004767	0.00005596
-66.57895059	0.00000900	0.00002954	0.00001124	0.00001864	0.00001037	0.00002492	0.00001160	0.00001733	0.00001506	0.00004688	0.00002960	0.00002904	0.00003190	0.00003964	0.00004779	0.00005604
-66.50642450	0.00001535	0.00002335	0.00002051	0.00004013	0.00002588	0.00004301	0.00001061	0.00002799	0.00001841	0.00005612	0.00004356	0.00003132	0.00003152	0.00003977	0.00004783	0.00005619
-66.43389841	0.00002869	0.00001661	0.00002219	0.00004824	0.00003489	0.00004819	0.00001363	0.00002874	0.00002330	0.00004865	0.00004920	0.00002913	0.00003163	0.00003978	0.00004781	0.00005638
-66.36137232	0.00003187	0.00001718	0.00001506	0.00003892	0.00002882	0.00003695	0.00001835	0.00001812	0.00002219	0.00002852	0.00004119	0.00002660	0.00003186	0.00003968	0.00004777	0.00005658
-66.28884623	0.00002381	0.00001677	0.00001122	0.00001572	0.00001081	0.00001604	0.00001993	0.00001313	0.00001647	0.00002285	0.00002516	0.00002952	0.00003219	0.00003957	0.00004775	0.00005677
-66.21632014	0.00001102	0.00001780	0.00002291	0.00001098	0.00001536	0.00001731	0.00001660	0.00002631	0.00001595	0.00003731	0.00002381	0.00003633	0.00003288	0.00003955	0.00004780	0.00005691
-66.14379405	0.00000927	0.00001279	0.00003097	0.00003002	0.00003543	0.00003291	0.00001134	0.00003893	0.00002386	0.00004608	0.00003508	0.00003957	0.00003387	0.00003964	0.00004794	0.00005701
-66.07126796	0.00002079	0.00001490	0.00003053	0.00003770	0.00004599	0.00003758	0.00000996	0.00004028	0.00003039	0.00003883	0.00004013	0.00003615	0.00003457	0.00003980	0.00004817	0.00005707
-65.99874187	0.00002330	0.00002124	0.00002099	0.00002819	0.00004066	0.00002632	0.00001282	0.00002903	0.00002973	0.00002326	0.00003244	0.00002919	0.00003445	0.00003999	0.00004843	0.00005712
-65.92621578	0.00001587	0.00002662	0.00000776	0.00000743	0.00002128	0.00001148	0.00001402	0.00001370	0.00002228	0.00002831	0.00002277	0.00002608	0.00003361	0.00004018	0.00004867	0.00005720
-65.85368969	0.00000935	0.00003002	0.00001115	0.00001823	0.00001000	0.00002462	0.00001187	0.00001701	0.00001542	0.00004720	0.00003012	0.00002922	0.00003271	0.00004037	0.00004881	0.00005735
-65.78116360	0.00001559	0.00002390	0.00002073	0.00004040	0.00002561	0.00004345	0.00001063	0.00002812	0.00001860	0.00005732	0.00004468	0.00003179	0.00003232	0.00004050	0.00004886	0.00005755
-65.70863751	0.00002932	0.00001710	0.00002264	0.00004927	0.00003540	0.00004944	0.00001356	0.00002951	0.00002384	0.00005050	0.00005099	0.00002979	0.00003239	0.00004055	0.00004883	0.00005777
-65.63611142	0.00003276	0.00001774	0.00001555	0.00004040	0.00002989	0.00003865	0.00001853	0.00001918	0.00002310	0.00003022	0.00004332	0.00002725	0.00003256	0.00004050	0.00004878	0.00005796
-65.56358533	0.00002473	0.00001732	0.00001158	0.00001711	0.00001170	0.00001711	0.00002039	0.00001330	0.00001741	0.00002324	0.00002654	0.00003006	0.00003285	0.00004043	0.00004876	0.00005812
-65.49105924	0.00001160	0.00001830	0.00002326	0.00001066	0.00001498	0.00001722	0.00001718	0.00002632	0.00001644	0.00003749	0.00002380	0.00003712	0.00003355	0.00004042	0.00004881	0.00005823
-65.41853315	0.00000927	0.00001329	0.00003170	0.00003007	0.00003564	0.00003333	0.00001186	0.00003952	0.00002428	0.00004698	0.00003525	0.00004075	0.00003459	0.00004051	0.00004897	0.00005827
-65.34600706	0.00002093	0.00001508	0.00003145	0.00003838	0.00004705	0.00003871	0.00001027	0.00004140	0.00003118	0.00004020	0.00004096	0.00003754	0.00003532	0.00004065	0.00004921	0.00005826
-65.27348097	0.00002371	0.00002158	0.00002189	0.00002920	0.00004226	0.00002781	0.00001310	0.00003028	0.00003084	0.00002405	0.00003359	0.00003039	0.00003517	0.00004083	0.00004949	0.00005824
-65.20095488	0.00001637	0.00002715	0.00000820	0.00000806	0.00002289	0.00001207	0.00001448	0.00001438	0.00002340	0.00002858	0.00002355	0.00002696	0.00003426	0.00004101	0.00004973	0.00005828
-65.12842879	0.00000957	0.00003079	0.00001113	0.00001811	0.00001029	0.00002455	0.00001243	0.00001728	0.00001607	0.00004808	0.00003059	0.00003000	0.00003330	0.00004119	0.00004987	0.00005840
-65.05590270	0.00001566	0.00002480	0.00002113	0.00004112	0.00002590	0.00004417	0.00001114	0.00002897	0.00001899	0.00005904	0.00004573	0.00003281	0.00003288	0.00004133	0.00004990	0.00005859
-64.98337661	0.00002973	0.00001746	0.00002345	0.00005075	0.00003631	0.00005092	0.00001397	0.00003089	0.00002456	0.00005259	0.00005272	0.00003088	0.00003296	0.00004137	0.00004988	0.00005883
-64.91085052	0.00003344	0.00001804	0.00001640	0.00004220	0.00003119	0.00004042	0.00001903	0.00002047	0.00002407	0.00003158	0.00004537	0.00002805	0.00003316	0.00004133	0.00004987	0.00005907
-64.83832443	0.00002545	0.00001754	0.00001183	0.00001861	0.00001269	0.00001832	0.00002105	0.00001334	0.00001815	0.00002343	0.00002811	0.00003049	0.00003350	0.00004127	0.00004989	0.00005929
-64.76579834	0.00001202	0.00001867	0.00002347	0.00001047	0.00001480	0.00001723	0.00001782	0.00002652	0.00001669	0.00003845	0.00002468	0.00003754	0.00003430	0.00004130	0.00004997	0.00005948
-64.69327225	0.00000935	0.00001378	0.00003244	0.00003039	0.00003618	0.00003400	0.00001216	0.00004052	0.00002451	0.00004892	0.00003620	0.00004140	0.00003551	0.00004144	0.00005014	0.00005962
-64.62074616	0.00002119	0.00001538	0.00003250	0.00003953	0.00004843	0.00004011	0.00001044	0.00004302	0.00003179	0.00004252	0.00004247	0.00003830	0.00003644	0.00004164	0.00005039	0.00005970
-64.54822007	0.00002427	0.00002202	0.00002303	0.00003074	0.00004407	0.00002938	0.00001357	0.00003194	0.00003172	0.00002545	0.00003532	0.00003113	0.00003641	0.00004184	0.00005067	0.00005974
-64.47569398	0.00001694	0.00002763	0.00000897	0.00000881	0.00002442	0.00001279	0.00001524	0.00001521	0.00002431	0.00002865	0.00002444	0.00002761	0.00003550	0.00004202	0.00005091	0.00005981
-64.40316789	0.00000983	0.00003151	0.00001089	0.00001776	0.00001039	0.00002489	0.00001320	0.00001747	0.00001655	0.00004881	0.00003085	0.00003073	0.00003443	0.00004219	0.00005106	0.00005994
-64.33064180	0.00001562	0.00002570	0.00002129	0.00004161	0.00002630	0.00004545	0.00001173	0.00002975	0.00001926	0.00006078	0.00004640	0.00003365	0.00003391	0.00004230	0.00005110	0.00006012
-64.25811571	0.00003012	0.00001803	0.00002399	0.00005203	0.00003758	0.00005295	0.00001439	0.00003220	0.00002517	0.00005477	0.00005394	0.00003163	0.00003394	0.00004233	0.00005106	0.00006033
-64.18558962	0.00003423	0.00001857	0.00001704	0.00004382	0.00003292	0.00004260	0.00001968	0.00002176	0.00002481	0.00003345	0.00004672	0.00002857	0.00003414	0.00004228	0.00005099	0.00006052
-64.11306353	0.00002642	0.00001800	0.00001214	0.00001991	0.00001405	0.00001961	0.00002200	0.00001385	0.00001875	0.00002452	0.00002888	0.00003123	0.00003443	0.00004225	0.00005094	0.00006069
-64.04053744	0.00001277	0.00001892	0.00002384	0.00001034	0.00001466	0.00001737	0.00001889	0.00002694	0.00001720	0.00003926	0.00002502	0.00003880	0.00003516	0.00004231	0.00005096	0.00006082
-63.96801135	0.00000931	0.00001409	0.00003321	0.00003091	0.00003659	0.00003481	0.00001302	0.00004163	0.00002548	0.00005032	0.00003716	0.00004299	0.00003632	0.00004249	0.00005110	0.00006089
-63.89548526	0.00002139	0.00001562	0.00003339	0.00004076	0.00004966	0.00004158	0.00001099	0.00004456	0.00003327	0.00004411	0.00004393	0.00003986	0.00003723	0.00004273	0.00005135	0.00006091
-63.82295917	0.00002486	0.00002244	0.00002391	0.00003220	0.00004565	0.00003092	0.00001406	0.00003341	0.00003338	0.00002625	0.00003670	0.00003223	0.00003723	0.00004299	0.00005166	0.00006091
-63.75043308	0.00001764	0.00002832	0.00000953	0.00000964	0.00002572	0.00001336	0.00001582	0.00001595	0.00002566	0.00002939	0.00002502	0.00002831	0.00003635	0.00004324	0.00005193	0.00006096
-63.67790699	0.00001023	0.00003247	0.00001109	0.00001774	0.00001049	0.00002516	0.00001369	0.00001779	0.00001738	0.00005024	0.00003145	0.00003140	0.00003529	0.00004345	0.00005211	0.00006108
-63.60538090	0.00001549	0.00002682	0.00002188	0.00004241	0.00002675	0.00004656	0.00001203	0.00003051	0.00001999	0.00006279	0.00004774	0.00003455	0.00003473	0.00004358	0.00005218	0.00006127
-63.53285481	0.00003050	0.00001853	0.00002485	0.00005353	0.00003870	0.00005467	0.00001476	0.00003316	0.00002612	0.00005685	0.00005578	0.00003262	0.00003475	0.00004358	0.00005218	0.00006150
-63.46032872	0.00003509	0.00001895	0.00001784	0.00004550	0.00003420	0.00004428	0.00002028	0.00002247	0.00002590	0.00003476	0.00004854	0.00002954	0.00003493	0.00004345	0.00005218	0.00006173
-63.38780263	0.00002749	0.00001836	0.00001250	0.00002112	0.00001487	0.00002059	0.00002277	0.00001429	0.00001968	0.00002472	0.00003007	0.00003205	0.00003522	0.00004330	0.00005220	0.00006196
-63.31527654	0.00001353	0.00001942	0.00002412	0.00001040	0.00001514	0.00001801	0.00001963	0.00002792	0.00001770	0.00004006	0.00002572	0.00003979	0.00003591	0.00004325	0.00005228	0.00006215
-63.24275045	0.00000947	0.00001474	0.00003402	0.00003165	0.00003777	0.00003605	0.00001364	0.00004331	0.00002588	0.00005164	0.00003800	0.00004416	0.00003698	0.00004333	0.00005244	0.00006229
-63.17022436	0.00002166	0.00001586	0.00003455	0.00004214	0.00005141	0.00004319	0.00001146	0.00004647	0.00003393	0.00004537	0.00004502	0.00004098	0.00003783	0.00004352	0.00005268	0.00006237
-63.09769827	0.00002560	0.00002291	0.00002509	0.00003367	0.00004749	0.00003229	0.00001446	0.00003499	0.00003415	0.00002699	0.00003770	0.00003308	0.00003776	0.00004375	0.00005294	0.00006240
-63.02517218	0.00001840	0.00002886	0.00001012	0.00001047	0.00002705	0.00001378	0.00001623	0.00001667	0.00002635	0.00003030	0.00002571	0.00002899	0.00003683	0.00004402	0.00005317	0.00006247
-62.95264609	0.00001040	0.00003319	0.00001112	0.00001787	0.00001111	0.00002577	0.00001402	0.00001830	0.00001786	0.00005174	0.00003246	0.00003227	0.00003581	0.00004428	0.00005333	0.00006260
-62.88012000	0.00001530	0.00002772	0.00002232	0.00004341	0.00002766	0.00004800	0.00001239	0.00003143	0.00002053	0.00006472	0.00004912	0.00003571	0.00003539	0.00004450	0.00005338	0.00006279
-62.80759391	0.00003082	0.00001927	0.00002558	0.00005518	0.00004005	0.00005653	0.00001532	0.00003430	0.00002685	0.00005867	0.00005739	0.00003372	0.00003554	0.00004459	0.00005338	0.00006301
-62.73506782	0.00003589	0.00001962	0.00001857	0.00004724	0.00003553	0.00004597	0.00002100	0.00002335	0.00002657	0.00003606	0.00004996	0.00003028	0.00003583	0.00004456	0.00005336	0.00006322
-62.66254173	0.00002845	0.00001906	0.00001285	0.00002238	0.00001550	0.00002163	0.00002355	0.00001472	0.00002009	0.00002561	0.00003100	0.00003263	0.00003622	0.00004450	0.00005337	0.00006340
-62.59001564	0.00001431	0.00002013	0.00002462	0.00001053	0.00001535	0.00001863	0.00002028	0.00002871	0.00001820	0.00004116	0.00002637	0.00004051	0.00003707	0.00004451	0.00005345	0.00006353
-62.51748955	0.00000955	0.00001542	0.00003500	0.00003231	0.00003887	0.00003707	0.00001399	0.00004443	0.00002689	0.00005296	0.00003896	0.00004512	0.00003833	0.00004465	0.00005362	0.00006362
-62.44496346	0.00002194	0.00001621	0.00003579	0.00004331	0.00005313	0.00004442	0.00001167	0.00004762	0.00003516	0.00004650	0.00004622	0.00004206	0.00003929	0.00004487	0.00005389	0.00006367
-62.37243737	0.00002632	0.00002340	0.00002634	0.00003485	0.00004931	0.00003329	0.00001479	0.00003580	0.00003531	0.00002820	0.00003873	0.00003402	0.00003924	0.00004511	0.00005419	0.00006370
-62.29991128	0.00001924	0.00002956	0.00001093	0.00001115	0.00002844	0.00001442	0.00001667	0.00001708	0.00002719	0.00003151	0.00002679	0.00002964	0.00003824	0.00004531	0.00005447	0.00006380
-62.22738519	0.00001104	0.00003428	0.00001128	0.00001834	0.00001149	0.00002663	0.00001446	0.00001899	0.00001830	0.00005329	0.00003349	0.00003261	0.00003706	0.00004549	0.00005465	0.00006397
-62.15485910	0.00001540	0.00002907	0.00002286	0.00004460	0.00002823	0.00004934	0.00001282	0.00003264	0.00002101	0.00006649	0.00005049	0.00003591	0.00003646	0.00004561	0.00005472	0.00006421
-62.08233301	0.00003149	0.00001999	0.00002643	0.00005688	0.00004098	0.00005800	0.00001571	0.00003561	0.00002755	0.00006019	0.00005894	0.00003397	0.00003647	0.00004562	0.00005471	0.00006448
-62.00980692	0.00003705	0.00002021	0.00001940	0.00004894	0.00003648	0.00004715	0.00002150	0.00002437	0.00002736	0.00003684	0.00005137	0.00003082	0.00003668	0.00004552	0.00005469	0.00006473
-61.93728083	0.00002974	0.00001950	0.00001329	0.00002357	0.00001616	0.00002224	0.00002409	0.00001525	0.00002090	0.00002615	0.00003194	0.00003365	0.00003704	0.00004539	0.00005470	0.00006494
-61.86475474	0.00001518	0.00002036	0.00002522	0.00001081	0.00001563	0.00001892	0.00002073	0.00002911	0.00001888	0.00004230	0.00002706	0.00004173	0.00003787	0.00004536	0.00005478	0.00006508
-61.79222865	0.00000993	0.00001581	0.00003609	0.00003291	0.00003948	0.00003781	0.00001430	0.00004516	0.00002737	0.00005457	0.00003985	0.00004633	0.00003914	0.00004544	0.00005496	0.00006515
-61.71970256	0.00002238	0.00001644	0.00003688	0.00004431	0.00005406	0.00004542	0.00001207	0.00004853	0.00003573	0.00004819	0.00004717	0.00004315	0.00004015	0.00004562	0.00005524	0.00006517
-61.64717647	0.00002719	0.00002396	0.00002727	0.00003580	0.00005019	0.00003417	0.00001545	0.00003662	0.00003591	0.00002892	0.00003963	0.00003492	0.00004012	0.00004584	0.00005555	0.00006518
-61.57465038	0.00002016	0.00003051	0.00001147	0.00001129	0.00002895	0.00001487	0.00001745	0.00001765	0.00002777	0.00003137	0.00002722	0.00003059	0.00003910	0.00004607	0.00005583	0.00006525
-61.50212429	0.00001148	0.00003538	0.00001113	0.00001854	0.00001168	0.00002694	0.00001519	0.00001928	0.00001896	0.00005344	0.00003407	0.00003386	0.00003790	0.00004628	0.00005600	0.00006542
-61.42959820	0.00001573	0.00003018	0.00002323	0.00004564	0.00002871	0.00005004	0.00001321	0.00003292	0.00002150	0.00006708	0.00005141	0.00003744	0.00003730	0.00004645	0.00005606	0.00006569
-61.35707211	0.00003249	0.00002059	0.00002719	0.00005842	0.00004171	0.00005895	0.00001578	0.00003592	0.00002797	0.00006104	0.00006006	0.00003554	0.00003735	0.00004653	0.00005606	0.00006600
-61.28454602	0.00003856	0.00002078	0.00002016	0.00005053	0.00003719	0.00004811	0.00002159	0.00002465	0.00002769	0.00003784	0.00005252	0.00003201	0.00003760	0.00004652	0.00005603	0.00006630
-61.21201993	0.00003130	0.00002019	0.00001374	0.00002475	0.00001658	0.00002278	0.00002434	0.00001544	0.00002107	0.00002705	0.00003292	0.00003396	0.00003794	0.00004649	0.00005602	0.00006656
-61.13949384	0.00001634	0.00002141	0.00002576	0.00001097	0.00001603	0.00001898	0.00002113	0.00002960	0.00001917	0.00004265	0.00002767	0.00004180	0.00003873	0.00004656	0.00005608	0.00006674
-61.06696775	0.00001008	0.00001685	0.00003701	0.00003324	0.00004043	0.00003814	0.00001491	0.00004594	0.00002819	0.00005503	0.00004049	0.00004662	0.00003996	0.00004674	0.00005623	0.00006684
-60.99444166	0.00002278	0.00001705	0.00003798	0.00004512	0.00005536	0.00004594	0.00001255	0.00004950	0.00003678	0.00004874	0.00004814	0.00004369	0.00004100	0.00004699	0.00005649	0.00006684
-60.92191557	0.00002811	0.00002459	0.00002836	0.00003677	0.00005159	0.00003472	0.00001561	0.00003763	0.00003704	0.00002925	0.00004074	0.00003563	0.00004107	0.00004727	0.00005679	0.00006681
-60.84938948	0.00002113	0.00003117	0.00001216	0.00001193	0.00003014	0.00001531	0.00001753	0.00001846	0.00002872	0.00003198	0.00002799	0.00003099	0.00004014	0.00004755	0.00005706	0.00006682
-60.77686339	0.00001203	0.00003628	0.00001132	0.00001863	0.00001185	0.00002719	0.00001537	0.00001937	0.00001942	0.00005439	0.00003425	0.00003382	0.00003895	0.00004781	0.00005722	0.00006692
-60.70433730	0.00001582	0.00003125	0.00002367	0.00004621	0.00002873	0.00005067	0.00001364	0.00003306	0.00002181	0.00006839	0.00005167	0.00003734	0.00003829	0.00004799	0.00005725	0.00006709
-60.63181121	0.00003314	0.00002131	0.00002781	0.00005943	0.00004225	0.00006002	0.00001660	0.00003637	0.00002847	0.00006265	0.00006066	0.00003559	0.00003824	0.00004800	0.00005719	0.00006731
-60.55928512	0.00003969	0.00002161	0.00002082	0.00005168	0.00003806	0.00004939	0.00002256	0.00002532	0.00002856	0.00003934	0.00005342	0.00003246	0.00003848	0.00004787	0.00005710	0.00006754
-60.48675903	0.00003253	0.00002100	0.00001413	0.00002563	0.00001734	0.00002400	0.00002539	0.00001606	0.00002207	0.00002745	0.00003373	0.00003504	0.00003888	0.00004771	0.00005703	0.00006775
-60.41423294	0.00001719	0.00002197	0.00002603	0.00001082	0.00001592	0.00001928	0.00002217	0.00002988	0.00001968	0.00004275	0.00002802	0.00004313	0.00003970	0.00004766	0.00005705	0.00006792
-60.34170685	0.00001061	0.00001746	0.00003769	0.00003372	0.00004048	0.00003834	0.00001561	0.00004643	0.00002806	0.00005553	0.00004075	0.00004809	0.00004092	0.00004776	0.00005721	0.00006804
-60.26918076	0.00002330	0.00001723	0.00003889	0.00004620	0.00005593	0.00004651	0.00001277	0.00005032	0.00003670	0.00004967	0.00004875	0.00004524	0.00004191	0.00004799	0.00005750	0.00006811
-60.19665467	0.00002899	0.00002508	0.00002919	0.00003810	0.00005258	0.00003557	0.00001567	0.00003869	0.00003727	0.00003050	0.00004172	0.00003696	0.00004196	0.00004825	0.00005789	0.00006816
-60.12412858	0.00002202	0.00003205	0.00001263	0.00001298	0.00003124	0.00001571	0.00001774	0.00001914	0.00002936	0.00003258	0.00002901	0.00003199	0.00004105	0.00004850	0.00005828	0.00006827
-60.05160249	0.00001259	0.00003747	0.00001145	0.00001827	0.00001200	0.00002733	0.00001577	0.00001934	0.00002031	0.00005499	0.00003497	0.00003466	0.00003993	0.00004873	0.00005859	0.00006848
-59.97907640	0.00001608	0.00003253	0.00002425	0.00004644	0.00002878	0.00005116	0.00001425	0.00003312	0.00002234	0.00006962	0.00005256	0.00003838	0.00003934	0.00004890	0.00005879	0.00006878
-59.90655031	0.00003393	0.00002212	0.00002876	0.00006038	0.00004271	0.00006100	0.00001708	0.00003676	0.00002899	0.00006448	0.00006224	0.00003685	0.00003939	0.00004897	0.00005887	0.00006914
-59.83402422	0.00004085	0.00002210	0.00002177	0.00005307	0.00003888	0.00005074	0.00002294	0.00002584	0.00002910	0.00004123	0.00005561	0.00003350	0.00003967	0.00004893	0.00005891	0.00006950
-59.76149813	0.00003367	0.00002145	0.00001468	0.00002703	0.00001818	0.00002516	0.00002586	0.00001622	0.00002263	0.00002769	0.00003583	0.00003574	0.00004010	0.00004886	0.00005894	0.00006983
-59.68897204	0.00001786	0.00002253	0.00002659	0.00001084	0.00001569	0.00001906	0.00002273	0.00003004	0.00002038	0.00004249	0.00002849	0.00004399	0.00004098	0.00004887	0.00005903	0.00007008
-59.61644595	0.00001088	0.00001803	0.00003869	0.00003382	0.00004059	0.00003836	0.00001600	0.00004710	0.00002890	0.00005596	0.00004055	0.00004934	0.00004228	0.00004900	0.00005921	0.00007025
-59.54391986	0.00002384	0.00001783	0.00003999	0.00004685	0.00005669	0.00004732	0.00001301	0.00005158	0.00003795	0.00005088	0.00004902	0.00004674	0.00004331	0.00004925	0.00005948	0.00007032
-59.47139377	0.00002987	0.00002586	0.00003034	0.00003911	0.00005385	0.00003699	0.00001609	0.00004027	0.00003886	0.00003154	0.00004261	0.00003835	0.00004330	0.00004955	0.00005979	0.00007034
-59.39886768	0.00002296	0.00003285	0.00001336	0.00001391	0.00003265	0.00001635	0.00001847	0.00002021	0.00003087	0.00003247	0.00002964	0.00003294	0.00004225	0.00004989	0.00006006	0.00007039
-59.32634159	0.00001293	0.00003834	0.00001146	0.00001804	0.00001234	0.00002661	0.00001659	0.00001923	0.00002084	0.00005503	0.00003482	0.00003530	0.00004094	0.00005023	0.00006020	0.00007051
-59.25381550	0.00001632	0.00003347	0.00002463	0.00004680	0.00002881	0.00005103	0.00001454	0.00003337	0.00002220	0.00007046	0.00005266	0.00003929	0.00004023	0.00005050	0.00006023	0.00007070
-59.18128941	0.00003460	0.00002273	0.00002952	0.00006153	0.00004338	0.00006178	0.00001689	0.00003779	0.00002918	0.00006604	0.00006290	0.00003786	0.00004020	0.00005062	0.00006018	0.00007093
-59.10876332	0.00004188	0.00002287	0.00002266	0.00005471	0.00004011	0.00005225	0.00002281	0.00002739	0.00002982	0.00004290	0.00005670	0.00003413	0.00004044	0.00005058	0.00006013	0.00007114
-59.03623723	0.00003471	0.00002218	0.00001495	0.00002862	0.00001949	0.00002659	0.00002607	0.00001665	0.00002351	0.00002844	0.00003686	0.00003572	0.00004081	0.00005047	0.00006014	0.00007131
-58.96371114	0.00001868	0.00002310	0.00002659	0.00001086	0.00001555	0.00001882	0.00002327	0.00002979	0.00002054	0.00004301	0.00002912	0.00004391	0.00004168	0.00005041	0.00006023	0.00007142
-58.89118505	0.00001138	0.00001870	0.00003925	0.00003376	0.00004069	0.00003834	0.00001683	0.00004755	0.00002880	0.00005741	0.00004150	0.00004968	0.00004312	0.00005047	0.00006044	0.00007147
-58.81865896	0.00002443	0.00001825	0.00004103	0.00004753	0.00005779	0.00004802	0.00001378	0.00005290	0.00003825	0.00005304	0.00005055	0.00004755	0.00004443	0.00005064	0.00006074	0.00007146
-58.74613287	0.00003074	0.00002656	0.00003158	0.00004025	0.00005578	0.00003820	0.00001655	0.00004210	0.00003968	0.00003319	0.00004434	0.00003944	0.00004472	0.00005086	0.00006110	0.00007144
-58.67360678	0.00002364	0.00003383	0.00001439	0.00001468	0.00003478	0.00001721	0.00001889	0.00002187	0.00003207	0.00003265	0.00003083	0.00003403	0.00004385	0.00005108	0.00006142	0.00007149
-58.60108069	0.00001346	0.00003961	0.00001134	0.00001786	0.00001279	0.00002662	0.00001696	0.00001950	0.00002204	0.00005540	0.00003557	0.00003626	0.00004256	0.00005131	0.00006165	0.00007167
-58.52855460	0.00001663	0.00003486	0.00002481	0.00004753	0.00002861	0.00005219	0.00001486	0.00003370	0.00002284	0.00007196	0.00005414	0.00004040	0.00004174	0.00005150	0.00006179	0.00007197
-58.45602851	0.00003534	0.00002360	0.00002996	0.00006322	0.00004397	0.00006418	0.00001736	0.00003883	0.00002993	0.00006842	0.00006533	0.00003921	0.00004159	0.00005156	0.00006183	0.00007237
-58.38350242	0.00004299	0.00002336	0.00002322	0.00005695	0.00004143	0.00005537	0.00002369	0.00002879	0.00003089	0.00004518	0.00005974	0.00003558	0.00004177	0.00005149	0.00006184	0.00007277
-58.31097633	0.00003586	0.00002267	0.00001555	0.00003074	0.00002079	0.00002925	0.00002743	0.00001708	0.00002452	0.00002915	0.00003943	0.00003714	0.00004213	0.00005138	0.00006185	0.00007314
-58.23845024	0.00001962	0.00002357	0.00002727	0.00001083	0.00001519	0.00001886	0.00002487	0.00003008	0.00002110	0.00004344	0.00002991	0.00004546	0.00004295	0.00005135	0.00006191	0.00007343
-58.16592415	0.00001186	0.00001923	0.00004050	0.00003376	0.00004106	0.00003839	0.00001811	0.00004871	0.00002919	0.00005884	0.00004187	0.00005154	0.00004428	0.00005147	0.00006206	0.00007362
-58.09339806	0.00002488	0.00001853	0.00004243	0.00004852	0.00005927	0.00004919	0.00001430	0.00005495	0.00003916	0.00005521	0.00005197	0.00004949	0.00004545	0.00005169	0.00006232	0.00007368
-58.02087197	0.00003155	0.00002717	0.00003296	0.00004192	0.00005805	0.00004006	0.00001676	0.00004453	0.00004101	0.00003470	0.00004661	0.00004080	0.00004563	0.00005196	0.00006262	0.00007369
-57.94834588	0.00002446	0.00003471	0.00001520	0.00001618	0.00003716	0.00001818	0.00001940	0.00002338	0.00003340	0.00003309	0.00003222	0.00003465	0.00004468	0.00005222	0.00006289	0.00007371
-57.87581979	0.00001394	0.00004072	0.00001111	0.00001754	0.00001345	0.00002652	0.00001776	0.00001938	0.00002279	0.00005668	0.00003602	0.00003691	0.00004341	0.00005249	0.00006307	0.00007379
-57.80329370	0.00001683	0.00003618	0.00002512	0.00004800	0.00002854	0.00005283	0.00001562	0.00003409	0.00002331	0.00007473	0.00005478	0.00004155	0.00004267	0.00005273	0.00006315	0.00007395
-57.73076761	0.00003607	0.00002463	0.00003082	0.00006472	0.00004495	0.00006594	0.00001786	0.00004006	0.00003090	0.00007214	0.00006678	0.00004047	0.00004264	0.00005287	0.00006314	0.00007417
-57.65824152	0.00004420	0.00002415	0.00002420	0.00005903	0.00004322	0.00005772	0.00002425	0.00003025	0.00003225	0.00004866	0.00006169	0.00003630	0.00004289	0.00005288	0.00006312	0.00007442
-57.58571543	0.00003724	0.00002334	0.00001607	0.00003263	0.00002255	0.00003118	0.00002819	0.00001782	0.00002583	0.00003039	0.00004098	0.00003762	0.00004326	0.00005283	0.00006313	0.00007468
-57.51318934	0.00002057	0.00002413	0.00002752	0.00001089	0.00001512	0.00001932	0.00002568	0.00003025	0.00002189	0.00004394	0.00003031	0.00004660	0.00004409	0.00005285	0.00006324	0.00007491
-57.44066325	0.00001179	0.00002010	0.00004142	0.00003422	0.00004147	0.00003951	0.00001856	0.00004976	0.00003004	0.00006046	0.00004296	0.00005352	0.00004544	0.00005301	0.00006349	0.00007509
-57.36813716	0.00002489	0.00001884	0.00004383	0.00005015	0.00006082	0.00005139	0.00001456	0.00005677	0.00004059	0.00005769	0.00005384	0.00005196	0.00004668	0.00005329	0.00006388	0.00007523
-57.29561107	0.00003209	0.00002746	0.00003456	0.00004412	0.00006032	0.00004273	0.00001731	0.00004644	0.00004290	0.00003680	0.00004861	0.00004307	0.00004691	0.00005362	0.00006433	0.00007534
-57.22308498	0.00002531	0.00003507	0.00001635	0.00001790	0.00003931	0.00001949	0.00002036	0.00002441	0.00003525	0.00003363	0.00003339	0.00003603	0.00004593	0.00005398	0.00006473	0.00007550
-57.15055889	0.00001461	0.00004129	0.00001117	0.00001692	0.00001412	0.00002631	0.00001884	0.00001994	0.00002388	0.00005734	0.00003654	0.00003741	0.00004455	0.00005432	0.00006497	0.00007575
-57.07803280	0.00001699	0.00003702	0.00002559	0.00004855	0.00002898	0.00005370	0.00001638	0.00003576	0.00002378	0.00007643	0.00005638	0.00004208	0.00004374	0.00005459	0.00006505	0.00007610
-57.00550671	0.00003650	0.00002506	0.00003177	0.00006660	0.00004646	0.00006788	0.00001820	0.00004270	0.00003172	0.00007432	0.00006964	0.00004144	0.00004375	0.00005470	0.00006502	0.00007650
-56.93298062	0.00004516	0.00002475	0.00002539	0.00006156	0.00004533	0.00005995	0.00002453	0.00003301	0.00003344	0.00005044	0.00006505	0.00003765	0.00004408	0.00005461	0.00006497	0.00007690
-56.86045453	0.00003845	0.00002408	0.00001675	0.00003487	0.00002429	0.00003264	0.00002873	0.00001870	0.00002698	0.00003129	0.00004379	0.00003858	0.00004448	0.00005445	0.00006494	0.00007726
-56.78792844	0.00002175	0.00002479	0.00002777	0.00001082	0.00001505	0.00001968	0.00002636	0.00003033	0.00002265	0.00004542	0.00003193	0.00004721	0.00004534	0.00005437	0.00006497	0.00007754
-56.71540235	0.00001236	0.00002083	0.00004233	0.00003456	0.00004226	0.00004111	0.00001929	0.00005072	0.00003097	0.00006295	0.00004387	0.00005412	0.00004679	0.00005445	0.00006511	0.00007770
-56.64287626	0.00002522	0.00001931	0.00004509	0.00005167	0.00006285	0.00005409	0.00001539	0.00005853	0.00004211	0.00006036	0.00005538	0.00005247	0.00004814	0.00005467	0.00006537	0.00007776
-56.57035017	0.00003290	0.00002816	0.00003585	0.00004613	0.00006290	0.00004559	0.00001817	0.00004829	0.00004474	0.00003831	0.00005055	0.00004352	0.00004845	0.00005496	0.00006571	0.00007775
-56.49782408	0.00002616	0.00003600	0.00001728	0.00001942	0.00004149	0.00002108	0.00002125	0.00002553	0.00003688	0.00003488	0.00003493	0.00003691	0.00004744	0.00005527	0.00006607	0.00007776
-56.42529799	0.00001508	0.00004252	0.00001135	0.00001708	0.00001470	0.00002656	0.00001942	0.00002083	0.00002505	0.00005997	0.00003764	0.00003927	0.00004594	0.00005561	0.00006637	0.00007785
-56.35277190	0.00001705	0.00003858	0.00002638	0.00004973	0.00002991	0.00005526	0.00001661	0.00003707	0.00002464	0.00008010	0.00005760	0.00004449	0.00004494	0.00005591	0.00006659	0.00007801
-56.28024581	0.00003685	0.00002622	0.00003310	0.00006885	0.00004854	0.00007057	0.00001878	0.00004435	0.00003296	0.00007824	0.00007118	0.00004354	0.00004475	0.00005605	0.00006671	0.00007821
-56.20771972	0.00004614	0.00002566	0.00002688	0.00006420	0.00004791	0.00006294	0.00002582	0.00003428	0.00003492	0.00005339	0.00006648	0.00003902	0.00004496	0.00005603	0.00006678	0.00007845
-56.13519363	0.00003970	0.00002491	0.00001741	0.00003699	0.00002632	0.00003481	0.00003047	0.00001895	0.00002804	0.00003216	0.00004443	0.00003995	0.00004538	0.00005590	0.00006688	0.00007866
-56.06266754	0.00002267	0.00002534	0.00002823	0.00001168	0.00001529	0.00002017	0.00002810	0.00003129	0.00002273	0.00004651	0.00003256	0.00004909	0.00004637	0.00005585	0.00006703	0.00007884
-55.99014145	0.00001265	0.00002166	0.00004359	0.00003567	0.00004318	0.00004193	0.00002053	0.00005295	0.00003128	0.00006529	0.00004596	0.00005656	0.00004802	0.00005595	0.00006728	0.00007895
-55.91761536	0.00002561	0.00001959	0.00004673	0.00005375	0.00006490	0.00005557	0.00001593	0.00006134	0.00004286	0.00006317	0.00005808	0.00005505	0.00004956	0.00005618	0.00006764	0.00007898
-55.84508927	0.00003395	0.00002878	0.00003756	0.00004853	0.00006543	0.00004706	0.00001861	0.00005081	0.00004563	0.00004057	0.00005287	0.00004556	0.00004992	0.00005644	0.00006804	0.00007899
-55.77256318	0.00002741	0.00003697	0.00001855	0.00002115	0.00004361	0.00002204	0.00002202	0.00002721	0.00003764	0.00003560	0.00003590	0.00003819	0.00004891	0.00005670	0.00006841	0.00007905
-55.70003709	0.00001566	0.00004383	0.00001151	0.00001676	0.00001559	0.00002796	0.00002045	0.00002129	0.00002566	0.00006049	0.00003883	0.00004006	0.00004744	0.00005695	0.00006864	0.00007923
-55.62751100	0.00001734	0.00004018	0.00002692	0.00005077	0.00003065	0.00005769	0.00001776	0.00003799	0.00002571	0.00008155	0.00006010	0.00004529	0.00004655	0.00005717	0.00006871	0.00007954
-55.55498491	0.00003766	0.00002714	0.00003413	0.00007103	0.00004997	0.00007353	0.00001965	0.00004576	0.00003460	0.00007995	0.00007447	0.00004441	0.00004651	0.00005726	0.00006866	0.00007995
-55.48245883	0.00004779	0.00002621	0.00002811	0.00006674	0.00004952	0.00006557	0.00002663	0.00003558	0.00003666	0.00005456	0.00006972	0.00003996	0.00004679	0.00005723	0.00006856	0.00008040
-55.40993274	0.00004177	0.00002557	0.00001817	0.00003902	0.00002738	0.00003636	0.00003137	0.00002017	0.00002967	0.00003393	0.00004683	0.00004106	0.00004708	0.00005714	0.00006848	0.00008083
-55.33740665	0.00002437	0.00002614	0.00002855	0.00001201	0.00001578	0.00002144	0.00002892	0.00003264	0.00002474	0.00004874	0.00003357	0.00005062	0.00004778	0.00005716	0.00006848	0.00008119
-55.26488056	0.00001323	0.00002277	0.00004456	0.00003626	0.00004470	0.00004369	0.00002110	0.00005491	0.00003297	0.00006745	0.00004694	0.00005836	0.00004907	0.00005734	0.00006862	0.00008147
-55.19235447	0.00002549	0.00002023	0.00004808	0.00005510	0.00006720	0.00005784	0.00001641	0.00006354	0.00004491	0.00006473	0.00005965	0.00005686	0.00005040	0.00005769	0.00006892	0.00008163
-55.11982838	0.00003453	0.00002952	0.00003895	0.00004998	0.00006782	0.00004901	0.00001924	0.00005266	0.00004784	0.00004098	0.00005467	0.00004713	0.00005078	0.00005807	0.00006932	0.00008172
-55.04730229	0.00002850	0.00003789	0.00001951	0.00002193	0.00004532	0.00002288	0.00002277	0.00002809	0.00003951	0.00003662	0.00003763	0.00003935	0.00004995	0.00005843	0.00006972	0.00008183
-54.97477620	0.00001652	0.00004483	0.00001192	0.00001768	0.00001640	0.00002853	0.00002114	0.00002193	0.00002663	0.00006372	0.00003983	0.00004121	0.00004865	0.00005878	0.00007003	0.00008200
-54.90225011	0.00001765	0.00004146	0.00002781	0.00005254	0.00003173	0.00005936	0.00001838	0.00003924	0.00002628	0.00008551	0.00006099	0.00004664	0.00004782	0.00005911	0.00007020	0.00008225
-54.82972402	0.00003825	0.00002795	0.00003538	0.00007352	0.00005179	0.00007579	0.00002045	0.00004707	0.00003511	0.00008363	0.00007547	0.00004594	0.00004777	0.00005934	0.00007025	0.00008256
-54.75719793	0.00004900	0.00002719	0.00002915	0.00006919	0.00005139	0.00006765	0.00002752	0.00003644	0.00003713	0.00005718	0.00007058	0.00004138	0.00004807	0.00005942	0.00007026	0.00008286
-54.68467184	0.00004312	0.00002676	0.00001892	0.00004063	0.00002856	0.00003763	0.00003237	0.00002113	0.00002993	0.00003470	0.00004757	0.00004228	0.00004855	0.00005940	0.00007030	0.00008315
-54.61214575	0.00002550	0.00002746	0.00002949	0.00001238	0.00001638	0.00002202	0.00002991	0.00003414	0.00002495	0.00004948	0.00003551	0.00005179	0.00004955	0.00005941	0.00007044	0.00008339
-54.53961966	0.00001396	0.00002418	0.00004628	0.00003754	0.00004600	0.00004501	0.00002199	0.00005676	0.00003375	0.00006932	0.00004896	0.00005957	0.00005115	0.00005956	0.00007070	0.00008358
-54.46709357	0.00002660	0.00002083	0.00005007	0.00005724	0.00006912	0.00005944	0.00001722	0.00006548	0.00004598	0.00006724	0.00006148	0.00005802	0.00005258	0.00005983	0.00007109	0.00008373
-54.39456748	0.00003636	0.00003024	0.00004091	0.00005228	0.00006978	0.00005035	0.00001998	0.00005431	0.00004894	0.00004356	0.00005602	0.00004834	0.00005279	0.00006015	0.00007155	0.00008386
-54.32204139	0.00003019	0.00003888	0.00002066	0.00002352	0.00004672	0.00002340	0.00002355	0.00002916	0.00004045	0.00003807	0.00003858	0.00004067	0.00005157	0.00006044	0.00007196	0.00008404
-54.24951530	0.00001720	0.00004636	0.00001205	0.00001755	0.00001668	0.00002929	0.00002181	0.00002257	0.00002759	0.00006366	0.00004140	0.00004239	0.00004984	0.00006069	0.00007227	0.00008432
-54.17698921	0.00001768	0.00004338	0.00002853	0.00005334	0.00003256	0.00006054	0.00001874	0.00004002	0.00002725	0.00008535	0.00006308	0.00004786	0.00004882	0.00006084	0.00007244	0.00008468
-54.10446312	0.00003898	0.00002944	0.00003651	0.00007508	0.00005322	0.00007727	0.00002078	0.00004805	0.00003614	0.00008355	0.00007786	0.00004708	0.00004875	0.00006086	0.00007252	0.00008507
-54.03193703	0.00005068	0.00002824	0.00003043	0.00007095	0.00005291	0.00006906	0.00002801	0.00003725	0.00003813	0.00005724	0.00007292	0.00004224	0.00004915	0.00006073	0.00007255	0.00008546
-53.95941094	0.00004521	0.00002766	0.00001955	0.00004193	0.00002975	0.00003862	0.00003295	0.00002127	0.00003083	0.00003565	0.00004917	0.00004285	0.00004963	0.00006055	0.00007257	0.00008581
-53.88688485	0.00002724	0.00002788	0.00003001	0.00001248	0.00001673	0.00002227	0.00003055	0.00003446	0.00002572	0.00005094	0.00003552	0.00005233	0.00005055	0.00006046	0.00007266	0.00008608
-53.81435876	0.00001457	0.00002472	0.00004744	0.00003829	0.00004670	0.00004561	0.00002276	0.00005745	0.00003462	0.00007074	0.00004938	0.00006024	0.00005208	0.00006053	0.00007285	0.00008625
-53.74183267	0.00002706	0.00002131	0.00005166	0.00005872	0.00007039	0.00006039	0.00001804	0.00006634	0.00004693	0.00006834	0.00006252	0.00005872	0.00005359	0.00006075	0.00007316	0.00008631
-53.66930658	0.00003749	0.00003130	0.00004240	0.00005386	0.00007130	0.00005134	0.00002060	0.00005502	0.00004988	0.00004413	0.00005745	0.00004885	0.00005409	0.00006102	0.00007356	0.00008631
-53.59678049	0.00003154	0.00004055	0.00002172	0.00002457	0.00004807	0.00002441	0.00002404	0.00002968	0.00004132	0.00003842	0.00003966	0.00004150	0.00005323	0.00006131	0.00007396	0.00008632
-53.52425440	0.00001822	0.00004853	0.00001212	0.00001786	0.00001754	0.00003006	0.00002221	0.00002362	0.00002824	0.00006526	0.00004188	0.00004378	0.00005179	0.00006161	0.00007428	0.00008643
-53.45172831	0.00001847	0.00004569	0.00002909	0.00005439	0.00003296	0.00006176	0.00001926	0.00004135	0.00002764	0.00008788	0.00006363	0.00004967	0.00005076	0.00006190	0.00007446	0.00008665
-53.37920222	0.00004007	0.00003118	0.00003763	0.00007698	0.00005391	0.00007900	0.00002136	0.00004974	0.00003706	0.00008657	0.00007897	0.00004899	0.00005058	0.00006209	0.00007451	0.00008692
-53.30667613	0.00005241	0.00002941	0.00003178	0.00007317	0.00005376	0.00007104	0.00002882	0.00003920	0.00003961	0.00005999	0.00007450	0.00004375	0.00005083	0.00006214	0.00007448	0.00008719
-53.23415004	0.00004695	0.00002886	0.00002058	0.00004383	0.00003035	0.00004047	0.00003396	0.00002200	0.00003240	0.00003620	0.00005097	0.00004372	0.00005128	0.00006213	0.00007443	0.00008742
-53.16162395	0.00002842	0.00002903	0.00003058	0.00001322	0.00001706	0.00002283	0.00003151	0.00003400	0.00002642	0.00005112	0.00003670	0.00005317	0.00005218	0.00006221	0.00007443	0.00008758
-53.08909786	0.00001530	0.00002621	0.00004863	0.00003862	0.00004734	0.00004566	0.00002327	0.00005748	0.00003450	0.00007157	0.00004985	0.00006152	0.00005364	0.00006245	0.00007452	0.00008767
-53.01657177	0.00002785	0.00002204	0.00005307	0.00005974	0.00007165	0.00006097	0.00001810	0.00006703	0.00004682	0.00007001	0.00006332	0.00006064	0.00005500	0.00006283	0.00007476	0.00008769
-52.94404568	0.00003894	0.00003210	0.00004384	0.00005527	0.00007288	0.00005247	0.00002088	0.00005623	0.00005015	0.00004604	0.00005867	0.00005121	0.00005532	0.00006327	0.00007511	0.00008769
-52.87151959	0.00003310	0.00004136	0.00002282	0.00002592	0.00004948	0.00002512	0.00002469	0.00003106	0.00004192	0.00003910	0.00004092	0.00004315	0.00005434	0.00006369	0.00007547	0.00008775
-52.79899350	0.00001951	0.00004925	0.00001265	0.00001774	0.00001787	0.00002945	0.00002330	0.00002413	0.00002899	0.00006514	0.00004218	0.00004447	0.00005287	0.00006408	0.00007577	0.00008797
-52.72646741	0.00001942	0.00004658	0.00002990	0.00005482	0.00003328	0.00006145	0.00002049	0.00004161	0.00002855	0.00008846	0.00006405	0.00005024	0.00005200	0.00006441	0.00007595	0.00008836
-52.65394132	0.00004134	0.00003167	0.00003884	0.00007825	0.00005513	0.00007924	0.00002188	0.00005047	0.00003782	0.00008799	0.00007995	0.00004998	0.00005193	0.00006458	0.00007604	0.00008888
-52.58141523	0.00005426	0.00003013	0.00003291	0.00007486	0.00005575	0.00007160	0.00002884	0.00004025	0.00004040	0.00006192	0.00007598	0.00004546	0.00005216	0.00006456	0.00007612	0.00008946
-52.50888914	0.00004879	0.00002988	0.00002122	0.00004536	0.00003258	0.00004080	0.00003401	0.00002291	0.00003339	0.00003816	0.00005247	0.00004573	0.00005246	0.00006444	0.00007622	0.00009003
-52.43636305	0.00002962	0.00003047	0.00003093	0.00001394	0.00001679	0.00002288	0.00003171	0.00003436	0.00002770	0.00005146	0.00003768	0.00005507	0.00005324	0.00006436	0.00007639	0.00009054
-52.36383696	0.00001589	0.00002768	0.00004957	0.00003908	0.00004698	0.00004686	0.00002351	0.00005832	0.00003572	0.00007248	0.00005113	0.00006371	0.00005477	0.00006444	0.00007666	0.00009096
-52.29131087	0.00002874	0.00002296	0.00005424	0.00006096	0.00007227	0.00006332	0.00001852	0.00006867	0.00004870	0.00007179	0.00006543	0.00006300	0.00005637	0.00006466	0.00007705	0.00009125
-52.21878478	0.00004047	0.00003321	0.00004512	0.00005696	0.00007451	0.00005546	0.00002157	0.00005842	0.00005254	0.00004801	0.00006156	0.00005304	0.00005698	0.00006492	0.00007750	0.00009143
-52.14625869	0.00003457	0.00004260	0.00002356	0.00002733	0.00005163	0.00002757	0.00002574	0.00003293	0.00004436	0.00003973	0.00004378	0.00004411	0.00005618	0.00006519	0.00007792	0.00009158
-52.07373260	0.00002031	0.00005072	0.00001303	0.00001729	0.00001908	0.00002913	0.00002446	0.00002322	0.00003071	0.00006583	0.00004322	0.00004537	0.00005480	0.00006547	0.00007823	0.00009177
-52.00120651	0.00001977	0.00004827	0.00003067	0.00005540	0.00003287	0.00006146	0.00002103	0.00004133	0.00002888	0.00009013	0.00006477	0.00005148	0.00005394	0.00006571	0.00007845	0.00009201
-51.92868042	0.00004210	0.00003298	0.00004009	0.00008008	0.00005542	0.00008067	0.00002207	0.00005139	0.00003825	0.00009062	0.00008165	0.00005150	0.00005395	0.00006583	0.00007858	0.00009228
-51.85615433	0.00005571	0.00003136	0.00003436	0.00007748	0.00005690	0.00007429	0.00002911	0.00004191	0.00004138	0.00006488	0.00007872	0.00004645	0.00005432	0.00006581	0.00007868	0.00009256
-51.78362824	0.00005037	0.00003111	0.00002223	0.00004798	0.00003398	0.00004389	0.00003470	0.00002432	0.00003457	0.00003883	0.00005551	0.00004584	0.00005472	0.00006571	0.00007882	0.00009282
-51.71110215	0.00003080	0.00003157	0.00003119	0.00001381	0.00001666	0.00002322	0.00003293	0.00003452	0.00002804	0.00005179	0.00003915	0.00005496	0.00005553	0.00006568	0.00007902	0.00009304
-51.63857606	0.00001627	0.00002894	0.00005064	0.00003888	0.00004689	0.00004626	0.00002510	0.00005883	0.00003588	0.00007416	0.00005120	0.00006411	0.00005698	0.00006582	0.00007930	0.00009322
-51.56604997	0.00002944	0.00002362	0.00005599	0.00006201	0.00007339	0.00006390	0.00001952	0.00007023	0.00004893	0.00007465	0.00006629	0.00006407	0.00005851	0.00006613	0.00007967	0.00009336
-51.49352388	0.00004178	0.00003388	0.00004713	0.00005888	0.00007665	0.00005707	0.00002204	0.00006066	0.00005321	0.00005068	0.00006321	0.00005467	0.00005907	0.00006651	0.00008009	0.00009350
-51.42099779	0.00003597	0.00004346	0.00002529	0.00002920	0.00005409	0.00002905	0.00002628	0.00003473	0.00004526	0.00004039	0.00004448	0.00004595	0.00005818	0.00006695	0.00008046	0.00009370
-51.34847170	0.00002129	0.00005175	0.00001348	0.00001737	0.00002008	0.00002917	0.00002515	0.00002448	0.00003150	0.00006620	0.00004378	0.00004697	0.00005665	0.00006744	0.00008073	0.00009402
-51.27594561	0.00002044	0.00004950	0.00003149	0.00005575	0.00003276	0.00006243	0.00002167	0.00004279	0.00002995	0.00009190	0.00006567	0.00005352	0.00005563	0.00006793	0.00008087	0.00009444
-51.20341952	0.00004302	0.00003402	0.00004128	0.00008169	0.00005658	0.00008315	0.00002255	0.00005398	0.00004001	0.00009363	0.00008340	0.00005378	0.00005557	0.00006832	0.00008093	0.00009489
-51.13089343	0.00005719	0.00003261	0.00003571	0.00007990	0.00005918	0.00007781	0.00002977	0.00004533	0.00004393	0.00006797	0.00008105	0.00004829	0.00005596	0.00006854	0.00008099	0.00009531
-51.05836734	0.00005192	0.00003256	0.00002250	0.00005032	0.00003652	0.00004717	0.00003578	0.00002585	0.00003723	0.00004100	0.00005753	0.00004698	0.00005638	0.00006863	0.00008111	0.00009568
-50.98584125	0.00003173	0.00003283	0.00003088	0.00001444	0.00001682	0.00002415	0.00003418	0.00003347	0.00002934	0.00005355	0.00004059	0.00005622	0.00005715	0.00006875	0.00008135	0.00009600
-50.91331516	0.00001721	0.00003027	0.00005109	0.00003915	0.00004735	0.00004712	0.00002614	0.00005868	0.00003516	0.00007750	0.00005377	0.00006605	0.00005855	0.00006896	0.00008172	0.00009624
-50.84078907	0.00003022	0.00002392	0.00005710	0.00006411	0.00007545	0.00006617	0.00002049	0.00007152	0.00004865	0.00007944	0.00007016	0.00006655	0.00006004	0.00006925	0.00008223	0.00009641
-50.76826298	0.00004318	0.00003440	0.00004862	0.00006217	0.00008000	0.00006040	0.00002282	0.00006289	0.00005379	0.00005537	0.00006789	0.00005710	0.00006061	0.00006953	0.00008282	0.00009653
-50.69573689	0.00003755	0.00004439	0.00002676	0.00003258	0.00005775	0.00003148	0.00002748	0.00003710	0.00004642	0.00004125	0.00004822	0.00004783	0.00005970	0.00006980	0.00008334	0.00009666
-50.62321080	0.00002194	0.00005305	0.00001431	0.00001662	0.00002239	0.00002820	0.00002659	0.00002583	0.00003276	0.00006636	0.00004444	0.00004849	0.00005812	0.00007007	0.00008372	0.00009688
-50.55068471	0.00002039	0.00005113	0.00003240	0.00005539	0.00003317	0.00006244	0.00002266	0.00004396	0.00003072	0.00009393	0.00006643	0.00005528	0.00005708	0.00007033	0.00008392	0.00009719
-50.47815862	0.00004318	0.00003536	0.00004275	0.00008301	0.00005838	0.00008494	0.00002314	0.00005620	0.00004131	0.00009747	0.00008572	0.00005603	0.00005705	0.00007045	0.00008395	0.00009756
-50.40563253	0.00005800	0.00003348	0.00003750	0.00008236	0.00006238	0.00008063	0.00003026	0.00004791	0.00004574	0.00007221	0.00008456	0.00005023	0.00005748	0.00007038	0.00008390	0.00009792
-50.33310644	0.00005303	0.00003348	0.00002392	0.00005281	0.00004007	0.00004978	0.00003675	0.00002712	0.00003890	0.00004273	0.00006094	0.00004830	0.00005782	0.00007020	0.00008385	0.00009826
-50.26058035	0.00003283	0.00003376	0.00003138	0.00001546	0.00001751	0.00002522	0.00003556	0.00003378	0.00003055	0.00005409	0.00004150	0.00005756	0.00005846	0.00007011	0.00008387	0.00009855
-50.18805426	0.00001805	0.00003155	0.00005259	0.00004013	0.00004686	0.00004866	0.00002757	0.00006057	0.00003708	0.00007962	0.00005432	0.00006797	0.00005979	0.00007021	0.00008403	0.00009879
-50.11552817	0.00003108	0.00002505	0.00005926	0.00006665	0.00007639	0.00006954	0.00002174	0.00007493	0.00005196	0.00008287	0.00007253	0.00006868	0.00006131	0.00007043	0.00008431	0.00009898
-50.04300208	0.00004458	0.00003555	0.00005095	0.00006571	0.00008208	0.00006478	0.00002378	0.00006686	0.00005812	0.00005859	0.00007144	0.00005892	0.00006196	0.00007061	0.00008468	0.00009914
-49.97047599	0.00003902	0.00004566	0.00002832	0.00003588	0.00005984	0.00003499	0.00002873	0.00004006	0.00005081	0.00004225	0.00005097	0.00004954	0.00006121	0.00007071	0.00008501	0.00009935
-49.89794990	0.00002317	0.00005414	0.00001431	0.00001610	0.00002287	0.00002852	0.00002784	0.00002597	0.00003572	0.00006732	0.00004547	0.00005051	0.00005983	0.00007083	0.00008523	0.00009964
-49.82542381	0.00002122	0.00005252	0.00003304	0.00005570	0.00003421	0.00006359	0.00002328	0.00004488	0.00003163	0.00009666	0.00006713	0.00005821	0.00005900	0.00007100	0.00008531	0.00009998
-49.75289772	0.00004400	0.00003612	0.00004434	0.00008510	0.00006155	0.00008799	0.00002352	0.00005858	0.00004230	0.00010081	0.00008738	0.00005931	0.00005915	0.00007120	0.00008528	0.00010033
-49.68037163	0.00005965	0.00003414	0.00003958	0.00008540	0.00006676	0.00008457	0.00003099	0.00005086	0.00004753	0.00007475	0.00008666	0.00005320	0.00005959	0.00007135	0.00008523	0.00010065
-49.60784554	0.00005505	0.00003458	0.00002526	0.00005549	0.00004431	0.00005306	0.00003812	0.00002908	0.00004096	0.00004484	0.00006242	0.00004986	0.00005981	0.00007152	0.00008523	0.00010092
-49.53531945	0.00003453	0.00003555	0.00003112	0.00001671	0.00001765	0.00002649	0.00003718	0.00003454	0.00003173	0.00005748	0.00004359	0.00005775	0.00006011	0.00007186	0.00008534	0.00010113
-49.46279336	0.00001855	0.00003396	0.00005301	0.00004161	0.00004682	0.00005026	0.00002885	0.00006200	0.00003741	0.00008518	0.00005800	0.00006845	0.00006102	0.00007242	0.00008563	0.00010129
-49.39026727	0.00003119	0.00002632	0.00006025	0.00006989	0.00007816	0.00007293	0.00002235	0.00007724	0.00005209	0.00008946	0.00007742	0.00006985	0.00006227	0.00007307	0.00008609	0.00010140
-49.31774118	0.00004557	0.00003624	0.00005221	0.00006984	0.00008496	0.00006887	0.00002485	0.00006895	0.00005828	0.00006387	0.00007656	0.00006044	0.00006280	0.00007364	0.00008671	0.00010151
-49.24521509	0.00004034	0.00004598	0.00002959	0.00003943	0.00006253	0.00003812	0.00003048	0.00004076	0.00005056	0.00004389	0.00005420	0.00005108	0.00006211	0.00007403	0.00008735	0.00010171
-49.17268900	0.00002396	0.00005475	0.00001574	0.00001629	0.00002410	0.00002912	0.00002985	0.00002741	0.00003520	0.00006869	0.00004648	0.00005273	0.00006092	0.00007431	0.00008787	0.00010209
-49.10016291	0.00002147	0.00005384	0.00003530	0.00005646	0.00003551	0.00006547	0.00002508	0.00004865	0.00003301	0.00009942	0.00006937	0.00006100	0.00006037	0.00007453	0.00008823	0.00010261
-49.02763682	0.00004432	0.00003744	0.00004709	0.00008787	0.00006442	0.00009128	0.00002455	0.00006367	0.00004547	0.00010455	0.00009136	0.00006197	0.00006082	0.00007468	0.00008843	0.00010318
-48.95511073	0.00006078	0.00003561	0.00004236	0.00008916	0.00007045	0.00008816	0.00003180	0.00005585	0.00005132	0.00007797	0.00009154	0.00005504	0.00006145	0.00007469	0.00008857	0.00010374
-48.88258464	0.00005647	0.00003633	0.00002679	0.00005878	0.00004733	0.00005545	0.00003899	0.00003136	0.00004413	0.00004552	0.00006670	0.00005150	0.00006181	0.00007461	0.00008870	0.00010424
-48.81005855	0.00003545	0.00003671	0.00003106	0.00001700	0.00001872	0.00002684	0.00003804	0.00003395	0.00003298	0.00005949	0.00004517	0.00006025	0.00006237	0.00007462	0.00008890	0.00010464
-48.73753246	0.00001933	0.00003518	0.00005410	0.00004262	0.00004852	0.00005315	0.00002916	0.00006254	0.00003773	0.00008914	0.00005896	0.00007171	0.00006369	0.00007479	0.00008921	0.00010495
-48.66500637	0.00003262	0.00002677	0.00006216	0.00007281	0.00008160	0.00007751	0.00002260	0.00007900	0.00005318	0.00009419	0.00007917	0.00007313	0.00006530	0.00007507	0.00008965	0.00010519
-48.59248028	0.00004825	0.00003688	0.00005451	0.00007361	0.00008911	0.00007374	0.00002595	0.00007099	0.00005996	0.00006810	0.00007871	0.00006309	0.00006603	0.00007531	0.00009020	0.00010538
-48.51995419	0.00004352	0.00004715	0.00003134	0.00004259	0.00006591	0.00004159	0.00003205	0.00004239	0.00005227	0.00004619	0.00005651	0.00005325	0.00006529	0.00007548	0.00009070	0.00010563
-48.44742810	0.00002599	0.00005631	0.00001656	0.00001662	0.00002607	0.00003006	0.00003152	0.00002889	0.00003690	0.00006993	0.00004917	0.00005513	0.00006395	0.00007568	0.00009106	0.00010600
-48.37490201	0.00002161	0.00005576	0.00003673	0.00005743	0.00003756	0.00006678	0.00002638	0.00005134	0.00003460	0.00010188	0.00007109	0.00006407	0.00006330	0.00007593	0.00009125	0.00010647
-48.30237592	0.00004384	0.00003891	0.00004914	0.00009040	0.00006808	0.00009358	0.00002546	0.00006713	0.00004757	0.00010738	0.00009281	0.00006532	0.00006366	0.00007619	0.00009132	0.00010698
-48.22984983	0.00006154	0.00003686	0.00004461	0.00009226	0.00007486	0.00009024	0.00003262	0.00005877	0.00005370	0.00007984	0.00009178	0.00005755	0.00006429	0.00007636	0.00009134	0.00010746
-48.15732374	0.00005793	0.00003796	0.00002803	0.00006105	0.00005114	0.00005612	0.00004007	0.00003338	0.00004628	0.00004761	0.00006525	0.00005273	0.00006457	0.00007648	0.00009139	0.00010789
-48.08479765	0.00003681	0.00003909	0.00003109	0.00001805	0.00001937	0.00002756	0.00003899	0.00003609	0.00003476	0.00006260	0.00004714	0.00006079	0.00006483	0.00007669	0.00009151	0.00010828
-48.01227156	0.00001991	0.00003819	0.00005519	0.00004441	0.00004906	0.00005647	0.00002975	0.00006550	0.00003961	0.00009297	0.00006580	0.00007231	0.00006570	0.00007704	0.00009175	0.00010860
-47.93974547	0.00003329	0.00002865	0.00006385	0.00007622	0.00008346	0.00008235	0.00002304	0.00008238	0.00005553	0.00009757	0.00008780	0.00007383	0.00006682	0.00007749	0.00009218	0.00010884
-47.86721938	0.00005011	0.00003815	0.00005629	0.00007748	0.00009139	0.00007856	0.00002686	0.00007366	0.00006241	0.00006983	0.00008717	0.00006392	0.00006723	0.00007790	0.00009275	0.00010901
-47.79469329	0.00004594	0.00004815	0.00003265	0.00004559	0.00006736	0.00004492	0.00003358	0.00004324	0.00005404	0.00004766	0.00006258	0.00005492	0.00006655	0.00007824	0.00009335	0.00010916
-47.72216720	0.00002778	0.00005676	0.00001755	0.00001744	0.00002539	0.00003092	0.00003298	0.00002981	0.00003737	0.00007346	0.00005045	0.00005820	0.00006565	0.00007857	0.00009387	0.00010934
-47.64964111	0.00002231	0.00005667	0.00003869	0.00005883	0.00003915	0.00006838	0.00002686	0.00005448	0.00003567	0.00010645	0.00007176	0.00006771	0.00006559	0.00007894	0.00009427	0.00010959
-47.57711502	0.00004424	0.00003959	0.00005149	0.00009325	0.00007166	0.00009612	0.00002519	0.00007119	0.00004983	0.00011150	0.00009470	0.00006869	0.00006643	0.00007926	0.00009456	0.00010986
-47.50458893	0.00006312	0.00003799	0.00004669	0.00009535	0.00007898	0.00009268	0.00003239	0.00006270	0.00005643	0.00008228	0.00009461	0.00006037	0.00006715	0.00007949	0.00009473	0.00011015
-47.43206284	0.00006004	0.00003992	0.00002932	0.00006305	0.00005446	0.00005742	0.00004003	0.00003546	0.00004900	0.00004983	0.00006818	0.00005472	0.00006717	0.00007970	0.00009486	0.00011044
-47.35953675	0.00003834	0.00004190	0.00003130	0.00001844	0.00002114	0.00002938	0.00003894	0.00003603	0.00003737	0.00006692	0.00004834	0.00006213	0.00006706	0.00008004	0.00009499	0.00011075
-47.28701066	0.00002141	0.00004161	0.00005611	0.00004678	0.00004999	0.00005905	0.00003011	0.00006525	0.00004066	0.00009887	0.00006583	0.00007412	0.00006770	0.00008054	0.00009523	0.00011112
-47.21448457	0.00003432	0.00003066	0.00006593	0.00008034	0.00008513	0.00008547	0.00002450	0.00008230	0.00005598	0.00010404	0.00008793	0.00007623	0.00006883	0.00008106	0.00009563	0.00011154
-47.14195848	0.00005241	0.00003914	0.00005895	0.00008208	0.00009333	0.00008134	0.00002926	0.00007322	0.00006247	0.00007562	0.00008727	0.00006650	0.00006940	0.00008139	0.00009613	0.00011200
-47.06943239	0.00004885	0.00004853	0.00003453	0.00004939	0.00006855	0.00004650	0.00003641	0.00004245	0.00005358	0.00004956	0.00006256	0.00005700	0.00006885	0.00008151	0.00009664	0.00011252
-46.99690630	0.00002997	0.00005708	0.00001937	0.00001783	0.00002573	0.00003256	0.00003582	0.00003236	0.00003772	0.00007276	0.00005223	0.00005980	0.00006801	0.00008153	0.00009708	0.00011308
-46.92438021	0.00002355	0.00005742	0.00004198	0.00005874	0.00004118	0.00007035	0.00002932	0.00005820	0.00003837	0.00010608	0.00007412	0.00006935	0.00006798	0.00008160	0.00009739	0.00011363
-46.85185412	0.00004479	0.00004042	0.00005500	0.00009404	0.00007492	0.00009838	0.00002671	0.00007522	0.00005353	0.00011148	0.00009643	0.00007067	0.00006886	0.00008172	0.00009762	0.00011411
-46.77932803	0.00006455	0.00003966	0.00005035	0.00009613	0.00008253	0.00009444	0.00003280	0.00006639	0.00006027	0.00008213	0.00009524	0.00006231	0.00006961	0.00008187	0.00009783	0.00011450
-46.70680194	0.00006154	0.00004242	0.00003139	0.00006280	0.00005740	0.00005805	0.00004016	0.00003794	0.00005216	0.00005014	0.00006752	0.00005597	0.00006947	0.00008211	0.00009802	0.00011483
-46.63427585	0.00003870	0.00004537	0.00002958	0.00001820	0.00002251	0.00002975	0.00003896	0.00003577	0.00003814	0.00006967	0.00004967	0.00006222	0.00006904	0.00008255	0.00009822	0.00011515
-46.56174976	0.00002097	0.00004557	0.00005495	0.00005047	0.00005075	0.00006184	0.00003022	0.00006488	0.00004005	0.00010320	0.00007138	0.00007332	0.00006926	0.00008319	0.00009855	0.00011550
-46.48922367	0.00003635	0.00003282	0.00006574	0.00008551	0.00008620	0.00008951	0.00002526	0.00008237	0.00005530	0.00010925	0.00009545	0.00007497	0.00007012	0.00008381	0.00009903	0.00011590
-46.41669758	0.00005616	0.00004071	0.00005927	0.00008755	0.00009419	0.00008565	0.00003078	0.00007342	0.00006218	0.00008068	0.00009556	0.00006574	0.00007057	0.00008416	0.00009962	0.00011640
-46.34417149	0.00005312	0.00004978	0.00003521	0.00005390	0.00006854	0.00005018	0.00003812	0.00004321	0.00005388	0.00005163	0.00006962	0.00005881	0.00007014	0.00008418	0.00010024	0.00011702
-46.27164540	0.00003320	0.00005790	0.00002172	0.00001829	0.00002555	0.00003193	0.00003740	0.00003437	0.00003874	0.00007128	0.00005329	0.00006518	0.00006964	0.00008405	0.00010079	0.00011772
-46.19911931	0.00002511	0.00005853	0.00004532	0.00005847	0.00004355	0.00006890	0.00002996	0.00006105	0.00003998	0.00010376	0.00007073	0.00007660	0.00007035	0.00008397	0.00010128	0.00011845
-46.12659322	0.00004505	0.00004147	0.00005829	0.00009521	0.00007899	0.00009737	0.00002618	0.00007854	0.00005600	0.00010901	0.00009297	0.00007783	0.00007200	0.00008403	0.00010173	0.00011911
-46.05406713	0.00006609	0.00004135	0.00005317	0.00009792	0.00008737	0.00009347	0.00003170	0.00006977	0.00006310	0.00007977	0.00009238	0.00006765	0.00007320	0.00008423	0.00010211	0.00011967
-45.98154104	0.00006353	0.00004512	0.00003280	0.00006410	0.00006212	0.00005674	0.00003921	0.00004024	0.00005496	0.00005081	0.00006583	0.00005810	0.00007304	0.00008463	0.00010244	0.00012011
-45.90901495	0.00004027	0.00004909	0.00002908	0.00001881	0.00002426	0.00003162	0.00003839	0.00003538	0.00004027	0.00007417	0.00005186	0.00006180	0.00007218	0.00008531	0.00010274	0.00012053
-45.83648886	0.00002253	0.00004977	0.00005505	0.00005173	0.00004996	0.00006588	0.00003050	0.00006449	0.00004074	0.00010916	0.00007574	0.00007321	0.00007178	0.00008616	0.00010307	0.00012095
-45.76396277	0.00003835	0.00003552	0.00006682	0.00008863	0.00008551	0.00009486	0.00002647	0.00008242	0.00005521	0.00011573	0.00010086	0.00007593	0.00007215	0.00008696	0.00010350	0.00012137
-45.69143668	0.00005947	0.00004126	0.00006086	0.00009177	0.00009394	0.00009198	0.00003250	0.00007377	0.00006206	0.00008698	0.00010168	0.00006756	0.00007249	0.00008742	0.00010401	0.00012180
-45.61891059	0.00005696	0.00004974	0.00003692	0.00005820	0.00006822	0.00005629	0.00004009	0.00004332	0.00005361	0.00005432	0.00007533	0.00006131	0.00007238	0.00008751	0.00010446	0.00012227
-45.54638450	0.00003581	0.00005741	0.00002406	0.00001953	0.00002565	0.00003264	0.00003939	0.00003547	0.00003878	0.00007050	0.00005509	0.00006852	0.00007250	0.00008743	0.00010482	0.00012277
-45.47385841	0.00002505	0.00005829	0.00004881	0.00005712	0.00004546	0.00006688	0.00003170	0.00006387	0.00004114	0.00010337	0.00007005	0.00008080	0.00007388	0.00008746	0.00010508	0.00012331
-45.40133232	0.00004486	0.00004109	0.00006194	0.00009454	0.00008267	0.00009550	0.00002752	0.00008246	0.00005815	0.00010976	0.00009220	0.00008321	0.00007612	0.00008773	0.00010534	0.00012380
-45.32880623	0.00006666	0.00004315	0.00005658	0.00009759	0.00009230	0.00009204	0.00003280	0.00007444	0.00006620	0.00008124	0.00009241	0.00007282	0.00007771	0.00008823	0.00010567	0.00012423
-45.25628014	0.00006403	0.00004847	0.00003411	0.00006335	0.00006740	0.00005564	0.00003985	0.00004462	0.00005872	0.00005347	0.00006659	0.00006058	0.00007768	0.00008893	0.00010608	0.00012459
-45.18375405	0.00004030	0.00005413	0.00002779	0.00001826	0.00002619	0.00003162	0.00003886	0.00003531	0.00004325	0.00007769	0.00005356	0.00006099	0.00007662	0.00008986	0.00010657	0.00012499
-45.11122796	0.00002483	0.00005536	0.00005415	0.00005547	0.00004767	0.00006895	0.00003106	0.00006164	0.00004105	0.00011439	0.00007861	0.00007143	0.00007571	0.00009090	0.00010715	0.00012552
-45.03870187	0.00004194	0.00003965	0.00006678	0.00009428	0.00008389	0.00009975	0.00002768	0.00007984	0.00005429	0.00012295	0.00010501	0.00007532	0.00007550	0.00009182	0.00010784	0.00012619
-44.96617578	0.00006444	0.00004341	0.00006115	0.00009841	0.00009319	0.00009788	0.00003484	0.00007163	0.00006098	0.00009515	0.00010695	0.00006938	0.00007554	0.00009238	0.00010859	0.00012702
-44.89364969	0.00006224	0.00005086	0.00003733	0.00006469	0.00006771	0.00006199	0.00004349	0.00004215	0.00005275	0.00005706	0.00008093	0.00006490	0.00007578	0.00009254	0.00010927	0.00012794
-44.82112360	0.00003914	0.00005720	0.00002724	0.00002030	0.00002533	0.00003381	0.00004343	0.00003865	0.00003962	0.00006758	0.00005828	0.00007222	0.00007683	0.00009248	0.00010984	0.00012887
-44.74859751	0.00002561	0.00005820	0.00005374	0.00005464	0.00004820	0.00006532	0.00003516	0.00007023	0.00004538	0.00009991	0.00007031	0.00008460	0.00007931	0.00009250	0.00011030	0.00012968
-44.67607142	0.00004400	0.00004084	0.00006763	0.00009348	0.00008770	0.00009540	0.00002907	0.00009128	0.00006440	0.00010736	0.00009179	0.00008697	0.00008238	0.00009278	0.00011074	0.00013032
-44.60354533	0.00006665	0.00004388	0.00006212	0.00009756	0.00009918	0.00009341	0.00003193	0.00008477	0.00007401	0.00007971	0.00009182	0.00007653	0.00008414	0.00009339	0.00011119	0.00013078
-44.53101924	0.00006406	0.00005085	0.00003764	0.00006332	0.00007513	0.00005749	0.00003851	0.00005381	0.00006697	0.00005436	0.00006615	0.00006406	0.00008357	0.00009435	0.00011168	0.00013112
-44.45849315	0.00003992	0.00005827	0.00002568	0.00001933	0.00003094	0.00003233	0.00003805	0.00003438	0.00004931	0.00008320	0.00005670	0.00006262	0.00008146	0.00009563	0.00011222	0.00013150
-44.38596706	0.00002496	0.00006015	0.00005166	0.00005836	0.00004520	0.00007032	0.00003132	0.00005625	0.00004155	0.00012290	0.00008644	0.00007184	0.00007946	0.00009701	0.00011288	0.00013207
-44.31344097	0.00004529	0.00004336	0.00006617	0.00009952	0.00008155	0.00010385	0.00002941	0.00007547	0.00005166	0.00013375	0.00011669	0.00007561	0.00007859	0.00009810	0.00011368	0.00013286
-44.24091488	0.00006929	0.00004471	0.00006191	0.00010528	0.00009217	0.00010463	0.00003820	0.00006884	0.00005878	0.00010652	0.00012122	0.00007056	0.00007865	0.00009861	0.00011461	0.00013386
-44.16838879	0.00006767	0.00005036	0.00003896	0.00007190	0.00006739	0.00006977	0.00004839	0.00004139	0.00005205	0.00006394	0.00009519	0.00006887	0.00007936	0.00009860	0.00011564	0.00013498
-44.09586270	0.00004437	0.00005546	0.00003051	0.00002266	0.00002506	0.00003505	0.00004935	0.00004267	0.00004113	0.00006576	0.00006278	0.00008079	0.00008122	0.00009837	0.00011669	0.00013606
-44.02333661	0.00002827	0.00005649	0.00005846	0.00005186	0.00005058	0.00006251	0.00004061	0.00007749	0.00004853	0.00009720	0.00006455	0.00009601	0.00008457	0.00009832	0.00011767	0.00013696
-43.95081052	0.00004337	0.00004091	0.00007251	0.00009239	0.00009274	0.00009333	0.00003162	0.00010065	0.00006942	0.00010631	0.00008464	0.00009950	0.00008829	0.00009876	0.00011859	0.00013763
-43.87828443	0.00006630	0.00004721	0.00006695	0.00009779	0.00010652	0.00009207	0.00003105	0.00009516	0.00008043	0.00007947	0.00008636	0.00008793	0.00009054	0.00009982	0.00011942	0.00013811
-43.80575834	0.00006357	0.00005635	0.00004133	0.00006360	0.00008345	0.00005598	0.00003646	0.00006306	0.00007402	0.00005718	0.00006359	0.00007008	0.00009010	0.00010147	0.00012022	0.00013858
-43.73323225	0.00003857	0.00006499	0.00002400	0.00001994	0.00003623	0.00003418	0.00003676	0.00003629	0.00005543	0.00008955	0.00005999	0.00006262	0.00008766	0.00010354	0.00012096	0.00013925
-43.66070616	0.00002557	0.00006750	0.00004810	0.00006258	0.00004333	0.00007757	0.00003208	0.00005370	0.00004426	0.00013373	0.00009441	0.00006930	0.00008512	0.00010564	0.00012170	0.00014030
-43.58818007	0.00004895	0.00004873	0.00006403	0.00010694	0.00008045	0.00011538	0.00003286	0.00007416	0.00005121	0.00014811	0.00012723	0.00007396	0.00008383	0.00010728	0.00012255	0.00014175
-43.51565398	0.00007453	0.00004566	0.00006095	0.00011513	0.00009216	0.00011901	0.00004356	0.00006923	0.00005810	0.00012213	0.00013369	0.00007224	0.00008396	0.00010810	0.00012349	0.00014352
-43.44312789	0.00007367	0.00004987	0.00003977	0.00008268	0.00006727	0.00008466	0.00005465	0.00004317	0.00005175	0.00007158	0.00010787	0.00007525	0.00008562	0.00010810	0.00012445	0.00014543
-43.37060180	0.00004973	0.00005254	0.00003634	0.00002821	0.00002490	0.00004067	0.00005617	0.00004635	0.00004225	0.00006228	0.00007060	0.00009185	0.00008944	0.00010766	0.00012544	0.00014728
-43.29807571	0.00002960	0.00005320	0.00006699	0.00004768	0.00005488	0.00005784	0.00004688	0.00008346	0.00005379	0.00009267	0.00006513	0.00010928	0.00009526	0.00010737	0.00012652	0.00014882
-43.22554962	0.00004183	0.00003897	0.00008139	0.00008867	0.00010142	0.00008864	0.00003503	0.00010951	0.00007771	0.00010326	0.00008242	0.00011314	0.00010122	0.00010767	0.00012775	0.00014986
-43.15302353	0.00006504	0.00004847	0.00007488	0.00009499	0.00011850	0.00008840	0.00003163	0.00010588	0.00009086	0.00007747	0.00008410	0.00010015	0.00010450	0.00010874	0.00012912	0.00015042
-43.08049744	0.00006217	0.00006085	0.00004656	0.00006050	0.00009696	0.00005245	0.00003636	0.00007361	0.00008549	0.00005903	0.00006229	0.00007885	0.00010352	0.00011053	0.00013054	0.00015073
-43.00797135	0.00003876	0.00007271	0.00002050	0.00002041	0.00004724	0.00003647	0.00003744	0.00003916	0.00006538	0.00009872	0.00006475	0.00006653	0.00009926	0.00011282	0.00013197	0.00015113
-42.93544526	0.00002821	0.00007661	0.00004235	0.00007027	0.00004046	0.00008698	0.00003467	0.00004933	0.00004766	0.00014793	0.00010544	0.00007040	0.00009437	0.00011521	0.00013332	0.00015191
-42.86291917	0.00005482	0.00005715	0.00006210	0.00011823	0.00007530	0.00012875	0.00003712	0.00006990	0.00005120	0.00016602	0.00014288	0.00007620	0.00009116	0.00011719	0.00013464	0.00015322
-42.79039308	0.00008255	0.00004883	0.00006136	0.00012840	0.00008742	0.00013458	0.00004938	0.00006552	0.00005833	0.00014098	0.00015172	0.00007638	0.00009046	0.00011841	0.00013592	0.00015504
-42.71786699	0.00008307	0.00005008	0.00004252	0.00009571	0.00006234	0.00009985	0.00006200	0.00004125	0.00005300	0.00008568	0.00012550	0.00008146	0.00009233	0.00011885	0.00013718	0.00015720
-42.64534090	0.00005896	0.00004872	0.00004243	0.00003591	0.00002265	0.00004807	0.00006466	0.00005366	0.00004616	0.00006352	0.00007963	0.00010071	0.00009690	0.00011887	0.00013848	0.00015936
-42.57281481	0.00003253	0.00004730	0.00007569	0.00004377	0.00006411	0.00005649	0.00005583	0.00009703	0.00006151	0.00008655	0.00006337	0.00012119	0.00010370	0.00011906	0.00013990	0.00016122
-42.50028872	0.00003836	0.00003611	0.00009089	0.00008583	0.00011575	0.00008687	0.00004299	0.00012656	0.00008869	0.00009668	0.00007683	0.00012742	0.00011076	0.00011997	0.00014150	0.00016259
-42.42776263	0.00006142	0.00005115	0.00008363	0.00009373	0.00013566	0.00008703	0.00003642	0.00012412	0.00010447	0.00007182	0.00007831	0.00011513	0.00011517	0.00012180	0.00014324	0.00016354
-42.35523654	0.00005923	0.00006799	0.00005349	0.00005896	0.00011447	0.00005056	0.00003825	0.00009011	0.00010052	0.00006407	0.00006014	0.00009116	0.00011523	0.00012442	0.00014500	0.00016435
-42.28271045	0.00003827	0.00008453	0.00002007	0.00002175	0.00006110	0.00003931	0.00003963	0.00004677	0.00007955	0.00011400	0.00007256	0.00007268	0.00011167	0.00012741	0.00014671	0.00016544
-42.21018436	0.00002915	0.00008999	0.00003593	0.00007837	0.00003863	0.00009666	0.00003961	0.00004509	0.00005613	0.00016787	0.00012029	0.00007119	0.00010701	0.00013014	0.00014838	0.00016711
-42.13765827	0.00006141	0.00006996	0.00005937	0.00013078	0.00007184	0.00014357	0.00004592	0.00006432	0.00005231	0.00018789	0.00016176	0.00007689	0.00010377	0.00013206	0.00015010	0.00016944
-42.06513218	0.00009158	0.00005366	0.00006056	0.00014377	0.00008514	0.00015215	0.00006093	0.00006071	0.00005717	0.00016147	0.00017265	0.00008138	0.00010330	0.00013291	0.00015198	0.00017236
-41.99260609	0.00009389	0.00005060	0.00004501	0.00011150	0.00006017	0.00011691	0.00007494	0.00004139	0.00005300	0.00010045	0.00014589	0.00009368	0.00010631	0.00013293	0.00015408	0.00017563
-41.92008000	0.00007097	0.00004263	0.00005245	0.00004786	0.00002325	0.00005773	0.00007851	0.00006520	0.00005215	0.00006567	0.00009532	0.00011811	0.00011300	0.00013275	0.00015649	0.00017887
-41.84755391	0.00003925	0.00003912	0.00008909	0.00004059	0.00007195	0.00005372	0.00006987	0.00011474	0.00007460	0.00008412	0.00006792	0.00013991	0.00012214	0.00013313	0.00015926	0.00018178
-41.77502782	0.00003609	0.00003394	0.00010505	0.00008157	0.00012817	0.00008271	0.00005475	0.00014746	0.00010472	0.00009478	0.00007290	0.00014586	0.00013089	0.00013474	0.00016239	0.00018409
-41.70250173	0.00005821	0.00005556	0.00009636	0.00008964	0.00015095	0.00008242	0.00004338	0.00014582	0.00012204	0.00007095	0.00007282	0.00013221	0.00013602	0.00013789	0.00016576	0.00018581
-41.62997564	0.00005675	0.00007775	0.00006419	0.00005358	0.00013025	0.00004536	0.00004169	0.00010994	0.00011833	0.00007280	0.00005952	0.00010564	0.00013605	0.00014245	0.00016908	0.00018722
-41.55744955	0.00003866	0.00009727	0.00002284	0.00002685	0.00007448	0.00004803	0.00004467	0.00005868	0.00009599	0.00013106	0.00008500	0.00008295	0.00013194	0.00014778	0.00017205	0.00018880
-41.48492346	0.00003357	0.00010407	0.00002688	0.00009293	0.00004114	0.00011372	0.00004872	0.00004346	0.00006830	0.00019093	0.00014068	0.00007765	0.00012653	0.00015291	0.00017454	0.00019095
-41.41239737	0.00007108	0.00008390	0.00005488	0.00015008	0.00007059	0.00016519	0.00005882	0.00005852	0.00005743	0.00021486	0.00018686	0.00008331	0.00012307	0.00015692	0.00017653	0.00019390
-41.33987128	0.00010390	0.00005983	0.00005884	0.00016537	0.00008200	0.00017561	0.00007645	0.00005483	0.00005988	0.00018934	0.00020009	0.00009227	0.00012365	0.00015932	0.00017817	0.00019759
-41.26734519	0.00010821	0.00005198	0.00004916	0.00013265	0.00005445	0.00013912	0.00009212	0.00004536	0.00005811	0.00012467	0.00017303	0.00011248	0.00012917	0.00016028	0.00017972	0.00020176
-41.19481910	0.00008620	0.00003769	0.00006610	0.00006534	0.00002603	0.00007327	0.00009666	0.00008198	0.00006350	0.00007277	0.00011763	0.00014349	0.00013915	0.00016054	0.00018147	0.00020598
-41.12229301	0.00004895	0.00002911	0.00010640	0.00003810	0.00008871	0.00005349	0.00008820	0.00013682	0.00009171	0.00007620	0.00007509	0.00016900	0.00015120	0.00016113	0.00018368	0.00020986
-41.04976692	0.00003387	0.00003227	0.00012402	0.00007588	0.00015060	0.00007853	0.00007159	0.00017254	0.00012529	0.00008193	0.00006796	0.00017639	0.00016169	0.00016289	0.00018647	0.00021308
-40.97724083	0.00005412	0.00006177	0.00011388	0.00008370	0.00017631	0.00007609	0.00005625	0.00017138	0.00014512	0.00006299	0.00006450	0.00016217	0.00016734	0.00016626	0.00018972	0.00021562
-40.90471474	0.00005600	0.00009012	0.00007927	0.00004644	0.00015545	0.00004026	0.00005106	0.00013352	0.00014284	0.00008675	0.00006399	0.00013320	0.00016678	0.00017108	0.00019322	0.00021777
-40.83218865	0.00004289	0.00011519	0.00003211	0.00003725	0.00009673	0.00006233	0.00005468	0.00007648	0.00012041	0.00015907	0.00010605	0.00010453	0.00016120	0.00017674	0.00019672	0.00022005
-40.75966256	0.00004206	0.00012380	0.00001951	0.00011215	0.00004571	0.00013596	0.00006209	0.00004496	0.00008920	0.00022491	0.00016879	0.00009126	0.00015385	0.00018227	0.00019998	0.00022297
-40.68713647	0.00008438	0.00010372	0.00005032	0.00017340	0.00006580	0.00019174	0.00007649	0.00005246	0.00006855	0.00025049	0.00021868	0.00009435	0.00014853	0.00018684	0.00020294	0.00022676
-40.61461038	0.00012054	0.00007156	0.00005763	0.00019048	0.00007459	0.00020318	0.00009692	0.00005029	0.00006555	0.00022308	0.00023279	0.00010913	0.00014813	0.00019004	0.00020571	0.00023131
-40.54208429	0.00012813	0.00005617	0.00005578	0.00015698	0.00004488	0.00016492	0.00011423	0.00005660	0.00006785	0.00015374	0.00020413	0.00013700	0.00015372	0.00019199	0.00020852	0.00023627
-40.46955820	0.00010822	0.00003581	0.00008398	0.00008653	0.00003694	0.00009416	0.00012000	0.00010437	0.00008426	0.00008558	0.00014467	0.00017178	0.00016444	0.00019338	0.00021170	0.00024109
-40.39703211	0.00006898	0.00001931	0.00012776	0.00003905	0.00011108	0.00005708	0.00011231	0.00016421	0.00011925	0.00007092	0.00008887	0.00019892	0.00017745	0.00019511	0.00021546	0.00024530
-40.32450602	0.00003694	0.00003477	0.00014719	0.00006974	0.00017745	0.00007500	0.00009564	0.00020226	0.00015514	0.00007179	0.00006684	0.00020678	0.00018885	0.00019794	0.00021987	0.00024857
-40.25197993	0.00005129	0.00007330	0.00013639	0.00007595	0.00020508	0.00006881	0.00007861	0.00020120	0.00017554	0.00006384	0.00006076	0.00019213	0.00019542	0.00020215	0.00022473	0.00025097
-40.17945384	0.00005746	0.00010859	0.00009976	0.00003899	0.00018374	0.00004056	0.00006973	0.00016167	0.00017278	0.00010834	0.00007765	0.00016211	0.00019577	0.00020745	0.00022975	0.00025298
-40.10692775	0.00005227	0.00013989	0.00004826	0.00005468	0.00012257	0.00008332	0.00007188	0.00010138	0.00014906	0.00018853	0.00013385	0.00013128	0.00019114	0.00021311	0.00023458	0.00025527
-40.03440166	0.00005761	0.00015064	0.00001816	0.00013702	0.00005716	0.00016401	0.00008224	0.00005724	0.00011542	0.00025798	0.00020275	0.00011473	0.00018479	0.00021823	0.00023900	0.00025845
-39.96187557	0.00010426	0.00013091	0.00004738	0.00020190	0.00006041	0.00022365	0.00010047	0.00005153	0.00008986	0.00028512	0.00025623	0.00011770	0.00018072	0.00022203	0.00024301	0.00026285
-39.88934948	0.00014338	0.00009202	0.00005999	0.00022048	0.00006476	0.00023603	0.00012356	0.00005241	0.00008343	0.00025733	0.00027165	0.00013705	0.00018199	0.00022432	0.00024683	0.00026840
-39.81682339	0.00015408	0.00006539	0.00007120	0.00018610	0.00003633	0.00019665	0.00014231	0.00007537	0.00008912	0.00018572	0.00024233	0.00017039	0.00018979	0.00022557	0.00025081	0.00027474
-39.74429730	0.00013519	0.00003887	0.00010913	0.00011282	0.00005828	0.00012261	0.00014929	0.00013453	0.00011174	0.00010582	0.00018037	0.00020896	0.00020292	0.00022677	0.00025535	0.00028129
-39.67177121	0.00009506	0.00001506	0.00015593	0.00004444	0.00013964	0.00006572	0.00014266	0.00019875	0.00015050	0.00007167	0.00011580	0.00023833	0.00021811	0.00022910	0.00026071	0.00028747
-39.59924512	0.00005252	0.00004477	0.00017696	0.00006205	0.00020913	0.00006778	0.00012644	0.00023869	0.00018871	0.00006776	0.00008096	0.00024680	0.00023130	0.00023348	0.00026680	0.00029292
-39.52671903	0.00005482	0.00009045	0.00016500	0.00006562	0.00023809	0.00005799	0.00010865	0.00023758	0.00021093	0.00008106	0.00007447	0.00023157	0.00023912	0.00024025	0.00027332	0.00029769
-39.45419294	0.00006296	0.00013265	0.00012574	0.00003595	0.00021631	0.00004971	0.00009815	0.00019669	0.00020936	0.00014060	0.00010365	0.00020010	0.00024034	0.00024905	0.00027983	0.00030226
-39.38166685	0.00006509	0.00016925	0.00007189	0.00007804	0.00015334	0.00011272	0.00010008	0.00013359	0.00018607	0.00022829	0.00016687	0.00016727	0.00023634	0.00025885	0.00028596	0.00030731
-39.30914076	0.00007989	0.00018184	0.00003197	0.00016707	0.00007797	0.00019891	0.00011291	0.00007835	0.00015192	0.00030246	0.00024108	0.00014819	0.00023063	0.00026836	0.00029153	0.00031345
-39.23661467	0.00013210	0.00016227	0.00004722	0.00023542	0.00006001	0.00026113	0.00013444	0.00005835	0.00012316	0.00033206	0.00029835	0.00015097	0.00022749	0.00027643	0.00029658	0.00032096
-39.16408858	0.00017398	0.00012007	0.00006637	0.00025570	0.00005786	0.00027422	0.00015966	0.00006657	0.00011190	0.00030457	0.00031630	0.00017399	0.00023030	0.00028247	0.00030142	0.00032967
-39.09156249	0.00018758	0.00008256	0.00009081	0.00022107	0.00003922	0.00023416	0.00017998	0.00010636	0.00012013	0.00023130	0.00028816	0.00021185	0.00024031	0.00028670	0.00030650	0.00033902
-39.01903640	0.00016942	0.00005107	0.00014018	0.00014596	0.00008845	0.00015792	0.00018839	0.00017298	0.00014849	0.00014467	0.00022614	0.00025419	0.00025612	0.00028999	0.00031228	0.00034821
-38.94651031	0.00012827	0.00002764	0.00019042	0.00006455	0.00017523	0.00008317	0.00018303	0.00024179	0.00019034	0.00008921	0.00015762	0.00028672	0.00027412	0.00029355	0.00031900	0.00035642
-38.87398422	0.00008090	0.00006154	0.00021356	0.00005627	0.00024775	0.00006394	0.00016780	0.00028455	0.00023024	0.00007785	0.00011323	0.00029773	0.00028986	0.00029845	0.00032664	0.00036319
-38.80145813	0.00006801	0.00011368	0.00020192	0.00005590	0.00027852	0.00005465	0.00015035	0.00028496	0.00025371	0.00010777	0.00010901	0.00028423	0.00029980	0.00030525	0.00033490	0.00036857
-38.72893204	0.00007751	0.00016408	0.00016084	0.00004745	0.00025710	0.00007461	0.00013944	0.00024443	0.00025317	0.00018311	0.00014752	0.00025365	0.00030261	0.00031380	0.00034335	0.00037311
-38.65640595	0.00008553	0.00020623	0.00010616	0.00011283	0.00019317	0.00015182	0.00014096	0.00018060	0.00023072	0.00027847	0.00021766	0.00022080	0.00029964	0.00032333	0.00035155	0.00037769
-38.58387986	0.00011183	0.00022072	0.00006281	0.00020773	0.00011354	0.00024348	0.00015506	0.00012136	0.00019717	0.00035835	0.00029750	0.00020122	0.00029450	0.00033273	0.00035926	0.00038321
-38.51135377	0.00016819	0.00020130	0.00006045	0.00027981	0.00006531	0.00030960	0.00017848	0.00009322	0.00016789	0.00039228	0.00035922	0.00020430	0.00029167	0.00034107	0.00036650	0.00039025
-38.43882768	0.00021283	0.00015704	0.00008606	0.00030224	0.00005492	0.00032545	0.00020526	0.00010471	0.00015645	0.00036731	0.00038034	0.00023003	0.00029475	0.00034789	0.00037363	0.00039896
-38.36630159	0.00022845	0.00011047	0.00012318	0.00026777	0.00006116	0.00028676	0.00022699	0.00015181	0.00016793	0.00029463	0.00035390	0.00027167	0.00030517	0.00035344	0.00038115	0.00040900
-38.29377550	0.00021060	0.00007533	0.00018168	0.00019108	0.00012967	0.00021038	0.00023674	0.00022382	0.00020107	0.00020546	0.00029187	0.00031793	0.00032169	0.00035859	0.00038951	0.00041967
-38.22124941	0.00016828	0.00006007	0.00023527	0.00010380	0.00022121	0.00012870	0.00023265	0.00029696	0.00024727	0.00013879	0.00022108	0.00035401	0.00034077	0.00036448	0.00039889	0.00043024
-38.14872332	0.00011872	0.00009096	0.00026046	0.00005948	0.00029783	0.00008204	0.00021845	0.00034346	0.00029152	0.00012250	0.00017246	0.00036776	0.00035803	0.00037209	0.00040915	0.00044019
-38.07619723	0.00009027	0.00014811	0.00024907	0.00005616	0.00033196	0.00007868	0.00020185	0.00034694	0.00031935	0.00016122	0.00016681	0.00035588	0.00036980	0.00038179	0.00041982	0.00044945
-38.00367114	0.00009830	0.00020733	0.00020666	0.00007718	0.00031242	0.00011938	0.00019156	0.00030835	0.00032259	0.00024357	0.00020777	0.00032565	0.00037461	0.00039327	0.00043028	0.00045841
-37.93114505	0.00011272	0.00025431	0.00015056	0.00015637	0.00024864	0.00020459	0.00019392	0.00024498	0.00030289	0.00034547	0.00028306	0.00029195	0.00037377	0.00040559	0.00043995	0.00046770
-37.85861896	0.00015335	0.00027121	0.00010477	0.00025590	0.00016733	0.00030075	0.00021015	0.00018401	0.00027082	0.00043170	0.00036932	0.00027086	0.00037087	0.00041749	0.00044856	0.00047800
-37.78609287	0.00021393	0.00025238	0.00009264	0.00033219	0.00010352	0.00037079	0.00023680	0.00015239	0.00024161	0.00047077	0.00043740	0.00027287	0.00037042	0.00042793	0.00045628	0.00048965
-37.71356678	0.00026215	0.00020679	0.00011949	0.00035774	0.00008307	0.00038969	0.00026700	0.00016330	0.00022935	0.00044861	0.00046374	0.00029932	0.00037613	0.00043642	0.00046368	0.00050257
-37.64104069	0.00028050	0.00015460	0.00016547	0.00032460	0.00010839	0.00035233	0.00029193	0.00021413	0.00024122	0.00037596	0.00044009	0.00034346	0.00038947	0.00044331	0.00047157	0.00051628
-37.56851460	0.00026394	0.00011579	0.00023046	0.00024728	0.00018280	0.00027517	0.00030454	0.00029120	0.00027592	0.00028348	0.00037790	0.00039310	0.00040914	0.00044962	0.00048071	0.00053000
-37.49598851	0.00022128	0.00010692	0.00028768	0.00015762	0.00027793	0.00019007	0.00030263	0.00036906	0.00032396	0.00021065	0.00030410	0.00043274	0.00043145	0.00045667	0.00049160	0.00054297
-37.42346242	0.00017066	0.00013760	0.00031565	0.00009389	0.00035876	0.00013290	0.00028977	0.00041965	0.00037025	0.00018893	0.00025068	0.00044980	0.00045172	0.00046561	0.00050427	0.00055473
-37.35093633	0.00013544	0.00019692	0.00030566	0.00008535	0.00039671	0.00012744	0.00027369	0.00042617	0.00039993	0.00022735	0.00024138	0.00044058	0.00046612	0.00047698	0.00051830	0.00056538
-37.27841024	0.00013704	0.00026250	0.00026327	0.00012421	0.00037953	0.00017454	0.00026333	0.00038876	0.00040444	0.00031394	0.00028193	0.00041217	0.00047311	0.00049053	0.00053296	0.00057556
-37.20588415	0.00015870	0.00031345	0.00020662	0.00021295	0.00031602	0.00026452	0.00026550	0.00032441	0.00038500	0.00042210	0.00036043	0.00037958	0.00047407	0.00050530	0.00054740	0.00058618
-37.13335806	0.00021007	0.00033272	0.00016001	0.00031766	0.00023290	0.00036611	0.00028223	0.00026067	0.00035206	0.00051575	0.00045204	0.00035968	0.00047270	0.00051995	0.00056109	0.00059807
-37.06083197	0.00027444	0.00031459	0.00014476	0.00039929	0.00016481	0.00044231	0.00031039	0.00022520	0.00032128	0.00056118	0.00052638	0.00036410	0.00047370	0.00053334	0.00057388	0.00061164
-36.98830588	0.00032580	0.00026823	0.00016971	0.00042905	0.00014003	0.00046689	0.00034268	0.00023449	0.00030755	0.00054323	0.00055800	0.00039489	0.00048098	0.00054490	0.00058608	0.00062676
-36.91577979	0.00034645	0.00021399	0.00022467	0.00039792	0.00016972	0.00043329	0.00037005	0.00028786	0.00031922	0.00047181	0.00053749	0.00044512	0.00049620	0.00055495	0.00059832	0.00064274
-36.84325370	0.00033084	0.00017421	0.00029517	0.00032017	0.00024799	0.00035719	0.00038521	0.00037008	0.00035555	0.00037761	0.00047575	0.00050124	0.00051805	0.00056456	0.00061127	0.00065868
-36.77072761	0.00028785	0.00016754	0.00035713	0.00022816	0.00034869	0.00027080	0.00038561	0.00045389	0.00040687	0.00030070	0.00039997	0.00054628	0.00054274	0.00057511	0.00062539	0.00067371
-36.69820152	0.00023637	0.00020034	0.00038910	0.00016023	0.00043642	0.00021052	0.00037451	0.00051066	0.00045752	0.00027552	0.00034334	0.00056651	0.00056548	0.00058782	0.00064078	0.00068745
-36.62567543	0.00019939	0.00026303	0.00038169	0.00014588	0.00048096	0.00020277	0.00035961	0.00052219	0.00049186	0.00031499	0.00033195	0.00055777	0.00058231	0.00060322	0.00065708	0.00070020
-36.55314934	0.00019513	0.00033376	0.00034036	0.00019093	0.00046842	0.00025375	0.00035017	0.00048736	0.00050048	0.00040825	0.00037413	0.00052722	0.00059163	0.00062094	0.00067365	0.00071285
-36.48062325	0.00022412	0.00038935	0.00028374	0.00028522	0.00040662	0.00034989	0.00035348	0.00042277	0.00048386	0.00052662	0.00045855	0.00049073	0.00059486	0.00063984	0.00068978	0.00072661
-36.40809716	0.00028229	0.00041178	0.00023691	0.00039647	0.00032235	0.00045893	0.00037212	0.00035676	0.00045229	0.00063098	0.00055909	0.00046672	0.00059591	0.00065835	0.00070505	0.00074256
-36.33557107	0.00035070	0.00039515	0.00022180	0.00048520	0.00025127	0.00054305	0.00040312	0.00031844	0.00042202	0.00068518	0.00064297	0.00046876	0.00059975	0.00067513	0.00071944	0.00076126
-36.26304498	0.00040557	0.00034872	0.00024768	0.00052083	0.00022388	0.00057382	0.00043895	0.00032657	0.00040888	0.00067236	0.00068250	0.00050060	0.00061048	0.00068954	0.00073342	0.00078251
-36.19051889	0.00042882	0.00029337	0.00030737	0.00049290	0.00025450	0.00054291	0.00047020	0.00038233	0.00042244	0.00060134	0.00066659	0.00055563	0.00062979	0.00070196	0.00074774	0.00080542
-36.11799280	0.00041464	0.00025333	0.00038296	0.00041519	0.00033653	0.00046543	0.00048912	0.00046984	0.00046252	0.00050350	0.00060561	0.00061925	0.00065619	0.00071360	0.00076323	0.00082858
-36.04546671	0.00037178	0.00024774	0.00044971	0.00032067	0.00044331	0.00037448	0.00049266	0.00056074	0.00051915	0.00042091	0.00052760	0.00067287	0.00068555	0.00072614	0.00078042	0.00085057
-35.97294062	0.00031993	0.00028291	0.00048530	0.00024937	0.00053832	0.00030877	0.00048381	0.00062484	0.00057588	0.00039056	0.00046756	0.00070132	0.00071268	0.00074107	0.00079940	0.00087051
-35.90041453	0.00028269	0.00034940	0.00047945	0.00023237	0.00058923	0.00029750	0.00047042	0.00064195	0.00061603	0.00042949	0.00045414	0.00069923	0.00073331	0.00075917	0.00081974	0.00088832
-35.82788844	0.00027826	0.00042521	0.00043767	0.00028003	0.00058027	0.00034986	0.00046222	0.00060964	0.00062914	0.00052852	0.00049841	0.00067308	0.00074579	0.00078020	0.00084065	0.00090476
-35.75536235	0.00031101	0.00048565	0.00037923	0.00037964	0.00051846	0.00045173	0.00046713	0.00054452	0.00061515	0.00065726	0.00058990	0.00063879	0.00075164	0.00080301	0.00086125	0.00092114
-35.68283626	0.00037396	0.00051157	0.00033030	0.00049813	0.00043113	0.00056965	0.00048821	0.00047617	0.00058450	0.00077293	0.00070093	0.00061570	0.00075513	0.00082595	0.00088095	0.00093886
-35.61031017	0.00044731	0.00049663	0.00031369	0.00059439	0.00035575	0.00066361	0.00052259	0.00043596	0.00055432	0.00083678	0.00079590	0.00061879	0.00076164	0.00084747	0.00089964	0.00095888
-35.53778408	0.00050696	0.00045021	0.00034013	0.00063561	0.00032560	0.00070235	0.00056245	0.00044500	0.00054177	0.00082961	0.00084466	0.00065305	0.00077564	0.00086677	0.00091771	0.00098142
-35.46525799	0.00053408	0.00039392	0.00040354	0.00060973	0.00035710	0.00067541	0.00059777	0.00050608	0.00055767	0.00075939	0.00083448	0.00071195	0.00079889	0.00088403	0.00093595	0.00100594
-35.39273190	0.00052234	0.00035331	0.00048475	0.00053023	0.00044410	0.00059740	0.00062015	0.00060256	0.00060242	0.00065854	0.00077533	0.00077978	0.00082976	0.00090042	0.00095519	0.00103126
-35.32020581	0.00048050	0.00034855	0.00055750	0.00043141	0.00055903	0.00050266	0.00062608	0.00070418	0.00066569	0.00057180	0.00069624	0.00083692	0.00086379	0.00091763	0.00097607	0.00105614
-35.24767972	0.00042883	0.00038649	0.00059840	0.00035551	0.00066321	0.00043252	0.00061845	0.00077831	0.00073001	0.00053933	0.00063453	0.00086768	0.00089536	0.00093713	0.00099874	0.00107972
-35.17515363	0.00039174	0.00045777	0.00059614	0.00033656	0.00072157	0.00041938	0.00060557	0.00080235	0.00077727	0.00058105	0.00062127	0.00086641	0.00091991	0.00095967	0.00102287	0.00110185
-35.10262754	0.00038834	0.00054015	0.00055592	0.00038695	0.00071621	0.00047439	0.00059795	0.00077263	0.00079577	0.00068897	0.00066931	0.00083999	0.00093567	0.00098488	0.00104768	0.00112319
-35.03010145	0.00042474	0.00060741	0.00049770	0.00049387	0.00065341	0.00058334	0.00060435	0.00070613	0.00078485	0.00083002	0.00076832	0.00080549	0.00094435	0.00101143	0.00107234	0.00114491
-34.95757536	0.00049291	0.00063906	0.00044876	0.00062256	0.00056164	0.00071105	0.00062844	0.00063432	0.00075533	0.00095787	0.00088850	0.00078369	0.00095057	0.00103748	0.00109628	0.00116826
-34.88504927	0.00057234	0.00062801	0.00043339	0.00072942	0.00048098	0.00081463	0.00066742	0.00059138	0.00072541	0.00103047	0.00099131	0.00079093	0.00096011	0.00106137	0.00111938	0.00119408
-34.81252318	0.00063810	0.00058349	0.00046331	0.00077880	0.00044791	0.00085992	0.00071304	0.00060094	0.00071378	0.00102646	0.00104414	0.00083287	0.00097775	0.00108231	0.00114209	0.00122248
-34.73999709	0.00067034	0.00052768	0.00053296	0.00075672	0.00048124	0.00083478	0.00075448	0.00066698	0.00073242	0.00095368	0.00103317	0.00090221	0.00100528	0.00110077	0.00116524	0.00125279
-34.66747100	0.00066195	0.00048736	0.00062216	0.00067650	0.00057537	0.00075416	0.00078247	0.00077214	0.00078204	0.00084668	0.00096908	0.00098137	0.00104087	0.00111828	0.00118972	0.00128384
-34.59494491	0.00062147	0.00048385	0.00070305	0.00057403	0.00070137	0.00065471	0.00079296	0.00088403	0.00085162	0.00075384	0.00088333	0.00104879	0.00107970	0.00113698	0.00121618	0.00131438
-34.52241882	0.00056971	0.00052474	0.00075062	0.00049432	0.00081783	0.00058108	0.00078877	0.00096715	0.00092230	0.00071897	0.00081642	0.00108704	0.00111576	0.00115879	0.00124474	0.00134365
-34.44989273	0.00053208	0.00060075	0.00075233	0.00047428	0.00088665	0.00056886	0.00077863	0.00099657	0.00097450	0.00076436	0.00080243	0.00108967	0.00114419	0.00118473	0.00127497	0.00137162
-34.37736664	0.00052884	0.00068904	0.00071312	0.00052854	0.00088768	0.00063085	0.00077388	0.00096771	0.00099544	0.00088192	0.00085582	0.00106389	0.00116310	0.00121458	0.00130602	0.00139905
-34.30484055	0.00056741	0.00076207	0.00065383	0.00064399	0.00082674	0.00075191	0.00078405	0.00089853	0.00098438	0.00103599	0.00096555	0.00102806	0.00117441	0.00124691	0.00133698	0.00142722
-34.23231446	0.00063963	0.00079797	0.00060336	0.00078394	0.00073376	0.00089410	0.00081321	0.00082296	0.00095308	0.00117633	0.00109898	0.00100471	0.00118317	0.00127963	0.00136720	0.00145739
-34.15978837	0.00072452	0.00078879	0.00058774	0.00090191	0.00065157	0.00101085	0.00085846	0.00077804	0.00092145	0.00125735	0.00121397	0.00101181	0.00119569	0.00131078	0.00139655	0.00149032
-34.08726228	0.00079613	0.00074377	0.00062006	0.00095935	0.00061956	0.00106483	0.00091085	0.00078952	0.00090991	0.00125572	0.00127491	0.00105579	0.00121708	0.00133925	0.00142543	0.00152599
-34.01473619	0.00083346	0.00068602	0.00069518	0.00094059	0.00065854	0.00104254	0.00095871	0.00086191	0.00093160	0.00117980	0.00126661	0.00112911	0.00124937	0.00136523	0.00145465	0.00156356
-33.94221010	0.00082851	0.00064389	0.00079188	0.00085920	0.00076253	0.00095984	0.00099193	0.00097653	0.00098735	0.00106688	0.00120044	0.00121312	0.00129061	0.00139010	0.00148508	0.00160168
-33.86968401	0.00078954	0.00064036	0.00088055	0.00075316	0.00090056	0.00085632	0.00100608	0.00109838	0.00106520	0.00096917	0.00111039	0.00128482	0.00133571	0.00141591	0.00151732	0.00163907
-33.79715792	0.00073797	0.00068410	0.00093428	0.00067064	0.00102814	0.00078031	0.00100415	0.00118920	0.00114465	0.00093384	0.00104022	0.00132573	0.00137826	0.00144459	0.00155149	0.00167498
-33.72463183	0.00070046	0.00076609	0.00093924	0.00065152	0.00110415	0.00077035	0.00099551	0.00122226	0.00120437	0.00098473	0.00102671	0.00132913	0.00141312	0.00147725	0.00158724	0.00170951
-33.65210574	0.00069871	0.00086269	0.00090021	0.00071201	0.00110691	0.00084023	0.00099235	0.00119301	0.00123057	0.00111285	0.00108548	0.00130296	0.00143837	0.00151370	0.00162386	0.00174367
-33.57957965	0.00074114	0.00094475	0.00083903	0.00083829	0.00104278	0.00097334	0.00100504	0.00112119	0.00122248	0.00127949	0.00120466	0.00126698	0.00145608	0.00155255	0.00166067	0.00177901
-33.50705356	0.00081977	0.00098867	0.00078648	0.00099123	0.00094419	0.00112853	0.00103803	0.00104355	0.00119274	0.00143069	0.00134923	0.00124530	0.00147160	0.00159174	0.00169726	0.00181710
-33.43452747	0.00091297	0.00098525	0.00077072	0.00112100	0.00085746	0.00125554	0.00108825	0.00099986	0.00116266	0.00151791	0.00147419	0.00125697	0.00149147	0.00162935	0.00173378	0.00185892
-33.36200138	0.00099332	0.00094347	0.00080627	0.00118615	0.00082511	0.00131436	0.00114614	0.00101748	0.00115401	0.00151689	0.00154182	0.00130866	0.00152094	0.00166430	0.00177086	0.00190448
-33.28947530	0.00103826	0.00088729	0.00088843	0.00116967	0.00086949	0.00129084	0.00119920	0.00110057	0.00118053	0.00143741	0.00153635	0.00139212	0.00156188	0.00169685	0.00180940	0.00195290
-33.21694921	0.00103860	0.00084663	0.00099499	0.00108596	0.00098396	0.00120258	0.00123681	0.00122832	0.00124277	0.00131997	0.00147032	0.00148716	0.00161203	0.00172853	0.00185019	0.00200262
-33.14442312	0.00100235	0.00084609	0.00109459	0.00097566	0.00113496	0.00109250	0.00125429	0.00136252	0.00132768	0.00122048	0.00138002	0.00156925	0.00166583	0.00176154	0.00189359	0.00205204
-33.07189703	0.00095169	0.00089548	0.00115841	0.00089037	0.00127454	0.00101254	0.00125490	0.00146212	0.00141336	0.00118882	0.00131176	0.00161886	0.00171654	0.00179799	0.00193932	0.00210004
-32.99937094	0.00091481	0.00098583	0.00117125	0.00087282	0.00135870	0.00100375	0.00124856	0.00149903	0.00147751	0.00124952	0.00130407	0.00162900	0.00175880	0.00183908	0.00198657	0.00214641
-32.92684485	0.00091520	0.00109248	0.00113765	0.00094045	0.00136445	0.00108039	0.00124806	0.00146917	0.00150614	0.00139204	0.00137274	0.00160825	0.00179075	0.00188470	0.00203421	0.00219186
-32.85431876	0.00096253	0.00118451	0.00108033	0.00107843	0.00129895	0.00122421	0.00126419	0.00139436	0.00149915	0.00157462	0.00150463	0.00157756	0.00181474	0.00193345	0.00208131	0.00223779
-32.78179267	0.00104906	0.00123650	0.00103169	0.00124491	0.00119709	0.00139105	0.00130152	0.00131422	0.00147056	0.00173995	0.00166251	0.00156230	0.00183655	0.00198325	0.00212745	0.00228573
-32.70926658	0.00115226	0.00123820	0.00102142	0.00138669	0.00110833	0.00152763	0.00135668	0.00127095	0.00144318	0.00183720	0.00179919	0.00158240	0.00186316	0.00203209	0.00217300	0.00233673
-32.63674049	0.00124308	0.00119863	0.00106497	0.00145954	0.00107775	0.00159205	0.00141959	0.00129312	0.00143978	0.00184165	0.00187570	0.00164471	0.00190010	0.00207886	0.00221899	0.00239104
-32.56421440	0.00129712	0.00114298	0.00115731	0.00144547	0.00112865	0.00157013	0.00147731	0.00138452	0.00147445	0.00176451	0.00187638	0.00174037	0.00194934	0.00212379	0.00226684	0.00244807
-32.49168831	0.00130400	0.00110320	0.00127478	0.00135989	0.00125341	0.00148113	0.00151905	0.00152260	0.00154708	0.00164892	0.00181515	0.00184814	0.00200857	0.00216835	0.00231781	0.00250661
-32.41916222	0.00127151	0.00110587	0.00138397	0.00124610	0.00141608	0.00137059	0.00154038	0.00166691	0.00164338	0.00155360	0.00173039	0.00194247	0.00207208	0.00221468	0.00237255	0.00256544
-32.34663613	0.00122292	0.00116194	0.00145418	0.00115894	0.00156589	0.00129296	0.00154506	0.00177459	0.00174012	0.00153033	0.00167036	0.00200309	0.00213298	0.00226477	0.00243089	0.00262382
-32.27411004	0.00118825	0.00126228	0.00146932	0.00114367	0.00165668	0.00129062	0.00154362	0.00181684	0.00181395	0.00160397	0.00167453	0.00202300	0.00218594	0.00231965	0.00249184	0.00268185
-32.20158395	0.00119290	0.00138089	0.00143439	0.00121861	0.00166480	0.00137758	0.00154941	0.00179020	0.00185057	0.00176279	0.00175843	0.00201127	0.00222923	0.00237898	0.00255393	0.00274047
-32.12905786	0.00124783	0.00148467	0.00137385	0.00136784	0.00159846	0.00153386	0.00157341	0.00171813	0.00185029	0.00196268	0.00190748	0.00198982	0.00226550	0.00244112	0.00261572	0.00280112
-32.05653177	0.00134533	0.00154605	0.00132253	0.00154693	0.00149483	0.00171291	0.00162006	0.00164220	0.00182801	0.00214391	0.00208240	0.00198496	0.00230080	0.00250370	0.00267635	0.00286516
-31.98400568	0.00146153	0.00155349	0.00131237	0.00169963	0.00140599	0.00185932	0.00168550	0.00160615	0.00180761	0.00225395	0.00223408	0.00201737	0.00234227	0.00256457	0.00273580	0.00293330
-31.91147959	0.00156528	0.00151620	0.00136011	0.00177944	0.00137898	0.00193010	0.00175897	0.00163919	0.00181280	0.00226763	0.00232230	0.00209404	0.00239541	0.00262252	0.00279492	0.00300530
-31.83895350	0.00163002	0.00146087	0.00146061	0.00176767	0.00143774	0.00191137	0.00182695	0.00174462	0.00185809	0.00219700	0.00233130	0.00220565	0.00246184	0.00267787	0.00285516	0.00307998
-31.76642741	0.00164392	0.00142171	0.00158876	0.00168082	0.00157381	0.00182389	0.00187819	0.00189852	0.00194328	0.00208690	0.00227590	0.00233008	0.00253870	0.00273234	0.00291803	0.00315560
-31.69390132	0.00161461	0.00142743	0.00170889	0.00156470	0.00174934	0.00171533	0.00190818	0.00205872	0.00205342	0.00199799	0.00219611	0.00244053	0.00261954	0.00278846	0.00298457	0.00323049
-31.62137523	0.00156649	0.00149015	0.00178806	0.00147701	0.00191128	0.00164212	0.00192084	0.00218078	0.00216444	0.00198361	0.00214196	0.00251577	0.00269681	0.00284869	0.00305501	0.00330370
-31.54884914	0.00153157	0.00160050	0.00180895	0.00146532	0.00201175	0.00164786	0.00192712	0.00223500	0.00225235	0.00206938	0.00215445	0.00254812	0.00276465	0.00291457	0.00312873	0.00337536
-31.47632305	0.00153729	0.00173083	0.00177662	0.00154871	0.00202645	0.00174666	0.00194083	0.00221785	0.00230235	0.00224327	0.00224985	0.00254666	0.00282116	0.00298617	0.00320451	0.00344675
-31.40379696	0.00159589	0.00184567	0.00171688	0.00171033	0.00196413	0.00191756	0.00197346	0.00215352	0.00231459	0.00246001	0.00241341	0.00253380	0.00286919	0.00306212	0.00328102	0.00351978
-31.33127087	0.00169956	0.00191521	0.00166668	0.00190356	0.00186351	0.00211238	0.00202976	0.00208484	0.00230413	0.00265826	0.00260479	0.00253686	0.00291533	0.00314019	0.00335736	0.00359643
-31.25874478	0.00182313	0.00192673	0.00165998	0.00206950	0.00177860	0.00227390	0.00210606	0.00205700	0.00229522	0.00278385	0.00277335	0.00257760	0.00296751	0.00321809	0.00343340	0.00367799
-31.18621869	0.00193351	0.00188968	0.00171477	0.00215961	0.00175810	0.00235774	0.00219160	0.00210033	0.00231213	0.00281054	0.00287739	0.00266401	0.00303197	0.00329441	0.00350986	0.00376463
-31.11369260	0.00200238	0.00183246	0.00182588	0.00215437	0.00182679	0.00234942	0.00227264	0.00221874	0.00236988	0.00275018	0.00290004	0.00278731	0.00311096	0.00336907	0.00358803	0.00385541
-31.04116651	0.00201712	0.00179171	0.00196684	0.00207111	0.00197600	0.00227001	0.00233770	0.00238819	0.00246853	0.00264844	0.00285591	0.00292527	0.00320192	0.00344338	0.00366930	0.00394861
-30.96864042	0.00198598	0.00179841	0.00209981	0.00195761	0.00216663	0.00216833	0.00238193	0.00256570	0.00259317	0.00256765	0.00278574	0.00305054	0.00329839	0.00351945	0.00375466	0.00404238
-30.89611433	0.00193527	0.00186593	0.00218982	0.00187409	0.00234389	0.00210244	0.00240903	0.00270564	0.00271951	0.00256315	0.00274109	0.00314102	0.00339245	0.00359944	0.00384427	0.00413544
-30.82358824	0.00189950	0.00198470	0.00221822	0.00187023	0.00245813	0.00211758	0.00242981	0.00277696	0.00282306	0.00266221	0.00276480	0.00318832	0.00347772	0.00368461	0.00393747	0.00422758
-30.75106215	0.00190829	0.00212555	0.00219001	0.00196598	0.00248390	0.00222891	0.00245813	0.00277522	0.00288856	0.00285355	0.00287468	0.00320112	0.00355184	0.00377489	0.00403296	0.00431970
-30.67853606	0.00197495	0.00225074	0.00213222	0.00214384	0.00242986	0.00241564	0.00250560	0.00272436	0.00291583	0.00309138	0.00305662	0.00320202	0.00361735	0.00386888	0.00412933	0.00441349
-30.60600997	0.00209111	0.00232847	0.00208377	0.00235512	0.00233571	0.00262869	0.00257718	0.00266780	0.00291997	0.00331259	0.00326976	0.00321903	0.00368085	0.00396441	0.00422559	0.00451078
-30.53348388	0.00222968	0.00234506	0.00208071	0.00253820	0.00225734	0.00280917	0.00266927	0.00265203	0.00292569	0.00346058	0.00346183	0.00327492	0.00375049	0.00405938	0.00432159	0.00461285
-30.46095779	0.00235500	0.00231049	0.00214237	0.00264203	0.00224565	0.00291076	0.00277101	0.00270890	0.00295796	0.00350686	0.00358890	0.00337853	0.00383301	0.00415270	0.00441814	0.00471999
-30.38843170	0.00243633	0.00225494	0.00226384	0.00264576	0.00232718	0.00291749	0.00286839	0.00284346	0.00303251	0.00346212	0.00363213	0.00352134	0.00393113	0.00424472	0.00451674	0.00483143
-30.31590561	0.00245985	0.00221740	0.00241772	0.00256703	0.00249389	0.00285002	0.00294949	0.00303189	0.00314979	0.00337250	0.00360516	0.00368061	0.00404257	0.00433722	0.00461905	0.00494572
-30.24337952	0.00243410	0.00223086	0.00256441	0.00245561	0.00270592	0.00275816	0.00300906	0.00323031	0.00329469	0.00330243	0.00354925	0.00382784	0.00416092	0.00443277	0.00472641	0.00506131
-30.17085343	0.00238707	0.00230953	0.00266713	0.00237475	0.00290645	0.00270217	0.00305055	0.00339121	0.00344197	0.00331031	0.00351783	0.00393953	0.00427810	0.00453385	0.00483926	0.00517723
-30.09832734	0.00235557	0.00244315	0.00270615	0.00237721	0.00304310	0.00272994	0.00308486	0.00348140	0.00356580	0.00342631	0.00355634	0.00400630	0.00438737	0.00464185	0.00495708	0.00529350
-30.02580125	0.00237129	0.00260065	0.00268652	0.00248503	0.00308790	0.00285880	0.00312621	0.00349475	0.00364946	0.00364059	0.00368495	0.00403661	0.00448600	0.00475659	0.00507849	0.00541116
-29.95327516	0.00244852	0.00274184	0.00263647	0.00268096	0.00304807	0.00306861	0.00318687	0.00345486	0.00369179	0.00390664	0.00389062	0.00405392	0.00457631	0.00487626	0.00520176	0.00553189
-29.88074907	0.00257853	0.00283287	0.00259686	0.00291461	0.00296357	0.00330900	0.00327243	0.00340637	0.00370782	0.00415843	0.00413168	0.00408804	0.00466484	0.00499814	0.00532537	0.00565730
-29.80822298	0.00273268	0.00285921	0.00260568	0.00312128	0.00289217	0.00351806	0.00337973	0.00339833	0.00372323	0.00433523	0.00435336	0.00416385	0.00475983	0.00511953	0.00544852	0.00578826
-29.73569689	0.00287319	0.00283159	0.00268345	0.00324643	0.00288772	0.00364565	0.00349794	0.00346563	0.00376483	0.00440465	0.00450835	0.00429182	0.00486806	0.00523879	0.00557133	0.00592447
-29.66317080	0.00296764	0.00278217	0.00282519	0.00326661	0.00297965	0.00367248	0.00361265	0.00361572	0.00385051	0.00437535	0.00457487	0.00446391	0.00499221	0.00535594	0.00569475	0.00606449
-29.59064471	0.00300160	0.00275257	0.00300199	0.00319868	0.00316167	0.00361775	0.00371125	0.00382552	0.00398248	0.00429425	0.00456524	0.00465631	0.00512969	0.00547274	0.00582018	0.00620622
-29.51811862	0.00298441	0.00277797	0.00317182	0.00309383	0.00339382	0.00353224	0.00378782	0.00404986	0.00414636	0.00422934	0.00452166	0.00483814	0.00527353	0.00559202	0.00594890	0.00634768
-29.44559253	0.00294590	0.00287359	0.00329538	0.00301849	0.00361721	0.00347946	0.00384541	0.00423829	0.00431649	0.00424420	0.00450059	0.00498298	0.00541499	0.00571671	0.00608174	0.00648773
-29.37306644	0.00292525	0.00302858	0.00335118	0.00302921	0.00377632	0.00351175	0.00389505	0.00435413	0.00446556	0.00437392	0.00455149	0.00507881	0.00554690	0.00584873	0.00621881	0.00662655
-29.30054035	0.00295604	0.00320986	0.00334392	0.00315108	0.00384009	0.00365037	0.00395164	0.00438855	0.00457497	0.00461144	0.00469801	0.00513274	0.00566645	0.00598836	0.00635958	0.00676572
-29.22801426	0.00305338	0.00337461	0.00330312	0.00336792	0.00381411	0.00387714	0.00402839	0.00436435	0.00464201	0.00490961	0.00492860	0.00516860	0.00577645	0.00613408	0.00650323	0.00690769
-29.15548817	0.00320787	0.00348659	0.00327212	0.00362795	0.00373890	0.00414085	0.00413182	0.00432779	0.00468114	0.00519854	0.00520045	0.00521806	0.00588440	0.00628323	0.00664911	0.00705497
-29.08296208	0.00338900	0.00353013	0.00329175	0.00386306	0.00367503	0.00437623	0.00425924	0.00433133	0.00471866	0.00541176	0.00545532	0.00530877	0.00599984	0.00643298	0.00679703	0.00720929
-29.01043599	0.00355655	0.00351639	0.00338475	0.00401460	0.00368034	0.00452860	0.00439971	0.00441385	0.00478283	0.00551153	0.00564144	0.00545382	0.00613077	0.00658142	0.00694744	0.00737100
-28.93790990	0.00367599	0.00347956	0.00354691	0.00405579	0.00378793	0.00457482	0.00453809	0.00458570	0.00489320	0.00550368	0.00573346	0.00564662	0.00628065	0.00672831	0.00710116	0.00753910
-28.86538381	0.00373173	0.00346402	0.00374841	0.00400236	0.00399321	0.00453262	0.00466069	0.00482438	0.00505301	0.00543615	0.00574256	0.00586325	0.00644698	0.00687513	0.00725910	0.00771162
-28.79285772	0.00373336	0.00350762	0.00394497	0.00390715	0.00425508	0.00445455	0.00476064	0.00508250	0.00524768	0.00538154	0.00571296	0.00607132	0.00662217	0.00702452	0.00742180	0.00788645
-28.72033163	0.00371220	0.00362708	0.00409452	0.00384040	0.00451099	0.00440861	0.00484053	0.00530549	0.00545006	0.00540991	0.00570567	0.00624227	0.00679628	0.00717923	0.00758915	0.00806226
-28.64780554	0.00370955	0.00381145	0.00417336	0.00386330	0.00470033	0.00445267	0.00491168	0.00545215	0.00563051	0.00556218	0.00577560	0.00636242	0.00696075	0.00734100	0.00776044	0.00823901
-28.57527945	0.00376102	0.00402595	0.00418543	0.00400453	0.00478760	0.00461243	0.00498996	0.00551073	0.00576821	0.00583399	0.00595054	0.00643857	0.00711168	0.00750988	0.00793463	0.00841809
-28.50275336	0.00388284	0.00422504	0.00416123	0.00424893	0.00477636	0.00487112	0.00508986	0.00550399	0.00585929	0.00617660	0.00622005	0.00649584	0.00725133	0.00768415	0.00811085	0.00860188
-28.43022727	0.00406552	0.00436973	0.00414648	0.00454264	0.00470864	0.00517520	0.00521903	0.00548136	0.00591867	0.00651462	0.00653868	0.00656846	0.00738744	0.00786098	0.00828888	0.00879291
-28.35770118	0.00427718	0.00444249	0.00418491	0.00481309	0.00464963	0.00545407	0.00537529	0.00550063	0.00597474	0.00677429	0.00684267	0.00668681	0.00753033	0.00803756	0.00846949	0.00899295
-28.28517509	0.00447559	0.00445418	0.00430155	0.00499645	0.00466338	0.00564674	0.00554737	0.00560614	0.00605886	0.00691164	0.00707394	0.00686567	0.00768907	0.00821230	0.00865434	0.00920247
-28.21264900	0.00462420	0.00444020	0.00449289	0.00506218	0.00478852	0.00572535	0.00571906	0.00581164	0.00619350	0.00692995	0.00720233	0.00709826	0.00786800	0.00838563	0.00884562	0.00942049
-28.14012291	0.00470618	0.00444719	0.00472787	0.00502528	0.00502319	0.00570649	0.00587532	0.00609440	0.00638353	0.00687948	0.00723778	0.00735828	0.00806508	0.00856004	0.00904537	0.00964504
-28.06759682	0.00473105	0.00451522	0.00495942	0.00494136	0.00532508	0.00564577	0.00600818	0.00640313	0.00661410	0.00683912	0.00722728	0.00760949	0.00827258	0.00873939	0.00925482	0.00987399
-27.99507073	0.00473125	0.00466237	0.00514218	0.00488610	0.00562688	0.00561737	0.00611983	0.00667689	0.00685594	0.00688684	0.00723761	0.00781937	0.00848006	0.00892768	0.00947405	0.01010591
-27.92254464	0.00475003	0.00487744	0.00524987	0.00492677	0.00586155	0.00568605	0.00622204	0.00686804	0.00707629	0.00706964	0.00733008	0.00797151	0.00867842	0.00912777	0.00970189	0.01034069
-27.85001855	0.00482489	0.00512383	0.00528563	0.00509633	0.00598801	0.00588213	0.00633181	0.00696073	0.00725143	0.00738487	0.00753687	0.00807240	0.00886357	0.00934040	0.00993639	0.01057960
-27.77749246	0.00497320	0.00535319	0.00528125	0.00538034	0.00600737	0.00618919	0.00646489	0.00697766	0.00737594	0.00778001	0.00784791	0.00814941	0.00903818	0.00956411	0.01017548	0.01082483
-27.70496637	0.00518536	0.00552376	0.00528547	0.00572166	0.00596336	0.00654923	0.00662970	0.00697215	0.00746516	0.00817176	0.00821384	0.00824079	0.00921096	0.00979577	0.01041770	0.01107864
-27.63244028	0.00542813	0.00561649	0.00534555	0.00604158	0.00592643	0.00688395	0.00682388	0.00700836	0.00754960	0.00847730	0.00856411	0.00838137	0.00939357	0.01003190	0.01066274	0.01134245
-27.55991419	0.00565707	0.00564268	0.00548919	0.00626960	0.00596734	0.00712433	0.00703491	0.00713681	0.00766347	0.00864608	0.00883366	0.00858918	0.00959633	0.01026998	0.01091157	0.01161627
-27.48738810	0.00583340	0.00564024	0.00571362	0.00637069	0.00613001	0.00723734	0.00724462	0.00737470	0.00783145	0.00868014	0.00898818	0.00885840	0.00982439	0.01050940	0.01116603	0.01189864
-27.41486201	0.00593894	0.00565965	0.00598632	0.00635943	0.00641414	0.00723943	0.00743606	0.00769851	0.00805887	0.00863449	0.00903812	0.00916136	0.01007581	0.01075170	0.01142822	0.01218714
-27.34233592	0.00598336	0.00574506	0.00625703	0.00629545	0.00677432	0.00719131	0.00759999	0.00805217	0.00832915	0.00859722	0.00903577	0.00945895	0.01034229	0.01099995	0.01169971	0.01247939
-27.26980983	0.00600087	0.00591744	0.00647687	0.00626139	0.00713652	0.00717559	0.00773868	0.00836792	0.00860970	0.00865640	0.00905621	0.00971563	0.01061245	0.01125756	0.01198103	0.01277390
-27.19728374	0.00603757	0.00616632	0.00661725	0.00633173	0.00742593	0.00726546	0.00786530	0.00859224	0.00886419	0.00886622	0.00916896	0.00991347	0.01087623	0.01152703	0.01227154	0.01307082
-27.12475765	0.00613399	0.00645344	0.00668133	0.00654397	0.00759570	0.00749623	0.00799911	0.00870692	0.00906663	0.00922551	0.00941132	0.01005959	0.01112896	0.01180904	0.01256975	0.01337196
-27.05223156	0.00630972	0.00672706	0.00670346	0.00688349	0.00764556	0.00785088	0.00815827	0.00873702	0.00921191	0.00967727	0.00977353	0.01018406	0.01137332	0.01210229	0.01287399	0.01368029
-26.97970547	0.00655575	0.00694151	0.00673669	0.00728806	0.00762293	0.00826537	0.00835286	0.00874232	0.00931845	0.01012971	0.01020182	0.01032884	0.01161854	0.01240414	0.01318318	0.01399882
-26.90717938	0.00683764	0.00707480	0.00683276	0.00767077	0.00760562	0.00865233	0.00858087	0.00879510	0.00942189	0.01049143	0.01061867	0.01053179	0.01187695	0.01271181	0.01349734	0.01432964
-26.83465329	0.00710842	0.00713738	0.00702219	0.00795292	0.00767236	0.00893437	0.00882879	0.00895247	0.00956183	0.01070704	0.01095263	0.01081201	0.01215930	0.01302366	0.01381765	0.01467309
-26.76212720	0.00732643	0.00716866	0.00730208	0.00809440	0.00787241	0.00907424	0.00907660	0.00923406	0.00976689	0.01077972	0.01116635	0.01116211	0.01247058	0.01333995	0.01414606	0.01502771
-26.68960111	0.00747151	0.00722241	0.00763652	0.00810990	0.00820574	0.00909029	0.00930548	0.00961365	0.01004350	0.01077135	0.01127201	0.01155065	0.01280801	0.01366285	0.01448455	0.01539069
-26.61707502	0.00755311	0.00734651	0.00796964	0.00806438	0.00862190	0.00905055	0.00950506	0.01002848	0.01037317	0.01077987	0.01132760	0.01193401	0.01316202	0.01399558	0.01483436	0.01575891
-26.54454893	0.00760723	0.00756454	0.00824654	0.00804891	0.00903829	0.00904756	0.00967772	0.01040293	0.01071930	0.01090194	0.01141531	0.01227314	0.01351981	0.01434111	0.01519542	0.01613006
-26.47202284	0.00768321	0.00786643	0.00843433	0.00814617	0.00937143	0.00916297	0.00983794	0.01067774	0.01104112	0.01119536	0.01161002	0.01254897	0.01387027	0.01470077	0.01556632	0.01650338
-26.39949675	0.00782510	0.00821182	0.00853509	0.00839824	0.00956927	0.00943562	0.01000696	0.01083359	0.01130960	0.01165585	0.01194995	0.01277029	0.01420831	0.01507348	0.01594471	0.01687994
-26.32697066	0.00805485	0.00854502	0.00858575	0.00878962	0.00963200	0.00984566	0.01020477	0.01089959	0.01151912	0.01221743	0.01242111	0.01297095	0.01453680	0.01545587	0.01632816	0.01726215
-26.25444457	0.00836359	0.00881609	0.00864458	0.00925196	0.00961313	0.01032103	0.01044247	0.01094311	0.01169018	0.01277707	0.01296183	0.01319717	0.01486553	0.01584326	0.01671500	0.01765281
-26.18191848	0.00871451	0.00900007	0.00876918	0.00968940	0.00959989	0.01076462	0.01071799	0.01104441	0.01186198	0.01323421	0.01348598	0.01348969	0.01520731	0.01623118	0.01710496	0.01805413
-26.10939239	0.00905639	0.00910696	0.00899443	0.01001506	0.00968011	0.01109169	0.01101685	0.01126575	0.01207759	0.01353003	0.01391612	0.01386772	0.01557285	0.01661694	0.01749929	0.01846695
-26.03686630	0.00934287	0.00917848	0.00931865	0.01018478	0.00990823	0.01126340	0.01131791	0.01162700	0.01236734	0.01367130	0.01421392	0.01432091	0.01596637	0.01700056	0.01790029	0.01889061
-25.96434021	0.00955025	0.00927259	0.00970363	0.01021507	0.01028358	0.01130307	0.01160174	0.01209725	0.01273693	0.01372897	0.01439576	0.01481264	0.01638358	0.01738474	0.01831051	0.01932346
-25.89181412	0.00968683	0.00944152	0.01008867	0.01017785	0.01074973	0.01128862	0.01185860	0.01260628	0.01316499	0.01381167	0.01452714	0.01529352	0.01681307	0.01777388	0.01873182	0.01976377
-25.81928803	0.00979023	0.00971160	0.01041353	0.01017372	0.01121554	0.01132352	0.01209272	0.01307148	0.01361113	0.01402398	0.01469781	0.01571999	0.01724041	0.01817249	0.01916473	0.02021074
-25.74676194	0.00991341	0.01007258	0.01064166	0.01029346	0.01159018	0.01149726	0.01232123	0.01343025	0.01403157	0.01442561	0.01498692	0.01607104	0.01765359	0.01858360	0.01960824	0.02066514
-25.67423585	0.01010459	0.01048084	0.01077469	0.01058278	0.01181885	0.01185049	0.01256800	0.01366500	0.01439629	0.01500728	0.01543173	0.01635641	0.01804767	0.01900777	0.02006029	0.02112934
-25.60170976	0.01038859	0.01087544	0.01085250	0.01102377	0.01190512	0.01235865	0.01285474	0.01381100	0.01470105	0.01569316	0.01601222	0.01661306	0.01842678	0.01944310	0.02051859	0.02160662
-25.52918367	0.01075673	0.01120112	0.01093856	0.01154081	0.01191101	0.01294071	0.01319271	0.01394363	0.01496932	0.01636920	0.01665772	0.01689111	0.01880278	0.01988616	0.02098162	0.02210010
-25.45665758	0.01116938	0.01142960	0.01109584	0.01202908	0.01193431	0.01348998	0.01357830	0.01414960	0.01524342	0.01692669	0.01727345	0.01723450	0.01919093	0.02033362	0.02144932	0.02261159
-25.38413149	0.01157039	0.01157090	0.01136253	0.01239494	0.01207160	0.01391547	0.01399428	0.01449319	0.01556798	0.01730427	0.01777677	0.01766399	0.01960430	0.02078384	0.02192337	0.02314092
-25.31160540	0.01190814	0.01167018	0.01173686	0.01259291	0.01238104	0.01417773	0.01441624	0.01499070	0.01597234	0.01751206	0.01812929	0.01816902	0.02004903	0.02123783	0.02240677	0.02368596
-25.23907931	0.01215528	0.01179108	0.01217713	0.01264463	0.01285954	0.01430497	0.01482177	0.01560310	0.01645845	0.01762831	0.01835229	0.01871170	0.02052226	0.02169925	0.02290302	0.02424339
-25.16655322	0.01231961	0.01199150	0.01261721	0.01263223	0.01344325	0.01438311	0.01519902	0.01625004	0.01699935	0.01776947	0.01851905	0.01924144	0.02101350	0.02217333	0.02341514	0.02480995
-25.09402713	0.01244177	0.01230126	0.01299184	0.01266799	0.01403177	0.01452319	0.01555108	0.01684015	0.01754881	0.01804519	0.01872715	0.01971466	0.02150906	0.02266518	0.02394491	0.02538375
-25.02150104	0.01258027	0.01271000	0.01326213	0.01285193	0.01452675	0.01481851	0.01589473	0.01730583	0.01805859	0.01851553	0.01906099	0.02011212	0.02199763	0.02317816	0.02449256	0.02596518
-24.94897495	0.01278942	0.01317044	0.01343138	0.01323323	0.01487034	0.01530806	0.01625373	0.01762932	0.01849668	0.01916703	0.01955915	0.02044693	0.02247508	0.02371271	0.02505705	0.02655692
-24.87644886	0.01309857	0.01361594	0.01354499	0.01379077	0.01506828	0.01596067	0.01664948	0.01784964	0.01885948	0.01991717	0.02019927	0.02076020	0.02294634	0.02426643	0.02563681	0.02716327
-24.80392277	0.01350040	0.01398591	0.01367401	0.01444043	0.01518862	0.01668600	0.01709245	0.01804768	0.01917325	0.02064575	0.02090631	0.02110574	0.02342390	0.02483499	0.02623057	0.02778882
-24.73139668	0.01395323	0.01424956	0.01388852	0.01506688	0.01533612	0.01736859	0.01757777	0.01831490	0.01948410	0.02124123	0.02158139	0.02152969	0.02392316	0.02541394	0.02683813	0.02843701
-24.65887059	0.01439645	0.01441866	0.01423086	0.01556790	0.01561203	0.01791195	0.01808675	0.01871780	0.01984041	0.02164433	0.02214010	0.02205277	0.02445669	0.02600032	0.02746053	0.02910915
-24.58634450	0.01477376	0.01454417	0.01469897	0.01589412	0.01607463	0.01827556	0.01859367	0.01927182	0.02027447	0.02187194	0.02254566	0.02266224	0.02502936	0.02659389	0.02809977	0.02980424
-24.51381841	0.01505513	0.01469782	0.01524667	0.01606889	0.01671583	0.01849061	0.01907533	0.01993489	0.02079027	0.02201188	0.02282392	0.02331654	0.02563644	0.02719716	0.02875810	0.03051956
-24.44129232	0.01524918	0.01494511	0.01580087	0.01618018	0.01746308	0.01864810	0.01951972	0.02062330	0.02136237	0.02219039	0.02305451	0.02396092	0.02626534	0.02781450	0.02943717	0.03125200
-24.36876623	0.01540096	0.01532026	0.01628949	0.01634725	0.01820607	0.01886383	0.01993047	0.02124392	0.02194606	0.02252448	0.02334100	0.02454844	0.02690030	0.02845049	0.03013747	0.03199939
-24.29624014	0.01557569	0.01581256	0.01666943	0.01667475	0.01883827	0.01923352	0.02032543	0.02173046	0.02249518	0.02307736	0.02377168	0.02505807	0.02752853	0.02910832	0.03085819	0.03276157
-24.22371405	0.01583436	0.01636980	0.01694386	0.01721174	0.01929727	0.01979554	0.02072989	0.02206988	0.02298047	0.02383403	0.02438566	0.02550314	0.02814519	0.02978881	0.03159762	0.03354047
-24.15118796	0.01621062	0.01691775	0.01716190	0.01793157	0.01958859	0.02051553	0.02116712	0.02230862	0.02340165	0.02470663	0.02515753	0.02592678	0.02875549	0.03049035	0.03235398	0.03433960
-24.07866187	0.01669771	0.01738864	0.01740052	0.01874071	0.01978355	0.02129901	0.02164977	0.02253609	0.02378819	0.02556758	0.02600648	0.02638586	0.02937295	0.03120995	0.03312635	0.03516278
-24.00613578	0.01725081	0.01774769	0.01773540	0.01951343	0.01999183	0.02202750	0.02217552	0.02285159	0.02418873	0.02629811	0.02682669	0.02692955	0.03001459	0.03194492	0.03391530	0.03601270
-23.93360969	0.01780417	0.01800758	0.01821163	0.02013929	0.02031926	0.02260410	0.02272849	0.02332702	0.02465279	0.02683384	0.02752744	0.02758062	0.03069474	0.03269449	0.03472309	0.03689006
-23.86108360	0.01829678	0.01822489	0.01882583	0.02056532	0.02082687	0.02299150	0.02328585	0.02397972	0.02521206	0.02718985	0.02806788	0.02832672	0.03141999	0.03346076	0.03555320	0.03779334
-23.78855751	0.01869668	0.01847967	0.01952646	0.02081651	0.02150702	0.02322736	0.02382716	0.02476575	0.02586811	0.02745569	0.02847310	0.02912485	0.03218699	0.03424857	0.03640958	0.03871964
-23.71603142	0.01901458	0.01884543	0.02023269	0.02098662	0.02228594	0.02341120	0.02434270	0.02559625	0.02659155	0.02776187	0.02882525	0.02991775	0.03298427	0.03506428	0.03729564	0.03966598
-23.64350533	0.01930115	0.01936112	0.02086473	0.02120232	0.02305188	0.02366747	0.02483764	0.02637092	0.02733282	0.02823049	0.02923285	0.03065583	0.03379722	0.03591392	0.03821360	0.04063083
-23.57097924	0.01962867	0.02001582	0.02137415	0.02157445	0.02369828	0.02409871	0.02533036	0.02701583	0.02804068	0.02892858	0.02978996	0.03131661	0.03461440	0.03680139	0.03916430	0.04161508
-23.49845315	0.02006386	0.02075234	0.02176256	0.02215494	0.02416556	0.02474657	0.02584559	0.02751146	0.02868150	0.02984209	0.03054054	0.03191418	0.03543281	0.03772743	0.04014753	0.04262220
-23.42592706	0.02064209	0.02148858	0.02208119	0.02291606	0.02446524	0.02557563	0.02640496	0.02790007	0.02925205	0.03088047	0.03146161	0.03249494	0.03626006	0.03868982	0.04116288	0.04365740
-23.35340097	0.02135319	0.02214881	0.02241141	0.02376042	0.02467727	0.02648632	0.02701858	0.02826966	0.02978075	0.03191051	0.03247199	0.03312113	0.03711249	0.03968468	0.04221058	0.04472616
-23.28087488	0.02214434	0.02269290	0.02283341	0.02455797	0.02492094	0.02735228	0.02768088	0.02872040	0.03031703	0.03280699	0.03346334	0.03384816	0.03800988	0.04070859	0.04329213	0.04583260
-23.20834879	0.02293947	0.02313214	0.02339506	0.02519650	0.02531041	0.02806818	0.02837242	0.02932624	0.03091273	0.03350088	0.03434200	0.03470435	0.03896882	0.04176065	0.04441041	0.04697833
-23.13582270	0.02366796	0.02352541	0.02409289	0.02562604	0.02591158	0.02859002	0.02906692	0.03010627	0.03160246	0.03400700	0.03506596	0.03568072	0.03999707	0.04284366	0.04556910	0.04816229
-23.06329661	0.02429152	0.02395666	0.02487295	0.02588009	0.02671666	0.02895228	0.02974115	0.03101682	0.03239063	0.03442028	0.03566255	0.03673491	0.04109125	0.04396405	0.04677188	0.04938156
-22.99077052	0.02481901	0.02450230	0.02565137	0.02606524	0.02764638	0.02925556	0.03038360	0.03196759	0.03324993	0.03488165	0.03622010	0.03780784	0.04223873	0.04513052	0.04802143	0.05063280
-22.91824443	0.02530302	0.02520085	0.02634699	0.02632252	0.02857941	0.02962869	0.03099908	0.03285595	0.03413209	0.03552611	0.03685609	0.03884702	0.04342312	0.04635168	0.04931887	0.05191386
-22.84571834	0.02581933	0.02603678	0.02691378	0.02677492	0.02939779	0.03017989	0.03160703	0.03360655	0.03498703	0.03643237	0.03767371	0.03982774	0.04463135	0.04763384	0.05066370	0.05322499
-22.77319225	0.02643683	0.02694499	0.02736028	0.02748093	0.03003175	0.03095499	0.03223449	0.03420138	0.03578306	0.03759324	0.03872316	0.04076413	0.04585968	0.04897946	0.05205439	0.05456893
-22.70066616	0.02718955	0.02783471	0.02774841	0.02841186	0.03048653	0.03191904	0.03290608	0.03468864	0.03652061	0.03891822	0.03998243	0.04170554	0.04711635	0.05038700	0.05348940	0.05595009
-22.62814007	0.02806174	0.02862388	0.02817164	0.02946197	0.03084108	0.03296845	0.03363498	0.03516669	0.03723404	0.04026790	0.04136527	0.04271949	0.04841965	0.05185218	0.05496811	0.05737292
-22.55561398	0.02899202	0.02927088	0.02872046	0.03048795	0.03121862	0.03396955	0.03441822	0.03574885	0.03798055	0.04150757	0.04275394	0.04386728	0.04979219	0.05337022	0.05649147	0.05884019
-22.48308789	0.02989562	0.02979134	0.02944817	0.03136317	0.03174012	0.03480944	0.03523834	0.03652196	0.03882037	0.04255995	0.04404463	0.04518149	0.05125332	0.05493810	0.05806191	0.06035177
-22.41056180	0.03069631	0.03025319	0.03035009	0.03202614	0.03247804	0.03544009	0.03607069	0.03751423	0.03979528	0.04343716	0.04518863	0.04665385	0.05281257	0.05655608	0.05968245	0.06190450
-22.33803571	0.03135599	0.03075151	0.03136434	0.03250462	0.03342801	0.03589872	0.03689391	0.03868490	0.04091373	0.04423919	0.04621353	0.04823848	0.05446649	0.05822776	0.06135553	0.06349312
-22.26550962	0.03189031	0.03137253	0.03239437	0.03290584	0.03450961	0.03629645	0.03769963	0.03993984	0.04214832	0.04511882	0.04721571	0.04986945	0.05620038	0.05995867	0.06308172	0.06511194
-22.19298353	0.03236426	0.03216039	0.03334472	0.03337603	0.03559616	0.03677892	0.03849758	0.04116768	0.04344669	0.04622565	0.04832655	0.05148627	0.05799395	0.06175384	0.06485895	0.06675672
-22.12045744	0.03286859	0.03309975	0.03415688	0.03404424	0.03656302	0.03747314	0.03931416	0.04228328	0.04475217	0.04765011	0.04966439	0.05305798	0.05982913	0.06361531	0.06668250	0.06842593
-22.04793135	0.03348650	0.03412093	0.03483121	0.03497179	0.03733612	0.03844052	0.04018475	0.04326202	0.04602642	0.04938864	0.05129028	0.05459634	0.06169687	0.06554043	0.06854588	0.07012097
-21.97540526	0.03426247	0.03512637	0.03542663	0.03612660	0.03792225	0.03965398	0.04114247	0.04415184	0.04726559	0.05134399	0.05318441	0.05615296	0.06360032	0.06752183	0.07044230	0.07184518
-21.90287917	0.03518587	0.03602807	0.03603766	0.03739303	0.03840921	0.04100811	0.04220747	0.04505777	0.04850374	0.05336128	0.05525270	0.05780087	0.06555313	0.06954884	0.07236618	0.07360205
-21.83035308	0.03619547	0.03678215	0.03675751	0.03861388	0.03893516	0.04235939	0.04338070	0.04610433	0.04980183	0.05528696	0.05736187	0.05960726	0.06757328	0.07161034	0.07431432	0.07539330
-21.75782699	0.03720332	0.03740686	0.03764106	0.03964941	0.03963806	0.04358162	0.04464461	0.04738955	0.05122631	0.05702873	0.05939016	0.06160748	0.06967491	0.07369749	0.07628609	0.07721754
-21.68530090	0.03812928	0.03797680	0.03868223	0.04043112	0.04060405	0.04461603	0.04597059	0.04894786	0.05282507	0.05859346	0.06127484	0.06379028	0.07186121	0.07580572	0.07828280	0.07907003
-21.61277481	0.03893262	0.03859531	0.03981459	0.04098962	0.04183441	0.04549660	0.04733055	0.05073648	0.05460995	0.06008798	0.06303808	0.06610023	0.07412116	0.07793514	0.08030634	0.08094378
-21.54024872	0.03962874	0.03935507	0.04093561	0.04144556	0.04324410	0.04634052	0.04870832	0.05265091	0.05655260	0.06168115	0.06478052	0.06845692	0.07643165	0.08008910	0.08235761	0.08283136
-21.46772263	0.04028403	0.04030211	0.04194561	0.04196607	0.04469318	0.04730654	0.05010683	0.05456482	0.05859558	0.06354085	0.06664418	0.07078397	0.07876435	0.08227162	0.08443538	0.08472702
-21.39519654	0.04099076	0.04141698	0.04278686	0.04270287	0.04604000	0.04853609	0.05154813	0.05637941	0.06067485	0.06576888	0.06875780	0.07303702	0.08109475	0.08448453	0.08653595	0.08662811
-21.32267045	0.04183128	0.04262088	0.04346763	0.04373513	0.04719647	0.05009955	0.05306632	0.05806388	0.06274525	0.06835914	0.07118532	0.07521977	0.08340997	0.08672556	0.08865366	0.08853529
-21.25014436	0.04284545	0.04380475	0.04406176	0.04503909	0.04816419	0.05196816	0.05469596	0.05967094	0.06479904	0.07119555	0.07389740	0.07738165	0.08571243	0.08898799	0.09078217	0.09045153
-21.17761827	0.04401364	0.04487058	0.04468313	0.04649675	0.04903733	0.05402329	0.05646015	0.06132053	0.06687025	0.07409197	0.07677743	0.07959755	0.08801766	0.09126214	0.09291581	0.09238011
-21.10509218	0.04526253	0.04576930	0.04544444	0.04794112	0.04997004	0.05610055	0.05836291	0.06315666	0.06902226	0.07685988	0.07966127	0.08193660	0.09034692	0.09353806	0.09505055	0.09432248
-21.03256609	0.04649150	0.04652065	0.04641565	0.04922166	0.05111997	0.05805295	0.06038871	0.06529317	0.07132304	0.07937860	0.08239671	0.08443230	0.09271739	0.09580837	0.09718417	0.09627680
-20.96004000	0.04761020	0.04720702	0.04759808	0.05026508	0.05258899	0.05980948	0.06250941	0.06776849	0.07381690	0.08164124	0.08489932	0.08706561	0.09513376	0.09807000	0.09931546	0.09823763
-20.88751391	0.04857287	0.04794316	0.04892442	0.05110812	0.05438355	0.06140604	0.06469576	0.07052715	0.07650367	0.08375721	0.08718394	0.08976802	0.09758443	0.10032409	0.10144291	0.10019711
-20.81498782	0.04939611	0.04883301	0.05028533	0.05188868	0.05641091	0.06297607	0.06692928	0.07343621	0.07933371	0.08590917	0.08935860	0.09244433	0.10004404	0.10257403	0.10356326	0.10214707
-20.74246173	0.05015319	0.04993003	0.05157278	0.05279758	0.05851372	0.06470270	0.06920948	0.07633146	0.08222146	0.08828020	0.09158192	0.09500685	0.10248149	0.10482227	0.10567066	0.10408145
-20.66993564	0.05094665	0.05121641	0.05272403	0.05400840	0.06053062	0.06674964	0.07155355	0.07907654	0.08507286	0.09097825	0.09399960	0.09740817	0.10487031	0.10706712	0.10775690	0.10599804
-20.59740955	0.05186948	0.05260950	0.05374892	0.05561160	0.06236096	0.06919676	0.07398830	0.08161270	0.08781689	0.09398777	0.09668444	0.09965937	0.10719754	0.10930092	0.10981260	0.10789916
-20.52488346	0.05296973	0.05399367	0.05472973	0.05757879	0.06400797	0.07200528	0.07653728	0.08397974	0.09042941	0.09716887	0.09960353	0.10182615	0.10946724	0.11151030	0.11182921	0.10979082
-20.45235737	0.05423230	0.05526572	0.05579261	0.05977165	0.06558314	0.07502739	0.07920790	0.08629882	0.09293988	0.10030591	0.10262642	0.10400321	0.11169723	0.11367873	0.11380106	0.11168097
-20.37983128	0.05558525	0.05637675	0.05706096	0.06199363	0.06726839	0.07805806	0.08198398	0.08872272	0.09541774	0.10318831	0.10557246	0.10627653	0.11391005	0.11579044	0.11572680	0.11357742
-20.30730519	0.05692880	0.05735413	0.05860824	0.06406557	0.06924914	0.08091051	0.08482679	0.09137242	0.09794319	0.10569282	0.10827966	0.10868754	0.11612161	0.11783431	0.11760978	0.11548618
-20.23477910	0.05817619	0.05829463	0.06042859	0.06589706	0.07164272	0.08348664	0.08768486	0.09428397	0.10057415	0.10783415	0.11066840	0.11121359	0.11833195	0.11980651	0.11945715	0.11741099
-20.16225301	0.05929096	0.05933079	0.06243715	0.06752541	0.07444995	0.08581490	0.09050899	0.09738815	0.10332105	0.10976302	0.11277413	0.11377276	0.12052208	0.12171083	0.12127814	0.11935388
-20.08972692	0.06030610	0.06058281	0.06450103	0.06910596	0.07754932	0.08803936	0.09326722	0.10053127	0.10614057	0.11170990	0.11473517	0.11625205	0.12265842	0.12355659	0.12308210	0.12131665
-20.01720083	0.06131706	0.06211415	0.06649024	0.07085582	0.08073768	0.09036281	0.09595434	0.10353163	0.10895087	0.11389461	0.11673846	0.11854844	0.12470341	0.12535520	0.12487700	0.12330232
-19.94467474	0.06245062	0.06390818	0.06832891	0.07297124	0.08380310	0.09296398	0.09859138	0.10624988	0.11166286	0.11643699	0.11894399	0.12060716	0.12662852	0.12711654	0.12666895	0.12531600
-19.87214865	0.06382084	0.06587542	0.07002797	0.07554980	0.08660319	0.09592212	0.10121582	0.10864615	0.11421535	0.11930397	0.12141728	0.12244187	0.12842462	0.12884670	0.12846268	0.12736456
-19.79962256	0.06548877	0.06788939	0.07168551	0.07854798	0.08911792	0.09917850	0.10386581	0.11080010	0.11659995	0.12231572	0.12409764	0.12412856	0.13010569	0.13054794	0.13026293	0.12945515
-19.72709647	0.06744092	0.06983795	0.07345355	0.08179177	0.09145583	0.10255185	0.10656429	0.11288437	0.11886512	0.12521046	0.12681602	0.12577483	0.13170436	0.13222085	0.13207580	0.13159311
-19.65457038	0.06959586	0.07167065	0.07548325	0.08503815	0.09381013	0.10580435	0.10930983	0.11509975	0.12109709	0.12774382	0.12935697	0.12747653	0.13326085	0.13386771	0.13390959	0.13377999
-19.58204429	0.07183650	0.07342373	0.07786875	0.08806528	0.09637977	0.10873331	0.11207709	0.11759632	0.12338434	0.12978414	0.13154094	0.12927865	0.13480969	0.13549571	0.13577466	0.13601268
-19.50951820	0.07405676	0.07521205	0.08061139	0.09075680	0.09928646	0.11125324	0.11482737	0.12041161	0.12577966	0.13136523	0.13329505	0.13115641	0.13636937	0.13711854	0.13768214	0.13828393
-19.43699211	0.07620518	0.07719021	0.08361849	0.09314753	0.10252024	0.11343484	0.11752488	0.12345057	0.12827483	0.13267432	0.13468286	0.13302449	0.13793890	0.13875557	0.13964214	0.14058440
-19.36446602	0.07830855	0.07949708	0.08673807	0.09541084	0.10593744	0.11548285	0.12015173	0.12651723	0.13079867	0.13397834	0.13588073	0.13477135	0.13950291	0.14042879	0.14166183	0.14290548
-19.29193993	0.08046628	0.08220423	0.08981702	0.09779167	0.10931250	0.11765993	0.12271565	0.12938665	0.13324000	0.13551682	0.13710907	0.13630548	0.14104294	0.14215854	0.14374435	0.14524207
-19.21941384	0.08281702	0.08528842	0.09276041	0.10050911	0.11242573	0.12018395	0.12524642	0.13188942	0.13548698	0.13740388	0.13854523	0.13759544	0.14255059	0.14395957	0.14588894	0.14759427
-19.14688775	0.08548959	0.08863960	0.09556897	0.10366660	0.11515291	0.12313935	0.12778213	0.13397553	0.13746770	0.13957954	0.14025335	0.13868751	0.14403700	0.14583883	0.14809215	0.14996750
-19.07436166	0.08855649	0.09210217	0.09833915	0.10720637	0.11752015	0.12643805	0.13035021	0.13573117	0.13917590	0.14183098	0.14215940	0.13969370	0.14553474	0.14779603	0.15034987	0.15237089
-19.00183557	0.09200798	0.09553469	0.10122516	0.11092668	0.11970086	0.12984727	0.13295087	0.13734100	0.14067137	0.14387699	0.14408266	0.14075437	0.14709107	0.14982635	0.15265939	0.15481472
-18.92930948	0.09575694	0.09886510	0.10437650	0.11455776	0.12195308	0.13307477	0.13554988	0.13901023	0.14205543	0.14548270	0.14581176	0.14198978	0.14875493	0.15192462	0.15502092	0.15730756
-18.85678339	0.09967312	0.10212021	0.10787530	0.11786793	0.12452032	0.13587896	0.13808406	0.14087775	0.14343091	0.14655925	0.14719526	0.14345960	0.15056280	0.15408911	0.15743801	0.15985445
-18.78425730	0.10363394	0.10541688	0.11169885	0.12075856	0.12753431	0.13816026	0.14047833	0.14295581	0.14486335	0.14720800	0.14821046	0.14514600	0.15252862	0.15632403	0.15991675	0.16245648
-18.71173121	0.10757260	0.10891738	0.11572255	0.12330941	0.13095810	0.13999699	0.14266803	0.14512171	0.14635922	0.14769050	0.14898238	0.14696704	0.15464192	0.15863933	0.16246422	0.16511191
-18.63920512	0.11150422	0.11276514	0.11976436	0.12575428	0.13459408	0.14161051	0.14461915	0.14716620	0.14786989	0.14833528	0.14974436	0.14881489	0.15687497	0.16104824	0.16508687	0.16781824
-18.56667903	0.11551914	0.11702538	0.12365431	0.12839451	0.13815510	0.14327272	0.14633811	0.14888029	0.14931965	0.14941741	0.15075517	0.15060385	0.15919616	0.16356375	0.16778919	0.17057436
-18.49415294	0.11974494	0.12165409	0.12730229	0.13148222	0.14137210	0.14519323	0.14786910	0.15014595	0.15064626	0.15105812	0.15220481	0.15230914	0.16158482	0.16619549	0.17057360	0.17338186
-18.42162685	0.12429135	0.12650911	0.13073754	0.13511976	0.14409605	0.14743184	0.14927925	0.15099426	0.15183688	0.15318401	0.15414621	0.15398133	0.16404114	0.16894795	0.17344092	0.17624482
-18.34910076	0.12919882	0.13139950	0.13410244	0.13921462	0.14635362	0.14987218	0.15063824	0.15160634	0.15294440	0.15556218	0.15647936	0.15573064	0.16658840	0.17182056	0.17639126	0.17916817
-18.27657467	0.13441158	0.13615534	0.13760186	0.14351018	0.14833359	0.15226902	0.15200050	0.15225571	0.15407662	0.15789735	0.15899463	0.15768777	0.16926575	0.17480989	0.17942469	0.18215520
-18.20404858	0.13978752	0.14069175	0.14142614	0.14768104	0.15030892	0.15435067	0.15339575	0.15321346	0.15536251	0.15995267	0.16145883	0.15995624	0.17211497	0.17791233	0.18254123	0.18520510
-18.13152249	0.14514134	0.14504033	0.14567636	0.15145687	0.15252463	0.15593607	0.15483115	0.15465282	0.15690789	0.16164742	0.16370981	0.16257526	0.17516558	0.18112602	0.18573986	0.18831160
-18.05899640	0.15030769	0.14933634	0.15032267	0.15472602	0.15509767	0.15701955	0.15630306	0.15659035	0.15875950	0.16309349	0.16572306	0.16550762	0.17842447	0.18445098	0.18901675	0.19146321
-17.98647031	0.15519903	0.15376307	0.15521125	0.15757656	0.15796798	0.15778805	0.15781253	0.15888647	0.16089070	0.16455592	0.16762544	0.16865708	0.18187335	0.18788705	0.19236346	0.19464500
-17.91394422	0.15983611	0.15847568	0.16011878	0.16025822	0.16092309	0.15856279	0.15937714	0.16130521	0.16321517	0.16635396	0.16964984	0.17190846	0.18547483	0.19143025	0.19576563	0.19784151
-17.84141813	0.16433821	0.16353246	0.16483372	0.16307897	0.16368609	0.15968708	0.16103386	0.16360899	0.16562369	0.16874172	0.17204881	0.17517466	0.18918440	0.19506902	0.19920307	0.20103945
-17.76889204	0.16887584	0.16886296	0.16923241	0.16627674	0.16603368	0.16140319	0.16283127	0.16565442	0.16803038	0.17181315	0.17500115	0.17843200	0.19296359	0.19878163	0.20265155	0.20422959
-17.69636595	0.17360294	0.17428581	0.17331988	0.16991842	0.16789634	0.16376619	0.16481514	0.16744947	0.17040983	0.17547040	0.17854657	0.18173016	0.19678904	0.20253631	0.20608565	0.20740689
-17.62383986	0.17859403	0.17957101	0.17721845	0.17386666	0.16940034	0.16662846	0.16701114	0.16915207	0.17281178	0.17946569	0.18257374	0.18517206	0.20065394	0.20629441	0.20948237	0.21056908
-17.55131377	0.18381257	0.18452392	0.18110813	0.17782995	0.17083330	0.16970103	0.16941541	0.17101171	0.17534654	0.18350067	0.18686562	0.18887133	0.20456161	0.21001570	0.21282421	0.21371434
-17.47878768	0.18912158	0.18905794	0.18514211	0.18147745	0.17254548	0.17266649	0.17199563	0.17327725	0.17814859	0.18734502	0.19118401	0.19290312	0.20851380	0.21366445	0.21610090	0.21683888
-17.40626159	0.19433375	0.19322582	0.18937190	0.18457318	0.17482390	0.17530351	0.17470316	0.17610668	0.18133126	0.19092829	0.19536077	0.19726703	0.21249867	0.21721476	0.21930934	0.21993563
-17.33373550	0.19928293	0.19719687	0.19371337	0.18707691	0.17778764	0.17757198	0.17749330	0.17951385	0.18494891	0.19436868	0.19936029	0.20187633	0.21648370	0.22065318	0.22245230	0.22299449
-17.26120941	0.20388736	0.20118621	0.19796868	0.18916986	0.18134518	0.17962855	0.18034660	0.18337237	0.18898315	0.19792822	0.20328851	0.20657809	0.22041644	0.22397771	0.22553553	0.22600405
-17.18868332	0.20817883	0.20536337	0.20189812	0.19119428	0.18522974	0.18176777	0.18328291	0.18747453	0.19335556	0.20191026	0.20734509	0.21119672	0.22423392	0.22719420	0.22856484	0.22895428
-17.11615723	0.21228498	0.20977597	0.20531467	0.19352849	0.18910014	0.18431217	0.18636318	0.19162114	0.19796243	0.20653768	0.21173660	0.21558551	0.22787788	0.23031234	0.23154391	0.23183892
-17.04363114	0.21636984	0.21431974	0.20816363	0.19644551	0.19266790	0.18749451	0.18967821	0.19570771	0.20271709	0.21185770	0.21658337	0.21966737	0.23130982	0.23334062	0.23447328	0.23465676
-16.97110505	0.22055561	0.21876851	0.21055606	0.20000974	0.19580420	0.19137736	0.19332722	0.19977270	0.20758321	0.21770931	0.22185605	0.22344989	0.23452122	0.23628385	0.23735091	0.23741127
-16.89857896	0.22485660	0.22285435	0.21273999	0.20405291	0.19858488	0.19584042	0.19739428	0.20398839	0.21258510	0.22376551	0.22736616	0.22701012	0.23753460	0.23914389	0.24017356	0.24010853
-16.82605287	0.22915316	0.22636797	0.21501901	0.20823909	0.20125834	0.20063954	0.20192921	0.20859760	0.21779011	0.22963553	0.23281554	0.23045515	0.24039625	0.24192205	0.24293846	0.24275451
-16.75352678	0.23321772	0.22923980	0.21764783	0.21219411	0.20415011	0.20551366	0.20693901	0.21381894	0.22326996	0.23498921	0.23788793	0.23387363	0.24316069	0.24462254	0.24564455	0.24535257
-16.68100069	0.23678676	0.23156963	0.22074444	0.21564945	0.20754135	0.21029724	0.21239232	0.21975578	0.22905424	0.23965843	0.24234973	0.23729758	0.24587520	0.24725507	0.24829260	0.24790248
-16.60847460	0.23965091	0.23359177	0.22425188	0.21854677	0.21156844	0.21499351	0.21823284	0.22634360	0.23509473	0.24367889	0.24612306	0.24068886	0.24856789	0.24983519	0.25088456	0.25040136
-16.53594851	0.24173108	0.23558785	0.22796459	0.22106121	0.21618182	0.21978005	0.22439653	0.23335499	0.24125442	0.24725777	0.24930528	0.24395481	0.25124390	0.25238176	0.25342219	0.25284652
-16.46342242	0.24310993	0.23778028	0.23160978	0.22353601	0.22117898	0.22494143	0.23082530	0.24046096	0.24732715	0.25068127	0.25212805	0.24698914	0.25389053	0.25491217	0.25590617	0.25523911
-16.39089633	0.24400683	0.24024780	0.23495179	0.22635365	0.22629795	0.23075596	0.23747181	0.24732596	0.25308264	0.25419680	0.25487057	0.24972009	0.25648850	0.25743691	0.25833599	0.25758763
-16.31837024	0.24470602	0.24289674	0.23787910	0.22979367	0.23133354	0.23737717	0.24429322	0.25370208	0.25832280	0.25791527	0.25776084	0.25214830	0.25902485	0.25995570	0.26071127	0.25990972
-16.24584415	0.24546460	0.24549947	0.24044217	0.23393266	0.23623033	0.24475520	0.25123803	0.25948812	0.26293148	0.26177079	0.26089792	0.25435835	0.26150187	0.26245687	0.26303427	0.26223175
-16.17331806	0.24643576	0.24778589	0.24282612	0.23862474	0.24111496	0.25262923	0.25823042	0.26473306	0.26690068	0.26555366	0.26422638	0.25649809	0.26393853	0.26492090	0.26531296	0.26458620
-16.10079197	0.24763543	0.24955324	0.24527188	0.24357009	0.24625324	0.26059435	0.26515996	0.26958419	0.27032330	0.26900157	0.26756989	0.25873228	0.26636354	0.26732735	0.26756371	0.26700767
-16.02826588	0.24896449	0.25075056	0.24797580	0.24844427	0.25194744	0.26821966	0.27188229	0.27420199	0.27335894	0.27191630	0.27071181	0.26118618	0.26880319	0.26966354	0.26981271	0.26952876
-15.95573979	0.25027411	0.25150546	0.25100972	0.25303715	0.25841065	0.27517501	0.27823229	0.27867641	0.27618360	0.27425894	0.27348939	0.26390022	0.27126901	0.27193222	0.27209557	0.27217711
-15.88321370	0.25144723	0.25208396	0.25429367	0.25734624	0.26566709	0.28131953	0.28404880	0.28297586	0.27894067	0.27618400	0.27586846	0.26681331	0.27375102	0.27415605	0.27445509	0.27497440
-15.81068761	0.25246048	0.25279731	0.25763191	0.26158614	0.27351586	0.28672033	0.28920319	0.28695324	0.28171063	0.27800059	0.27796573	0.26978202	0.27622049	0.27637728	0.27693782	0.27793720
-15.73816152	0.25340343	0.25389446	0.26080128	0.26610853	0.28157376	0.29159480	0.29362380	0.29041013	0.28450522	0.28006769	0.28001106	0.27263023	0.27864238	0.27865308	0.27959034	0.28107904
-15.66563543	0.25444473	0.25548106	0.26365588	0.27126109	0.28938116	0.29620046	0.29731033	0.29319144	0.28729252	0.28266384	0.28226230	0.27521225	0.28099392	0.28104787	0.28245621	0.28441253
-15.59310934	0.25576153	0.25749858	0.26620739	0.27723946	0.29653698	0.30071492	0.30033527	0.29527571	0.29003353	0.28587948	0.28490444	0.27746696	0.28328316	0.28362520	0.28557418	0.28795032
-15.52058325	0.25746254	0.25976873	0.26864776	0.28398935	0.30280876	0.30515256	0.30283064	0.29682772	0.29271674	0.28957404	0.28797199	0.27944313	0.28556031	0.28644178	0.28897762	0.29170453
-15.44805716	0.25953918	0.26208795	0.27130255	0.29119722	0.30818073	0.30935153	0.30496373	0.29817990	0.29537764	0.29341688	0.29132575	0.28128654	0.28791732	0.28954522	0.29269478	0.29568468
-15.37553107	0.26186513	0.26433105	0.27452929	0.29837592	0.31282197	0.31303832	0.30691502	0.29975007	0.29809255	0.29700044	0.29469570	0.28319300	0.29047479	0.29297557	0.29674922	0.29989513
-15.30300498	0.26425376	0.26652440	0.27859842	0.30501747	0.31698741	0.31594936	0.30885124	0.30191959	0.30094854	0.29998611	0.29777693	0.28534484	0.29335929	0.29676848	0.30115894	0.30433330
-15.23047889	0.26654433	0.26885750	0.28359805	0.31075426	0.32089131	0.31796247	0.31090855	0.30491029	0.30400037	0.30222970	0.30034484	0.28785466	0.29667831	0.30095880	0.30593475	0.30898978
-15.15795280	0.26869146	0.27162619	0.28939969	0.31546969	0.32460512	0.31918037	0.31318457	0.30870475	0.30723260	0.30383896	0.30234748	0.29073839	0.30050298	0.30558195	0.31107886	0.31385061
-15.08542671	0.27081916	0.27513039	0.29569560	0.31931785	0.32801775	0.31993765	0.31573646	0.31304034	0.31054423	0.30513989	0.30393957	0.29392837	0.30486017	0.31066998	0.31658130	0.31890142
-15.01290062	0.27321406	0.27956508	0.30209679	0.32264106	0.33087840	0.32071960	0.31857964	0.31748233	0.31376325	0.30656202	0.30544386	0.29732257	0.30974065	0.31624616	0.32242097	0.32413197
-14.94037453	0.27626028	0.28494542	0.30825271	0.32581906	0.33291079	0.32201502	0.32168703	0.32155303	0.31669000	0.30848466	0.30725208	0.30085107	0.31511548	0.32231647	0.32856731	0.32953955
-14.86784844	0.28033379	0.29109983	0.31394976	0.32910662	0.33395438	0.32415312	0.32498641	0.32487437	0.31915781	0.31110254	0.30970077	0.30453351	0.32095645	0.32886202	0.33498454	0.33512986
-14.79532235	0.28569583	0.29773159	0.31915320	0.33252276	0.33407058	0.32718449	0.32835870	0.32727398	0.32108844	0.31436439	0.31296779	0.30850209	0.32725166	0.33583928	0.34163792	0.34091467
-14.72279626	0.29241728	0.30452753	0.32397937	0.33583689	0.33358186	0.33084919	0.33164011	0.32881955	0.32252469	0.31801030	0.31703192	0.31297770	0.33400903	0.34318350	0.34850035	0.34690702
-14.65027017	0.30036713	0.31127076	0.32860884	0.33866089	0.33300870	0.33465045	0.33463197	0.32976829	0.32362828	0.32169920	0.32170885	0.31820311	0.34124584	0.35081999	0.35555687	0.35311517
-14.57774408	0.30926353	0.31791388	0.33318018	0.34061441	0.33292854	0.33800849	0.33712461	0.33045434	0.32464408	0.32517996	0.32675095	0.32435854	0.34897045	0.35867791	0.36280576	0.35953745
-14.50521799	0.31876436	0.32458564	0.33770685	0.34150274	0.33379608	0.34044412	0.33893010	0.33115764	0.32584013	0.32843691	0.33197423	0.33148773	0.35716138	0.36670375	0.37025580	0.36615937
-14.43269190	0.32856975	0.33152247	0.34205393	0.34143497	0.33579002	0.34172914	0.33992057	0.33200678	0.32744915	0.33174886	0.33735914	0.33946739	0.36575474	0.37486957	0.37791960	0.37295417
-14.36016581	0.33849205	0.33895220	0.34598671	0.34083672	0.33874391	0.34194673	0.34006356	0.33295371	0.32962916	0.33563045	0.34308160	0.34803313	0.37464707	0.38317420	0.38580595	0.37988617
-14.28763972	0.34847312	0.34697332	0.34927561	0.34034511	0.34218832	0.34144267	0.33944284	0.33383726	0.33245915	0.34066706	0.34945656	0.35685840	0.38371499	0.39163664	0.39391092	0.38691584
-14.21511363	0.35853464	0.35547778	0.35181639	0.34061200	0.34549381	0.34068620	0.33826236	0.33450988	0.33596550	0.34729975	0.35681082	0.36565819	0.39284488	0.40028093	0.40221281	0.39400473
-14.14258754	0.36869510	0.36414746	0.35372026	0.34209449	0.34807073	0.34009262	0.33682430	0.33498056	0.34016919	0.35564176	0.36533221	0.37428002	0.40196268	0.40912615	0.41067269	0.40111874
-14.07006145	0.37888012	0.37253284	0.35533324	0.34490193	0.34955470	0.33988043	0.33549168	0.33550992	0.34512887	0.36540125	0.37495739	0.38274547	0.41105251	0.41817214	0.41923762	0.40822886
-13.99753536	0.38886217	0.38018628	0.35716959	0.34875902	0.34991195	0.34001817	0.33463768	0.33661233	0.35095747	0.37594788	0.38534738	0.39122565	0.42015640	0.42739631	0.42784726	0.41531004
-13.92500927	0.39826355	0.38680120	0.35977796	0.35310282	0.34943043	0.34028601	0.33459933	0.33895274	0.35780151	0.38651102	0.39597016	0.39995488	0.42935108	0.43675381	0.43644116	0.42233913
-13.85248318	0.40662021	0.39231150	0.36358216	0.35728104	0.34859979	0.34042998	0.33564283	0.34316170	0.36578533	0.39643937	0.40626711	0.40911937	0.43871642	0.44618636	0.44496427	0.42929370
-13.77995709	0.41349260	0.39690859	0.36874953	0.36078072	0.34792851	0.34035145	0.33794684	0.34963120	0.37493789	0.40542441	0.41584236	0.41876281	0.44829906	0.45563070	0.45336926	0.43615286
-13.70743100	0.41858760	0.40097064	0.37513603	0.36340447	0.34776800	0.34024496	0.34161068	0.35836907	0.38513247	0.41359761	0.42460266	0.42875066	0.45808604	0.46502500	0.46161541	0.44290035
-13.63490491	0.42184759	0.40492645	0.38232271	0.36532623	0.34821695	0.34063225	0.34666885	0.36896711	0.39606875	0.42145912	0.43278383	0.43881220	0.46800432	0.47431144	0.46966537	0.44952882
-13.56237882	0.42347168	0.40910086	0.38973337	0.36700942	0.34913935	0.34225391	0.35311585	0.38070102	0.40731121	0.42965627	0.44086174	0.44864748	0.47794145	0.48343478	0.47748178	0.45604362
-13.48985273	0.42387431	0.41359545	0.39679332	0.36901392	0.35029865	0.34585718	0.36091843	0.39273634	0.41837846	0.43869903	0.44936360	0.45805572	0.48777627	0.49233874	0.48502607	0.46246391
-13.41732664	0.42359132	0.41825042	0.40307090	0.37177118	0.35154810	0.35194866	0.37001555	0.40436855	0.42885872	0.44873871	0.45865668	0.46702759	0.49741054	0.50096351	0.49226052	0.46881969
-13.34480055	0.42315905	0.42270075	0.40835652	0.37541310	0.35299770	0.36061130	0.38030108	0.41520702	0.43851562	0.45949921	0.46880958	0.47575933	0.50678712	0.50924654	0.49915372	0.47514468
-13.27227446	0.42300470	0.42650390	0.41265244	0.37972343	0.35508722	0.37145106	0.39160228	0.42523400	0.44735011	0.47038993	0.47957578	0.48458192	0.51588772	0.51712743	0.50568758	0.48146638
-13.19974837	0.42337491	0.42929519	0.41608678	0.38424086	0.35851668	0.38371497	0.40366632	0.43472235	0.45559480	0.48078207	0.49050477	0.49381686	0.52471213	0.52455544	0.51186375	0.48779588
-13.12722228	0.42433994	0.43091616	0.41879185	0.38847024	0.36404764	0.39653228	0.41616045	0.44405870	0.46364177	0.49030505	0.50113965	0.50362342	0.53324921	0.53149666	0.51770667	0.49412040
-13.05469619	0.42583638	0.43146223	0.42080244	0.39211847	0.37224863	0.40919371	0.42869619	0.45353869	0.47192916	0.49904151	0.51121500	0.51390131	0.54145347	0.53793801	0.52326173	0.50040107
-12.98217010	0.42773423	0.43124327	0.42202049	0.39526798	0.38326636	0.42136030	0.44089034	0.46324083	0.48082939	0.50751840	0.52075907	0.52429405	0.54923878	0.54388654	0.52858809	0.50657690
-12.90964401	0.42989467	0.43066376	0.42226782	0.39839931	0.39672597	0.43311050	0.45243735	0.47302961	0.49056785	0.51649890	0.53005487	0.53429806	0.55649300	0.54936452	0.53374739	0.51257463
-12.83711792	0.43219549	0.43007338	0.42140989	0.40224802	0.41180771	0.44481911	0.46318742	0.48267956	0.50119786	0.52663099	0.53947888	0.54343792	0.56310784	0.55440292	0.53879074	0.51832214
-12.76459183	0.43451660	0.42964419	0.41950192	0.40754615	0.42745871	0.45691450	0.47319956	0.49207887	0.51261499	0.53811914	0.54929580	0.55143855	0.56901194	0.55903624	0.54374692	0.52376268
-12.69206574	0.43669426	0.42932237	0.41689499	0.41473511	0.44269448	0.46962774	0.48274790	0.50138902	0.52461211	0.55057287	0.55949989	0.55832319	0.57419320	0.56330080	0.54861444	0.52886699
-12.61953965	0.43847975	0.42887561	0.41424911	0.42377731	0.45686028	0.48284517	0.49228100	0.51108809	0.53693743	0.56310390	0.56978398	0.56439483	0.57870167	0.56723653	0.55335940	0.53364132
-12.54701356	0.43952106	0.42801772	0.41243316	0.43413727	0.46975497	0.49613921	0.50232906	0.52182206	0.54932871	0.57465174	0.57965235	0.57010538	0.58263243	0.57088991	0.55792020	0.53813061
-12.47448747	0.43940886	0.42656319	0.41233259	0.44495145	0.48158510	0.50896369	0.51338101	0.53414791	0.56152969	0.58440427	0.58862876	0.57586257	0.58609639	0.57431451	0.56221850	0.54241691
-12.40196138	0.43776627	0.42455253	0.41462437	0.45532778	0.49276438	0.52093819	0.52577685	0.54824441	0.57330343	0.59213873	0.59646193	0.58185078	0.58919172	0.57756634	0.56617543	0.54661414
-12.32943529	0.43437557	0.42229396	0.41959570	0.46466378	0.50365919	0.53207477	0.53960258	0.56373051	0.58445125	0.59832738	0.60323538	0.58793749	0.59198710	0.58069328	0.56973082	0.55085994
-12.25690920	0.42929231	0.42030050	0.42706745	0.47285282	0.51439516	0.54285176	0.55465069	0.57969723	0.59484593	0.60395810	0.60932163	0.59370403	0.59452223	0.58372133	0.57286263	0.55530494
-12.18438311	0.42290621	0.41915135	0.43645485	0.48029801	0.52481061	0.55405203	0.57044058	0.59495229	0.60446851	0.61012618	0.61519646	0.59859071	0.59682240	0.58664302	0.57560368	0.56009949
-12.11185702	0.41592265	0.41930863	0.44694239	0.48771883	0.53457322	0.56642820	0.58629879	0.60839519	0.61342646	0.61756947	0.62119046	0.60210445	0.59891787	0.58941435	0.57805204	0.56537735
-12.03933093	0.40925046	0.42097867	0.45771277	0.49582833	0.54340838	0.58033438	0.60148510	0.61938575	0.62193263	0.62631245	0.62728619	0.60401183	0.60085601	0.59196472	0.58037234	0.57123659
-11.96680484	0.40383338	0.42406294	0.46813851	0.50501276	0.55132700	0.59546448	0.61533165	0.62795425	0.63022552	0.63558900	0.63306729	0.60444567	0.60269516	0.59422055	0.58278536	0.57771916
-11.89427875	0.40047409	0.42822634	0.47789019	0.51515616	0.55876943	0.61084036	0.62736096	0.63475623	0.63845655	0.64406945	0.63783786	0.60388493	0.60448783	0.59613798	0.58554500	0.58479194
-11.82175266	0.39969743	0.43305609	0.48691564	0.52568273	0.56651518	0.62507643	0.63735242	0.64079629	0.64657276	0.65031404	0.64087654	0.60301474	0.60625519	0.59773584	0.58890365	0.59233344
-11.74922657	0.40170295	0.43825223	0.49531192	0.53580887	0.57543646	0.63682416	0.64534335	0.64700206	0.65425705	0.65329075	0.64173992	0.60252177	0.60796653	0.59911800	0.59306954	0.60013087
-11.67670048	0.40641560	0.44377210	0.50315678	0.54492176	0.58614849	0.64523838	0.65157261	0.65383932	0.66094785	0.65275533	0.64049515	0.60288375	0.60953654	0.60047554	0.59816209	0.60789098
-11.60417439	0.41361567	0.44987334	0.51039627	0.55288280	0.59870787	0.65027853	0.65637609	0.66110169	0.66597338	0.64938214	0.63777311	0.60422613	0.61084944	0.60206381	0.60417309	0.61526651
-11.53164830	0.42307951	0.45701892	0.51684241	0.56016636	0.61249880	0.65272757	0.66007799	0.66796617	0.66875361	0.64457789	0.63461688	0.60629385	0.61180327	0.60415584	0.61094191	0.62189621
-11.45912221	0.43469438	0.46569175	0.52229803	0.56770529	0.62637178	0.65391294	0.66290818	0.67329433	0.66900800	0.64004220	0.63216649	0.60853912	0.61235840	0.60698056	0.61815186	0.62745362
-11.38659612	0.44847776	0.47616560	0.52676044	0.57653321	0.63899417	0.65523348	0.66498043	0.67608487	0.66692101	0.63723109	0.63128251	0.61029543	0.61258108	0.61065923	0.62535145	0.63169648
-11.31407003	0.46450857	0.48836995	0.53059112	0.58732477	0.64928590	0.65766778	0.66632156	0.67588060	0.66316299	0.63690870	0.63224376	0.61098016	0.61265921	0.61515542	0.63200039	0.63450793
-11.24154394	0.48275118	0.50187379	0.53460294	0.60003875	0.65677069	0.66145510	0.66695143	0.67301139	0.65877363	0.63891363	0.63461339	0.61026000	0.61287497	0.62025154	0.63753550	0.63592089
-11.16901785	0.50290240	0.51604923	0.53995330	0.61382211	0.66170810	0.66606532	0.66697688	0.66855254	0.65489299	0.64222732	0.63734162	0.60813908	0.61354052	0.62555944	0.64144732	0.63612000
-11.09649177	0.52428231	0.53033098	0.54789038	0.62723755	0.66495121	0.67046977	0.66665216	0.66402261	0.65243005	0.64529725	0.63906949	0.60494639	0.61490942	0.63056498	0.64335605	0.63541918
-11.02396568	0.54588289	0.54448541	0.55936477	0.63874837	0.66756750	0.67358978	0.66639514	0.66091371	0.65176588	0.64651423	0.63854185	0.60123803	0.61708754	0.63469885	0.64307423	0.63421804
-10.95143959	0.56655590	0.55876340	0.57469875	0.64728160	0.67037960	0.67476258	0.66670778	0.66019489	0.65257639	0.64468743	0.63501272	0.59765079	0.61997073	0.63742324	0.64064553	0.63294404
-10.87891350	0.58528796	0.57385836	0.59343196	0.65265127	0.67361297	0.67404314	0.66805127	0.66195681	0.65385632	0.63937629	0.62849298	0.59475277	0.62323324	0.63830915	0.63635230	0.63199062
-10.80638741	0.60154324	0.59064612	0.61438967	0.65567011	0.67678467	0.67221019	0.67066928	0.66531879	0.65414702	0.63099074	0.61979821	0.59292534	0.62635688	0.63710400	0.63068948	0.63166213
-10.73386132	0.61548760	0.60979990	0.63599163	0.65788563	0.67889221	0.67050064	0.67443242	0.66862657	0.65192476	0.62066340	0.61035976	0.59234507	0.62872450	0.63377571	0.62430794	0.63213519
-10.66133523	0.62802639	0.63141585	0.65669657	0.66101930	0.67882661	0.67013135	0.67874483	0.66988828	0.64605150	0.60994028	0.60186562	0.59297995	0.62973746	0.62851967	0.61793500	0.63344277
-10.58880914	0.64062640	0.65479765	0.67542910	0.66631191	0.67588726	0.67179268	0.68256349	0.66733052	0.63616471	0.60041831	0.59584173	0.59462329	0.62893221	0.62174314	0.61228396	0.63548314
-10.51628305	0.65487860	0.67853075	0.69183053	0.67408631	0.67017199	0.67529474	0.68453613	0.65989111	0.62288320	0.59341216	0.59329405	0.59696189	0.62606655	0.61402989	0.60796554	0.63805069
-10.44375696	0.67206551	0.70088828	0.70622132	0.68360629	0.66272750	0.67949969	0.68325794	0.64755680	0.60778388	0.58975977	0.59451347	0.59961432	0.62117080	0.60607861	0.60541431	0.64088174
-10.37123087	0.69276336	0.72036814	0.71933113	0.69336906	0.65536736	0.68256729	0.67758701	0.63141640	0.59313544	0.58974391	0.59907593	0.60213559	0.61454469	0.59863333	0.60484012	0.64370591
-10.29870478	0.71662613	0.73626161	0.73187067	0.70166503	0.65021812	0.68246010	0.66695391	0.61346534	0.58143886	0.59317199	0.60597424	0.60400962	0.60671257	0.59240524	0.60621067	0.64629277
-10.22617869	0.74246479	0.74897623	0.74415195	0.70725195	0.64911213	0.67754786	0.65160390	0.59620222	0.57489644	0.59949357	0.61387462	0.60465837	0.59835142	0.58799522	0.60926632	0.64848514
-10.15365260	0.76858004	0.75997921	0.75587403	0.70986212	0.65302507	0.66714058	0.63268337	0.58213281	0.57491087	0.60789403	0.62136286	0.60347957	0.59020342	0.58582977	0.61356362	0.65021372
-10.08112651	0.79323036	0.77132582	0.76623538	0.71033607	0.66173379	0.65178636	0.61216859	0.57331414	0.58176275	0.61733659	0.62717050	0.59995435	0.58299732	0.58610882	0.61853955	0.65149177
-10.00860042	0.81511623	0.78493438	0.77428826	0.71039908	0.67382973	0.63324812	0.59261699	0.57102591	0.59448557	0.62658943	0.63023961	0.59378611	0.57738127	0.58876510	0.62358651	0.65239336
-9.93607433	0.83370000	0.80185830	0.77944848	0.71204067	0.68705246	0.61418970	0.57678693	0.57558613	0.61107232	0.63419051	0.62977087	0.58505831	0.57386272	0.59345333	0.62812691	0.65302184
-9.86354824	0.84925729	0.82182077	0.78186226	0.71680965	0.69886780	0.59764498	0.56719338	0.58636777	0.62877795	0.63848375	0.62528062	0.57434814	0.57276703	0.59957298	0.63167751	0.65347723
-9.79102215	0.86266734	0.84321314	0.78259510	0.72524727	0.70711843	0.58643258	0.56570224	0.60191309	0.64459775	0.63790114	0.61669666	0.56272214	0.57420153	0.60632730	0.63389627	0.65383062
-9.71849606	0.87500766	0.86356851	0.78342221	0.73664216	0.71055569	0.58265672	0.57319007	0.62026001	0.65571983	0.63133659	0.60440270	0.55163585	0.57802930	0.61281583	0.63460764	0.65411168
-9.64596997	0.88715633	0.88036510	0.78638604	0.74923638	0.70913458	0.58742513	0.58930634	0.63904144	0.65990213	0.61852252	0.58932439	0.54272363	0.58384028	0.61815018	0.63380621	0.65431121
-9.57344388	0.89944502	0.89186498	0.79320812	0.76081473	0.70399577	0.60071881	0.61251530	0.65588905	0.65588491	0.60033636	0.57295532	0.53745310	0.59095114	0.62157649	0.63164130	0.65439702
-9.50091779	0.91155787	0.89769731	0.80469481	0.76944743	0.69716166	0.62146220	0.64028397	0.66845499	0.64369316	0.57887169	0.55726595	0.53682671	0.59844261	0.62258428	0.62838764	0.65433784
-9.42839170	0.92264887	0.89897726	0.82039382	0.77413184	0.69109465	0.64781627	0.66936516	0.67463121	0.62472104	0.55725253	0.54450108	0.54114658	0.60524733	0.62098157	0.62440759	0.65412837
-9.35586561	0.93164444	0.89792409	0.83861535	0.77513645	0.68818391	0.67730003	0.69639498	0.67311010	0.60154454	0.53909824	0.53689864	0.54989239	0.61028842	0.61692142	0.62011055	0.65380901
-9.28333952	0.93758718	0.89711115	0.85683256	0.77393557	0.69032114	0.70711951	0.71800592	0.66369580	0.57758160	0.52785130	0.53616656	0.56176110	0.61265158	0.61087427	0.61591388	0.65347607
-9.21081343	0.93994490	0.89860769	0.87232624	0.77274569	0.69863940	0.73440696	0.73124331	0.64747991	0.55659763	0.52607503	0.54311968	0.57488536	0.61175917	0.60355134	0.61220860	0.65328146
-9.13828734	0.93871560	0.90331144	0.88287661	0.77387082	0.71339346	0.75604801	0.73424650	0.62689686	0.54210960	0.53474842	0.55736993	0.58717015	0.60750528	0.59579493	0.60933203	0.65342439
-9.06576125	0.93441276	0.91068222	0.88729813	0.77905737	0.73393810	0.76921143	0.72657596	0.60538782	0.53684522	0.55300595	0.57720025	0.59667616	0.60031218	0.58845790	0.60754899	0.65413933
-8.99323516	0.92799544	0.91893265	0.88567109	0.78906210	0.75883123	0.77184797	0.70934401	0.58693586	0.54231307	0.57823061	0.59974462	0.60198060	0.59108871	0.58229631	0.60704312	0.65568513
-8.92070907	0.92070687	0.92560698	0.87921035	0.80358526	0.78588195	0.76315672	0.68538277	0.57533732	0.55853330	0.60650086	0.62145636	0.60243234	0.58108815	0.57789442	0.60791960	0.65833868
-8.84818298	0.91385464	0.92830680	0.86988233	0.82150694	0.81232987	0.74397870	0.65877571	0.57346108	0.58391805	0.63335257	0.63881324	0.59822079	0.57169329	0.57563235	0.61022005	0.66239396
-8.77565689	0.90859761	0.92536969	0.85988848	0.84132344	0.83513598	0.71704953	0.63412806	0.58270480	0.61546798	0.65470405	0.64906045	0.59027197	0.56417726	0.57569555	0.61394914	0.66816522
-8.70313080	0.90570287	0.91627910	0.85121864	0.86155467	0.85120688	0.68671488	0.61593423	0.60264076	0.64911022	0.66766314	0.65080274	0.58000578	0.55949889	0.57811514	0.61911023	0.67599153
-8.63060471	0.90530268	0.90174752	0.84538060	0.88103173	0.85776603	0.65838497	0.60783688	0.63092761	0.68030304	0.67103903	0.64428714	0.56902834	0.55817922	0.58282284	0.62574506	0.68624102
-8.55807862	0.90671241	0.88346719	0.84331277	0.89887453	0.85305263	0.63763733	0.61204961	0.66377085	0.70478266	0.66542185	0.63129218	0.55884850	0.56028735	0.58970351	0.63397095	0.69931442
-8.48555253	0.90841604	0.86369622	0.84543766	0.91399695	0.83693983	0.62912695	0.62894766	0.69658134	0.71930977	0.65286462	0.61467391	0.55066755	0.56553427	0.59863447	0.64400867	0.71564999
-8.41302644	0.90829036	0.84477747	0.85177217	0.92507214	0.81127226	0.63554175	0.65698289	0.72482410	0.72226002	0.63626011	0.59768281	0.54531646	0.57344081	0.60950908	0.65619661	0.73573181
-8.34050035	0.90381082	0.82876310	0.86203252	0.93008001	0.77986318	0.65699154	0.69283904	0.74488627	0.71392474	0.61864126	0.58323785	0.54328848	0.58352592	0.62225191	0.67099142	0.76010095
-8.26797426	0.89269746	0.81718553	0.87551583	0.92644192	0.74797275	0.69092303	0.73187406	0.75471380	0.69645066	0.60259063	0.57336773	0.54485011	0.59545858	0.63683851	0.68896096	0.78936289
-8.19544817	0.87356767	0.81097898	0.89095447	0.91201959	0.72140668	0.73244062	0.76882551	0.75409718	0.67339919	0.58989820	0.56895261	0.55014851	0.60913216	0.65333341	0.71077993	0.82417712
-8.12292208	0.84665372	0.81046438	0.90639320	0.88587991	0.70542443	0.77519751	0.79868063	0.74451684	0.64903932	0.58152539	0.56987795	0.55927844	0.62465143	0.67195376	0.73723915	0.86520865
-8.05039599	0.81408968	0.81523756	0.91922253	0.84909090	0.70351697	0.81264399	0.81749795	0.72863423	0.62750378	0.57785962	0.57538549	0.57226052	0.64225686	0.69315508	0.76927383	0.91302096
-7.97786990	0.77972469	0.82426909	0.92636599	0.80508207	0.71659834	0.83930303	0.82304710	0.70957131	0.61202851	0.57902169	0.58458094	0.58896027	0.66223879	0.71772277	0.80800324	0.96789864
-7.90534381	0.74854254	0.83602195	0.92458062	0.75949538	0.74262946	0.85184038	0.81513240	0.69019747	0.60440143	0.58514355	0.59687862	0.60896416	0.68490186	0.74684301	0.85475624	1.02960743
-7.83281772	0.72569811	0.84845275	0.91143925	0.71925223	0.77686172	0.84945027	0.79553148	0.67264063	0.60473124	0.59643229	0.61210794	0.63155160	0.71062356	0.78212282	0.91103923	1.09712585
-7.76029163	0.71533161	0.85893360	0.88609453	0.69108657	0.81274553	0.83371398	0.76755464	0.65811457	0.61181012	0.61294616	0.63042989	0.65578139	0.74001175	0.82553341	0.97839360	1.16841034
-7.68776554	0.71977975	0.86492132	0.84979378	0.67998414	0.84335557	0.80806796	0.73538165	0.64710310	0.62354141	0.63432619	0.65202463	0.68073274	0.77411597	0.87926228	1.05809727	1.24027409
-7.61523945	0.73934334	0.86436899	0.80598741	0.68780156	0.86289968	0.77682634	0.70335209	0.63974201	0.63769661	0.65955447	0.67671263	0.70587751	0.81460331	0.94547467	1.15069737	1.30845876
-7.54271336	0.77145721	0.85605693	0.75963008	0.71285830	0.86796898	0.74420432	0.67531190	0.63625775	0.65260025	0.68690356	0.70375267	0.73153648	0.86379051	1.02599843	1.25541759	1.36795174
-7.47018727	0.81054253	0.83974132	0.71653628	0.74995889	0.85818394	0.71360387	0.65417516	0.63727472	0.66758832	0.71426669	0.73198696	0.75922117	0.92444335	1.12195487	1.36955576	1.41355028
-7.39766118	0.85037456	0.81686338	0.68234444	0.79149437	0.83609947	0.68742963	0.64173124	0.64382647	0.68312373	0.73984027	0.76036849	0.79172213	0.99931559	1.23335991	1.48805230	1.44060717
-7.32513509	0.88479944	0.79042404	0.66158971	0.82906734	0.80639557	0.66725612	0.63870407	0.65707394	0.70058061	0.76301525	0.78872785	0.83280923	1.09049085	1.35872189	1.60343937	1.44582864
-7.25260900	0.90818767	0.76470212	0.65691216	0.85546129	0.77459530	0.65421739	0.64504198	0.67781626	0.72177033	0.78509728	0.81854568	0.88650162	1.19868454	1.49467191	1.70634366	1.42795470
-7.18008291	0.91729033	0.74437203	0.66866774	0.86627111	0.74573390	0.64951483	0.66012798	0.70598071	0.74833605	0.80957599	0.85323250	0.95600265	1.32272040	1.63569114	1.78660022	1.38815245
-7.10755682	0.91023071	0.73331623	0.69504450	0.86059878	0.72326160	0.65446876	0.68299214	0.74030595	0.78125108	0.84164372	0.89759883	1.04255373	1.45937734	1.77404392	1.83485539	1.33000180
-7.03503073	0.88801660	0.73363163	0.73219689	0.84088376	0.70850504	0.67021446	0.71238142	0.77837178	0.82043788	0.88670149	0.95643464	1.14459991	1.60368341	1.90006488	1.84434540	1.25904165
-6.96250464	0.85419280	0.74514698	0.77543240	0.81195755	0.70078651	0.69700379	0.74662497	0.81702846	0.86465606	0.94822817	1.03244523	1.25771772	1.74953536	2.00294064	1.81240929	1.18195185
-6.88997855	0.81438684	0.76542076	0.81973870	0.77954550	0.69817970	0.73334121	0.78347754	0.85306951	0.91157327	1.02559328	1.12422134	1.37565688	1.89032915	2.07202972	1.74129784	1.10554028
-6.81745246	0.77517317	0.79017765	0.85991321	0.74874435	0.69838056	0.77540327	0.82000242	0.88389690	0.95786099	1.11271494	1.22525405	1.49251455	2.01924003	2.09857579	1.63799979	1.03575592
-6.74492637	0.74273373	0.81414867	0.89098326	0.72296393	0.69949104	0.81703345	0.85263527	0.90789689	0.99937916	1.19855526	1.32506112	1.60546768	2.12900556	2.07745374	1.51308089	0.97694061
-6.67240028	0.72171555	0.83221878	0.90876348	0.70363970	0.70044373	0.85060073	0.87749303	0.92437005	1.03150227	1.27019246	1.41305419	1.71677471	2.21149805	2.00846165	1.37882183	0.93146401
-6.59987419	0.71454138	0.84042123	0.91004314	0.69055702	0.70092828	0.86864124	0.89089055	0.93295886	1.04982995	1.31849357	1.48466647	1.83335901	2.25774412	1.89673169	1.24713825	0.89977996
-6.52734810	0.72141410	0.83670554	0.89275192	0.68259637	0.70095176	0.86582013	0.88992051	0.93285050	1.05156708	1.34516268	1.54753902	1.96287311	2.25899678	1.75208006	1.12779682	0.88082984
-6.45482201	0.74077128	0.82121054	0.85591269	0.67852498	0.70030270	0.84063859	0.87297729	0.92236760	1.03796082	1.36832072	1.62377972	2.10705795	2.20888287	1.58744456	1.02730592	0.87263476
-6.38229592	0.76962744	0.79599967	0.80048109	0.67737377	0.69823953	0.79622178	0.84004890	0.89960942	1.01759798	1.42249670	1.74420918	2.25571711	2.10588206	1.41681877	0.94862368	0.87288904
-6.30976983	0.80362578	0.76457653	0.72988355	0.67834047	0.69361333	0.73969920	0.79277965	0.86465544	1.00959712	1.54923164	1.93352894	2.38549844	1.95500513	1.25318678	0.89158378	0.87939641
-6.23724374	0.83719250	0.73105025	0.65018667	0.68035892	0.68542006	0.68022920	0.73449641	0.82331082	1.04465163	1.77827826	2.19179691	2.46559376	1.76781538	1.10688656	0.85377296	0.89026617
-6.16471765	0.86393068	0.69932572	0.56968807	0.68151299	0.67355003	0.62625096	0.67050979	0.79136113	1.16086936	2.10631213	2.48337012	2.46821831	1.56066652	0.98465119	0.83154161	0.90387933
-6.09219156	0.87724668	0.67248995	0.49805486	0.67833547	0.65920791	0.58311240	0.60905555	0.79716110	1.39224948	2.48577852	2.74310516	2.37869109	1.35174037	0.88937870	0.82088116	0.91871314
-6.01966547	0.87143167	0.65235306	0.44424144	0.66686476	0.64470840	0.55234342	0.56295000	0.87956589	1.75100422	2.83450645	2.89944411	2.20049287	1.15781472	0.82052423	0.81801775	0.93315130
-5.94713938	0.84284958	0.63926059	0.41485687	0.64340384	0.63251098	0.53356433	0.55141957	1.07864756	2.21070998	3.06458571	2.90233554	1.95386053	0.99162629	0.77491631	0.81969889	0.94539654
-5.87461329	0.79089872	0.63213885	0.41224857	0.60610159	0.62375705	0.52888252	0.60088484	1.41923378	2.70145974	3.11558795	2.74099213	1.66963654	0.86037774	0.74777141	0.82324616	0.95355019
-5.80208720	0.71849390	0.62875232	0.43390735	0.55709585	0.61688621	0.54853820	0.74258265	1.89226949	3.12499432	2.97440223	2.44421879	1.38139061	0.76551136	0.73370116	0.82649065	0.95585147
-5.72956111	0.63193594	0.62608283	0.47380997	0.50270866	0.60752439	0.61467862	1.00531600	2.44373201	3.38640410	2.67376357	2.06667554	1.11841591	0.70359344	0.72755781	0.82769993	0.95100370
-5.65703502	0.54008660	0.62081847	0.52364226	0.45245233	0.59030891	0.75991521	1.40342418	2.98100386	3.42706509	2.27491120	1.66988527	0.90115039	0.66795296	0.72502716	0.82556135	0.93847916
-5.58450893	0.45273502	0.60983961	0.57460015	0.41632634	0.56240009	1.01842733	1.92283957	3.39834738	3.24253536	1.84557725	1.30615507	0.73932168	0.65054155	0.72294154	0.81923074	0.91869859
-5.51198284	0.37903690	0.59071267	0.61924946	0.40141539	0.52818800	1.41058140	2.51259347	3.61127731	2.87818432	1.44292252	1.00930374	0.63253478	0.64359904	0.71933816	0.80841079	0.89302272
-5.43945675	0.32598720	0.56231738	0.65285939	0.40927328	0.50372348	1.92636193	3.08833021	3.58344431	2.40941156	1.10469047	0.79255983	0.57258643	0.64084879	0.71332351	0.79340248	0.86355414
-5.36693066	0.29683869	0.52531554	0.67358047	0.43500794	0.51813918	2.51566118	3.55061670	3.33362208	1.91740761	0.84786272	0.65187176	0.54677695	0.63812024	0.70482135	0.77508056	0.83280782
-5.29440457	0.29075040	0.48231542	0.68169997	0.46913443	0.61053217	3.09279281	3.81262218	2.92246179	1.46963464	0.67228082	0.57210878	0.54125437	0.63335191	0.69428095	0.75477250	0.80334541
-5.22187848	0.30192479	0.43768437	0.67793593	0.50183834	0.81971151	3.55638454	3.82555462	2.42938223	1.10895599	0.56643737	0.53381317	0.54380389	0.62616249	0.68240807	0.73405729	0.77747196
-5.14935239	0.32285143	0.39675164	0.66203278	0.52907181	1.17039875	3.81818478	3.59146634	1.93031246	0.85148770	0.51332960	0.51876546	0.54574906	0.61720597	0.66996117	0.71453086	0.75706334
-5.07682630	0.34558616	0.36464846	0.63194750	0.55816421	1.66071125	3.82928835	3.15923125	1.48249806	0.69084876	0.49515823	0.51342400	0.54258076	0.60752950	0.65764744	0.69760487	0.74354152
-5.00430021	0.36442078	0.34502608	0.58452221	0.61049607	2.25323156	3.59322183	2.60794591	1.11828260	0.60579221	0.49642867	0.51003894	0.53359540	0.59800048	0.64602064	0.68436783	0.73796025
-4.93177412	0.37657603	0.33871997	0.51794878	0.71933319	2.87564212	3.16177502	2.02519446	0.84640354	0.56848649	0.50536957	0.50587953	0.52078916	0.58912377	0.63551988	0.67554663	0.74112579
-4.85924803	0.38256417	0.34283019	0.43540915	0.92180954	3.43301492	2.61722349	1.48740887	0.65843057	0.55237462	0.51417088	0.50132878	0.50736086	0.58099398	0.62652825	0.67159401	0.75366920
-4.78672194	0.38538984	0.35090041	0.34881467	1.24645842	3.82942249	2.04883330	1.04700582	0.53643527	0.53756503	0.51805970	0.49774378	0.49626506	0.57347681	0.61940542	0.67278439	0.77600563
-4.71419585	0.38845433	0.35439315	0.28118355	1.69986329	3.99239277	1.53193597	0.72778119	0.45997807	0.51306083	0.51467856	0.49553447	0.48916719	0.56637418	0.61452961	0.67932246	0.80816405
-4.64166976	0.39380517	0.34523587	0.26628076	2.25657957	3.89175382	1.11499668	0.52770675	0.41154499	0.47659875	0.50352495	0.49368067	0.48598962	0.55964953	0.61227412	0.69137980	0.84954212
-4.56914367	0.40072271	0.31914941	0.34285551	2.85664352	3.54683606	0.81624187	0.42627390	0.37903306	0.43242634	0.48532041	0.49000416	0.48517153	0.55348990	0.61300209	0.70903017	0.89864621
-4.49661758	0.40306167	0.27914480	0.54638651	3.41329239	3.02052494	0.62818315	0.39351359	0.35607305	0.38810093	0.46171608	0.48204821	0.48428795	0.54831589	0.61699891	0.73210550	0.95292340
-4.42409149	0.39132625	0.23808656	0.89893414	3.83029815	2.40199423	0.52671579	0.39863165	0.34079296	0.35135375	0.43512247	0.46823247	0.48100705	0.54468383	0.62441201	0.76000403	1.00879411
-4.35156540	0.35684629	0.21699904	1.39881319	4.02497800	1.78400830	0.48127293	0.41663185	0.33375806	0.32761738	0.40842226	0.44868227	0.47394836	0.54315945	0.63518677	0.79147421	1.06190374
-4.27903931	0.29502865	0.24484080	2.01320825	3.95026005	1.24243288	0.46328777	0.43139589	0.33596698	0.31895846	0.38458055	0.42549013	0.46320561	0.54417847	0.64899367	0.82457938	1.10758865
-4.20651322	0.21294313	0.35539294	2.67709908	3.60910783	0.82317634	0.45138382	0.43572381	0.34738171	0.32403245	0.36629553	0.40231274	0.45036852	0.54793158	0.66516853	0.85672562	1.14148021
-4.13398713	0.13343573	0.57761661	3.30062862	3.05623468	0.53916248	0.43303340	0.42926109	0.36610101	0.33908744	0.35557031	0.38334078	0.43807790	0.55436808	0.68272194	0.88493042	1.16013130
-4.06146104	0.07031591	0.92758841	3.78421558	2.38552168	0.37618626	0.40375303	0.41516618	0.38847884	0.35956423	0.35344389	0.37233823	0.42931396	0.56319033	0.70037488	0.90625115	1.16154677
-3.98893495	0.05138295	1.40140814	4.03909943	1.70649523	0.30428585	0.36481624	0.39705228	0.40977413	0.38125881	0.35983217	0.37147757	0.42655910	0.57386230	0.71671340	0.91824003	1.14548057
-3.91640886	0.16506552	1.97100490	4.00897981	1.11685400	0.28950445	0.32054381	0.37703140	0.42520822	0.40099082	0.37363761	0.38094529	0.43108078	0.58570150	0.73030240	0.91937508	1.11346466
-3.84388277	0.43325873	2.58352056	3.68609527	0.67959639	0.30247307	0.27609406	0.35510132	0.43090547	0.41673273	0.39288079	0.39893823	0.44264430	0.59791126	0.73983027	0.90934095	1.06858713
-3.77135668	0.89894246	3.16628421	3.11757591	0.41257089	0.32312447	0.23627356	0.32983400	0.42472202	0.42732027	0.41491041	0.42210997	0.45950187	0.60955571	0.74427217	0.88912265	1.01502772
-3.69883059	1.57759532	3.63746701	2.39881581	0.28915060	0.34101799	0.20525482	0.29983754	0.40660909	0.43195926	0.43668110	0.44633484	0.47876549	0.61953539	0.74298895	0.86083595	0.95744346
-3.62630450	2.46380805	3.92185700	1.65292187	0.25661474	0.35249701	0.18659162	0.26531002	0.37844872	0.42987697	0.45504661	0.46754799	0.49701337	0.62662707	0.73578361	0.82733550	0.90029430
-3.55377841	3.52945801	3.96998708	1.00022617	0.25904487	0.35690742	0.18319040	0.22901356	0.34356899	0.42028879	0.46706344	0.48242470	0.51098773	0.62955889	0.72289674	0.79167740	0.84729625
-3.48125232	4.72432293	3.77719969	0.52660100	0.25491230	0.35371220	0.19665402	0.19619553	0.30607262	0.40268408	0.47027939	0.48875513	0.51818729	0.62715545	0.70494172	0.75658166	0.80105110
-3.40872623	5.96912667	3.39867513	0.26095756	0.22643320	0.34165013	0.22667171	0.17359010	0.27009894	0.37735573	0.46302987	0.48549367	0.51721273	0.61853123	0.68279247	0.72398453	0.76287748
-3.33620014	7.11984279	2.95502918	0.17185955	0.17935957	0.31961038	0.27076540	0.16725176	0.23920510	0.34586234	0.44474058	0.47258307	0.50783327	0.60328670	0.65744539	0.69478488	0.73276452
-3.26367405	7.91095514	2.61543073	0.18956579	0.13388014	0.28820753	0.32379789	0.18085654	0.21591570	0.31120448	0.41623906	0.45076824	0.49079140	0.58165106	0.62988230	0.66884295	0.70964185
-3.19114796	7.99999536	2.54473315	0.24431688	0.10391275	0.25074049	0.37844659	0.21448992	0.20149068	0.27744728	0.37990799	0.42144641	0.46745833	0.55452178	0.60096004	0.64518577	0.69165521
-3.11862187	7.22582190	2.81775204	0.30631763	0.09551588	0.21305015	0.42642987	0.26423008	0.19600035	0.24891266	0.33957360	0.38663027	0.43947417	0.52337408	0.57134635	0.62239633	0.67657834
-3.04609578	5.83957832	3.34720763	0.40627291	0.10311950	0.18172628	0.46021866	0.32285881	0.19872423	0.22907014	0.30006476	0.34897789	0.40848915	0.49004918	0.54151081	0.59906546	0.66217967
-2.97356969	4.33847637	3.89624073	0.61979972	0.11121547	0.16119380	0.47476640	0.38167268	0.20860918	0.21953297	0.26643134	0.31176305	0.37606512	0.45646529	0.51176792	0.57418048	0.64653844
-2.90104360	3.07457374	4.19799309	1.02023661	0.11191996	0.15123063	0.46869591	0.43254147	0.22478189	0.21954016	0.24293110	0.27865112	0.34373162	0.42433734	0.48246230	0.54748000	0.62826606
-2.82851751	2.11617229	4.10304687	1.62493517	0.11672672	0.14626599	0.44442310	0.46968682	0.24683188	0.22628332	0.23200796	0.25320882	0.31314854	0.39502789	0.45385728	0.51925989	0.60669150
-2.75599142	1.39466124	3.63958163	2.36684152	0.16136137	0.13732151	0.40709834	0.49063076	0.27510831	0.23573905	0.23359436	0.23820201	0.28604092	0.36916749	0.42618552	0.49031470	0.58180959
-2.68346533	0.84717724	2.95683934	3.10848781	0.29902377	0.11657484	0.36268652	0.49593712	0.31030582	0.24430330	0.24493427	0.23486763	0.26417136	0.34687343	0.39990347	0.46182181	0.55423071
-2.61093924	0.44536606	2.22424567	3.69016218	0.58191777	0.08383805	0.31583470	0.48793583	0.35317683	0.25033001	0.26099107	0.24219218	0.24911995	0.32796136	0.37564314	0.43494642	0.52511649
-2.53841315	0.17542840	1.56369534	3.98624116	1.03785505	0.05258934	0.26835941	0.46889160	0.40365604	0.25537057	0.27579596	0.25696125	0.24196544	0.31219858	0.35414269	0.41066972	0.49586053
-2.46588706	0.05675395	1.03351858	3.94362566	1.65127947	0.04604236	0.21919123	0.43951189	0.45981268	0.26429252	0.28426019	0.27433657	0.24290248	0.29947523	0.33617811	0.38963911	0.46792529
-2.39336097	0.04920852	0.64275751	3.58926689	2.35612167	0.10140786	0.16608181	0.39837730	0.51684297	0.28418111	0.28399474	0.28913708	0.25099218	0.28996962	0.32237567	0.37220737	0.44275209
-2.32083488	0.05119524	0.37330029	3.01132734	3.04546242	0.26589883	0.10917509	0.34287558	0.56695031	0.32198951	0.27656824	0.29744094	0.26421493	0.28416961	0.31320851	0.35834058	0.42159735
-2.24830879	0.02496533	0.19763509	2.32705748	3.59625677	0.57657464	0.06161305	0.27156757	0.60017293	0.38163581	0.26781932	0.29813985	0.27988958	0.28277537	0.30896406	0.34810270	0.40506854
-2.17578270	0.01662872	0.08982565	1.64942996	3.90185554	1.04365656	0.03293960	0.18767035	0.60605117	0.46134237	0.26691135	0.29394944	0.29544128	0.28653425	0.30976767	0.34178181	0.39351393
-2.10325661	0.03182439	0.03228720	1.06339347	3.90166252	1.64546384	0.02882770	0.10412641	0.57648944	0.55256069	0.28400235	0.29141027	0.30930699	0.29608131	0.31567853	0.34000134	0.38706967
-2.03073052	0.03929059	0.01624965	0.61500607	3.59758232	2.32208597	0.09354236	0.04932113	0.50887092	0.64042118	0.32730726	0.29955413	0.32175639	0.31186429	0.32683129	0.34375509	0.38578133
-1.95820443	0.03197646	0.01750245	0.31244802	3.05197856	2.98124979	0.27238688	0.02856587	0.40914289	0.70662142	0.40021433	0.32776931	0.33530823	0.33413676	0.34354805	0.35432731	0.38992351
-1.88567834	0.01596508	0.01472978	0.13639323	2.36931244	3.51486420	0.58596586	0.08014086	0.29380087	0.73410028	0.49914490	0.38287474	0.35453872	0.36311723	0.36651262	0.37310262	0.40019042
-1.81315225	0.00850407	0.00720472	0.05348816	1.66703550	3.82341609	1.03888021	0.25088628	0.19005974	0.71253934	0.61325087	0.46658757	0.38526706	0.39924978	0.39684981	0.40136916	0.41782887
-1.74062616	0.01380852	0.00742585	0.02546189	1.04641820	3.84207517	1.61075488	0.56219061	0.13270493	0.64338527	0.72614585	0.57406655	0.43314372	0.44346378	0.43599119	0.44017004	0.44450770
-1.66810007	0.01677602	0.01283306	0.01766913	0.57163517	3.56045201	2.24966513	1.01184291	0.15910517	0.54287670	0.81963211	0.69412137	0.50209821	0.49735282	0.48577673	0.49027474	0.48216151
-1.59557398	0.01237315	0.01563714	0.01462353	0.26205625	3.02835024	2.87488556	1.57542464	0.30291859	0.44181719	0.87877567	0.81140715	0.59298725	0.56306464	0.54819554	0.55208826	0.53262797
-1.52304789	0.00544301	0.01405317	0.01099721	0.09962876	2.34467875	3.38829491	2.19963301	0.58519455	0.38146790	0.89706918	0.91032431	0.70285122	0.64289796	0.62502752	0.62594481	0.59711726
-1.45052180	0.00726447	0.00901079	0.00756165	0.04218445	1.63108218	3.69384811	2.80587618	1.00553127	0.40585521	0.88031633	0.97973951	0.82511673	0.73866686	0.71746435	0.71198758	0.67577012
-1.37799571	0.01367490	0.00495067	0.00800422	0.03305435	0.99936693	3.72187181	3.30105822	1.53748612	0.55162022	0.84779846	1.01727058	0.95085691	0.85091269	0.82563742	0.81005133	0.76754851
-1.30546962	0.01535724	0.00584997	0.00867617	0.03637440	0.52358422	3.45176848	3.59501468	2.12717307	0.83751744	0.82993879	1.03182100	1.07089154	0.97820348	0.94816557	0.91940943	0.86989991
-1.23294353	0.01194150	0.00704702	0.00687542	0.03530321	0.22648041	2.92463284	3.62220694	2.69738973	1.25577802	0.86228440	1.04322767	1.17823535	1.11672555	1.08181741	1.03818948	0.97843460
-1.16041744	0.00529912	0.00639406	0.00497486	0.02294834	0.08534205	2.23884622	3.36254091	3.15792702	1.76790289	0.97664672	1.07852029	1.27018417	1.26027705	1.22139687	1.16277757	1.08713981
-1.08789135	0.00384870	0.00363046	0.00717141	0.01323655	0.04691301	1.52469679	2.85391754	3.42187909	2.30651220	1.19119417	1.16512463	1.34934275	1.40079602	1.35977037	1.28739799	1.18874924
-1.01536526	0.00745629	0.00379646	0.00978137	0.01962247	0.04707459	0.90537293	2.18980754	3.42631595	2.78415748	1.50181418	1.32221434	1.42300982	1.52929425	1.48820790	1.40392629	1.27528906
-0.94283917	0.00894878	0.00609408	0.00986554	0.02439113	0.05227501	0.45921526	1.49598293	3.15288277	3.10897960	1.87715518	1.55229164	1.50075487	1.63708626	1.59701154	1.50232812	1.33879351
-0.87031308	0.00691006	0.00741280	0.00707703	0.01948337	0.04363412	0.20135145	0.89273066	2.64140823	3.20556098	2.25959896	1.83526947	1.59047235	1.71678723	1.67648476	1.57172423	1.37220769
-0.79778699	0.00299923	0.00679014	0.00404995	0.00995233	0.02363017	0.09341936	0.45671022	1.98868019	3.03725459	2.57352555	2.12745924	1.69372707	1.76326302	1.71804048	1.60202577	1.37030402
-0.72526090	0.00348472	0.00447311	0.00522531	0.01268005	0.02037222	0.06927359	0.20240600	1.32372016	2.62315131	2.74102274	2.36716373	1.80176396	1.77372199	1.71541781	1.58590496	1.33068449
-0.65273481	0.00651742	0.00321571	0.00681922	0.02003647	0.03069025	0.06802618	0.09373913	0.76625270	2.04242544	2.70331933	2.48781988	1.89385185	1.74731375	1.66579128	1.52066394	1.25371142
-0.58020872	0.00755066	0.00405623	0.00651554	0.02194933	0.03190151	0.05938638	0.06714995	0.38524462	1.41532778	2.44288358	2.43719398	1.93972846	1.68434386	1.57053285	1.40897079	1.14311460
-0.50768263	0.00587648	0.00666456	0.00693673	0.01832842	0.02192576	0.03966587	0.06487890	0.18312077	0.86467863	1.99776294	2.19788832	1.90724544	1.58561125	1.43534353	1.25914109	1.00606044
-0.43515654	0.00260838	0.01148470	0.01198483	0.01738768	0.02034932	0.03852467	0.06114253	0.11164119	0.47154254	1.45785266	1.80110249	1.77412056	1.45252124	1.26983011	1.08390103	0.85260195
-0.36263045	0.00249920	0.01834409	0.02110838	0.02706956	0.03648684	0.05579124	0.05905861	0.10237205	0.25192262	0.93831794	1.32373944	1.53994505	1.28828017	1.08618191	0.89765793	0.69384115
-0.29010436	0.00511565	0.02669520	0.03077144	0.03847180	0.05308869	0.06902939	0.07240271	0.10999177	0.16849934	0.53701233	0.86488867	1.23193548	1.09937683	0.89750415	0.71586410	0.54156462
-0.21757827	0.00617917	0.03575459	0.03946084	0.04722223	0.06383098	0.07578827	0.09005952	0.12053008	0.16008608	0.30094295	0.50929010	0.89974818	0.89713174	0.71607486	0.55050493	0.40559343
-0.14505218	0.00504338	0.04353067	0.04643645	0.05303122	0.06939294	0.08294413	0.10263149	0.13155635	0.17299083	0.22262157	0.30399549	0.59918478	0.69643079	0.55248486	0.40994165	0.29261368
-0.07252609	0.00238649	0.04853202	0.05143061	0.05786613	0.07332540	0.09449660	0.10704736	0.14197474	0.18058362	0.22400417	0.24215724	0.37858234	0.51412947	0.41341845	0.29802715	0.20612357
[truncated: 2,000 more rows]
