# Supplementary material for: Field-induced bound-state condensation and spin-nematic phase in SrCu2(BO3)2 revealed by neutron scattering up to 25.9 T
Source: Nat Commun. 2024 Jan 10;15:442. doi: 10.1038/s41467-023-44115-z (PMC10781965; doi:10.1038/s41467-023-44115-z)
Supplement: Supplementary file 3 — Source Data [file 41467_2023_44115_MOESM3_ESM.zip › source_data/Fig4c-d_ED_energy_levels.dat]

Excitations appearing in Szz

Energy at 0 T	Energy at H*	Overlap
   7.260411458882353   0.249177246647059   0.019600000000000
  12.045177671294118   5.033943459058824   0.010000000000000
  12.179537276882355   5.168303074235294   0.025600000000000
  14.590521065764706   7.579286863117646   0.010000000000000
   9.057295777647060   2.046061565411764   0.078400000000000
   9.895192636941177   2.883958424705882   0.184900000000000
  12.068879453352942   5.057645241117647   0.010000000000000
  13.818495881529412   6.807261669294117   0.044100000000000
  14.071570621176470   7.060336408941177   0.016900000000000
  14.995082981176473   7.983848768941177   0.010000000000000
  15.882694130941177   8.871459918705883   0.028900000000000
  16.229705166529410   9.218470954294117   0.014400000000000
  18.401047007411766  11.389812795176471   0.010000000000000


Excitations appearing in Sxx

Energy at 0 T	Energy at H*	Overlap
   4.564068335352941   1.058451229235294   0.010000000000000
   7.447101293999999   3.941484187882353   0.010000000000000
   9.221071849411766   5.715454743294118   0.022500000000000
  10.517186005294118   7.011568899176470   0.016900000000000
   5.378212537411764   1.872595431294118   0.048400000000000
   6.627041706882353   3.121424600764705   0.057600000000000
   7.467005895176470   3.961388789058824   0.052900000000000
   8.655093229705882   5.149476123588236   0.012100000000000
   7.015180192941176   3.509563086823530   0.108900000000000
   7.260411458882353   3.754794352764705   0.008100000000000
  12.179537276882355   8.673920180352942   0.008100000000000
   9.057295777647060   5.551678671529412   0.036100000000000
   9.895192636941177   6.389575530823529   0.044100000000000
  15.882694130941177   5.365842812588236   0.040000000000000
  16.229705166529410   5.712853848176471   0.022500000000000
  18.401047007411766   7.884195689058824   0.022500000000000
  17.643219976529416   7.126368658176470   0.102400000000000
  18.626158406705883   8.109307088352940   0.048400000000000
  20.198446329470585   9.681595011117647   0.036100000000000
