# Supplementary material for: Field-induced bound-state condensation and spin-nematic phase in SrCu2(BO3)2 revealed by neutron scattering up to 25.9 T
Source: Nat Commun. 2024 Jan 10;15:442. doi: 10.1038/s41467-023-44115-z (PMC10781965; doi:10.1038/s41467-023-44115-z)
Supplement: Supplementary file 3 — Source Data [file 41467_2023_44115_MOESM3_ESM.zip › source_data/Fig5b_MPS_magnetization.dat]

Magnetic field (T)	Magnetization (M/MS)
                   0                   0
   2.763864042933810   0.000025445292621
   5.536672629695884   0.000292620865140
   8.309481216457959   0.000559796437659
  11.100178890876563   0.001005089058524
  13.855098389982109   0.001450381679389
  14.999999999999998   0.002162849872774
  16.645796064400713   0.003053435114504
  18.005366726296955   0.004745547073791
  18.864042933810374   0.006170483460560
  19.436493738819316   0.007417302798982
  19.973166368515201   0.009020356234097
  20.527728085867622   0.011335877862595
  21.100178890876563   0.014497455470738
  21.636851520572449   0.018638676844784
  22.191413237924863   0.023893129770992
  22.745974955277283   0.030750636132316
  23.282647584973162   0.038944020356234
  23.837209302325576   0.048117048346056
  24.409660107334524   0.057646310432570
  24.946332737030410   0.066997455470738
  25.518783542039351   0.076170483460560
